# Supplementary material for: Transcriptome-based analysis of the effects of compound microbial agents on gene expression in wheat roots and leaves under salt stress
Source: Front Plant Sci. 2023 May 10;14:1109077. doi: 10.3389/fpls.2023.1109077 (PMC10206238; doi:10.3389/fpls.2023.1109077)
Supplement: Supplementary Table 1 — VENN-gene.fpkm.matrix.annot [file DataSheet_1.zip]

Archive with 1 entries (1 files):
- Table S1 VENN-gene.fpkm.matrix.annot.xls
