# Supplementary material for: Transcriptome-based analysis of the effects of compound microbial agents on gene expression in wheat roots and leaves under salt stress
Source: Front Plant Sci. 2023 May 10;14:1109077. doi: 10.3389/fpls.2023.1109077 (PMC10206238; doi:10.3389/fpls.2023.1109077)
Supplement: Supplementary Table 1 — VENN-gene.fpkm.matrix.annot [file DataSheet_1.zip › Table S1 VENN-gene.fpkm.matrix.annot.xls]

gene_id	gene_name	description	length	F_Bio_G1	F_Bio_G2	F_Bio_G3	F_Bio_G4	F_Bio_G5	F_Bio_L1	F_Bio_L2	F_Bio_L3	F_Bio_L4	F_Bio_L5	WF_CK_G1	WF_CK_G2	WF_CK_G3	WF_CK_G4	WF_CK_G5	WF_CK_L1	WF_CK_L2	WF_CK_L3	WF_CK_L4	WF_CK_L5	WF_Bio_G	WF_Bio_L	WF_CK_G	WF_CK_L	nr	go	KO_id	KO_name	paths	cog	cog_description	pfam	swissprot	entrez
ENSRNA050007810	tRNA-Met	tRNA-Met for anticodon CAU	72	0.0	0.0	0.0	0.0	0.0	0.0	0.0	0.0	0.0	0.0	0.0	0.0	0.0	0.0	0.0	0.0	0.0	0.0	0.0	0.0	0.0	0.0	0.0	0.0	XP_023633781.1(LOW QUALITY PROTEIN: F-box protein At4g27050 [Capsella rubella])	GO:0035598(molecular_function:N6-threonylcarbomyladenosine methylthiotransferase activity); GO:0046872(molecular_function:metal ion binding); GO:0051539(molecular_function:4 iron, 4 sulfur cluster binding); GO:0061712(molecular_function:tRNA (N(6)-L-threonylcarbamoyladenosine(37)-C(2))-methylthiotransferase)
ENSRNA050007817	tRNA-Met	tRNA-Met for anticodon CAU	72	0.0	0.0	0.0	0.0	0.0	0.0	0.0	0.0	0.0	0.0	0.0	0.0	0.0	0.0	0.0	0.0	0.0	0.0	0.0	0.0	0.0	0.0	0.0	0.0	XP_023633781.1(LOW QUALITY PROTEIN: F-box protein At4g27050 [Capsella rubella])	GO:0035598(molecular_function:N6-threonylcarbomyladenosine methylthiotransferase activity); GO:0046872(molecular_function:metal ion binding); GO:0051539(molecular_function:4 iron, 4 sulfur cluster binding); GO:0061712(molecular_function:tRNA (N(6)-L-threonylcarbamoyladenosine(37)-C(2))-methylthiotransferase)
ENSRNA050007820	tRNA-Thr	tRNA-Thr for anticodon AGU	74	0.0	0.0	0.0	0.0	0.0	0.0	0.0	0.0	0.0	0.0	0.0	0.0	0.0	0.0	0.0	0.0	0.0	0.0	0.0	0.0	0.0	0.0	0.0	0.0
ENSRNA050007823	tRNA-Gly	tRNA-Gly for anticodon GCC	71	0.0	0.0	0.0	0.0	0.0	0.0	0.0	0.0	0.0	0.0	0.0	0.0	0.0	0.0	0.0	0.0	0.0	0.0	0.0	0.0	0.0	0.0	0.0	0.0	PPD91301.1(hypothetical protein GOBAR_DD11763 [Gossypium barbadense])	GO:0016021(cellular_component:integral component of membrane); GO:0004672(molecular_function:protein kinase activity); GO:0005524(molecular_function:ATP binding); GO:0008236(molecular_function:serine-type peptidase activity)
ENSRNA050007826	tRNA-Asp	tRNA-Asp for anticodon GUC	72	0.0	0.0	0.0	0.0	0.0	0.0	0.0	0.0	0.0	0.0	0.0	0.0	0.0	0.0	0.0	0.0	0.0	0.0	0.0	0.0	0.0	0.0	0.0	0.0	BBH00822.1(Transducin/WD40 repeat-like superfamily protein, partial [Prunus dulcis])	GO:0015996(biological_process:chlorophyll catabolic process); GO:0047746(molecular_function:chlorophyllase activity); GO:0102293(molecular_function:pheophytinase b activity)
ENSRNA050007827	tRNA-Asp	tRNA-Asp for anticodon GUC	72	0.0	0.0	0.0	0.0	0.0	0.0	0.0	0.0	0.0	0.0	0.0	0.0	0.0	0.0	0.0	0.0	0.0	0.0	0.0	0.0	0.0	0.0	0.0	0.0	BBH00822.1(Transducin/WD40 repeat-like superfamily protein, partial [Prunus dulcis])	GO:0015996(biological_process:chlorophyll catabolic process); GO:0047746(molecular_function:chlorophyllase activity); GO:0102293(molecular_function:pheophytinase b activity)
ENSRNA050007829	tRNA-Glu	tRNA-Glu for anticodon CUC	73	0.0	0.0	0.0	0.0	0.0	0.0	0.0	0.0	0.0	0.0	0.0	0.0	0.0	0.0	0.0	0.0	0.0	0.0	0.0	0.0	0.0	0.0	0.0	0.0
ENSRNA050007832	tRNA-Ser	tRNA-Ser for anticodon AGA	82	0.0	0.0	0.0	0.0	0.0	0.0	0.0	0.0	0.0	0.0	0.0	0.0	0.0	0.0	0.0	0.0	0.0	0.0	0.0	0.0	0.0	0.0	0.0	0.0	EMS57569.1(Phosphatidylinositol N-acetylglucosaminyltransferase subunit A [Triticum urartu])	GO:0016757(molecular_function:transferase activity, transferring glycosyl groups); GO:0006506(biological_process:GPI anchor biosynthetic process)
ENSRNA050007834	tRNA-Cys	tRNA-Cys for anticodon GCA	72	0.0	0.0	0.0	0.0	0.0	0.0	0.0	0.0	0.0	0.0	0.0	0.0	0.0	0.0	0.0	0.0	0.0	0.0	0.0	0.0	0.0	0.0	0.0	0.0
ENSRNA050007836	tRNA-Cys	tRNA-Cys for anticodon GCA	72	0.0	0.0	0.0	0.0	0.0	0.0	0.0	0.0	0.0	0.0	0.0	0.0	0.0	0.0	0.0	0.0	0.0	0.0	0.0	0.0	0.0	0.0	0.0	0.0
ENSRNA050007838	tRNA-Cys	tRNA-Cys for anticodon GCA	72	0.0	0.0	0.0	0.0	0.0	0.0	0.0	0.0	0.0	0.0	0.0	0.0	0.0	0.0	0.0	0.0	0.0	0.0	0.0	0.0	0.0	0.0	0.0	0.0
ENSRNA050007840	tRNA-Cys	tRNA-Cys for anticodon GCA	72	0.0	0.0	0.0	0.0	0.0	0.0	0.0	0.0	0.0	0.0	0.0	0.0	0.0	0.0	0.0	0.0	0.0	0.0	0.0	0.0	0.0	0.0	0.0	0.0
ENSRNA050007842	tRNA-Asn	tRNA-Asn for anticodon GUU	72	0.0	0.0	0.0	0.0	0.0	0.0	0.0	0.0	0.0	0.0	0.0	0.0	0.0	0.0	0.0	0.0	0.0	0.0	0.0	0.0	0.0	0.0	0.0	0.0
ENSRNA050007843	tRNA-Lys	tRNA-Lys for anticodon UUU	73	0.0	0.0	0.0	0.0	0.0	0.0	0.0	0.0	0.0	0.0	0.0	0.0	0.0	0.0	0.0	0.0	0.0	0.0	0.0	0.0	0.0	0.0	0.0	0.0
ENSRNA050007845	tRNA-Gly	tRNA-Gly for anticodon GCC	71	0.11	0.14	0.0	0.0	0.03	0.02	0.0	0.02	0.0	0.0	0.0	0.0	0.0	1.33	0.0	0.07	0.0	0.0	0.0	0.04	0.056	0.008	0.266	0.022	PPD91301.1(hypothetical protein GOBAR_DD11763 [Gossypium barbadense])	GO:0016021(cellular_component:integral component of membrane); GO:0004672(molecular_function:protein kinase activity); GO:0005524(molecular_function:ATP binding); GO:0008236(molecular_function:serine-type peptidase activity)
ENSRNA050007847	tRNA-Lys	tRNA-Lys for anticodon UUU	72	0.0	0.0	0.0	0.0	0.0	0.0	0.0	0.0	0.0	0.0	0.0	0.0	0.0	0.0	0.0	0.0	0.0	0.0	0.0	0.0	0.0	0.0	0.0	0.0
ENSRNA050007848	tRNA-Lys	tRNA-Lys for anticodon UUU	72	0.0	0.0	0.0	0.0	0.0	0.0	0.0	0.0	0.0	0.0	0.0	0.0	0.0	0.0	0.0	0.0	0.0	0.0	0.0	0.0	0.0	0.0	0.0	0.0
ENSRNA050007850	tRNA-Gln	tRNA-Gln for anticodon CUG	72	0.0	0.0	0.0	0.0	0.0	0.0	0.0	0.0	0.0	0.0	0.0	0.0	0.0	0.0	0.0	0.0	0.0	0.0	0.0	0.0	0.0	0.0	0.0	0.0
ENSRNA050007853	tRNA-Ile	tRNA-Ile for anticodon UAU	74	0.0	0.0	0.0	0.0	0.0	0.0	0.0	0.0	0.0	0.0	0.0	0.0	0.0	0.0	0.0	0.0	0.0	0.0	0.0	0.0	0.0	0.0	0.0	0.0
ENSRNA050007855	tRNA-Lys	tRNA-Lys for anticodon UUU	73	0.0	0.0	0.0	0.0	0.0	0.0	0.0	0.0	0.0	0.0	0.0	0.0	0.0	0.0	0.0	0.0	0.0	0.0	0.0	0.0	0.0	0.0	0.0	0.0
ENSRNA050007856	tRNA-Lys	tRNA-Lys for anticodon UUU	73	0.0	0.0	0.0	0.0	0.0	0.0	0.0	0.0	0.0	0.0	0.0	0.0	0.0	0.0	0.0	0.0	0.0	0.0	0.0	0.0	0.0	0.0	0.0	0.0
ENSRNA050007859	tRNA-Ile	tRNA-Ile for anticodon AAU	74	0.0	0.0	0.0	0.0	0.0	0.0	0.0	0.0	0.0	0.0	0.0	0.0	0.0	0.0	0.0	0.0	0.0	0.0	0.0	0.0	0.0	0.0	0.0	0.0
ENSRNA050007861	tRNA-Ile	tRNA-Ile for anticodon AAU	74	0.0	0.0	0.0	0.0	0.0	0.0	0.0	0.0	0.0	0.0	0.0	0.0	0.0	0.0	0.0	0.0	0.0	0.0	0.0	0.0	0.0	0.0	0.0	0.0
ENSRNA050007863	tRNA-Ile	tRNA-Ile for anticodon AAU	74	0.0	0.0	0.0	0.0	0.0	0.0	0.0	0.0	0.0	0.0	0.0	0.0	0.0	0.0	0.0	0.0	0.0	0.0	0.0	0.0	0.0	0.0	0.0	0.0
ENSRNA050007866	tRNA-Ile	tRNA-Ile for anticodon AAU	74	0.0	0.0	0.0	0.0	0.0	0.0	0.0	0.0	0.0	0.0	0.0	0.0	0.0	0.0	0.0	0.0	0.0	0.0	0.0	0.0	0.0	0.0	0.0	0.0
ENSRNA050007869	tRNA-Ile	tRNA-Ile for anticodon AAU	74	0.0	0.0	0.0	0.0	0.0	0.0	0.0	0.0	0.0	0.0	0.0	0.0	0.0	0.0	0.0	0.0	0.0	0.0	0.0	0.0	0.0	0.0	0.0	0.0
ENSRNA050007872	tRNA-Ile	tRNA-Ile for anticodon AAU	74	0.0	0.0	0.0	0.0	0.0	0.0	0.0	0.0	0.0	0.0	0.0	0.0	0.0	0.0	0.0	0.0	0.0	0.0	0.0	0.0	0.0	0.0	0.0	0.0
ENSRNA050007873	tRNA-Ile	tRNA-Ile for anticodon AAU	74	0.0	0.0	0.0	0.0	0.0	0.0	0.0	0.0	0.0	0.0	0.0	0.0	0.0	0.0	0.0	0.0	0.0	0.0	0.0	0.0	0.0	0.0	0.0	0.0
ENSRNA050007875	tRNA-Ile	tRNA-Ile for anticodon AAU	74	0.0	0.0	0.0	0.0	0.0	0.0	0.0	0.0	0.0	0.0	0.0	0.0	0.0	0.0	0.0	0.0	0.0	0.0	0.0	0.0	0.0	0.0	0.0	0.0
ENSRNA050007877	tRNA-Ile	tRNA-Ile for anticodon AAU	74	0.0	0.0	0.0	0.0	0.0	0.0	0.0	0.0	0.0	0.0	0.0	0.0	0.0	0.0	0.0	0.0	0.0	0.0	0.0	0.0	0.0	0.0	0.0	0.0
ENSRNA050007880	tRNA-Ile	tRNA-Ile for anticodon AAU	74	0.0	0.0	0.0	0.0	0.0	0.0	0.0	0.0	0.0	0.0	0.0	0.0	0.0	0.0	0.0	0.0	0.0	0.0	0.0	0.0	0.0	0.0	0.0	0.0
ENSRNA050007881	tRNA-Arg	tRNA-Arg for anticodon UCG	74	0.0	0.0	0.0	0.0	0.0	0.0	0.0	0.0	0.0	0.0	0.0	0.0	0.0	0.0	0.0	0.0	0.0	0.0	0.0	0.0	0.0	0.0	0.0	0.0	BBG96163.1(cleavage and polyadenylation specificity factor 73-I [Prunus dulcis])
ENSRNA050007883	tRNA-Gly	tRNA-Gly for anticodon CCC	71	0.0	0.0	0.0	0.0	0.0	0.0	0.0	0.0	0.0	0.0	0.0	0.0	0.0	0.0	0.0	0.0	0.0	0.0	0.0	0.0	0.0	0.0	0.0	0.0	KAF8117885.1(hypothetical protein N665_0008s0225 [Sinapis alba])	GO:0016021(cellular_component:integral component of membrane)
ENSRNA050007885	tRNA-Cys	tRNA-Cys for anticodon GCA	72	0.0	0.0	0.0	0.0	0.0	0.0	0.0	0.0	0.0	0.0	0.0	0.0	0.0	0.0	0.0	0.0	0.0	0.0	0.0	0.0	0.0	0.0	0.0	0.0
ENSRNA050007888	tRNA-Ile	tRNA-Ile for anticodon AAU	74	0.0	0.0	0.0	0.0	0.0	0.0	0.0	0.0	0.0	0.0	0.0	0.0	0.0	0.0	0.0	0.0	0.0	0.0	0.0	0.0	0.0	0.0	0.0	0.0
ENSRNA050007890	tRNA-Ile	tRNA-Ile for anticodon AAU	74	0.0	0.0	0.0	0.0	0.0	0.0	0.0	0.0	0.0	0.0	0.0	0.0	0.0	0.0	0.0	0.0	0.0	0.0	0.0	0.0	0.0	0.0	0.0	0.0
ENSRNA050007892	tRNA-Ala	tRNA-Ala for anticodon UGC	73	0.0	0.0	0.0	0.0	0.0	0.0	0.0	0.0	0.0	0.0	0.0	0.0	0.0	0.0	0.0	0.0	0.0	0.0	0.0	0.0	0.0	0.0	0.0	0.0	AES74763.1(transmembrane protein, putative [Medicago truncatula])	GO:0016021(cellular_component:integral component of membrane)
ENSRNA050007895	tRNA-Arg	tRNA-Arg for anticodon UCU	73	0.0	0.0	0.0	0.0	0.0	0.0	0.0	0.0	0.0	0.0	0.0	0.0	0.0	0.0	0.0	0.0	0.0	0.0	0.0	0.0	0.0	0.0	0.0	0.0
ENSRNA050007897	tRNA-Lys	tRNA-Lys for anticodon CUU	73	0.0	0.0	0.0	0.0	0.0	0.0	0.0	0.0	0.0	0.0	0.0	0.0	0.0	0.0	0.0	0.0	0.0	0.0	0.0	0.0	0.0	0.0	0.0	0.0
ENSRNA050007899	tRNA-Lys	tRNA-Lys for anticodon CUU	73	0.0	0.0	0.0	0.0	0.0	0.0	0.0	0.0	0.0	0.0	0.0	0.0	0.0	0.0	0.0	0.0	0.0	0.0	0.0	0.0	0.0	0.0	0.0	0.0
ENSRNA050007901	tRNA-Asn	tRNA-Asn for anticodon GUU	72	0.0	0.0	0.0	0.0	0.0	0.0	0.0	0.0	0.0	0.0	0.0	0.0	0.0	0.0	0.0	0.0	0.0	0.0	0.0	0.0	0.0	0.0	0.0	0.0
ENSRNA050007903	tRNA-Ser	tRNA-Ser for anticodon GCU	82	0.0	0.0	0.0	0.0	0.0	0.0	0.0	0.0	0.0	0.0	0.0	0.0	0.0	0.0	0.0	0.0	0.0	0.0	0.0	0.0	0.0	0.0	0.0	0.0	KAA8534981.1(hypothetical protein F0562_029984 [Nyssa sinensis])	GO:0009733(biological_process:response to auxin); GO:0016021(cellular_component:integral component of membrane); GO:0005525(molecular_function:GTP binding)
ENSRNA050007906	tRNA-Ser	tRNA-Ser for anticodon GCU	82	0.0	0.0	0.0	0.0	0.0	0.0	0.0	0.0	0.0	0.0	0.0	0.0	0.0	0.0	0.0	0.0	0.0	0.0	0.0	0.0	0.0	0.0	0.0	0.0	KAA8534981.1(hypothetical protein F0562_029984 [Nyssa sinensis])	GO:0009733(biological_process:response to auxin); GO:0016021(cellular_component:integral component of membrane); GO:0005525(molecular_function:GTP binding)
ENSRNA050007910	tRNA-Arg	tRNA-Arg for anticodon UCG	74	0.0	0.0	0.0	0.0	0.0	0.0	0.0	0.0	0.0	0.0	0.0	0.0	0.0	0.0	0.0	0.0	0.0	0.0	0.0	0.0	0.0	0.0	0.0	0.0	BBG96163.1(cleavage and polyadenylation specificity factor 73-I [Prunus dulcis])
ENSRNA050007913	tRNA-Asn	tRNA-Asn for anticodon GUU	72	0.0	0.0	0.0	0.0	0.0	0.0	0.0	0.0	0.0	0.0	0.0	0.0	0.0	0.0	0.0	0.0	0.0	0.0	0.0	0.0	0.0	0.0	0.0	0.0
ENSRNA050007916	tRNA-Asn	tRNA-Asn for anticodon GUU	72	0.0	0.0	0.0	0.0	0.0	0.0	0.0	0.0	0.0	0.0	0.0	0.0	0.0	0.0	0.0	0.0	0.0	0.0	0.0	0.0	0.0	0.0	0.0	0.0
ENSRNA050007918	tRNA-Phe	tRNA-Phe for anticodon GAA	73	0.0	0.0	0.0	0.0	0.0	0.0	0.0	0.0	0.0	0.0	0.0	0.0	0.0	0.0	0.0	0.0	0.0	0.0	0.0	0.0	0.0	0.0	0.0	0.0
ENSRNA050007920	tRNA-Phe	tRNA-Phe for anticodon GAA	73	0.0	0.0	0.0	0.0	0.0	0.0	0.0	0.0	0.0	0.0	0.0	0.0	0.0	0.0	0.0	0.0	0.0	0.0	0.0	0.0	0.0	0.0	0.0	0.0
ENSRNA050007922	tRNA-Arg	tRNA-Arg for anticodon UCU	73	0.0	0.0	0.0	0.0	0.0	0.0	0.0	0.0	0.0	0.0	0.0	0.0	0.0	0.0	0.0	0.0	0.0	0.0	0.0	0.0	0.0	0.0	0.0	0.0
ENSRNA050007924	tRNA-Lys	tRNA-Lys for anticodon CUU	73	0.0	0.0	0.0	0.0	0.0	0.0	0.0	0.0	0.0	0.0	0.0	0.0	0.0	0.0	0.0	0.0	0.0	0.0	0.0	0.0	0.0	0.0	0.0	0.0
ENSRNA050007926	tRNA-Lys	tRNA-Lys for anticodon CUU	73	0.0	0.0	0.0	0.0	0.0	0.0	0.0	0.0	0.0	0.0	0.0	0.0	0.0	0.0	0.0	0.0	0.0	0.0	0.0	0.0	0.0	0.0	0.0	0.0
ENSRNA050007929	tRNA-Val	tRNA-Val for anticodon CAC	74	0.0	0.0	0.0	0.0	0.0	0.0	0.0	0.0	0.0	0.0	0.0	0.0	0.0	0.0	0.0	0.0	0.0	0.0	0.0	0.0	0.0	0.0	0.0	0.0	EMS57767.1(HIV Tat-specific factor 1-like protein [Triticum urartu])	GO:0000184(biological_process:nuclear-transcribed mRNA catabolic process, nonsense-mediated decay); GO:0005829(cellular_component:cytosol); GO:0009910(biological_process:negative regulation of flower development); GO:0000398(biological_process:mRNA splicing, via spliceosome); GO:0005634(cellular_component:nucleus); GO:0003729(molecular_function:mRNA binding)
ENSRNA050007931	tRNA-Ser	tRNA-Ser for anticodon CGA	82	0.0	0.0	0.0	0.0	0.0	0.0	0.0	0.0	0.0	0.0	0.0	0.0	0.0	0.0	0.0	0.0	0.0	0.0	0.0	0.0	0.0	0.0	0.0	0.0	AES69591.1(hypothetical protein MTR_3g031810 [Medicago truncatula])	GO:0009658(biological_process:chloroplast organization); GO:0009793(biological_process:embryo development ending in seed dormancy); GO:0003723(molecular_function:RNA binding); GO:0000373(biological_process:Group II intron splicing); GO:0046983(molecular_function:protein dimerization activity); GO:1990825(molecular_function:sequence-specific mRNA binding); GO:0009507(cellular_component:chloroplast)
ENSRNA050007932	tRNA-Gln	tRNA-Gln for anticodon CUG	72	0.0	0.0	0.0	0.0	0.0	0.0	0.0	0.0	0.0	0.0	0.0	0.0	0.0	0.0	0.0	0.0	0.0	0.0	0.0	0.0	0.0	0.0	0.0	0.0
ENSRNA050007934	tRNA-Ile	tRNA-Ile for anticodon AAU	74	0.0	0.0	0.0	0.0	0.0	0.0	0.0	0.0	0.0	0.0	0.0	0.0	0.0	0.0	0.0	0.0	0.0	0.0	0.0	0.0	0.0	0.0	0.0	0.0
ENSRNA050007936	tRNA-Ile	tRNA-Ile for anticodon AAU	74	0.0	0.0	0.0	0.0	0.0	0.0	0.0	0.0	0.0	0.0	0.0	0.0	0.0	0.0	0.0	0.0	0.0	0.0	0.0	0.0	0.0	0.0	0.0	0.0
ENSRNA050007938	tRNA-Ile	tRNA-Ile for anticodon AAU	74	0.0	0.0	0.0	0.0	0.0	0.0	0.0	0.0	0.0	0.0	0.0	0.0	0.0	0.0	0.0	0.0	0.0	0.0	0.0	0.0	0.0	0.0	0.0	0.0
ENSRNA050007940	tRNA-Val	tRNA-Val for anticodon CAC	74	0.0	0.0	0.0	0.0	0.0	0.0	0.0	0.0	0.0	0.0	0.0	0.0	0.0	0.0	0.0	0.0	0.0	0.0	0.0	0.0	0.0	0.0	0.0	0.0	EMS57767.1(HIV Tat-specific factor 1-like protein [Triticum urartu])	GO:0000184(biological_process:nuclear-transcribed mRNA catabolic process, nonsense-mediated decay); GO:0005829(cellular_component:cytosol); GO:0009910(biological_process:negative regulation of flower development); GO:0000398(biological_process:mRNA splicing, via spliceosome); GO:0005634(cellular_component:nucleus); GO:0003729(molecular_function:mRNA binding)
ENSRNA050007943	tRNA-Val	tRNA-Val for anticodon CAC	74	0.0	0.0	0.0	0.0	0.0	0.0	0.0	0.0	0.0	0.0	0.0	0.0	0.0	0.0	0.0	0.0	0.0	0.0	0.0	0.0	0.0	0.0	0.0	0.0
ENSRNA050007945	tRNA-Tyr	tRNA-Tyr for anticodon GUA	86	0.0	0.0	0.0	0.0	0.0	0.0	0.0	0.0	0.0	0.0	0.0	0.0	0.0	0.0	0.0	0.0	0.0	0.0	0.0	0.0	0.0	0.0	0.0	0.0
ENSRNA050007948	tRNA-Tyr	tRNA-Tyr for anticodon GUA	86	0.0	0.0	0.0	0.0	0.0	0.0	0.0	0.0	0.0	0.0	0.0	0.0	0.0	0.0	0.0	0.0	0.0	0.0	0.0	0.0	0.0	0.0	0.0	0.0
ENSRNA050007950	tRNA-Ser	tRNA-Ser for anticodon GCU	82	0.0	0.0	0.0	0.0	0.0	0.0	0.0	0.0	0.0	0.0	0.0	0.0	0.0	0.0	0.0	0.0	0.0	0.0	0.0	0.0	0.0	0.0	0.0	0.0	KAA8534981.1(hypothetical protein F0562_029984 [Nyssa sinensis])	GO:0009733(biological_process:response to auxin); GO:0016021(cellular_component:integral component of membrane); GO:0005525(molecular_function:GTP binding)
ENSRNA050007952	tRNA-Ser	tRNA-Ser for anticodon GCU	82	0.0	0.0	0.0	0.0	0.0	0.0	0.0	0.0	0.0	0.0	0.0	0.0	0.0	0.0	0.0	0.0	0.0	0.0	0.0	0.0	0.0	0.0	0.0	0.0	KAA8534981.1(hypothetical protein F0562_029984 [Nyssa sinensis])	GO:0009733(biological_process:response to auxin); GO:0016021(cellular_component:integral component of membrane); GO:0005525(molecular_function:GTP binding)
ENSRNA050007954	tRNA-Ser	tRNA-Ser for anticodon GCU	82	0.0	0.0	0.0	0.0	0.0	0.0	0.0	0.0	0.0	0.0	0.0	0.0	0.0	0.0	0.0	0.0	0.0	0.0	0.0	0.0	0.0	0.0	0.0	0.0	KAA8534981.1(hypothetical protein F0562_029984 [Nyssa sinensis])	GO:0009733(biological_process:response to auxin); GO:0016021(cellular_component:integral component of membrane); GO:0005525(molecular_function:GTP binding)
ENSRNA050007957	tRNA-Ser	tRNA-Ser for anticodon GCU	82	0.0	0.0	0.0	0.0	0.0	0.0	0.0	0.0	0.0	0.0	0.0	0.0	0.0	0.0	0.0	0.0	0.0	0.0	0.0	0.0	0.0	0.0	0.0	0.0	KAA8534981.1(hypothetical protein F0562_029984 [Nyssa sinensis])	GO:0009733(biological_process:response to auxin); GO:0016021(cellular_component:integral component of membrane); GO:0005525(molecular_function:GTP binding)
ENSRNA050007958	tRNA-Gln	tRNA-Gln for anticodon UUG	72	0.0	0.0	0.0	0.0	0.0	0.0	0.0	0.0	0.0	0.0	0.0	0.0	0.0	0.0	0.0	0.0	0.0	0.0	0.0	0.0	0.0	0.0	0.0	0.0
ENSRNA050007960	tRNA-Gln	tRNA-Gln for anticodon UUG	72	0.0	0.0	0.0	0.0	0.0	0.0	0.0	0.0	0.0	0.0	0.0	0.0	0.0	0.0	0.0	0.0	0.0	0.0	0.0	0.0	0.0	0.0	0.0	0.0
ENSRNA050007962	tRNA-Gln	tRNA-Gln for anticodon UUG	72	0.0	0.0	0.0	0.0	0.0	0.0	0.0	0.0	0.0	0.0	0.0	0.0	0.0	0.0	0.0	0.0	0.0	0.0	0.0	0.0	0.0	0.0	0.0	0.0
ENSRNA050007966	tRNA-Gln	tRNA-Gln for anticodon UUG	72	0.0	0.0	0.0	0.0	0.0	0.0	0.0	0.0	0.0	0.0	0.0	0.0	0.0	0.0	0.0	0.0	0.0	0.0	0.0	0.0	0.0	0.0	0.0	0.0
ENSRNA050007968	tRNA-Gln	tRNA-Gln for anticodon UUG	72	0.0	0.0	0.0	0.0	0.0	0.0	0.0	0.0	0.0	0.0	0.0	0.0	0.0	0.0	0.0	0.0	0.0	0.0	0.0	0.0	0.0	0.0	0.0	0.0
ENSRNA050007970	tRNA-Gln	tRNA-Gln for anticodon UUG	72	0.0	0.0	0.0	0.0	0.0	0.0	0.0	0.0	0.0	0.0	0.0	0.0	0.0	0.0	0.0	0.0	0.0	0.0	0.0	0.0	0.0	0.0	0.0	0.0
ENSRNA050007972	tRNA-Gln	tRNA-Gln for anticodon UUG	72	0.0	0.0	0.0	0.0	0.0	0.0	0.0	0.0	0.0	0.0	0.0	0.0	0.0	0.0	0.0	0.0	0.0	0.0	0.0	0.0	0.0	0.0	0.0	0.0
ENSRNA050007974	tRNA-Gln	tRNA-Gln for anticodon UUG	72	0.0	0.0	0.0	0.0	0.0	0.0	0.0	0.0	0.0	0.0	0.0	0.0	0.0	0.0	0.0	0.0	0.0	0.0	0.0	0.0	0.0	0.0	0.0	0.0
ENSRNA050007976	tRNA-Gln	tRNA-Gln for anticodon UUG	72	0.0	0.0	0.0	0.0	0.0	0.0	0.0	0.0	0.0	0.0	0.0	0.0	0.0	0.0	0.0	0.0	0.0	0.0	0.0	0.0	0.0	0.0	0.0	0.0
ENSRNA050007978	tRNA-Leu	tRNA-Leu for anticodon UAG	80	0.0	0.0	0.0	0.0	0.0	0.0	0.0	0.0	0.0	0.0	0.0	0.0	0.0	0.0	0.0	0.0	0.0	0.0	0.0	0.0	0.0	0.0	0.0	0.0	OMO64888.1(Glycogen synthase [Corchorus olitorius])
ENSRNA050007981	tRNA-Pro	tRNA-Pro for anticodon CGG	72	0.0	0.0	0.0	0.0	0.0	0.0	0.0	0.0	0.0	0.0	0.0	0.0	0.0	0.0	0.0	0.0	0.0	0.0	0.0	0.0	0.0	0.0	0.0	0.0
ENSRNA050007984	tRNA-Ile	tRNA-Ile for anticodon GAU	74	0.0	0.0	0.0	0.0	0.0	0.0	0.0	0.0	0.0	0.0	0.0	0.0	0.0	0.0	0.0	0.0	0.0	0.0	0.0	0.0	0.0	0.0	0.0	0.0
ENSRNA050007986	tRNA-Asp	tRNA-Asp for anticodon GUC	74	0.0	0.0	0.0	0.0	0.0	0.0	0.0	0.0	0.0	0.0	0.0	0.0	0.0	0.0	0.0	0.0	0.0	0.0	0.0	0.0	0.0	0.0	0.0	0.0
ENSRNA050007989	tRNA-Ser	tRNA-Ser for anticodon AGA	82	0.0	0.0	0.0	0.0	0.0	0.0	0.0	0.0	0.0	0.0	0.0	0.0	0.0	0.0	0.0	0.0	0.0	0.0	0.0	0.0	0.0	0.0	0.0	0.0	EMS57569.1(Phosphatidylinositol N-acetylglucosaminyltransferase subunit A [Triticum urartu])	GO:0016757(molecular_function:transferase activity, transferring glycosyl groups); GO:0006506(biological_process:GPI anchor biosynthetic process)
ENSRNA050007990	tRNA-Leu	tRNA-Leu for anticodon AAG	81	0.0	0.0	0.0	0.0	0.0	0.0	0.0	0.0	0.0	0.0	0.0	0.0	0.0	0.0	0.0	0.0	0.0	0.0	0.0	0.0	0.0	0.0	0.0	0.0
ENSRNA050007992	tRNA-Arg	tRNA-Arg for anticodon ACG	73	0.0	0.0	0.0	0.0	0.0	0.0	0.0	0.0	0.0	0.0	0.0	0.0	0.0	0.0	0.0	0.0	0.0	0.0	0.0	0.0	0.0	0.0	0.0	0.0
ENSRNA050007994	tRNA-Arg	tRNA-Arg for anticodon ACG	73	0.0	0.0	0.0	0.0	0.0	0.0	0.0	0.0	0.0	0.0	0.0	0.0	0.0	0.0	0.0	0.0	0.0	0.0	0.0	0.0	0.0	0.0	0.0	0.0	KAG6593175.1(hypothetical protein SDJN03_12651, partial [Cucurbita argyrosperma subsp. sororia])
ENSRNA050007996	tRNA-Val	tRNA-Val for anticodon UAC	73	0.0	0.0	0.0	0.0	0.0	0.0	0.0	0.0	0.0	0.0	0.0	0.0	0.0	0.0	0.0	0.0	0.0	0.0	0.0	0.0	0.0	0.0	0.0	0.0
ENSRNA050007997	tRNA-Phe	tRNA-Phe for anticodon GAA	73	0.0	0.0	0.0	0.0	0.0	0.0	0.0	0.0	0.0	0.0	0.0	0.0	0.0	0.0	0.0	0.0	0.0	0.0	0.0	0.0	0.0	0.0	0.0	0.0
ENSRNA050007999	tRNA-Lys	tRNA-Lys for anticodon CUU	73	0.0	0.0	0.0	0.0	0.0	0.0	0.0	0.0	0.0	0.0	0.0	0.0	0.0	0.0	0.0	0.0	0.0	0.0	0.0	0.0	0.0	0.0	0.0	0.0
ENSRNA050008001	tRNA-Asp	tRNA-Asp for anticodon GUC	72	0.0	0.0	0.0	0.0	0.0	0.0	0.0	0.0	0.0	0.0	0.0	0.0	0.0	0.0	0.0	0.0	0.0	0.0	0.0	0.0	0.0	0.0	0.0	0.0	BBH00822.1(Transducin/WD40 repeat-like superfamily protein, partial [Prunus dulcis])
ENSRNA050008003	tRNA-Lys	tRNA-Lys for anticodon CUU	73	0.0	0.0	0.0	0.0	0.0	0.0	0.0	0.0	0.0	0.0	0.0	0.0	0.0	0.0	0.0	0.0	0.0	0.0	0.0	0.0	0.0	0.0	0.0	0.0
ENSRNA050008005	tRNA-Asp	tRNA-Asp for anticodon GUC	72	0.0	0.0	0.0	0.0	0.0	0.0	0.0	0.0	0.0	0.0	0.0	0.0	0.0	0.0	0.0	0.0	0.0	0.0	0.0	0.0	0.0	0.0	0.0	0.0	BBH00822.1(Transducin/WD40 repeat-like superfamily protein, partial [Prunus dulcis])
ENSRNA050008007	tRNA-Glu	tRNA-Glu for anticodon CUC	73	0.0	0.0	0.0	0.0	0.0	0.0	0.0	0.0	0.0	0.0	0.0	0.0	0.0	0.0	0.0	0.0	0.0	0.0	0.0	0.0	0.0	0.0	0.0	0.0
ENSRNA050008009	tRNA-Arg	tRNA-Arg for anticodon ACG	73	0.0	0.0	0.0	0.0	0.0	0.0	0.0	0.0	0.0	0.0	0.0	0.0	0.0	0.0	0.0	0.0	0.0	0.0	0.0	0.0	0.0	0.0	0.0	0.0	KAG6593175.1(hypothetical protein SDJN03_12651, partial [Cucurbita argyrosperma subsp. sororia])
ENSRNA050008011	tRNA-Arg	tRNA-Arg for anticodon ACG	73	0.0	0.0	0.0	0.0	0.0	0.0	0.0	0.0	0.0	0.0	0.0	0.0	0.0	0.0	0.0	0.0	0.0	0.0	0.0	0.0	0.0	0.0	0.0	0.0	KAG6593175.1(hypothetical protein SDJN03_12651, partial [Cucurbita argyrosperma subsp. sororia])
ENSRNA050008012	tRNA-Phe	tRNA-Phe for anticodon GAA	73	0.0	0.0	0.0	0.0	0.0	0.0	0.0	0.0	0.0	0.0	0.0	0.0	0.0	0.0	0.0	0.0	0.0	0.0	0.0	0.0	0.0	0.0	0.0	0.0
ENSRNA050008015	tRNA-Asn	tRNA-Asn for anticodon GUU	72	0.0	0.0	0.0	0.0	0.0	0.0	0.0	0.0	0.0	0.0	0.0	0.0	0.0	0.0	0.0	0.0	0.0	0.0	0.0	0.0	0.0	0.0	0.0	0.0
ENSRNA050008017	tRNA-Arg	tRNA-Arg for anticodon CCG	73	0.0	0.0	0.0	0.0	0.0	0.0	0.0	0.0	0.0	0.0	0.0	0.0	0.0	0.0	0.0	0.0	0.0	0.0	0.0	0.0	0.0	0.0	0.0	0.0
ENSRNA050008019	tRNA-Tyr	tRNA-Tyr for anticodon GUA	86	0.0	0.0	0.0	0.0	0.0	0.0	0.0	0.0	0.0	0.0	0.0	0.0	0.0	0.0	0.0	0.0	0.0	0.0	0.0	0.0	0.0	0.0	0.0	0.0
ENSRNA050008020	tRNA-Asp	tRNA-Asp for anticodon GUC	72	0.0	0.0	0.0	0.0	0.0	0.0	0.0	0.0	0.0	0.0	0.0	0.0	0.0	0.0	0.0	0.0	0.0	0.0	0.0	0.0	0.0	0.0	0.0	0.0	BBH00822.1(Transducin/WD40 repeat-like superfamily protein, partial [Prunus dulcis])	GO:0015996(biological_process:chlorophyll catabolic process); GO:0047746(molecular_function:chlorophyllase activity); GO:0102293(molecular_function:pheophytinase b activity)
ENSRNA050008023	tRNA-Ile	tRNA-Ile for anticodon AAU	74	0.0	0.0	0.0	0.0	0.0	0.0	0.0	0.0	0.0	0.0	0.0	0.0	0.0	0.0	0.0	0.0	0.0	0.0	0.0	0.0	0.0	0.0	0.0	0.0
ENSRNA050008024	tRNA-Asn	tRNA-Asn for anticodon GUU	72	0.0	0.0	0.0	0.0	0.0	0.0	0.0	0.0	0.0	0.0	0.0	0.0	0.0	0.0	0.0	0.0	0.0	0.0	0.0	0.0	0.0	0.0	0.0	0.0
ENSRNA050008026	tRNA-Met	tRNA-Met for anticodon CAU	74	0.0	0.0	0.0	0.0	0.0	0.0	0.0	0.0	0.0	0.0	0.0	0.0	0.0	0.0	0.0	0.0	0.0	0.0	0.0	0.0	0.0	0.0	0.0	0.0
ENSRNA050008028	tRNA-Gly	tRNA-Gly for anticodon UCC	72	0.0	0.0	0.0	0.0	0.0	0.0	0.0	0.0	0.0	0.0	0.0	0.0	0.0	0.0	0.0	0.0	0.0	0.0	0.0	0.0	0.0	0.0	0.0	0.0
ENSRNA050008030	tRNA-Gly	tRNA-Gly for anticodon UCC	72	0.0	0.0	0.0	0.0	0.0	0.0	0.0	0.0	0.0	0.0	0.0	0.0	0.0	0.0	0.0	0.0	0.0	0.0	0.0	0.0	0.0	0.0	0.0	0.0
ENSRNA050008032	tRNA-Arg	tRNA-Arg for anticodon CCG	73	0.0	0.0	0.0	0.0	0.0	0.0	0.0	0.0	0.0	0.0	0.0	0.0	0.0	0.0	0.0	0.0	0.0	0.0	0.0	0.0	0.0	0.0	0.0	0.0
ENSRNA050008034	tRNA-Lys	tRNA-Lys for anticodon CUU	73	0.0	0.0	0.0	0.0	0.0	0.0	0.0	0.0	0.0	0.0	0.0	0.0	0.0	0.0	0.0	0.0	0.0	0.0	0.0	0.0	0.0	0.0	0.0	0.0
ENSRNA050008037	tRNA-Gln	tRNA-Gln for anticodon UUG	72	0.69	1.36	1.37	0.64	1.25	1.99	1.91	0.0	1.88	1.27	1.27	0.84	0.85	1.55	0.64	3.31	3.46	2.65	2.95	2.91	1.062	1.41	1.03	3.056
ENSRNA050008040	tRNA-Gln	tRNA-Gln for anticodon UUG	72	0.0	0.0	0.0	0.0	0.0	0.0	0.0	0.0	0.0	0.0	0.0	0.0	0.0	0.0	0.0	0.0	0.0	0.0	0.0	0.0	0.0	0.0	0.0	0.0
ENSRNA050008042	tRNA-Gln	tRNA-Gln for anticodon UUG	72	0.0	0.0	0.0	0.0	0.0	0.0	0.0	0.0	0.0	0.0	0.0	0.0	0.0	0.0	0.0	0.0	0.0	0.0	0.0	0.0	0.0	0.0	0.0	0.0
ENSRNA050008045	tRNA-Gln	tRNA-Gln for anticodon UUG	72	0.0	0.0	0.0	0.0	0.0	0.0	0.0	0.0	0.0	0.0	0.0	0.0	0.0	0.0	0.0	0.0	0.0	0.0	0.0	0.0	0.0	0.0	0.0	0.0
ENSRNA050008047	tRNA-Gln	tRNA-Gln for anticodon UUG	72	0.0	0.0	0.0	0.0	0.0	0.0	0.0	0.0	0.0	0.0	0.0	0.0	0.0	0.0	0.0	0.0	0.0	0.0	0.0	0.0	0.0	0.0	0.0	0.0
ENSRNA050008050	tRNA-Gln	tRNA-Gln for anticodon UUG	72	0.0	0.0	0.0	0.0	0.0	0.0	0.0	0.0	0.0	0.0	0.0	0.0	0.0	0.0	0.0	0.0	0.0	0.0	0.0	0.0	0.0	0.0	0.0	0.0
ENSRNA050008052	tRNA-Gln	tRNA-Gln for anticodon UUG	72	0.0	0.0	0.0	0.0	0.0	0.0	0.0	0.0	0.0	0.0	0.0	0.0	0.0	0.0	0.0	0.0	0.0	0.0	0.0	0.0	0.0	0.0	0.0	0.0
ENSRNA050008056	tRNA-Gln	tRNA-Gln for anticodon UUG	72	0.0	0.0	0.0	0.0	0.0	0.0	0.0	0.0	0.0	0.0	0.0	0.0	0.0	0.0	0.0	0.0	0.0	0.0	0.0	0.0	0.0	0.0	0.0	0.0
ENSRNA050008059	tRNA-Gln	tRNA-Gln for anticodon UUG	72	0.0	0.0	0.0	0.0	0.0	0.0	0.0	0.0	0.0	0.0	0.0	0.0	0.0	0.0	0.0	0.0	0.0	0.0	0.0	0.0	0.0	0.0	0.0	0.0
ENSRNA050008062	tRNA-Lys	tRNA-Lys for anticodon CUU	73	0.0	0.0	0.0	0.0	0.0	0.0	0.0	0.0	0.0	0.0	0.0	0.0	0.0	0.0	0.0	0.0	0.0	0.0	0.0	0.0	0.0	0.0	0.0	0.0
ENSRNA050008063	tRNA-Lys	tRNA-Lys for anticodon CUU	73	0.0	0.0	0.0	0.0	0.0	0.0	0.0	0.0	0.0	0.0	0.0	0.0	0.0	0.0	0.0	0.0	0.0	0.0	0.0	0.0	0.0	0.0	0.0	0.0
ENSRNA050008065	tRNA-Lys	tRNA-Lys for anticodon CUU	73	0.0	0.0	0.0	0.0	0.0	0.0	0.0	0.0	0.0	0.0	0.0	0.0	0.0	0.0	0.0	0.0	0.0	0.0	0.0	0.0	0.0	0.0	0.0	0.0
ENSRNA050008066	tRNA-Lys	tRNA-Lys for anticodon CUU	74	0.0	0.0	0.0	0.0	0.0	0.0	0.0	0.0	0.0	0.0	0.0	0.0	0.0	0.0	0.0	0.0	0.0	0.0	0.0	0.0	0.0	0.0	0.0	0.0
ENSRNA050008070	tRNA-Tyr	tRNA-Tyr for anticodon GUA	86	0.0	0.0	0.0	0.0	0.0	0.0	0.0	0.0	0.0	0.0	0.0	0.0	0.0	0.0	0.0	0.0	0.0	0.0	0.0	0.0	0.0	0.0	0.0	0.0
ENSRNA050008071	tRNA-Ile	tRNA-Ile for anticodon UAU	74	0.0	0.0	0.0	0.0	0.0	0.0	0.0	0.0	0.0	0.0	0.0	0.0	0.0	0.0	0.0	0.0	0.0	0.0	0.0	0.0	0.0	0.0	0.0	0.0
ENSRNA050008073	tRNA-Tyr	tRNA-Tyr for anticodon GUA	85	0.0	0.0	0.0	0.0	0.0	0.0	0.0	0.0	0.0	0.0	0.0	0.0	0.0	0.0	0.0	0.0	0.0	0.0	0.0	0.0	0.0	0.0	0.0	0.0
ENSRNA050008075	tRNA-Ser	tRNA-Ser for anticodon GCU	82	0.0	0.0	0.0	0.0	0.0	0.0	0.0	0.0	0.0	0.0	0.0	0.0	0.0	0.0	0.0	0.0	0.0	0.0	0.0	0.0	0.0	0.0	0.0	0.0	KAA8534981.1(hypothetical protein F0562_029984 [Nyssa sinensis])	GO:0009733(biological_process:response to auxin); GO:0016021(cellular_component:integral component of membrane); GO:0005525(molecular_function:GTP binding)
ENSRNA050008077	tRNA-Leu	tRNA-Leu for anticodon CAA	84	0.0	0.0	0.0	0.0	0.0	0.0	0.0	0.0	0.0	0.0	0.0	0.0	0.0	0.0	0.0	0.0	0.0	0.0	0.0	0.0	0.0	0.0	0.0	0.0	NP_001190838.1(detoxifying efflux carrier 35 [Arabidopsis thaliana])	GO:0015297(molecular_function:antiporter activity); GO:0020037(molecular_function:heme binding); GO:0009555(biological_process:pollen development); GO:0016021(cellular_component:integral component of membrane); GO:0016705(molecular_function:oxidoreductase activity, acting on paired donors, with incorporation or reduction of molecular oxygen); GO:0009812(biological_process:flavonoid metabolic proc…				COG0534(V:Defense mechanisms)	COG0534(Mate efflux family protein)
ENSRNA050008079	tRNA-Asn	tRNA-Asn for anticodon GUU	72	0.0	0.0	0.0	0.0	0.0	0.0	0.0	0.0	0.0	0.0	0.0	0.0	0.0	0.0	0.0	0.0	0.0	0.0	0.0	0.0	0.0	0.0	0.0	0.0
ENSRNA050008081	tRNA-Asn	tRNA-Asn for anticodon GUU	72	0.0	0.0	0.0	0.0	0.0	0.0	0.0	0.0	0.0	0.0	0.0	0.0	0.0	0.0	0.0	0.0	0.0	0.0	0.0	0.0	0.0	0.0	0.0	0.0
ENSRNA050008084	tRNA-Leu	tRNA-Leu for anticodon CAG	81	0.0	0.0	0.0	0.0	0.0	0.0	0.0	0.0	0.0	0.0	0.0	0.0	0.0	0.0	0.0	0.0	0.0	0.0	0.0	0.0	0.0	0.0	0.0	0.0	ESR60976.1(hypothetical protein CICLE_v10017825mg, partial [Citrus clementina])	GO:0016021(cellular_component:integral component of membrane); GO:0005840(cellular_component:ribosome)
ENSRNA050008088	tRNA-Lys	tRNA-Lys for anticodon UUU	73	0.0	0.0	0.0	0.0	0.0	0.0	0.0	0.0	0.0	0.0	0.0	0.0	0.0	0.0	0.0	0.0	0.0	0.0	0.0	0.0	0.0	0.0	0.0	0.0
ENSRNA050008090	tRNA-Arg	tRNA-Arg for anticodon UCG	74	0.0	0.0	0.0	0.0	0.0	0.0	0.0	0.0	0.0	0.0	0.0	0.0	0.0	0.0	0.0	0.0	0.0	0.0	0.0	0.0	0.0	0.0	0.0	0.0
ENSRNA050008093	tRNA-Lys	tRNA-Lys for anticodon CUU	73	0.0	0.0	0.0	0.0	0.0	0.0	0.0	0.0	0.0	0.0	0.0	0.0	0.0	0.0	0.0	0.0	0.0	0.0	0.0	0.0	0.0	0.0	0.0	0.0
ENSRNA050008095	tRNA-Leu	tRNA-Leu for anticodon CAG	81	0.0	0.0	0.0	0.0	0.0	0.0	0.0	0.0	0.0	0.0	0.0	0.0	0.0	0.0	0.0	0.0	0.0	0.0	0.0	0.0	0.0	0.0	0.0	0.0	ESR60976.1(hypothetical protein CICLE_v10017825mg, partial [Citrus clementina])	GO:0016021(cellular_component:integral component of membrane); GO:0005840(cellular_component:ribosome)
ENSRNA050008097	tRNA-Lys	tRNA-Lys for anticodon CUU	73	0.0	0.0	0.0	0.0	0.0	0.0	0.0	0.0	0.0	0.0	0.0	0.0	0.0	0.0	0.0	0.0	0.0	0.0	0.0	0.0	0.0	0.0	0.0	0.0
ENSRNA050008098	tRNA-Lys	tRNA-Lys for anticodon CUU	73	0.0	0.0	0.0	0.0	0.0	0.0	0.0	0.0	0.0	0.0	0.0	0.0	0.0	0.0	0.0	0.0	0.0	0.0	0.0	0.0	0.0	0.0	0.0	0.0
ENSRNA050008100	tRNA-Lys	tRNA-Lys for anticodon CUU	73	0.0	0.0	0.0	0.0	0.0	0.0	0.0	0.0	0.0	0.0	0.0	0.0	0.0	0.0	0.0	0.0	0.0	0.0	0.0	0.0	0.0	0.0	0.0	0.0
ENSRNA050008102	tRNA-Lys	tRNA-Lys for anticodon CUU	73	0.0	0.0	0.0	0.0	0.0	0.0	0.0	0.0	0.0	0.0	0.0	0.0	0.0	0.0	0.0	0.0	0.0	0.0	0.0	0.0	0.0	0.0	0.0	0.0
ENSRNA050008104	tRNA-Phe	tRNA-Phe for anticodon GAA	73	0.0	0.0	0.0	0.0	0.0	0.0	0.0	0.0	0.0	0.0	0.0	0.0	0.0	0.0	0.0	0.0	0.0	0.0	0.0	0.0	0.0	0.0	0.0	0.0
ENSRNA050008106	tRNA-Val	tRNA-Val for anticodon AAC	74	0.0	0.0	0.0	0.0	0.0	0.0	0.0	0.0	0.0	0.0	0.0	0.0	0.0	0.0	0.0	0.0	0.0	0.0	0.0	0.0	0.0	0.0	0.0	0.0	KAF7139419.1(hypothetical protein RHSIM_Rhsim07G0078600 [Rhododendron simsii])
ENSRNA050008108	tRNA-Val	tRNA-Val for anticodon AAC	74	0.0	0.0	0.0	0.0	0.0	0.0	0.0	0.0	0.0	0.0	0.0	0.0	0.0	0.0	0.0	0.0	0.0	0.0	0.0	0.0	0.0	0.0	0.0	0.0	KAF7139419.1(hypothetical protein RHSIM_Rhsim07G0078600 [Rhododendron simsii])
ENSRNA050008109	tRNA-Leu	tRNA-Leu for anticodon UAG	80	0.0	0.0	0.0	0.0	0.0	0.0	0.0	0.0	0.0	0.0	0.0	0.0	0.0	0.0	0.0	0.0	0.0	0.0	0.0	0.0	0.0	0.0	0.0	0.0	OMO64888.1(Glycogen synthase [Corchorus olitorius])
ENSRNA050008111	tRNA-Leu	tRNA-Leu for anticodon UAG	80	0.0	0.0	0.0	0.0	0.0	0.0	0.0	0.0	0.0	0.0	0.0	0.0	0.0	0.0	0.0	0.0	0.0	0.0	0.0	0.0	0.0	0.0	0.0	0.0	RYR27197.1(hypothetical protein Ahy_B02g061534 [Arachis hypogaea])
ENSRNA050008112	tRNA-Leu	tRNA-Leu for anticodon UAG	80	0.0	0.0	0.0	0.0	0.0	0.0	0.0	0.0	0.0	0.0	0.0	0.0	0.0	0.0	0.0	0.0	0.0	0.0	0.0	0.0	0.0	0.0	0.0	0.0	RYR27197.1(hypothetical protein Ahy_B02g061534 [Arachis hypogaea])
ENSRNA050008114	tRNA-Leu	tRNA-Leu for anticodon UAA	84	0.0	0.0	0.0	0.0	0.0	0.0	0.0	0.0	0.0	0.0	0.0	0.0	0.0	0.0	0.0	0.0	0.0	0.0	0.0	0.0	0.0	0.0	0.0	0.0
ENSRNA050008115	tRNA-Gly	tRNA-Gly for anticodon CCC	71	0.0	0.0	0.0	0.0	0.0	0.0	0.0	0.0	0.0	0.0	0.0	0.0	0.0	0.0	0.0	0.0	0.0	0.0	0.0	0.0	0.0	0.0	0.0	0.0	KAF8117885.1(hypothetical protein N665_0008s0225 [Sinapis alba])	GO:0016021(cellular_component:integral component of membrane)
ENSRNA050008116	tRNA-Val	tRNA-Val for anticodon AAC	74	0.0	0.0	0.0	0.0	0.0	0.0	0.0	0.0	0.0	0.0	0.0	0.0	0.0	0.0	0.0	0.0	0.0	0.0	0.0	0.0	0.0	0.0	0.0	0.0	KAF7139419.1(hypothetical protein RHSIM_Rhsim07G0078600 [Rhododendron simsii])
ENSRNA050008118	tRNA-Val	tRNA-Val for anticodon AAC	74	0.0	0.0	0.0	0.0	0.0	0.0	0.0	0.0	0.0	0.0	0.0	0.0	0.0	0.0	0.0	0.0	0.0	0.0	0.0	0.0	0.0	0.0	0.0	0.0
ENSRNA050008120	tRNA-Val	tRNA-Val for anticodon AAC	74	0.0	0.0	0.0	0.0	0.0	0.0	0.0	0.0	0.0	0.0	0.0	0.0	0.0	0.0	0.0	0.0	0.0	0.0	0.0	0.0	0.0	0.0	0.0	0.0	KAF7139419.1(hypothetical protein RHSIM_Rhsim07G0078600 [Rhododendron simsii])
ENSRNA050008121	tRNA-Val	tRNA-Val for anticodon AAC	74	0.0	0.0	0.0	0.0	0.0	0.0	0.0	0.0	0.0	0.0	0.0	0.0	0.0	0.0	0.0	0.0	0.0	0.0	0.0	0.0	0.0	0.0	0.0	0.0	KAF7139419.1(hypothetical protein RHSIM_Rhsim07G0078600 [Rhododendron simsii])
ENSRNA050008122	tRNA-Val	tRNA-Val for anticodon AAC	74	0.0	0.0	0.0	0.0	0.0	0.0	0.0	0.0	0.0	0.0	0.0	0.0	0.0	0.0	0.0	0.0	0.0	0.0	0.0	0.0	0.0	0.0	0.0	0.0	KAF7139419.1(hypothetical protein RHSIM_Rhsim07G0078600 [Rhododendron simsii])
ENSRNA050008124	tRNA-Val	tRNA-Val for anticodon AAC	74	0.0	0.0	0.0	0.0	0.0	0.0	0.0	0.0	0.0	0.0	0.0	0.0	0.0	0.0	0.0	0.0	0.0	0.0	0.0	0.0	0.0	0.0	0.0	0.0
ENSRNA050008126	tRNA-Val	tRNA-Val for anticodon AAC	74	0.0	0.0	0.0	0.0	0.0	0.0	0.0	0.0	0.0	0.0	0.0	0.0	0.0	0.0	0.0	0.0	0.0	0.0	0.0	0.0	0.0	0.0	0.0	0.0	KAF7139419.1(hypothetical protein RHSIM_Rhsim07G0078600 [Rhododendron simsii])
ENSRNA050008127	tRNA-Val	tRNA-Val for anticodon AAC	74	0.0	0.0	0.0	0.0	0.0	0.0	0.0	0.0	0.0	0.0	0.0	0.0	0.0	0.0	0.0	0.0	0.0	0.0	0.0	0.0	0.0	0.0	0.0	0.0	KAF7139419.1(hypothetical protein RHSIM_Rhsim07G0078600 [Rhododendron simsii])
ENSRNA050008129	tRNA-Lys	tRNA-Lys for anticodon CUU	74	0.0	0.0	0.0	0.0	0.0	0.0	0.0	0.0	0.0	0.0	0.0	0.0	0.0	0.0	0.0	0.0	0.0	0.0	0.0	0.0	0.0	0.0	0.0	0.0
ENSRNA050008131	tRNA-Lys	tRNA-Lys for anticodon UUU	73	0.0	0.0	0.0	0.0	0.0	0.0	0.0	0.0	0.0	0.0	0.0	0.0	0.0	0.0	0.0	0.0	0.0	0.0	0.0	0.0	0.0	0.0	0.0	0.0
ENSRNA050008132	tRNA-Glu	tRNA-Glu for anticodon CUC	73	0.0	0.0	0.0	0.0	0.0	0.0	0.0	0.0	0.0	0.0	0.0	0.0	0.0	0.0	0.0	0.0	0.0	0.0	0.0	0.0	0.0	0.0	0.0	0.0
ENSRNA050008134	tRNA-Pro	tRNA-Pro for anticodon AGG	72	0.0	0.0	0.0	0.0	0.0	0.0	0.0	0.0	0.0	0.0	0.0	0.0	0.0	0.0	0.0	0.0	0.0	0.0	0.0	0.0	0.0	0.0	0.0	0.0
ENSRNA050008136	tRNA-Pro	tRNA-Pro for anticodon AGG	72	0.0	0.0	0.0	0.0	0.0	0.0	0.0	0.0	0.0	0.0	0.0	0.0	0.0	0.0	0.0	0.0	0.0	0.0	0.0	0.0	0.0	0.0	0.0	0.0
ENSRNA050008137	tRNA-Asn	tRNA-Asn for anticodon GUU	72	0.0	0.0	0.0	0.0	0.0	0.0	0.0	0.0	0.0	0.0	0.0	0.0	0.0	0.0	0.0	0.0	0.0	0.0	0.0	0.0	0.0	0.0	0.0	0.0
ENSRNA050008140	tRNA-Ile	tRNA-Ile for anticodon GAU	75	0.0	0.0	0.0	0.0	0.0	0.0	0.0	0.0	0.0	0.0	0.0	0.0	0.0	0.0	0.0	0.0	0.0	0.0	0.0	0.0	0.0	0.0	0.0	0.0
ENSRNA050008142	tRNA-Ser	tRNA-Ser for anticodon UGA	82	0.0	0.0	0.0	0.0	0.0	0.0	0.0	0.0	0.0	0.0	0.0	0.0	0.0	0.0	0.0	0.0	0.0	0.0	0.0	0.0	0.0	0.0	0.0	0.0	AES74272.1(transmembrane protein, putative [Medicago truncatula])	GO:0016021(cellular_component:integral component of membrane)
ENSRNA050008143	tRNA-Ser	tRNA-Ser for anticodon AGA	82	0.0	0.0	0.0	0.0	0.0	0.0	0.0	0.0	0.0	0.0	0.0	0.0	0.0	0.0	0.0	0.0	0.0	0.0	0.0	0.0	0.0	0.0	0.0	0.0	EMS57569.1(Phosphatidylinositol N-acetylglucosaminyltransferase subunit A [Triticum urartu])	GO:0016757(molecular_function:transferase activity, transferring glycosyl groups); GO:0006506(biological_process:GPI anchor biosynthetic process)
ENSRNA050008145	tRNA-Glu	tRNA-Glu for anticodon CUC	73	0.0	0.0	0.0	0.0	0.0	0.0	0.0	0.0	0.0	0.0	0.0	0.0	0.0	0.0	0.0	0.0	0.0	0.0	0.0	0.0	0.0	0.0	0.0	0.0
ENSRNA050008146	tRNA-Leu	tRNA-Leu for anticodon CAG	81	0.0	0.0	0.0	0.0	0.0	0.0	0.0	0.0	0.0	0.0	0.0	0.0	0.0	0.0	0.0	0.0	0.0	0.0	0.0	0.0	0.0	0.0	0.0	0.0	ESR60976.1(hypothetical protein CICLE_v10017825mg, partial [Citrus clementina])	GO:0016021(cellular_component:integral component of membrane); GO:0005840(cellular_component:ribosome)
ENSRNA050008149	tRNA-Leu	tRNA-Leu for anticodon CAG	81	0.0	0.0	0.0	0.0	0.0	0.0	0.0	0.0	0.0	0.0	0.0	0.0	0.0	0.0	0.0	0.0	0.0	0.0	0.0	0.0	0.0	0.0	0.0	0.0	ESR60976.1(hypothetical protein CICLE_v10017825mg, partial [Citrus clementina])	GO:0016021(cellular_component:integral component of membrane); GO:0005840(cellular_component:ribosome)
ENSRNA050008150	tRNA-Met	tRNA-Met for anticodon CAU	72	0.0	0.0	0.0	0.0	0.0	0.0	0.0	0.0	0.0	0.0	0.0	0.0	0.0	0.0	0.0	0.0	0.0	0.0	0.0	0.0	0.0	0.0	0.0	0.0	XP_023633781.1(LOW QUALITY PROTEIN: F-box protein At4g27050 [Capsella rubella])	GO:0035598(molecular_function:N6-threonylcarbomyladenosine methylthiotransferase activity); GO:0046872(molecular_function:metal ion binding); GO:0051539(molecular_function:4 iron, 4 sulfur cluster binding); GO:0061712(molecular_function:tRNA (N(6)-L-threonylcarbamoyladenosine(37)-C(2))-methylthiotransferase)
ENSRNA050008152	tRNA-Ala	tRNA-Ala for anticodon UGC	73	0.0	0.0	0.0	0.0	0.0	0.0	0.0	0.0	0.0	0.0	0.0	0.0	0.0	0.0	0.0	0.0	0.0	0.0	0.0	0.0	0.0	0.0	0.0	0.0	AES74763.1(transmembrane protein, putative [Medicago truncatula])	GO:0016021(cellular_component:integral component of membrane)
ENSRNA050008154	tRNA-Ala	tRNA-Ala for anticodon UGC	73	0.0	0.0	0.0	0.0	0.0	0.0	0.0	0.0	0.0	0.0	0.0	0.0	0.0	0.0	0.0	0.0	0.0	0.0	0.0	0.0	0.0	0.0	0.0	0.0	AES74763.1(transmembrane protein, putative [Medicago truncatula])	GO:0016021(cellular_component:integral component of membrane)
ENSRNA050008155	tRNA-Phe	tRNA-Phe for anticodon GAA	73	0.0	0.0	0.0	0.0	0.0	0.0	0.0	0.0	0.0	0.0	0.0	0.0	0.0	0.0	0.0	0.0	0.0	0.0	0.0	0.0	0.0	0.0	0.0	0.0
ENSRNA050008157	tRNA-Leu	tRNA-Leu for anticodon CAA	84	0.0	0.0	0.0	0.0	0.0	0.0	0.0	0.0	0.0	0.0	0.0	0.0	0.0	0.0	0.0	0.0	0.0	0.0	0.0	0.0	0.0	0.0	0.0	0.0	TVU27245.1(hypothetical protein EJB05_29842, partial [Eragrostis curvula])	GO:0015297(molecular_function:antiporter activity); GO:0009555(biological_process:pollen development); GO:0020037(molecular_function:heme binding); GO:0016021(cellular_component:integral component of membrane); GO:0016705(molecular_function:oxidoreductase activity, acting on paired donors, with incorporation or reduction of molecular oxygen); GO:0009812(biological_process:flavonoid metabolic proc…				COG0534(V:Defense mechanisms)	COG0534(Mate efflux family protein)
ENSRNA050008159	tRNA-Met	tRNA-Met for anticodon CAU	72	0.0	0.0	0.0	0.0	0.0	0.0	0.0	0.0	0.0	0.0	0.0	0.0	0.0	0.0	0.0	0.0	0.0	0.0	0.0	0.0	0.0	0.0	0.0	0.0	XP_023633781.1(LOW QUALITY PROTEIN: F-box protein At4g27050 [Capsella rubella])	GO:0035598(molecular_function:N6-threonylcarbomyladenosine methylthiotransferase activity); GO:0046872(molecular_function:metal ion binding); GO:0051539(molecular_function:4 iron, 4 sulfur cluster binding); GO:0061712(molecular_function:tRNA (N(6)-L-threonylcarbamoyladenosine(37)-C(2))-methylthiotransferase)
ENSRNA050008162	tRNA-Ile	tRNA-Ile for anticodon GAU	74	0.0	0.0	0.0	0.0	0.0	0.0	0.0	0.0	0.0	0.0	0.0	0.0	0.0	0.0	0.0	0.0	0.0	0.0	0.0	0.0	0.0	0.0	0.0	0.0
ENSRNA050008164	tRNA-Ile	tRNA-Ile for anticodon GAU	74	0.0	0.0	0.0	0.0	0.0	0.0	0.0	0.0	0.0	0.0	0.0	0.0	0.0	0.0	0.0	0.0	0.0	0.0	0.0	0.0	0.0	0.0	0.0	0.0
ENSRNA050008166	tRNA-Phe	tRNA-Phe for anticodon GAA	72	0.0	0.0	0.0	0.0	0.0	0.0	0.0	0.0	0.0	0.0	0.0	0.0	0.0	0.0	0.0	0.0	0.0	0.0	0.0	0.0	0.0	0.0	0.0	0.0
ENSRNA050008169	tRNA-Ser	tRNA-Ser for anticodon UGA	82	0.0	0.0	0.0	0.0	0.0	0.0	0.0	0.0	0.0	0.0	0.0	0.0	0.0	0.0	0.0	0.0	0.0	0.0	0.0	0.0	0.0	0.0	0.0	0.0	AES74272.1(transmembrane protein, putative [Medicago truncatula])	GO:0016021(cellular_component:integral component of membrane)
ENSRNA050008170	tRNA-Val	tRNA-Val for anticodon AAC	74	0.0	0.0	0.0	0.0	0.0	0.0	0.0	0.0	0.0	0.0	0.0	0.0	0.0	0.0	0.0	0.0	0.0	0.0	0.0	0.0	0.0	0.0	0.0	0.0
ENSRNA050008172	tRNA-Val	tRNA-Val for anticodon AAC	74	0.0	0.0	0.0	0.0	0.0	0.0	0.0	0.0	0.0	0.0	0.0	0.0	0.0	0.0	0.0	0.0	0.0	0.0	0.0	0.0	0.0	0.0	0.0	0.0
ENSRNA050008174	tRNA-Arg	tRNA-Arg for anticodon UCG	74	0.0	0.0	0.0	0.0	0.0	0.0	0.0	0.0	0.0	0.0	0.0	0.0	0.0	0.0	0.0	0.0	0.0	0.0	0.0	0.0	0.0	0.0	0.0	0.0	BBG96163.1(cleavage and polyadenylation specificity factor 73-I [Prunus dulcis])
ENSRNA050008176	tRNA-Gly	tRNA-Gly for anticodon GCC	71	0.0	0.0	0.0	0.0	0.0	0.0	0.0	0.0	0.0	0.0	0.0	0.0	0.0	0.0	0.0	0.0	0.0	0.0	0.0	0.0	0.0	0.0	0.0	0.0	PPD91301.1(hypothetical protein GOBAR_DD11763 [Gossypium barbadense])	GO:0016021(cellular_component:integral component of membrane); GO:0004672(molecular_function:protein kinase activity); GO:0005524(molecular_function:ATP binding); GO:0008236(molecular_function:serine-type peptidase activity)
ENSRNA050008178	tRNA-Gly	tRNA-Gly for anticodon GCC	71	0.0	0.0	0.0	0.0	0.0	0.0	0.0	0.0	0.0	0.0	0.0	0.0	0.0	0.0	0.0	0.0	0.0	0.0	0.0	0.0	0.0	0.0	0.0	0.0	PPD91301.1(hypothetical protein GOBAR_DD11763 [Gossypium barbadense])	GO:0016021(cellular_component:integral component of membrane); GO:0004672(molecular_function:protein kinase activity); GO:0005524(molecular_function:ATP binding); GO:0008236(molecular_function:serine-type peptidase activity)
ENSRNA050008180	tRNA-Asp	tRNA-Asp for anticodon GUC	72	0.0	0.0	0.0	0.0	0.0	0.0	0.0	0.0	0.0	0.0	0.0	0.0	0.0	0.0	0.0	0.0	0.0	0.0	0.0	0.0	0.0	0.0	0.0	0.0	BBH00822.1(Transducin/WD40 repeat-like superfamily protein, partial [Prunus dulcis])	GO:0015996(biological_process:chlorophyll catabolic process); GO:0047746(molecular_function:chlorophyllase activity); GO:0102293(molecular_function:pheophytinase b activity)
ENSRNA050008182	tRNA-Asp	tRNA-Asp for anticodon GUC	72	0.0	0.0	0.0	0.0	0.0	0.0	0.0	0.0	0.0	0.0	0.0	0.0	0.0	0.0	0.0	0.0	0.0	0.0	0.0	0.0	0.0	0.0	0.0	0.0	BBH00822.1(Transducin/WD40 repeat-like superfamily protein, partial [Prunus dulcis])	GO:0015996(biological_process:chlorophyll catabolic process); GO:0047746(molecular_function:chlorophyllase activity); GO:0102293(molecular_function:pheophytinase b activity)
ENSRNA050008183	tRNA-Asn	tRNA-Asn for anticodon GUU	72	0.0	0.0	0.0	0.0	0.0	0.0	0.0	0.0	0.0	0.0	0.0	0.0	0.0	0.0	0.0	0.0	0.0	0.0	0.0	0.0	0.0	0.0	0.0	0.0
ENSRNA050008185	tRNA-Gly	tRNA-Gly for anticodon GCC	71	0.0	0.0	0.0	0.0	0.0	0.0	0.0	0.0	0.0	0.0	0.0	0.0	0.0	0.0	0.0	0.0	0.0	0.0	0.0	0.0	0.0	0.0	0.0	0.0	PPD91301.1(hypothetical protein GOBAR_DD11763 [Gossypium barbadense])	GO:0016021(cellular_component:integral component of membrane); GO:0004672(molecular_function:protein kinase activity); GO:0005524(molecular_function:ATP binding); GO:0008236(molecular_function:serine-type peptidase activity)
ENSRNA050008187	tRNA-Asp	tRNA-Asp for anticodon GUC	72	0.0	0.0	0.0	0.0	0.0	0.0	0.0	0.0	0.0	0.0	0.0	0.0	0.0	0.0	0.0	0.0	0.0	0.0	0.0	0.0	0.0	0.0	0.0	0.0	BBH00822.1(Transducin/WD40 repeat-like superfamily protein, partial [Prunus dulcis])	GO:0015996(biological_process:chlorophyll catabolic process); GO:0047746(molecular_function:chlorophyllase activity); GO:0102293(molecular_function:pheophytinase b activity)
ENSRNA050008189	tRNA-Ala	tRNA-Ala for anticodon UGC	73	0.0	0.0	0.0	0.0	0.0	0.0	0.0	0.0	0.0	0.0	0.0	0.0	0.0	0.0	0.0	0.0	0.0	0.0	0.0	0.0	0.0	0.0	0.0	0.0	AES74763.1(transmembrane protein, putative [Medicago truncatula])	GO:0016021(cellular_component:integral component of membrane)
ENSRNA050008191	tRNA-Gly	tRNA-Gly for anticodon GCC	71	0.0	0.0	0.0	0.0	0.0	0.0	0.0	0.0	0.0	0.0	0.0	0.0	0.0	0.0	0.0	0.0	0.0	0.0	0.0	0.0	0.0	0.0	0.0	0.0	PPD91301.1(hypothetical protein GOBAR_DD11763 [Gossypium barbadense])	GO:0016021(cellular_component:integral component of membrane); GO:0004672(molecular_function:protein kinase activity); GO:0005524(molecular_function:ATP binding); GO:0008236(molecular_function:serine-type peptidase activity)
ENSRNA050008192	tRNA-Thr	tRNA-Thr for anticodon AGU	74	0.0	0.0	0.0	0.0	0.0	0.0	0.0	0.0	0.0	0.0	0.0	0.0	0.0	0.0	0.0	0.0	0.0	0.0	0.0	0.0	0.0	0.0	0.0	0.0
ENSRNA050008194	tRNA-Thr	tRNA-Thr for anticodon AGU	74	0.0	0.0	0.0	0.0	0.0	0.0	0.0	0.0	0.0	0.0	0.0	0.0	0.0	0.0	0.0	0.0	0.0	0.0	0.0	0.0	0.0	0.0	0.0	0.0
ENSRNA050008196	tRNA-Ser	tRNA-Ser for anticodon CGA	82	0.0	0.0	0.0	0.0	0.0	0.0	0.0	0.0	0.0	0.0	0.0	0.0	0.0	0.0	0.0	0.0	0.0	0.0	0.0	0.0	0.0	0.0	0.0	0.0	AES69591.1(hypothetical protein MTR_3g031810 [Medicago truncatula])	GO:0009658(biological_process:chloroplast organization); GO:0009793(biological_process:embryo development ending in seed dormancy); GO:0003723(molecular_function:RNA binding); GO:0000373(biological_process:Group II intron splicing); GO:0046983(molecular_function:protein dimerization activity); GO:1990825(molecular_function:sequence-specific mRNA binding); GO:0009507(cellular_component:chloroplast)
ENSRNA050008198	tRNA-Ser	tRNA-Ser for anticodon CGA	82	0.0	0.0	0.0	0.0	0.0	0.0	0.0	0.0	0.0	0.0	0.0	0.0	0.0	0.0	0.0	0.0	0.0	0.0	0.0	0.0	0.0	0.0	0.0	0.0	AES69591.1(hypothetical protein MTR_3g031810 [Medicago truncatula])	GO:0009658(biological_process:chloroplast organization); GO:0009793(biological_process:embryo development ending in seed dormancy); GO:0003723(molecular_function:RNA binding); GO:0000373(biological_process:Group II intron splicing); GO:1990825(molecular_function:sequence-specific mRNA binding); GO:0009507(cellular_component:chloroplast)
ENSRNA050008201	tRNA-Cys	tRNA-Cys for anticodon GCA	72	0.0	0.0	0.0	0.0	0.0	0.0	0.0	0.0	0.0	0.0	0.0	0.0	0.0	0.0	0.0	0.0	0.0	0.0	0.0	0.0	0.0	0.0	0.0	0.0
ENSRNA050008203	tRNA-Cys	tRNA-Cys for anticodon GCA	72	0.0	0.0	0.0	0.0	0.0	0.0	0.0	0.0	0.0	0.0	0.0	0.0	0.0	0.0	0.0	0.0	0.0	0.0	0.0	0.0	0.0	0.0	0.0	0.0
ENSRNA050008204	tRNA-Cys	tRNA-Cys for anticodon GCA	72	0.0	0.0	0.0	0.0	0.0	0.0	0.0	0.0	0.0	0.0	0.0	0.0	0.0	0.0	0.0	0.0	0.0	0.0	0.0	0.0	0.0	0.0	0.0	0.0
ENSRNA050008206	tRNA-Cys	tRNA-Cys for anticodon GCA	72	0.0	0.0	0.0	0.0	0.0	0.0	0.0	0.0	0.0	0.0	0.0	0.0	0.0	0.0	0.0	0.0	0.0	0.0	0.0	0.0	0.0	0.0	0.0	0.0
ENSRNA050008208	tRNA-Pro	tRNA-Pro for anticodon CGG	72	0.0	0.0	0.0	0.0	0.0	0.0	0.0	0.0	0.0	0.0	0.0	0.0	0.0	0.0	0.0	0.0	0.0	0.0	0.0	0.0	0.0	0.0	0.0	0.0
ENSRNA050008210	tRNA-Pro	tRNA-Pro for anticodon CGG	72	0.0	0.0	0.0	0.0	0.0	0.0	0.0	0.0	0.0	0.0	0.0	0.0	0.0	0.0	0.0	0.0	0.0	0.0	0.0	0.0	0.0	0.0	0.0	0.0
ENSRNA050008212	tRNA-Gly	tRNA-Gly for anticodon GCC	71	0.0	0.0	0.0	0.0	0.0	0.0	0.0	0.0	0.0	0.0	0.0	0.0	0.0	0.0	0.0	0.0	0.0	0.0	0.0	0.0	0.0	0.0	0.0	0.0	PPD91301.1(hypothetical protein GOBAR_DD11763 [Gossypium barbadense])	GO:0016021(cellular_component:integral component of membrane); GO:0004672(molecular_function:protein kinase activity); GO:0005524(molecular_function:ATP binding); GO:0008236(molecular_function:serine-type peptidase activity)
ENSRNA050008214	tRNA-Gly	tRNA-Gly for anticodon GCC	71	0.0	0.0	0.0	0.0	0.0	0.0	0.0	0.0	0.0	0.0	0.0	0.0	0.0	0.0	0.0	0.0	0.0	0.0	0.0	0.0	0.0	0.0	0.0	0.0	RDX71428.1(hypothetical protein CR513_49231, partial [Mucuna pruriens])	GO:0016021(cellular_component:integral component of membrane); GO:0004672(molecular_function:protein kinase activity); GO:0005524(molecular_function:ATP binding); GO:0008236(molecular_function:serine-type peptidase activity)
ENSRNA050008216	tRNA-Gly	tRNA-Gly for anticodon GCC	71	0.0	0.0	0.0	0.0	0.0	0.0	0.0	0.0	0.0	0.0	0.0	0.0	0.0	0.0	0.0	0.0	0.0	0.0	0.0	0.0	0.0	0.0	0.0	0.0	PPD91301.1(hypothetical protein GOBAR_DD11763 [Gossypium barbadense])	GO:0016021(cellular_component:integral component of membrane); GO:0004672(molecular_function:protein kinase activity); GO:0005524(molecular_function:ATP binding); GO:0008236(molecular_function:serine-type peptidase activity)
ENSRNA050008219	tRNA-Gly	tRNA-Gly for anticodon GCC	71	0.0	0.0	0.0	0.0	0.0	0.0	0.0	0.0	0.0	0.0	0.0	0.0	0.0	0.0	0.0	0.0	0.0	0.0	0.0	0.0	0.0	0.0	0.0	0.0	PPD91301.1(hypothetical protein GOBAR_DD11763 [Gossypium barbadense])	GO:0016021(cellular_component:integral component of membrane); GO:0004672(molecular_function:protein kinase activity); GO:0005524(molecular_function:ATP binding); GO:0008236(molecular_function:serine-type peptidase activity)
ENSRNA050008222	tRNA-Gln	tRNA-Gln for anticodon CUG	72	0.0	0.0	0.0	0.0	0.0	0.0	0.0	0.0	0.0	0.0	0.0	0.0	0.0	0.0	0.0	0.0	0.0	0.0	0.0	0.0	0.0	0.0	0.0	0.0
ENSRNA050008224	tRNA-Asn	tRNA-Asn for anticodon GUU	72	0.0	0.0	0.0	0.0	0.0	0.0	0.0	0.0	0.0	0.0	0.0	0.0	0.0	0.0	0.0	0.0	0.0	0.0	0.0	0.0	0.0	0.0	0.0	0.0
ENSRNA050008226	tRNA-Pro	tRNA-Pro for anticodon AGG	72	0.0	0.0	0.0	0.0	0.0	0.0	0.0	0.0	0.0	0.0	0.0	0.0	0.0	0.0	0.0	0.0	0.0	0.0	0.0	0.0	0.0	0.0	0.0	0.0
ENSRNA050008228	tRNA-Ala	tRNA-Ala for anticodon UGC	73	0.0	0.0	0.0	0.0	0.0	0.0	0.0	0.0	0.0	0.0	0.0	0.0	0.0	0.0	0.0	0.0	0.0	0.0	0.0	0.0	0.0	0.0	0.0	0.0	AES74763.1(transmembrane protein, putative [Medicago truncatula])	GO:0016021(cellular_component:integral component of membrane); GO:0009055(molecular_function:electron carrier activity)
ENSRNA050008230	tRNA-Pro	tRNA-Pro for anticodon CGG	72	0.0	0.0	0.0	0.0	0.0	0.0	0.0	0.0	0.0	0.0	0.0	0.0	0.0	0.0	0.0	0.0	0.0	0.0	0.0	0.0	0.0	0.0	0.0	0.0
ENSRNA050008232	tRNA-Thr	tRNA-Thr for anticodon AGU	74	0.0	0.0	0.0	0.0	0.0	0.0	0.0	0.0	0.0	0.0	0.0	0.0	0.0	0.0	0.0	0.0	0.0	0.0	0.0	0.0	0.0	0.0	0.0	0.0
ENSRNA050008234	tRNA-Thr	tRNA-Thr for anticodon AGU	74	0.0	0.0	0.0	0.0	0.0	0.0	0.0	0.0	0.0	0.0	0.0	0.0	0.0	0.0	0.0	0.0	0.0	0.0	0.0	0.0	0.0	0.0	0.0	0.0
ENSRNA050008236	tRNA-Thr	tRNA-Thr for anticodon AGU	74	0.0	0.0	0.0	0.0	0.0	0.0	0.0	0.0	0.0	0.0	0.0	0.0	0.0	0.0	0.0	0.0	0.0	0.0	0.0	0.0	0.0	0.0	0.0	0.0
ENSRNA050008239	tRNA-Arg	tRNA-Arg for anticodon CCU	73	0.0	0.0	0.0	0.0	0.0	0.0	0.0	0.0	0.0	0.0	0.0	0.0	0.0	0.0	0.0	0.0	0.0	0.0	0.0	0.0	0.0	0.0	0.0	0.0	AES99523.1(transmembrane protein, putative [Medicago truncatula])	GO:0016021(cellular_component:integral component of membrane)
ENSRNA050008241	tRNA-Cys	tRNA-Cys for anticodon GCA	72	0.0	0.0	0.0	0.0	0.0	0.0	0.0	0.0	0.0	0.0	0.0	0.0	0.0	0.0	0.0	0.0	0.0	0.0	0.0	0.0	0.0	0.0	0.0	0.0
ENSRNA050008243	tRNA-Cys	tRNA-Cys for anticodon GCA	72	0.0	0.0	0.0	0.0	0.0	0.0	0.0	0.0	0.0	0.0	0.0	0.0	0.0	0.0	0.0	0.0	0.0	0.0	0.0	0.0	0.0	0.0	0.0	0.0
ENSRNA050008245	tRNA-Cys	tRNA-Cys for anticodon GCA	72	0.0	0.0	0.0	0.0	0.0	0.0	0.0	0.0	0.0	0.0	0.0	0.0	0.0	0.0	0.0	0.0	0.0	0.0	0.0	0.0	0.0	0.0	0.0	0.0
ENSRNA050008247	tRNA-Ser	tRNA-Ser for anticodon AGA	82	0.0	0.0	0.0	0.0	0.0	0.0	0.0	0.0	0.0	0.0	0.0	0.0	0.0	0.0	0.0	0.0	0.0	0.0	0.0	0.0	0.0	0.0	0.0	0.0	EMS57569.1(Phosphatidylinositol N-acetylglucosaminyltransferase subunit A [Triticum urartu])	GO:0016757(molecular_function:transferase activity, transferring glycosyl groups); GO:0006506(biological_process:GPI anchor biosynthetic process)
ENSRNA050008249	tRNA-Arg	tRNA-Arg for anticodon CCU	73	0.0	0.0	0.0	0.0	0.0	0.0	0.0	0.0	0.0	0.0	0.0	0.0	0.0	0.0	0.0	0.0	0.0	0.0	0.0	0.0	0.0	0.0	0.0	0.0	AES99523.1(transmembrane protein, putative [Medicago truncatula])	GO:0016021(cellular_component:integral component of membrane)
ENSRNA050008252	tRNA-Ser	tRNA-Ser for anticodon CGA	82	0.0	0.0	0.0	0.0	0.0	0.0	0.0	0.0	0.0	0.0	0.0	0.0	0.0	0.0	0.0	0.0	0.0	0.0	0.0	0.0	0.0	0.0	0.0	0.0	AES69591.1(hypothetical protein MTR_3g031810 [Medicago truncatula])	GO:0009658(biological_process:chloroplast organization); GO:0009793(biological_process:embryo development ending in seed dormancy); GO:0003723(molecular_function:RNA binding); GO:0000373(biological_process:Group II intron splicing); GO:0046983(molecular_function:protein dimerization activity); GO:1990825(molecular_function:sequence-specific mRNA binding); GO:0009507(cellular_component:chloroplast)
ENSRNA050008255	tRNA-Gln	tRNA-Gln for anticodon UUG	72	0.0	0.0	0.0	0.0	0.0	0.0	0.0	0.0	0.0	0.0	0.0	0.0	0.0	0.0	0.0	0.0	0.0	0.0	0.0	0.0	0.0	0.0	0.0	0.0
ENSRNA050008258	tRNA-Gly	tRNA-Gly for anticodon UCC	72	0.0	0.0	0.0	0.0	0.0	0.0	0.0	0.0	0.0	0.0	0.0	0.0	0.0	0.0	0.0	0.0	0.0	0.0	0.0	0.0	0.0	0.0	0.0	0.0
ENSRNA050008259	tRNA-Asp	tRNA-Asp for anticodon GUC	72	0.0	0.0	0.0	0.0	0.0	0.0	0.0	0.0	0.0	0.0	0.0	0.0	0.0	0.0	0.0	0.0	0.0	0.0	0.0	0.0	0.0	0.0	0.0	0.0	BBH00822.1(Transducin/WD40 repeat-like superfamily protein, partial [Prunus dulcis])	GO:0015996(biological_process:chlorophyll catabolic process); GO:0047746(molecular_function:chlorophyllase activity); GO:0102293(molecular_function:pheophytinase b activity)
ENSRNA050008260	tRNA-Tyr	tRNA-Tyr for anticodon GUA	86	0.0	0.0	0.0	0.0	0.0	0.0	0.0	0.0	0.0	0.0	0.0	0.0	0.0	0.0	0.0	0.0	0.0	0.0	0.0	0.0	0.0	0.0	0.0	0.0
ENSRNA050008261	tRNA-Met	tRNA-Met for anticodon CAU	74	0.0	0.0	0.0	0.0	0.0	0.0	0.0	0.0	0.0	0.0	0.0	0.0	0.0	0.0	0.0	0.0	0.0	0.0	0.0	0.0	0.0	0.0	0.0	0.0
ENSRNA050008262	tRNA-Arg	tRNA-Arg for anticodon ACG	73	0.0	0.0	0.0	0.0	0.0	0.0	0.0	0.0	0.0	0.0	0.0	0.0	0.0	0.0	0.0	0.0	0.0	0.0	0.0	0.0	0.0	0.0	0.0	0.0	KAG6593175.1(hypothetical protein SDJN03_12651, partial [Cucurbita argyrosperma subsp. sororia])
ENSRNA050008263	tRNA-Asp	tRNA-Asp for anticodon GUC	72	0.0	0.0	0.0	0.0	0.0	0.0	0.0	0.0	0.0	0.0	0.0	0.0	0.0	0.0	0.0	0.0	0.0	0.0	0.0	0.0	0.0	0.0	0.0	0.0	BBH00822.1(Transducin/WD40 repeat-like superfamily protein, partial [Prunus dulcis])	GO:0015996(biological_process:chlorophyll catabolic process); GO:0047746(molecular_function:chlorophyllase activity); GO:0102293(molecular_function:pheophytinase b activity)
ENSRNA050008264	tRNA-Ala	tRNA-Ala for anticodon CGC	73	0.0	0.0	0.0	0.0	0.0	0.0	0.0	0.0	0.0	0.0	0.0	0.0	0.0	0.0	0.0	0.0	0.0	0.0	0.0	0.0	0.0	0.0	0.0	0.0	EAZ05270.1(hypothetical protein OsI_27472 [Oryza sativa Indica Group])	GO:0003700(molecular_function:transcription factor activity, sequence-specific DNA binding); GO:0005634(cellular_component:nucleus); GO:0000976(molecular_function:transcription regulatory region sequence-specific DNA binding)
ENSRNA050008265	tRNA-Arg	tRNA-Arg for anticodon ACG	73	0.0	0.0	0.0	0.0	0.0	0.0	0.0	0.0	0.0	0.0	0.0	0.0	0.0	0.0	0.0	0.0	0.0	0.0	0.0	0.0	0.0	0.0	0.0	0.0	KAG6593175.1(hypothetical protein SDJN03_12651, partial [Cucurbita argyrosperma subsp. sororia])
ENSRNA050008266	tRNA-Asp	tRNA-Asp for anticodon GUC	72	0.0	0.0	0.0	0.0	0.0	0.0	0.0	0.0	0.0	0.0	0.0	0.0	0.0	0.0	0.0	0.0	0.0	0.0	0.0	0.0	0.0	0.0	0.0	0.0	BBH00822.1(Transducin/WD40 repeat-like superfamily protein, partial [Prunus dulcis])	GO:0015996(biological_process:chlorophyll catabolic process); GO:0047746(molecular_function:chlorophyllase activity); GO:0102293(molecular_function:pheophytinase b activity)
ENSRNA050008267	tRNA-Asn	tRNA-Asn for anticodon GUU	72	0.0	0.0	0.0	0.0	0.0	0.0	0.0	0.0	0.0	0.0	0.0	0.0	0.0	0.0	0.0	0.0	0.0	0.0	0.0	0.0	0.0	0.0	0.0	0.0
ENSRNA050008268	tRNA-Thr	tRNA-Thr for anticodon AGU	74	0.0	0.0	0.0	0.0	0.0	0.0	0.0	0.0	0.0	0.0	0.0	0.0	0.0	0.0	0.0	0.0	0.0	0.0	0.0	0.0	0.0	0.0	0.0	0.0
ENSRNA050008270	tRNA-Phe	tRNA-Phe for anticodon GAA	73	0.0	0.0	0.0	0.0	0.0	0.0	0.0	0.0	0.0	0.0	0.0	0.0	0.0	0.0	0.0	0.0	0.0	0.0	0.0	0.0	0.0	0.0	0.0	0.0
ENSRNA050008271	tRNA-Phe	tRNA-Phe for anticodon GAA	73	0.0	0.0	0.0	0.0	0.0	0.0	0.0	0.0	0.0	0.0	0.0	0.0	0.0	0.0	0.0	0.0	0.0	0.0	0.0	0.0	0.0	0.0	0.0	0.0
ENSRNA050008273	tRNA-Leu	tRNA-Leu for anticodon AAG	81	0.0	0.0	0.0	0.0	0.0	0.0	0.0	0.0	0.0	0.0	0.0	0.0	0.0	0.0	0.0	0.0	0.0	0.0	0.0	0.0	0.0	0.0	0.0	0.0	PAN04569.1(hypothetical protein PAHAL_1G075900 [Panicum hallii])	GO:0003755(molecular_function:peptidyl-prolyl cis-trans isomerase activity); GO:0009507(cellular_component:chloroplast)
ENSRNA050008275	tRNA-Leu	tRNA-Leu for anticodon CAA	84	0.0	0.0	0.0	0.0	0.0	0.0	0.0	0.0	0.0	0.0	0.0	0.0	0.0	0.0	0.0	0.0	0.0	0.0	0.0	0.0	0.0	0.0	0.0	0.0	TVU27245.1(hypothetical protein EJB05_29842, partial [Eragrostis curvula])	GO:0015297(molecular_function:antiporter activity); GO:0009555(biological_process:pollen development); GO:0020037(molecular_function:heme binding); GO:0016021(cellular_component:integral component of membrane); GO:0016705(molecular_function:oxidoreductase activity, acting on paired donors, with incorporation or reduction of molecular oxygen); GO:0009812(biological_process:flavonoid metabolic proc…				COG0534(V:Defense mechanisms)	COG0534(Mate efflux family protein)
ENSRNA050008276	tRNA-Ile	tRNA-Ile for anticodon AAU	74	0.0	0.0	0.0	0.0	0.0	0.0	0.0	0.0	0.0	0.0	0.0	0.0	0.0	0.0	0.0	0.0	0.0	0.0	0.0	0.0	0.0	0.0	0.0	0.0
ENSRNA050008278	tRNA-Ile	tRNA-Ile for anticodon AAU	74	0.0	0.0	0.0	0.0	0.0	0.0	0.0	0.0	0.0	0.0	0.0	0.0	0.0	0.0	0.0	0.0	0.0	0.0	0.0	0.0	0.0	0.0	0.0	0.0
ENSRNA050008280	tRNA-Ile	tRNA-Ile for anticodon AAU	76	0.0	0.0	0.0	0.0	0.0	0.0	0.0	0.0	0.0	0.0	0.0	0.0	0.0	0.0	0.0	0.0	0.0	0.0	0.0	0.0	0.0	0.0	0.0	0.0
ENSRNA050008282	tRNA-Tyr	tRNA-Tyr for anticodon GUA	86	0.0	0.0	0.0	0.0	0.0	0.0	0.0	0.0	0.0	0.0	0.0	0.0	0.0	0.0	0.0	0.0	0.0	0.0	0.0	0.0	0.0	0.0	0.0	0.0
ENSRNA050008284	tRNA-Tyr	tRNA-Tyr for anticodon GUA	86	0.0	0.0	0.0	0.0	0.0	0.0	0.0	0.0	0.0	0.0	0.0	0.0	0.0	0.0	0.0	0.0	0.0	0.0	0.0	0.0	0.0	0.0	0.0	0.0
ENSRNA050008286	tRNA-Tyr	tRNA-Tyr for anticodon GUA	85	0.0	0.0	0.0	0.0	0.0	0.0	0.0	0.0	0.0	0.0	0.0	0.0	0.0	0.0	0.0	0.0	0.0	0.0	0.0	0.0	0.0	0.0	0.0	0.0
ENSRNA050008288	tRNA-Leu	tRNA-Leu for anticodon CAA	84	0.0	0.0	0.0	0.0	0.0	0.0	0.0	0.0	0.0	0.0	0.0	0.0	0.0	0.0	0.0	0.0	0.0	0.0	0.0	0.0	0.0	0.0	0.0	0.0	TVU27245.1(hypothetical protein EJB05_29842, partial [Eragrostis curvula])	GO:0005506(molecular_function:iron ion binding); GO:0016705(molecular_function:oxidoreductase activity, acting on paired donors, with incorporation or reduction of molecular oxygen); GO:0016021(cellular_component:integral component of membrane); GO:0004497(molecular_function:monooxygenase activity); GO:0020037(molecular_function:heme binding)				COG0534(V:Defense mechanisms)	COG0534(Mate efflux family protein)
ENSRNA050008289	tRNA-Leu	tRNA-Leu for anticodon CAA	84	0.0	0.0	0.0	0.0	0.0	0.0	0.0	0.0	0.0	0.0	0.0	0.0	0.0	0.0	0.0	0.0	0.0	0.0	0.0	0.0	0.0	0.0	0.0	0.0	TVU27245.1(hypothetical protein EJB05_29842, partial [Eragrostis curvula])	GO:0015297(molecular_function:antiporter activity); GO:0009555(biological_process:pollen development); GO:0020037(molecular_function:heme binding); GO:0016021(cellular_component:integral component of membrane); GO:0016705(molecular_function:oxidoreductase activity, acting on paired donors, with incorporation or reduction of molecular oxygen); GO:0009812(biological_process:flavonoid metabolic proc…				COG0534(V:Defense mechanisms)	COG0534(Mate efflux family protein)
ENSRNA050008292	tRNA-Ala	tRNA-Ala for anticodon UGC	73	0.0	0.0	0.0	0.0	0.0	0.0	0.0	0.0	0.0	0.0	0.0	0.0	0.0	0.0	0.0	0.0	0.0	0.0	0.0	0.0	0.0	0.0	0.0	0.0	AES74763.1(transmembrane protein, putative [Medicago truncatula])	GO:0016021(cellular_component:integral component of membrane)
ENSRNA050008294	tRNA-Phe	tRNA-Phe for anticodon GAA	73	0.0	0.0	0.0	0.0	0.0	0.0	0.0	0.0	0.0	0.0	0.0	0.0	0.0	0.0	0.0	0.0	0.0	0.0	0.0	0.0	0.0	0.0	0.0	0.0
ENSRNA050008295	tRNA-Phe	tRNA-Phe for anticodon GAA	73	0.0	0.0	0.0	0.0	0.0	0.0	0.0	0.0	0.0	0.0	0.0	0.0	0.0	0.0	0.0	0.0	0.0	0.0	0.0	0.0	0.0	0.0	0.0	0.0
ENSRNA050008297	tRNA-Phe	tRNA-Phe for anticodon GAA	73	0.0	0.0	0.0	0.0	0.0	0.0	0.0	0.0	0.0	0.0	0.0	0.0	0.0	0.0	0.0	0.0	0.0	0.0	0.0	0.0	0.0	0.0	0.0	0.0
ENSRNA050008299	tRNA-Gly	tRNA-Gly for anticodon GCC	71	0.0	0.0	0.0	0.0	0.0	0.0	0.0	0.0	0.0	0.0	0.0	0.0	0.0	0.0	0.0	0.0	0.0	0.0	0.0	0.0	0.0	0.0	0.0	0.0	PPD91301.1(hypothetical protein GOBAR_DD11763 [Gossypium barbadense])	GO:0016021(cellular_component:integral component of membrane); GO:0004672(molecular_function:protein kinase activity); GO:0005524(molecular_function:ATP binding); GO:0008236(molecular_function:serine-type peptidase activity)
ENSRNA050008301	tRNA-Gly	tRNA-Gly for anticodon GCC	71	0.0	0.0	0.0	0.0	0.0	0.0	0.0	0.0	0.0	0.0	0.0	0.0	0.0	0.0	0.0	0.0	0.0	0.0	0.0	0.0	0.0	0.0	0.0	0.0	PPD91301.1(hypothetical protein GOBAR_DD11763 [Gossypium barbadense])	GO:0016021(cellular_component:integral component of membrane); GO:0004672(molecular_function:protein kinase activity); GO:0005524(molecular_function:ATP binding); GO:0008236(molecular_function:serine-type peptidase activity)
ENSRNA050008302	tRNA-Asp	tRNA-Asp for anticodon GUC	72	0.0	0.0	0.0	0.0	0.0	0.0	0.0	0.0	0.0	0.0	0.0	0.0	0.0	0.0	0.0	0.0	0.0	0.0	0.0	0.0	0.0	0.0	0.0	0.0	BBH00822.1(Transducin/WD40 repeat-like superfamily protein, partial [Prunus dulcis])	GO:0015996(biological_process:chlorophyll catabolic process); GO:0047746(molecular_function:chlorophyllase activity); GO:0102293(molecular_function:pheophytinase b activity)
ENSRNA050008303	tRNA-Cys	tRNA-Cys for anticodon GCA	72	0.0	0.0	0.0	0.0	0.0	0.0	0.0	0.0	0.0	0.0	0.0	0.0	0.0	0.0	0.0	0.0	0.0	0.0	0.0	0.0	0.0	0.0	0.0	0.0
ENSRNA050008305	tRNA-Cys	tRNA-Cys for anticodon GCA	72	0.0	0.0	0.0	0.0	0.0	0.0	0.0	0.0	0.0	0.0	0.0	0.0	0.0	0.0	0.0	0.0	0.0	0.0	0.0	0.0	0.0	0.0	0.0	0.0
ENSRNA050008307	tRNA-Gly	tRNA-Gly for anticodon GCC	71	0.0	0.0	0.0	0.0	0.0	0.0	0.0	0.0	0.0	0.0	0.0	0.0	0.0	0.0	0.0	0.0	0.0	0.0	0.0	0.0	0.0	0.0	0.0	0.0	PPD91301.1(hypothetical protein GOBAR_DD11763 [Gossypium barbadense])	GO:0016021(cellular_component:integral component of membrane); GO:0004672(molecular_function:protein kinase activity); GO:0005524(molecular_function:ATP binding); GO:0008236(molecular_function:serine-type peptidase activity)
ENSRNA050008309	tRNA-Lys	tRNA-Lys for anticodon UUU	72	0.0	0.0	0.0	0.0	0.0	0.0	0.0	0.0	0.0	0.0	0.0	0.0	0.0	0.0	0.0	0.0	0.0	0.0	0.0	0.0	0.0	0.0	0.0	0.0
ENSRNA050008310	tRNA-Lys	tRNA-Lys for anticodon UUU	72	0.0	0.0	0.0	0.0	0.0	0.0	0.0	0.0	0.0	0.0	0.0	0.0	0.0	0.0	0.0	0.0	0.0	0.0	0.0	0.0	0.0	0.0	0.0	0.0
ENSRNA050008312	tRNA-Gln	tRNA-Gln for anticodon CUG	72	0.0	0.0	0.0	0.0	0.0	0.0	0.0	0.0	0.0	0.0	0.0	0.0	0.0	0.0	0.0	0.0	0.0	0.0	0.0	0.0	0.0	0.0	0.0	0.0
ENSRNA050008314	tRNA-Gln	tRNA-Gln for anticodon CUG	72	0.0	0.0	0.0	0.0	0.0	0.0	0.0	0.0	0.0	0.0	0.0	0.0	0.0	0.0	0.0	0.0	0.0	0.0	0.0	0.0	0.0	0.0	0.0	0.0
ENSRNA050008316	tRNA-Asp	tRNA-Asp for anticodon GUC	72	0.0	0.0	0.0	0.0	0.0	0.0	0.0	0.0	0.0	0.0	0.0	0.0	0.0	0.0	0.0	0.0	0.0	0.0	0.0	0.0	0.0	0.0	0.0	0.0	BBH00822.1(Transducin/WD40 repeat-like superfamily protein, partial [Prunus dulcis])	GO:0015996(biological_process:chlorophyll catabolic process); GO:0047746(molecular_function:chlorophyllase activity); GO:0102293(molecular_function:pheophytinase b activity)
ENSRNA050008317	tRNA-Ser	tRNA-Ser for anticodon CGA	82	0.0	0.0	0.0	0.0	0.0	0.0	0.0	0.0	0.0	0.0	0.0	0.0	0.0	0.0	0.0	0.0	0.0	0.0	0.0	0.0	0.0	0.0	0.0	0.0	AES69591.1(hypothetical protein MTR_3g031810 [Medicago truncatula])	GO:0009658(biological_process:chloroplast organization); GO:0009793(biological_process:embryo development ending in seed dormancy); GO:0003723(molecular_function:RNA binding); GO:0000373(biological_process:Group II intron splicing); GO:1990825(molecular_function:sequence-specific mRNA binding); GO:0009507(cellular_component:chloroplast)
ENSRNA050008319	tRNA-Phe	tRNA-Phe for anticodon GAA	73	0.0	0.0	0.0	0.0	0.0	0.0	0.0	0.0	0.0	0.0	0.0	0.0	0.0	0.0	0.0	0.0	0.0	0.0	0.0	0.0	0.0	0.0	0.0	0.0
ENSRNA050008321	tRNA-Val	tRNA-Val for anticodon AAC	74	0.0	0.0	0.0	0.0	0.0	0.0	0.0	0.0	0.0	0.0	0.0	0.0	0.0	0.0	0.0	0.0	0.0	0.0	0.0	0.0	0.0	0.0	0.0	0.0	KAF7139419.1(hypothetical protein RHSIM_Rhsim07G0078600 [Rhododendron simsii])
ENSRNA050008323	tRNA-Ile	tRNA-Ile for anticodon AAU	74	0.0	0.0	0.0	0.0	0.0	0.0	0.0	0.0	0.0	0.0	0.0	0.0	0.0	0.0	0.0	0.0	0.0	0.0	0.0	0.0	0.0	0.0	0.0	0.0
ENSRNA050008325	tRNA-Ile	tRNA-Ile for anticodon AAU	74	0.0	0.0	0.0	0.0	0.0	0.0	0.0	0.0	0.0	0.0	0.0	0.0	0.0	0.0	0.0	0.0	0.0	0.0	0.0	0.0	0.0	0.0	0.0	0.0
ENSRNA050008327	tRNA-Ile	tRNA-Ile for anticodon AAU	74	0.0	0.0	0.0	0.0	0.0	0.0	0.0	0.0	0.0	0.0	0.0	0.0	0.0	0.0	0.0	0.0	0.0	0.0	0.0	0.0	0.0	0.0	0.0	0.0
ENSRNA050008329	tRNA-Ile	tRNA-Ile for anticodon AAU	74	0.0	0.0	0.0	0.0	0.0	0.0	0.0	0.0	0.0	0.0	0.0	0.0	0.0	0.0	0.0	0.0	0.0	0.0	0.0	0.0	0.0	0.0	0.0	0.0
ENSRNA050008331	tRNA-Ile	tRNA-Ile for anticodon AAU	74	0.0	0.0	0.0	0.0	0.0	0.0	0.0	0.0	0.0	0.0	0.0	0.0	0.0	0.0	0.0	0.0	0.0	0.0	0.0	0.0	0.0	0.0	0.0	0.0
ENSRNA050008333	tRNA-Ile	tRNA-Ile for anticodon AAU	74	0.0	0.0	0.0	0.0	0.0	0.0	0.0	0.0	0.0	0.0	0.0	0.0	0.0	0.0	0.0	0.0	0.0	0.0	0.0	0.0	0.0	0.0	0.0	0.0
ENSRNA050008334	tRNA-Ile	tRNA-Ile for anticodon AAU	74	0.0	0.0	0.0	0.0	0.0	0.0	0.0	0.0	0.0	0.0	0.0	0.0	0.0	0.0	0.0	0.0	0.0	0.0	0.0	0.0	0.0	0.0	0.0	0.0
ENSRNA050008336	tRNA-Ile	tRNA-Ile for anticodon AAU	74	0.0	0.0	0.0	0.0	0.0	0.0	0.0	0.0	0.0	0.0	0.0	0.0	0.0	0.0	0.0	0.0	0.0	0.0	0.0	0.0	0.0	0.0	0.0	0.0
ENSRNA050008338	tRNA-Ile	tRNA-Ile for anticodon AAU	74	0.0	0.0	0.0	0.0	0.0	0.0	0.0	0.0	0.0	0.0	0.0	0.0	0.0	0.0	0.0	0.0	0.0	0.0	0.0	0.0	0.0	0.0	0.0	0.0
ENSRNA050008340	tRNA-Ile	tRNA-Ile for anticodon AAU	74	0.0	0.0	0.0	0.0	0.0	0.0	0.0	0.0	0.0	0.0	0.0	0.0	0.0	0.0	0.0	0.0	0.0	0.0	0.0	0.0	0.0	0.0	0.0	0.0
ENSRNA050008341	tRNA-Ile	tRNA-Ile for anticodon AAU	74	0.0	0.0	0.0	0.0	0.0	0.0	0.0	0.0	0.0	0.0	0.0	0.0	0.0	0.0	0.0	0.0	0.0	0.0	0.0	0.0	0.0	0.0	0.0	0.0
ENSRNA050008343	tRNA-Arg	tRNA-Arg for anticodon UCG	74	0.0	0.0	0.0	0.0	0.0	0.0	0.0	0.0	0.0	0.0	0.0	0.0	0.0	0.0	0.0	0.0	0.0	0.0	0.0	0.0	0.0	0.0	0.0	0.0	BBG96163.1(cleavage and polyadenylation specificity factor 73-I [Prunus dulcis])
ENSRNA050008344	tRNA-Arg	tRNA-Arg for anticodon UCG	74	0.0	0.0	0.0	0.0	0.0	0.0	0.0	0.0	0.0	0.0	0.0	0.0	0.0	0.0	0.0	0.0	0.0	0.0	0.0	0.0	0.0	0.0	0.0	0.0	BBG96163.1(cleavage and polyadenylation specificity factor 73-I [Prunus dulcis])
ENSRNA050008346	tRNA-Cys	tRNA-Cys for anticodon GCA	72	0.0	0.0	0.0	0.0	0.0	0.0	0.0	0.0	0.0	0.0	0.0	0.0	0.0	0.0	0.0	0.0	0.0	0.0	0.0	0.0	0.0	0.0	0.0	0.0
ENSRNA050008348	tRNA-Asp	tRNA-Asp for anticodon AUC	74	0.0	0.0	0.0	0.0	0.0	0.0	0.0	0.0	0.0	0.0	0.0	0.0	0.0	0.0	0.0	0.0	0.0	0.0	0.0	0.0	0.0	0.0	0.0	0.0
ENSRNA050008350	tRNA-Arg	tRNA-Arg for anticodon ACG	73	0.0	0.0	0.0	0.0	0.0	0.0	0.0	0.0	0.0	0.0	0.0	0.0	0.0	0.0	0.0	0.0	0.0	0.0	0.0	0.0	0.0	0.0	0.0	0.0	KAG6593175.1(hypothetical protein SDJN03_12651, partial [Cucurbita argyrosperma subsp. sororia])
ENSRNA050008352	tRNA-Arg	tRNA-Arg for anticodon ACG	73	0.0	0.0	0.0	0.0	0.0	0.0	0.0	0.0	0.0	0.0	0.0	0.0	0.0	0.0	0.0	0.0	0.0	0.0	0.0	0.0	0.0	0.0	0.0	0.0	KAG6593175.1(hypothetical protein SDJN03_12651, partial [Cucurbita argyrosperma subsp. sororia])
ENSRNA050008353	tRNA-Ile	tRNA-Ile for anticodon AAU	74	0.0	0.0	0.0	0.0	0.0	0.0	0.0	0.0	0.0	0.0	0.0	0.0	0.0	0.0	0.0	0.0	0.0	0.0	0.0	0.0	0.0	0.0	0.0	0.0
ENSRNA050008355	tRNA-Lys	tRNA-Lys for anticodon CUU	73	0.0	0.0	0.0	0.0	0.0	0.0	0.0	0.0	0.0	0.0	0.0	0.0	0.0	0.0	0.0	0.0	0.0	0.0	0.0	0.0	0.0	0.0	0.0	0.0
ENSRNA050008357	tRNA-Asn	tRNA-Asn for anticodon GUU	72	0.0	0.0	0.0	0.0	0.0	0.0	0.0	0.0	0.0	0.0	0.0	0.0	0.0	0.0	0.0	0.0	0.0	0.0	0.0	0.0	0.0	0.0	0.0	0.0
ENSRNA050008359	tRNA-Lys	tRNA-Lys for anticodon CUU	73	0.0	0.0	0.0	0.0	0.0	0.0	0.0	0.0	0.0	0.0	0.0	0.0	0.0	0.0	0.0	0.0	0.0	0.0	0.0	0.0	0.0	0.0	0.0	0.0
ENSRNA050008361	tRNA-Lys	tRNA-Lys for anticodon CUU	73	0.0	0.0	0.0	0.0	0.0	0.0	0.0	0.0	0.0	0.0	0.0	0.0	0.0	0.0	0.0	0.0	0.0	0.0	0.0	0.0	0.0	0.0	0.0	0.0
ENSRNA050008363	tRNA-Thr	tRNA-Thr for anticodon AGU	74	0.0	0.0	0.0	0.0	0.0	0.0	0.0	0.0	0.0	0.0	0.0	0.0	0.0	0.0	0.0	0.0	0.0	0.0	0.0	0.0	0.0	0.0	0.0	0.0
ENSRNA050008365	tRNA-Gln	tRNA-Gln for anticodon CUG	72	0.0	0.0	0.0	0.0	0.0	0.0	0.0	0.0	0.0	0.0	0.0	0.0	0.0	0.0	0.0	0.0	0.0	0.0	0.0	0.0	0.0	0.0	0.0	0.0
ENSRNA050008367	tRNA-Asp	tRNA-Asp for anticodon GUC	72	0.0	0.0	0.0	0.0	0.0	0.0	0.0	0.0	0.0	0.0	0.0	0.0	0.0	0.0	0.0	0.0	0.0	0.0	0.0	0.0	0.0	0.0	0.0	0.0	BBH00822.1(Transducin/WD40 repeat-like superfamily protein, partial [Prunus dulcis])	GO:0015996(biological_process:chlorophyll catabolic process); GO:0047746(molecular_function:chlorophyllase activity); GO:0102293(molecular_function:pheophytinase b activity)
ENSRNA050008369	tRNA-Ile	tRNA-Ile for anticodon AAU	74	0.0	0.0	0.0	0.0	0.0	0.0	0.0	0.0	0.0	0.0	0.0	0.0	0.0	0.0	0.0	0.0	0.0	0.0	0.0	0.0	0.0	0.0	0.0	0.0
ENSRNA050008371	tRNA-Phe	tRNA-Phe for anticodon GAA	73	0.0	0.0	0.0	0.0	0.0	0.0	0.0	0.0	0.0	0.0	0.0	0.0	0.0	0.0	0.0	0.0	0.0	0.0	0.0	0.0	0.0	0.0	0.0	0.0
ENSRNA050008372	tRNA-Phe	tRNA-Phe for anticodon GAA	73	0.0	0.0	0.0	0.0	0.0	0.0	0.0	0.0	0.0	0.0	0.0	0.0	0.0	0.0	0.0	0.0	0.0	0.0	0.0	0.0	0.0	0.0	0.0	0.0
ENSRNA050008374	tRNA-Phe	tRNA-Phe for anticodon GAA	73	0.0	0.0	0.0	0.0	0.0	0.0	0.0	0.0	0.0	0.0	0.0	0.0	0.0	0.0	0.0	0.0	0.0	0.0	0.0	0.0	0.0	0.0	0.0	0.0
ENSRNA050008376	tRNA-Gly	tRNA-Gly for anticodon UCC	72	0.0	0.0	0.0	0.0	0.0	0.0	0.0	0.0	0.0	0.0	0.0	0.0	0.0	0.0	0.0	0.0	0.0	0.0	0.0	0.0	0.0	0.0	0.0	0.0
ENSRNA050008378	tRNA-Gly	tRNA-Gly for anticodon UCC	72	0.0	0.0	0.0	0.0	0.0	0.0	0.0	0.0	0.0	0.0	0.0	0.0	0.0	0.0	0.0	0.0	0.0	0.0	0.0	0.0	0.0	0.0	0.0	0.0
ENSRNA050008380	tRNA-Ala	tRNA-Ala for anticodon AGC	73	0.0	0.0	0.0	0.0	0.0	0.0	0.0	0.0	0.0	0.0	0.0	0.0	0.0	0.0	0.0	0.0	0.0	0.0	0.0	0.0	0.0	0.0	0.0	0.0	KAF8021708.1(hypothetical protein BT93_G1991 [Corymbia citriodora subsp. variegata])
ENSRNA050008382	tRNA-Gly	tRNA-Gly for anticodon GCC	71	0.0	0.0	0.0	0.0	0.0	0.0	0.0	0.0	0.0	0.0	0.0	0.0	0.0	0.0	0.0	0.0	0.0	0.0	0.0	0.0	0.0	0.0	0.0	0.0	PPD91301.1(hypothetical protein GOBAR_DD11763 [Gossypium barbadense])	GO:0016021(cellular_component:integral component of membrane); GO:0004672(molecular_function:protein kinase activity); GO:0005524(molecular_function:ATP binding); GO:0008236(molecular_function:serine-type peptidase activity)
ENSRNA050008385	tRNA-Leu	tRNA-Leu for anticodon UAG	80	0.0	0.0	0.0	0.0	0.0	0.0	0.0	0.0	0.0	0.0	0.0	0.0	0.0	0.0	0.0	0.0	0.0	0.0	0.0	0.0	0.0	0.0	0.0	0.0	OMO64888.1(Glycogen synthase [Corchorus olitorius])
ENSRNA050008388	tRNA-Ser	tRNA-Ser for anticodon CGA	82	0.0	0.0	0.0	0.0	0.0	0.0	0.0	0.0	0.0	0.0	0.0	0.0	0.0	0.0	0.0	0.0	0.0	0.0	0.0	0.0	0.0	0.0	0.0	0.0	AES69591.1(hypothetical protein MTR_3g031810 [Medicago truncatula])	GO:0009658(biological_process:chloroplast organization); GO:0009793(biological_process:embryo development ending in seed dormancy); GO:0009507(cellular_component:chloroplast); GO:1990825(molecular_function:sequence-specific mRNA binding); GO:0000373(biological_process:Group II intron splicing)
ENSRNA050008390	tRNA-Gln	tRNA-Gln for anticodon CUG	72	0.0	0.0	0.0	0.0	0.0	0.0	0.0	0.0	0.0	0.0	0.0	0.0	0.0	0.0	0.0	0.0	0.0	0.0	0.0	0.0	0.0	0.0	0.0	0.0
ENSRNA050008392	tRNA-Gln	tRNA-Gln for anticodon UUG	72	0.0	0.0	0.0	0.0	0.0	0.0	0.0	0.0	0.0	0.0	0.0	0.0	0.0	0.0	0.0	0.0	0.0	0.0	0.0	0.0	0.0	0.0	0.0	0.0
ENSRNA050008394	tRNA-Gln	tRNA-Gln for anticodon UUG	72	0.0	0.0	0.0	0.0	0.0	0.0	0.0	0.0	0.0	0.0	0.0	0.0	0.0	0.0	0.0	0.0	0.0	0.0	0.0	0.0	0.0	0.0	0.0	0.0
ENSRNA050008396	tRNA-Gln	tRNA-Gln for anticodon UUG	72	0.0	0.0	0.0	0.0	0.0	0.0	0.0	0.0	0.0	0.0	0.0	0.0	0.0	0.0	0.0	0.0	0.0	0.0	0.0	0.0	0.0	0.0	0.0	0.0
ENSRNA050008398	tRNA-Gln	tRNA-Gln for anticodon UUG	72	0.0	0.0	0.0	0.0	0.0	0.0	0.0	0.0	0.0	0.0	0.0	0.0	0.0	0.0	0.0	0.0	0.0	0.0	0.0	0.0	0.0	0.0	0.0	0.0
ENSRNA050008399	tRNA-Gln	tRNA-Gln for anticodon UUG	72	0.0	0.0	0.0	0.0	0.0	0.0	0.0	0.0	0.0	0.0	0.0	0.0	0.0	0.0	0.0	0.0	0.0	0.0	0.0	0.0	0.0	0.0	0.0	0.0
ENSRNA050008401	tRNA-Gln	tRNA-Gln for anticodon UUG	72	0.0	0.0	0.0	0.0	0.0	0.0	0.0	0.0	0.0	0.0	0.0	0.0	0.0	0.0	0.0	0.0	0.0	0.0	0.0	0.0	0.0	0.0	0.0	0.0
ENSRNA050008403	tRNA-Gln	tRNA-Gln for anticodon UUG	72	0.0	0.0	0.0	0.0	0.0	0.0	0.0	0.0	0.0	0.0	0.0	0.0	0.0	0.0	0.0	0.0	0.0	0.0	0.0	0.0	0.0	0.0	0.0	0.0
ENSRNA050008405	tRNA-Gln	tRNA-Gln for anticodon UUG	72	0.0	0.0	0.0	0.0	0.0	0.0	0.0	0.0	0.0	0.0	0.0	0.0	0.0	0.0	0.0	0.0	0.0	0.0	0.0	0.0	0.0	0.0	0.0	0.0
ENSRNA050008407	tRNA-Gln	tRNA-Gln for anticodon UUG	72	0.0	0.0	0.0	0.0	0.0	0.0	0.0	0.0	0.0	0.0	0.0	0.0	0.0	0.0	0.0	0.0	0.0	0.0	0.0	0.0	0.0	0.0	0.0	0.0
ENSRNA050008409	tRNA-Ile	tRNA-Ile for anticodon AAU	74	0.0	0.0	0.0	0.0	0.0	0.0	0.0	0.0	0.0	0.0	0.0	0.0	0.0	0.0	0.0	0.0	0.0	0.0	0.0	0.0	0.0	0.0	0.0	0.0
ENSRNA050008411	tRNA-Ile	tRNA-Ile for anticodon AAU	74	0.0	0.0	0.0	0.0	0.0	0.0	0.0	0.0	0.0	0.0	0.0	0.0	0.0	0.0	0.0	0.0	0.0	0.0	0.0	0.0	0.0	0.0	0.0	0.0
ENSRNA050008413	tRNA-Tyr	tRNA-Tyr for anticodon GUA	87	0.0	0.0	0.0	0.0	0.0	0.0	0.0	0.0	0.0	0.0	0.0	0.0	0.0	0.0	0.0	0.0	0.0	0.0	0.0	0.0	0.0	0.0	0.0	0.0
ENSRNA050008415	tRNA-Tyr	tRNA-Tyr for anticodon GUA	87	0.0	0.0	0.0	0.0	0.0	0.0	0.0	0.0	0.0	0.0	0.0	0.0	0.0	0.0	0.0	0.0	0.0	0.0	0.0	0.0	0.0	0.0	0.0	0.0
ENSRNA050008416	tRNA-Gln	tRNA-Gln for anticodon UUG	72	0.0	0.0	0.0	0.0	0.0	0.0	0.0	0.0	0.0	0.0	0.0	0.0	0.0	0.0	0.0	0.0	0.0	0.0	0.0	0.0	0.0	0.0	0.0	0.0
ENSRNA050008418	tRNA-Gln	tRNA-Gln for anticodon UUG	72	0.0	0.0	0.0	0.0	0.0	0.0	0.0	0.0	0.0	0.0	0.0	0.0	0.0	0.0	0.0	0.0	0.0	0.0	0.0	0.0	0.0	0.0	0.0	0.0
ENSRNA050008419	tRNA-Gln	tRNA-Gln for anticodon UUG	72	0.0	0.0	0.0	0.0	0.0	0.0	0.0	0.0	0.0	0.0	0.0	0.0	0.0	0.0	0.0	0.0	0.0	0.0	0.0	0.0	0.0	0.0	0.0	0.0
ENSRNA050008421	tRNA-Gln	tRNA-Gln for anticodon UUG	72	0.0	0.0	0.0	0.0	0.0	0.0	0.0	0.0	0.0	0.0	0.0	0.0	0.0	0.0	0.0	0.0	0.0	0.0	0.0	0.0	0.0	0.0	0.0	0.0
ENSRNA050008422	tRNA-Gln	tRNA-Gln for anticodon UUG	72	0.0	0.0	0.0	0.0	0.0	0.0	0.0	0.0	0.0	0.0	0.0	0.0	0.0	0.0	0.0	0.0	0.0	0.0	0.0	0.0	0.0	0.0	0.0	0.0
ENSRNA050008424	tRNA-Gln	tRNA-Gln for anticodon UUG	72	0.0	0.0	0.0	0.0	0.0	0.0	0.0	0.0	0.0	0.0	0.0	0.0	0.0	0.0	0.0	0.0	0.0	0.0	0.0	0.0	0.0	0.0	0.0	0.0
ENSRNA050008427	tRNA-Gln	tRNA-Gln for anticodon UUG	72	0.0	0.0	0.0	0.0	0.0	0.0	0.0	0.0	0.0	0.0	0.0	0.0	0.0	0.0	0.0	0.0	0.0	0.0	0.0	0.0	0.0	0.0	0.0	0.0
ENSRNA050008428	tRNA-Gln	tRNA-Gln for anticodon UUG	72	0.0	0.0	0.0	0.0	0.0	0.0	0.0	0.0	0.0	0.0	0.0	0.0	0.0	0.0	0.0	0.0	0.0	0.0	0.0	0.0	0.0	0.0	0.0	0.0
ENSRNA050008430	tRNA-Gln	tRNA-Gln for anticodon UUG	72	0.0	0.0	0.0	0.0	0.0	0.0	0.0	0.0	0.0	0.0	0.0	0.0	0.0	0.0	0.0	0.0	0.0	0.0	0.0	0.0	0.0	0.0	0.0	0.0
ENSRNA050008432	tRNA-Gln	tRNA-Gln for anticodon UUG	72	0.0	0.0	0.0	0.0	0.0	0.0	0.0	0.0	0.0	0.0	0.0	0.0	0.0	0.0	0.0	0.0	0.0	0.0	0.0	0.0	0.0	0.0	0.0	0.0
ENSRNA050008434	tRNA-Gln	tRNA-Gln for anticodon UUG	72	0.0	0.0	0.0	0.0	0.0	0.0	0.0	0.0	0.0	0.0	0.0	0.0	0.0	0.0	0.0	0.0	0.0	0.0	0.0	0.0	0.0	0.0	0.0	0.0
ENSRNA050008436	tRNA-Ser	tRNA-Ser for anticodon AGA	82	0.0	0.0	0.0	0.0	0.0	0.0	0.0	0.0	0.0	0.0	0.0	0.0	0.0	0.0	0.0	0.0	0.0	0.0	0.0	0.0	0.0	0.0	0.0	0.0	EMS57569.1(Phosphatidylinositol N-acetylglucosaminyltransferase subunit A [Triticum urartu])	GO:0016757(molecular_function:transferase activity, transferring glycosyl groups); GO:0006506(biological_process:GPI anchor biosynthetic process)
ENSRNA050008437	tRNA-Leu	tRNA-Leu for anticodon UAG	80	0.0	0.0	0.0	0.0	0.0	0.0	0.0	0.0	0.0	0.0	0.0	0.0	0.0	0.0	0.0	0.0	0.0	0.0	0.0	0.0	0.0	0.0	0.0	0.0	RYR27197.1(hypothetical protein Ahy_B02g061534 [Arachis hypogaea])
ENSRNA050008439	tRNA-Pro	tRNA-Pro for anticodon CGG	72	2.75	1.97	2.06	2.39	2.16	0.92	0.79	0.42	0.93	0.91	1.72	3.42	2.68	1.72	1.84	1.9	0.58	0.72	1.03	0.52	2.266	0.794	2.276	0.95
ENSRNA050008442	tRNA-Leu	tRNA-Leu for anticodon CAA	84	0.0	0.0	0.0	0.0	0.0	0.0	0.0	0.0	0.0	0.0	0.0	0.0	0.0	0.0	0.0	0.0	0.0	0.0	0.0	0.0	0.0	0.0	0.0	0.0	NP_001190838.1(detoxifying efflux carrier 35 [Arabidopsis thaliana])	GO:0015297(molecular_function:antiporter activity); GO:0020037(molecular_function:heme binding); GO:0009555(biological_process:pollen development); GO:0016021(cellular_component:integral component of membrane); GO:0016705(molecular_function:oxidoreductase activity, acting on paired donors, with incorporation or reduction of molecular oxygen); GO:0009812(biological_process:flavonoid metabolic proc…				COG0534(V:Defense mechanisms)	COG0534(Mate efflux family protein)
ENSRNA050008444	tRNA-Leu	tRNA-Leu for anticodon CAA	84	0.0	0.0	0.0	0.0	0.0	0.0	0.0	0.0	0.0	0.0	0.0	0.0	0.0	0.0	0.0	0.0	0.0	0.0	0.0	0.0	0.0	0.0	0.0	0.0	TVU27245.1(hypothetical protein EJB05_29842, partial [Eragrostis curvula])	GO:0015297(molecular_function:antiporter activity); GO:0009555(biological_process:pollen development); GO:0020037(molecular_function:heme binding); GO:0016021(cellular_component:integral component of membrane); GO:0016705(molecular_function:oxidoreductase activity, acting on paired donors, with incorporation or reduction of molecular oxygen); GO:0009812(biological_process:flavonoid metabolic proc…				COG0534(V:Defense mechanisms)	COG0534(Mate efflux family protein)
ENSRNA050008446	tRNA-Glu	tRNA-Glu for anticodon CUC	73	0.0	0.0	0.0	0.0	0.0	0.0	0.0	0.0	0.0	0.0	0.0	0.0	0.0	0.0	0.0	0.0	0.0	0.0	0.0	0.0	0.0	0.0	0.0	0.0
ENSRNA050008449	tRNA-Leu	tRNA-Leu for anticodon CAG	81	0.0	0.0	0.0	0.0	0.0	0.0	0.0	0.0	0.0	0.0	0.0	0.0	0.0	0.0	0.0	0.0	0.0	0.0	0.0	0.0	0.0	0.0	0.0	0.0	ESR60976.1(hypothetical protein CICLE_v10017825mg, partial [Citrus clementina])	GO:0016021(cellular_component:integral component of membrane); GO:0005840(cellular_component:ribosome)
ENSRNA050008452	tRNA-Lys	tRNA-Lys for anticodon UUU	72	0.0	0.0	0.0	0.0	0.0	0.0	0.0	0.0	0.0	0.0	0.0	0.0	0.0	0.0	0.0	0.0	0.0	0.0	0.0	0.0	0.0	0.0	0.0	0.0
ENSRNA050008454	tRNA-Ser	tRNA-Ser for anticodon AGA	82	0.0	0.0	0.0	0.0	0.0	0.0	0.0	0.0	0.0	0.0	0.0	0.0	0.0	0.0	0.0	0.0	0.0	0.0	0.0	0.0	0.0	0.0	0.0	0.0	EMS57569.1(Phosphatidylinositol N-acetylglucosaminyltransferase subunit A [Triticum urartu])	GO:0016757(molecular_function:transferase activity, transferring glycosyl groups); GO:0006506(biological_process:GPI anchor biosynthetic process)
ENSRNA050008457	tRNA-Arg	tRNA-Arg for anticodon UCG	74	0.0	0.0	0.0	0.0	0.0	0.0	0.0	0.0	0.0	0.0	0.0	0.0	0.0	0.0	0.0	0.0	0.0	0.0	0.0	0.0	0.0	0.0	0.0	0.0	BBG96163.1(cleavage and polyadenylation specificity factor 73-I [Prunus dulcis])
ENSRNA050008458	tRNA-Asp	tRNA-Asp for anticodon GUC	72	0.0	0.0	0.0	0.0	0.0	0.0	0.0	0.0	0.0	0.0	0.0	0.0	0.0	0.0	0.0	0.0	0.0	0.0	0.0	0.0	0.0	0.0	0.0	0.0	BBH00822.1(Transducin/WD40 repeat-like superfamily protein, partial [Prunus dulcis])	GO:0015996(biological_process:chlorophyll catabolic process); GO:0047746(molecular_function:chlorophyllase activity); GO:0102293(molecular_function:pheophytinase b activity)
ENSRNA050008461	tRNA-Leu	tRNA-Leu for anticodon CAG	81	0.0	0.0	0.0	0.0	0.0	0.0	0.0	0.0	0.0	0.0	0.0	0.0	0.0	0.0	0.0	0.0	0.0	0.0	0.0	0.0	0.0	0.0	0.0	0.0	ESR60976.1(hypothetical protein CICLE_v10017825mg, partial [Citrus clementina])	GO:0016021(cellular_component:integral component of membrane); GO:0005840(cellular_component:ribosome)
ENSRNA050008463	tRNA-Lys	tRNA-Lys for anticodon CUU	73	0.0	0.0	0.0	0.0	0.0	0.0	0.0	0.0	0.0	0.0	0.0	0.0	0.0	0.0	0.0	0.0	0.0	0.0	0.0	0.0	0.0	0.0	0.0	0.0
ENSRNA050008465	tRNA-Lys	tRNA-Lys for anticodon CUU	73	0.0	0.0	0.0	0.0	0.0	0.0	0.0	0.0	0.0	0.0	0.0	0.0	0.0	0.0	0.0	0.0	0.0	0.0	0.0	0.0	0.0	0.0	0.0	0.0
ENSRNA050008467	tRNA-Asn	tRNA-Asn for anticodon GUU	72	0.0	0.0	0.0	0.0	0.0	0.0	0.0	0.0	0.0	0.0	0.0	0.0	0.0	0.0	0.0	0.0	0.0	0.0	0.0	0.0	0.0	0.0	0.0	0.0
ENSRNA050008469	tRNA-Tyr	tRNA-Tyr for anticodon GUA	86	0.0	0.0	0.0	0.0	0.0	0.0	0.0	0.0	0.0	0.0	0.0	0.0	0.0	0.0	0.0	0.0	0.0	0.0	0.0	0.0	0.0	0.0	0.0	0.0
ENSRNA050008471	tRNA-Val	tRNA-Val for anticodon AAC	74	0.0	0.0	0.0	0.0	0.0	0.0	0.0	0.0	0.0	0.0	0.0	0.0	0.0	0.0	0.0	0.0	0.0	0.0	0.0	0.0	0.0	0.0	0.0	0.0	KAF7139419.1(hypothetical protein RHSIM_Rhsim07G0078600 [Rhododendron simsii])
ENSRNA050008473	tRNA-Leu	tRNA-Leu for anticodon UAG	80	0.0	0.0	0.0	0.0	0.0	0.0	0.0	0.0	0.0	0.0	0.0	0.0	0.0	0.0	0.0	0.0	0.0	0.0	0.0	0.0	0.0	0.0	0.0	0.0	RYR27197.1(hypothetical protein Ahy_B02g061534 [Arachis hypogaea])
ENSRNA050008476	tRNA-Leu	tRNA-Leu for anticodon UAG	80	0.0	0.0	0.0	0.0	0.0	0.0	0.0	0.0	0.0	0.0	0.0	0.0	0.0	0.0	0.0	0.0	0.0	0.0	0.0	0.0	0.0	0.0	0.0	0.0	OMO64888.1(Glycogen synthase [Corchorus olitorius])
ENSRNA050008478	tRNA-Leu	tRNA-Leu for anticodon UAG	80	0.0	0.0	0.0	0.0	0.0	0.0	0.0	0.0	0.0	0.0	0.0	0.0	0.0	0.0	0.0	0.0	0.0	0.0	0.0	0.0	0.0	0.0	0.0	0.0	RYR27197.1(hypothetical protein Ahy_B02g061534 [Arachis hypogaea])
ENSRNA050008481	tRNA-Phe	tRNA-Phe for anticodon GAA	73	0.0	0.0	0.0	0.0	0.0	0.0	0.0	0.0	0.0	0.0	0.0	0.0	0.0	0.0	0.0	0.0	0.0	0.0	0.0	0.0	0.0	0.0	0.0	0.0
ENSRNA050008483	tRNA-Val	tRNA-Val for anticodon AAC	74	0.0	0.0	0.0	0.0	0.0	0.0	0.0	0.0	0.0	0.0	0.0	0.0	0.0	0.0	0.0	0.0	0.0	0.0	0.0	0.0	0.0	0.0	0.0	0.0	KAF7139419.1(hypothetical protein RHSIM_Rhsim07G0078600 [Rhododendron simsii])
ENSRNA050008485	tRNA-Val	tRNA-Val for anticodon AAC	74	0.0	0.0	0.0	0.0	0.0	0.0	0.0	0.0	0.0	0.0	0.0	0.0	0.0	0.0	0.0	0.0	0.0	0.0	0.0	0.0	0.0	0.0	0.0	0.0	KAF7139419.1(hypothetical protein RHSIM_Rhsim07G0078600 [Rhododendron simsii])
ENSRNA050008487	tRNA-Val	tRNA-Val for anticodon AAC	74	0.0	0.0	0.0	0.0	0.0	0.0	0.0	0.0	0.0	0.0	0.0	0.0	0.0	0.0	0.0	0.0	0.0	0.0	0.0	0.0	0.0	0.0	0.0	0.0	KAF7139419.1(hypothetical protein RHSIM_Rhsim07G0078600 [Rhododendron simsii])
ENSRNA050008489	tRNA-Val	tRNA-Val for anticodon AAC	74	0.0	0.0	0.0	0.0	0.0	0.0	0.0	0.0	0.0	0.0	0.0	0.0	0.0	0.0	0.0	0.0	0.0	0.0	0.0	0.0	0.0	0.0	0.0	0.0	KAF7139419.1(hypothetical protein RHSIM_Rhsim07G0078600 [Rhododendron simsii])
ENSRNA050008491	tRNA-Val	tRNA-Val for anticodon AAC	74	0.0	0.0	0.0	0.0	0.0	0.0	0.0	0.0	0.0	0.0	0.0	0.0	0.0	0.0	0.0	0.0	0.0	0.0	0.0	0.0	0.0	0.0	0.0	0.0	KAF7139419.1(hypothetical protein RHSIM_Rhsim07G0078600 [Rhododendron simsii])
ENSRNA050008493	tRNA-Val	tRNA-Val for anticodon AAC	74	0.0	0.0	0.0	0.0	0.0	0.0	0.0	0.0	0.0	0.0	0.0	0.0	0.0	0.0	0.0	0.0	0.0	0.0	0.0	0.0	0.0	0.0	0.0	0.0	KAF7139419.1(hypothetical protein RHSIM_Rhsim07G0078600 [Rhododendron simsii])
ENSRNA050008494	tRNA-Val	tRNA-Val for anticodon AAC	74	0.0	0.0	0.0	0.0	0.0	0.0	0.0	0.0	0.0	0.0	0.0	0.0	0.0	0.0	0.0	0.0	0.0	0.0	0.0	0.0	0.0	0.0	0.0	0.0	KAF7139419.1(hypothetical protein RHSIM_Rhsim07G0078600 [Rhododendron simsii])
ENSRNA050008496	tRNA-Val	tRNA-Val for anticodon AAC	74	0.0	0.0	0.0	0.0	0.0	0.0	0.0	0.0	0.0	0.0	0.0	0.0	0.0	0.0	0.0	0.0	0.0	0.0	0.0	0.0	0.0	0.0	0.0	0.0	KAF7139419.1(hypothetical protein RHSIM_Rhsim07G0078600 [Rhododendron simsii])
ENSRNA050008499	tRNA-Gly	tRNA-Gly for anticodon GCC	71	0.0	0.0	0.0	0.0	0.0	0.0	0.0	0.0	0.0	0.0	0.0	0.0	0.0	0.0	0.0	0.0	0.0	0.0	0.0	0.0	0.0	0.0	0.0	0.0	PPD91301.1(hypothetical protein GOBAR_DD11763 [Gossypium barbadense])	GO:0016021(cellular_component:integral component of membrane); GO:0004672(molecular_function:protein kinase activity); GO:0005524(molecular_function:ATP binding); GO:0008236(molecular_function:serine-type peptidase activity)
ENSRNA050008501	tRNA-Glu	tRNA-Glu for anticodon CUC	73	0.0	0.0	0.0	0.0	0.0	0.0	0.0	0.0	0.0	0.0	0.0	0.0	0.0	0.0	0.0	0.0	0.0	0.0	0.0	0.0	0.0	0.0	0.0	0.0
ENSRNA050008502	tRNA-Asn	tRNA-Asn for anticodon GUU	72	0.0	0.0	0.0	0.0	0.0	0.0	0.0	0.0	0.0	0.0	0.0	0.0	0.0	0.0	0.0	0.0	0.0	0.0	0.0	0.0	0.0	0.0	0.0	0.0
ENSRNA050008504	tRNA-Pro	tRNA-Pro for anticodon AGG	72	0.0	0.0	0.0	0.0	0.0	0.0	0.0	0.0	0.0	0.0	0.0	0.0	0.0	0.0	0.0	0.0	0.0	0.0	0.0	0.0	0.0	0.0	0.0	0.0
ENSRNA050008506	tRNA-Pro	tRNA-Pro for anticodon AGG	72	0.0	0.0	0.0	0.0	0.0	0.0	0.0	0.0	0.0	0.0	0.0	0.0	0.0	0.0	0.0	0.0	0.0	0.0	0.0	0.0	0.0	0.0	0.0	0.0
ENSRNA050008507	tRNA-Gly	tRNA-Gly for anticodon GCC	71	0.0	0.0	0.0	0.0	0.0	0.0	0.0	0.0	0.0	0.0	0.0	0.0	0.0	0.0	0.0	0.0	0.0	0.0	0.0	0.0	0.0	0.0	0.0	0.0	PPD91301.1(hypothetical protein GOBAR_DD11763 [Gossypium barbadense])	GO:0016021(cellular_component:integral component of membrane); GO:0004672(molecular_function:protein kinase activity); GO:0005524(molecular_function:ATP binding); GO:0008236(molecular_function:serine-type peptidase activity)
ENSRNA050008509	tRNA-Ser	tRNA-Ser for anticodon UGA	82	0.0	0.0	0.0	0.0	0.0	0.0	0.0	0.0	0.0	0.0	0.0	0.0	0.0	0.0	0.0	0.0	0.0	0.0	0.0	0.0	0.0	0.0	0.0	0.0	AES74272.1(transmembrane protein, putative [Medicago truncatula])	GO:0016021(cellular_component:integral component of membrane)
ENSRNA050008512	tRNA-Ser	tRNA-Ser for anticodon AGA	82	0.0	0.0	0.0	0.0	0.0	0.0	0.0	0.0	0.0	0.0	0.0	0.0	0.0	0.0	0.0	0.0	0.0	0.0	0.0	0.0	0.0	0.0	0.0	0.0	EMS57569.1(Phosphatidylinositol N-acetylglucosaminyltransferase subunit A [Triticum urartu])	GO:0016757(molecular_function:transferase activity, transferring glycosyl groups); GO:0006506(biological_process:GPI anchor biosynthetic process)
ENSRNA050008514	tRNA-Ser	tRNA-Ser for anticodon AGA	82	0.0	0.0	0.0	0.0	0.0	0.0	0.0	0.0	0.0	0.0	0.0	0.0	0.0	0.0	0.0	0.0	0.0	0.0	0.0	0.0	0.0	0.0	0.0	0.0	EMS57569.1(Phosphatidylinositol N-acetylglucosaminyltransferase subunit A [Triticum urartu])	GO:0016757(molecular_function:transferase activity, transferring glycosyl groups); GO:0006506(biological_process:GPI anchor biosynthetic process)
ENSRNA050008517	tRNA-Glu	tRNA-Glu for anticodon CUC	73	0.0	0.0	0.0	0.0	0.0	0.0	0.0	0.0	0.0	0.0	0.0	0.0	0.0	0.0	0.0	0.0	0.0	0.0	0.0	0.0	0.0	0.0	0.0	0.0
ENSRNA050008519	tRNA-Leu	tRNA-Leu for anticodon CAG	81	0.0	0.0	0.0	0.0	0.0	0.0	0.0	0.0	0.0	0.0	0.0	0.0	0.0	0.0	0.0	0.0	0.0	0.0	0.0	0.0	0.0	0.0	0.0	0.0	ESR60976.1(hypothetical protein CICLE_v10017825mg, partial [Citrus clementina])	GO:0016021(cellular_component:integral component of membrane); GO:0005840(cellular_component:ribosome)
ENSRNA050008521	tRNA-Leu	tRNA-Leu for anticodon CAG	81	0.0	0.0	0.0	0.0	0.0	0.0	0.0	0.0	0.0	0.0	0.0	0.0	0.0	0.0	0.0	0.0	0.0	0.0	0.0	0.0	0.0	0.0	0.0	0.0	ESR60976.1(hypothetical protein CICLE_v10017825mg, partial [Citrus clementina])	GO:0016021(cellular_component:integral component of membrane); GO:0005840(cellular_component:ribosome)
ENSRNA050008523	tRNA-Leu	tRNA-Leu for anticodon CAG	81	0.0	0.0	0.0	0.0	0.0	0.0	0.0	0.0	0.0	0.0	0.0	0.0	0.0	0.0	0.0	0.0	0.0	0.0	0.0	0.0	0.0	0.0	0.0	0.0	ESR60976.1(hypothetical protein CICLE_v10017825mg, partial [Citrus clementina])	GO:0016021(cellular_component:integral component of membrane); GO:0005840(cellular_component:ribosome)
ENSRNA050008525	tRNA-Trp	tRNA-Trp for anticodon CCA	74	0.0	0.0	0.0	0.0	0.0	0.0	0.0	0.0	0.0	0.0	0.0	0.0	0.0	0.0	0.0	0.0	0.0	0.0	0.0	0.0	0.0	0.0	0.0	0.0
ENSRNA050008527	tRNA-Thr	tRNA-Thr for anticodon AGU	74	0.0	0.0	0.0	0.0	0.0	0.0	0.0	0.0	0.0	0.0	0.0	0.0	0.0	0.0	0.0	0.0	0.0	0.0	0.0	0.0	0.0	0.0	0.0	0.0
ENSRNA050008529	tRNA-Thr	tRNA-Thr for anticodon AGU	74	0.0	0.0	0.0	0.0	0.0	0.0	0.0	0.0	0.0	0.0	0.0	0.0	0.0	0.0	0.0	0.0	0.0	0.0	0.0	0.0	0.0	0.0	0.0	0.0
ENSRNA050008531	tRNA-Glu	tRNA-Glu for anticodon CUC	73	0.0	0.0	0.0	0.0	0.0	0.0	0.0	0.0	0.0	0.0	0.0	0.0	0.0	0.0	0.0	0.0	0.0	0.0	0.0	0.0	0.0	0.0	0.0	0.0
ENSRNA050008533	tRNA-Glu	tRNA-Glu for anticodon CUC	73	0.0	0.0	0.0	0.0	0.0	0.0	0.0	0.0	0.0	0.0	0.0	0.0	0.0	0.0	0.0	0.0	0.0	0.0	0.0	0.0	0.0	0.0	0.0	0.0
ENSRNA050008535	tRNA-Met	tRNA-Met for anticodon CAU	72	0.0	0.0	0.0	0.0	0.0	0.0	0.0	0.0	0.0	0.0	0.0	0.0	0.0	0.0	0.0	0.0	0.0	0.0	0.0	0.0	0.0	0.0	0.0	0.0	XP_023633781.1(LOW QUALITY PROTEIN: F-box protein At4g27050 [Capsella rubella])	GO:0035598(molecular_function:N6-threonylcarbomyladenosine methylthiotransferase activity); GO:0046872(molecular_function:metal ion binding); GO:0051539(molecular_function:4 iron, 4 sulfur cluster binding); GO:0061712(molecular_function:tRNA (N(6)-L-threonylcarbamoyladenosine(37)-C(2))-methylthiotransferase)
ENSRNA050008536	tRNA-Gln	tRNA-Gln for anticodon CUG	72	0.0	0.0	0.0	0.0	0.0	0.0	0.0	0.0	0.0	0.0	0.0	0.0	0.0	0.0	0.0	0.0	0.0	0.0	0.0	0.0	0.0	0.0	0.0	0.0
ENSRNA050008538	tRNA-Thr	tRNA-Thr for anticodon CGU	72	0.0	0.0	0.0	0.0	0.0	0.0	0.0	0.0	0.0	0.0	0.0	0.0	0.0	0.0	0.0	0.0	0.0	0.0	0.0	0.0	0.0	0.0	0.0	0.0
ENSRNA050008540	tRNA-Thr	tRNA-Thr for anticodon CGU	72	0.0	0.0	0.0	0.0	0.0	0.0	0.0	0.0	0.0	0.0	0.0	0.0	0.0	0.0	0.0	0.0	0.0	0.0	0.0	0.0	0.0	0.0	0.0	0.0
ENSRNA050008542	tRNA-Thr	tRNA-Thr for anticodon CGU	72	0.0	0.0	0.0	0.0	0.0	0.0	0.0	0.0	0.0	0.0	0.0	0.0	0.0	0.0	0.0	0.0	0.0	0.0	0.0	0.0	0.0	0.0	0.0	0.0
ENSRNA050008544	tRNA-Thr	tRNA-Thr for anticodon CGU	72	0.0	0.0	0.0	0.0	0.0	0.0	0.0	0.0	0.0	0.0	0.0	0.0	0.0	0.0	0.0	0.0	0.0	0.0	0.0	0.0	0.0	0.0	0.0	0.0
ENSRNA050008546	tRNA-Arg	tRNA-Arg for anticodon ACG	73	0.0	0.0	0.0	0.0	0.0	0.0	0.0	0.0	0.0	0.0	0.0	0.0	0.0	0.0	0.0	0.0	0.0	0.0	0.0	0.0	0.0	0.0	0.0	0.0	KAG6593175.1(hypothetical protein SDJN03_12651, partial [Cucurbita argyrosperma subsp. sororia])
ENSRNA050008548	tRNA-Asp	tRNA-Asp for anticodon GUC	74	0.0	0.0	0.0	0.0	0.0	0.0	0.0	0.0	0.0	0.0	0.0	0.0	0.0	0.0	0.0	0.0	0.0	0.0	0.0	0.0	0.0	0.0	0.0	0.0
ENSRNA050008550	tRNA-Asn	tRNA-Asn for anticodon GUU	72	0.0	0.0	0.0	0.0	0.0	0.0	0.0	0.0	0.0	0.0	0.0	0.0	0.0	0.0	0.0	0.0	0.0	0.0	0.0	0.0	0.0	0.0	0.0	0.0
ENSRNA050008552	tRNA-Trp	tRNA-Trp for anticodon CCA	74	0.0	0.0	0.0	0.0	0.0	0.0	0.0	0.0	0.0	0.0	0.0	0.0	0.0	0.0	0.0	0.0	0.0	0.0	0.0	0.0	0.0	0.0	0.0	0.0
ENSRNA050008554	tRNA-Ser	tRNA-Ser for anticodon AGA	84	0.0	0.0	0.0	0.0	0.0	0.0	0.0	0.0	0.0	0.0	0.0	0.0	0.0	0.0	0.0	0.0	0.0	0.0	0.0	0.0	0.0	0.0	0.0	0.0
ENSRNA050008556	tRNA-Ile	tRNA-Ile for anticodon AAU	74	0.0	0.0	0.0	0.0	0.0	0.0	0.0	0.0	0.0	0.0	0.0	0.0	0.0	0.0	0.0	0.0	0.0	0.0	0.0	0.0	0.0	0.0	0.0	0.0
ENSRNA050008558	tRNA-Thr	tRNA-Thr for anticodon CGU	72	0.0	0.0	0.0	0.0	0.0	0.0	0.0	0.0	0.0	0.0	0.0	0.0	0.0	0.0	0.0	0.0	0.0	0.0	0.0	0.0	0.0	0.0	0.0	0.0
ENSRNA050008560	tRNA-Thr	tRNA-Thr for anticodon CGU	72	0.0	0.0	0.0	0.0	0.0	0.0	0.0	0.0	0.0	0.0	0.0	0.0	0.0	0.0	0.0	0.0	0.0	0.0	0.0	0.0	0.0	0.0	0.0	0.0
ENSRNA050008561	tRNA-Thr	tRNA-Thr for anticodon CGU	72	0.0	0.0	0.0	0.0	0.0	0.0	0.0	0.0	0.0	0.0	0.0	0.0	0.0	0.0	0.0	0.0	0.0	0.0	0.0	0.0	0.0	0.0	0.0	0.0
ENSRNA050008563	tRNA-Thr	tRNA-Thr for anticodon CGU	72	0.0	0.0	0.0	0.0	0.0	0.0	0.0	0.0	0.0	0.0	0.0	0.0	0.0	0.0	0.0	0.0	0.0	0.0	0.0	0.0	0.0	0.0	0.0	0.0
ENSRNA050008565	tRNA-Ile	tRNA-Ile for anticodon AAU	74	0.0	0.0	0.0	0.0	0.0	0.0	0.0	0.0	0.0	0.0	0.0	0.0	0.0	0.0	0.0	0.0	0.0	0.0	0.0	0.0	0.0	0.0	0.0	0.0
ENSRNA050008566	tRNA-Asn	tRNA-Asn for anticodon GUU	72	0.0	0.0	0.0	0.0	0.0	0.0	0.0	0.0	0.0	0.0	0.0	0.0	0.0	0.0	0.0	0.0	0.0	0.0	0.0	0.0	0.0	0.0	0.0	0.0
ENSRNA050008568	tRNA-Asn	tRNA-Asn for anticodon GUU	72	0.0	0.0	0.0	0.0	0.0	0.0	0.0	0.0	0.0	0.0	0.0	0.0	0.0	0.0	0.0	0.0	0.0	0.0	0.0	0.0	0.0	0.0	0.0	0.0
ENSRNA050008570	tRNA-Ser	tRNA-Ser for anticodon GCU	82	0.0	0.0	0.0	0.0	0.0	0.0	0.0	0.0	0.0	0.0	0.0	0.0	0.0	0.0	0.0	0.0	0.0	0.0	0.0	0.0	0.0	0.0	0.0	0.0
ENSRNA050008572	tRNA-Gln	tRNA-Gln for anticodon CUG	72	0.0	0.0	0.0	0.0	0.0	0.0	0.0	0.0	0.0	0.0	0.0	0.0	0.0	0.0	0.0	0.0	0.0	0.0	0.0	0.0	0.0	0.0	0.0	0.0
ENSRNA050008574	tRNA-Thr	tRNA-Thr for anticodon AGU	73	0.0	0.0	0.0	0.0	0.0	0.0	0.0	0.0	0.0	0.0	0.0	0.0	0.0	0.0	0.0	0.0	0.0	0.0	0.0	0.0	0.0	0.0	0.0	0.0
ENSRNA050008576	tRNA-Arg	tRNA-Arg for anticodon UCU	73	0.0	0.0	0.0	0.0	0.0	0.0	0.0	0.0	0.0	0.0	0.0	0.0	0.0	0.0	0.0	0.0	0.0	0.0	0.0	0.0	0.0	0.0	0.0	0.0
ENSRNA050008577	tRNA-Leu	tRNA-Leu for anticodon AAG	82	0.0	0.0	0.0	0.0	0.0	0.0	0.0	0.0	0.0	0.0	0.0	0.0	0.0	0.0	0.0	0.0	0.0	0.0	0.0	0.0	0.0	0.0	0.0	0.0	KAA0038478.1(hypothetical protein E6C27_scaffold8315G00020 [Cucumis melo var. makuwa])					ENOG410Y1X8(K:Transcription); ENOG410ZGK0(S:Function unknown)	ENOG410Y1X8(Polymerase (RNA) III (DNA directed) polypeptide E); ENOG410ZGK0(-)
ENSRNA050008579	tRNA-Ala	tRNA-Ala for anticodon UGC	73	0.0	0.0	0.0	0.0	0.0	0.0	0.0	0.0	0.0	0.0	0.0	0.0	0.0	0.0	0.0	0.0	0.0	0.0	0.0	0.0	0.0	0.0	0.0	0.0	AES74763.1(transmembrane protein, putative [Medicago truncatula])	GO:0016021(cellular_component:integral component of membrane); GO:0009055(molecular_function:electron carrier activity)
ENSRNA050008581	tRNA-Gln	tRNA-Gln for anticodon UUG	72	0.0	0.0	0.0	0.0	0.0	0.0	0.0	0.0	0.0	0.0	0.0	0.0	0.0	0.0	0.0	0.0	0.0	0.0	0.0	0.0	0.0	0.0	0.0	0.0
ENSRNA050008583	tRNA-Asn	tRNA-Asn for anticodon GUU	72	0.0	0.0	0.0	0.0	0.0	0.0	0.0	0.0	0.0	0.0	0.0	0.0	0.0	0.0	0.0	0.0	0.0	0.0	0.0	0.0	0.0	0.0	0.0	0.0
ENSRNA050008586	tRNA-Ile	tRNA-Ile for anticodon AAU	74	0.0	0.0	0.0	0.0	0.0	0.0	0.0	0.0	0.0	0.0	0.0	0.0	0.0	0.0	0.0	0.0	0.0	0.0	0.0	0.0	0.0	0.0	0.0	0.0
ENSRNA050008588	tRNA-Gly	tRNA-Gly for anticodon GCC	71	0.0	0.0	0.0	0.0	0.0	0.0	0.0	0.0	0.0	0.0	0.0	0.0	0.0	0.0	0.0	0.0	0.0	0.0	0.0	0.0	0.0	0.0	0.0	0.0	PPD91301.1(hypothetical protein GOBAR_DD11763 [Gossypium barbadense])	GO:0016021(cellular_component:integral component of membrane); GO:0004672(molecular_function:protein kinase activity); GO:0005524(molecular_function:ATP binding); GO:0008236(molecular_function:serine-type peptidase activity)
ENSRNA050008591	tRNA-Thr	tRNA-Thr for anticodon CGU	72	10.05	10.89	34.47	6.54	16.07	0.0	0.23	0.0	0.0	0.0	41.62	26.17	8.4	11.53	41.96	7.16	2.16	0.63	2.85	7.81	15.604	0.046	25.936	4.122
ENSRNA050008593	tRNA-Thr	tRNA-Thr for anticodon CGU	72	0.0	0.0	0.0	0.0	0.0	0.0	0.0	0.0	0.0	0.0	0.0	0.0	0.0	0.0	0.0	0.0	0.0	0.0	0.0	0.0	0.0	0.0	0.0	0.0
ENSRNA050008596	tRNA-Ile	tRNA-Ile for anticodon AAU	74	0.0	0.0	0.0	0.0	0.0	0.0	0.0	0.0	0.0	0.0	0.0	0.0	0.0	0.0	0.0	0.0	0.0	0.0	0.0	0.0	0.0	0.0	0.0	0.0
ENSRNA050008598	tRNA-Asp	tRNA-Asp for anticodon GUC	72	0.0	0.0	0.0	0.0	0.0	0.0	0.0	0.0	0.0	0.0	0.0	0.0	0.0	0.0	0.0	0.0	0.0	0.0	0.0	0.0	0.0	0.0	0.0	0.0	BBH00822.1(Transducin/WD40 repeat-like superfamily protein, partial [Prunus dulcis])	GO:0015996(biological_process:chlorophyll catabolic process); GO:0047746(molecular_function:chlorophyllase activity); GO:0102293(molecular_function:pheophytinase b activity)
ENSRNA050008599	tRNA-Ala	tRNA-Ala for anticodon UGC	73	0.0	0.0	0.0	0.0	0.0	0.0	0.0	0.0	0.0	0.0	0.0	0.0	0.0	0.0	0.0	0.0	0.0	0.0	0.0	0.0	0.0	0.0	0.0	0.0	AES74763.1(transmembrane protein, putative [Medicago truncatula])	GO:0016021(cellular_component:integral component of membrane); GO:0009055(molecular_function:electron carrier activity)
ENSRNA050008601	tRNA-Asn	tRNA-Asn for anticodon GUU	72	0.0	0.0	0.0	0.0	0.0	0.0	0.0	0.0	0.0	0.0	0.0	0.0	0.0	0.0	0.0	0.0	0.0	0.0	0.0	0.0	0.0	0.0	0.0	0.0
ENSRNA050008603	tRNA-Asn	tRNA-Asn for anticodon GUU	72	0.0	0.0	0.0	0.0	0.0	0.0	0.0	0.0	0.0	0.0	0.0	0.0	0.0	0.0	0.0	0.0	0.0	0.0	0.0	0.0	0.0	0.0	0.0	0.0
ENSRNA050008604	tRNA-Asn	tRNA-Asn for anticodon GUU	72	0.0	0.0	0.0	0.0	0.0	0.0	0.0	0.0	0.0	0.0	0.0	0.0	0.0	0.0	0.0	0.0	0.0	0.0	0.0	0.0	0.0	0.0	0.0	0.0
ENSRNA050008606	tRNA-Ser	tRNA-Ser for anticodon AGA	84	0.0	0.0	0.0	0.0	0.0	0.0	0.0	0.0	0.0	0.0	0.0	0.0	0.0	0.0	0.0	0.0	0.0	0.0	0.0	0.0	0.0	0.0	0.0	0.0
ENSRNA050008608	tRNA-Asn	tRNA-Asn for anticodon GUU	72	0.0	0.0	0.0	0.0	0.0	0.0	0.0	0.0	0.0	0.0	0.0	0.0	0.0	0.0	0.0	0.0	0.0	0.0	0.0	0.0	0.0	0.0	0.0	0.0
ENSRNA050008610	tRNA-Thr	tRNA-Thr for anticodon UGU	72	0.0	0.0	0.0	0.0	0.0	0.0	0.0	0.0	0.0	0.0	0.0	0.0	0.0	0.0	0.0	0.0	0.0	0.0	0.0	0.0	0.0	0.0	0.0	0.0
ENSRNA050008612	tRNA-Arg	tRNA-Arg for anticodon ACG	73	0.0	0.0	0.0	0.0	0.0	0.0	0.0	0.0	0.0	0.0	0.0	0.0	0.0	0.0	0.0	0.0	0.0	0.0	0.0	0.0	0.0	0.0	0.0	0.0	KAG6593175.1(hypothetical protein SDJN03_12651, partial [Cucurbita argyrosperma subsp. sororia])
ENSRNA050008614	tRNA-Gly	tRNA-Gly for anticodon GCC	71	0.0	0.0	0.0	0.0	0.0	0.0	0.0	0.0	0.0	0.0	0.0	0.0	0.0	0.0	0.0	0.0	0.0	0.0	0.0	0.0	0.0	0.0	0.0	0.0	RDX71428.1(hypothetical protein CR513_49231, partial [Mucuna pruriens])	GO:0016021(cellular_component:integral component of membrane); GO:0004672(molecular_function:protein kinase activity); GO:0005524(molecular_function:ATP binding); GO:0008236(molecular_function:serine-type peptidase activity)
ENSRNA050008616	tRNA-Leu	tRNA-Leu for anticodon UAG	80	0.0	0.0	0.0	0.0	0.0	0.0	0.0	0.0	0.0	0.0	0.0	0.0	0.0	0.0	0.0	0.0	0.0	0.0	0.0	0.0	0.0	0.0	0.0	0.0	RYR27197.1(hypothetical protein Ahy_B02g061534 [Arachis hypogaea])
ENSRNA050008618	tRNA-Leu	tRNA-Leu for anticodon UAG	80	0.0	0.0	0.0	0.0	0.0	0.0	0.0	0.0	0.0	0.0	0.0	0.0	0.0	0.0	0.0	0.0	0.0	0.0	0.0	0.0	0.0	0.0	0.0	0.0	OMO64888.1(Glycogen synthase [Corchorus olitorius])
ENSRNA050008620	tRNA-Leu	tRNA-Leu for anticodon UAG	80	0.0	0.0	0.0	0.0	0.0	0.0	0.0	0.0	0.0	0.0	0.0	0.0	0.0	0.0	0.0	0.0	0.0	0.0	0.0	0.0	0.0	0.0	0.0	0.0	RYR27197.1(hypothetical protein Ahy_B02g061534 [Arachis hypogaea])
ENSRNA050008622	tRNA-Tyr	tRNA-Tyr for anticodon GUA	85	0.0	0.0	0.0	0.0	0.0	0.0	0.0	0.0	0.0	0.0	0.0	0.0	0.0	0.0	0.0	0.0	0.0	0.0	0.0	0.0	0.0	0.0	0.0	0.0
ENSRNA050008623	tRNA-Asn	tRNA-Asn for anticodon GUU	74	0.0	0.0	0.0	0.0	0.0	0.0	0.0	0.0	0.0	0.0	0.0	0.0	0.0	0.0	0.0	0.0	0.0	0.0	0.0	0.0	0.0	0.0	0.0	0.0
ENSRNA050008626	tRNA-Asp	tRNA-Asp for anticodon GUC	74	0.0	0.0	0.0	0.0	0.0	0.0	0.0	0.0	0.0	0.0	0.0	0.0	0.0	0.0	0.0	0.0	0.0	0.0	0.0	0.0	0.0	0.0	0.0	0.0
ENSRNA050008629	tRNA-Asp	tRNA-Asp for anticodon GUC	72	0.0	0.0	0.0	0.0	0.0	0.0	0.0	0.0	0.0	0.0	0.0	0.0	0.0	0.0	0.0	0.0	0.0	0.0	0.0	0.0	0.0	0.0	0.0	0.0	BBH00822.1(Transducin/WD40 repeat-like superfamily protein, partial [Prunus dulcis])	GO:0015996(biological_process:chlorophyll catabolic process); GO:0047746(molecular_function:chlorophyllase activity); GO:0102293(molecular_function:pheophytinase b activity)
ENSRNA050008630	tRNA-Asp	tRNA-Asp for anticodon GUC	72	0.0	0.0	0.0	0.0	0.0	0.0	0.0	0.0	0.0	0.0	0.0	0.0	0.0	0.0	0.0	0.0	0.0	0.0	0.0	0.0	0.0	0.0	0.0	0.0	BBH00822.1(Transducin/WD40 repeat-like superfamily protein, partial [Prunus dulcis])	GO:0015996(biological_process:chlorophyll catabolic process); GO:0047746(molecular_function:chlorophyllase activity); GO:0102293(molecular_function:pheophytinase b activity)
ENSRNA050008633	tRNA-Thr	tRNA-Thr for anticodon AGU	74	0.0	0.0	0.0	0.0	0.0	0.0	0.0	0.0	0.0	0.0	0.0	0.0	0.0	0.0	0.0	0.0	0.0	0.0	0.0	0.0	0.0	0.0	0.0	0.0
ENSRNA050008635	tRNA-Arg	tRNA-Arg for anticodon UCG	74	0.0	0.0	0.0	0.0	0.0	0.0	0.0	0.0	0.0	0.0	0.0	0.0	0.0	0.0	0.0	0.0	0.0	0.0	0.0	0.0	0.0	0.0	0.0	0.0	BBG96163.1(cleavage and polyadenylation specificity factor 73-I [Prunus dulcis])
ENSRNA050008637	tRNA-Gly	tRNA-Gly for anticodon GCC	71	0.0	0.0	0.0	0.0	0.0	0.0	0.0	0.0	0.0	0.0	0.0	0.0	0.0	0.0	0.0	0.0	0.0	0.0	0.0	0.0	0.0	0.0	0.0	0.0	PPD91301.1(hypothetical protein GOBAR_DD11763 [Gossypium barbadense])	GO:0016021(cellular_component:integral component of membrane); GO:0004672(molecular_function:protein kinase activity); GO:0005524(molecular_function:ATP binding); GO:0008236(molecular_function:serine-type peptidase activity)
ENSRNA050008638	tRNA-Gly	tRNA-Gly for anticodon GCC	71	0.0	0.0	0.0	0.0	0.0	0.0	0.0	0.0	0.0	0.0	0.0	0.0	0.0	0.0	0.0	0.0	0.0	0.0	0.0	0.0	0.0	0.0	0.0	0.0	PPD91301.1(hypothetical protein GOBAR_DD11763 [Gossypium barbadense])	GO:0016021(cellular_component:integral component of membrane); GO:0004672(molecular_function:protein kinase activity); GO:0005524(molecular_function:ATP binding); GO:0008236(molecular_function:serine-type peptidase activity)
ENSRNA050008640	tRNA-Gly	tRNA-Gly for anticodon GCC	71	0.0	0.0	0.0	0.0	0.0	0.0	0.0	0.0	0.0	0.0	0.0	0.0	0.0	0.0	0.0	0.0	0.0	0.0	0.0	0.0	0.0	0.0	0.0	0.0	PPD91301.1(hypothetical protein GOBAR_DD11763 [Gossypium barbadense])	GO:0016021(cellular_component:integral component of membrane); GO:0004672(molecular_function:protein kinase activity); GO:0005524(molecular_function:ATP binding); GO:0008236(molecular_function:serine-type peptidase activity)
ENSRNA050008642	tRNA-Ala	tRNA-Ala for anticodon CGC	73	0.0	0.0	0.0	0.0	0.0	0.0	0.0	0.0	0.0	0.0	0.0	0.0	0.0	0.0	0.0	0.0	0.0	0.0	0.0	0.0	0.0	0.0	0.0	0.0	EAZ05270.1(hypothetical protein OsI_27472 [Oryza sativa Indica Group])	GO:0003700(molecular_function:transcription factor activity, sequence-specific DNA binding); GO:0005634(cellular_component:nucleus); GO:0000976(molecular_function:transcription regulatory region sequence-specific DNA binding)
ENSRNA050008644	tRNA-Phe	tRNA-Phe for anticodon GAA	73	0.0	0.0	0.0	0.0	0.0	0.0	0.0	0.0	0.0	0.0	0.0	0.0	0.0	0.0	0.0	0.0	0.0	0.0	0.0	0.0	0.0	0.0	0.0	0.0
ENSRNA050008646	tRNA-Asp	tRNA-Asp for anticodon GUC	74	0.0	0.0	0.0	0.0	0.0	0.0	0.0	0.0	0.0	0.0	0.0	0.0	0.0	0.0	0.0	0.0	0.0	0.0	0.0	0.0	0.0	0.0	0.0	0.0
ENSRNA050008648	tRNA-Leu	tRNA-Leu for anticodon CAG	81	0.0	0.0	0.0	0.0	0.0	0.0	0.0	0.0	0.0	0.0	0.0	0.0	0.0	0.0	0.0	0.0	0.0	0.0	0.0	0.0	0.0	0.0	0.0	0.0	ESR60976.1(hypothetical protein CICLE_v10017825mg, partial [Citrus clementina])	GO:0016021(cellular_component:integral component of membrane); GO:0005840(cellular_component:ribosome)
ENSRNA050008649	tRNA-Trp	tRNA-Trp for anticodon CCA	72	0.0	0.0	0.0	0.0	0.0	0.0	0.0	0.0	0.0	0.0	0.0	0.0	0.0	0.0	0.0	0.0	0.0	0.0	0.0	0.0	0.0	0.0	0.0	0.0	EYU24030.1(hypothetical protein MIMGU_mgv11b017560mg [Erythranthe guttata])	GO:0005737(cellular_component:cytoplasm); GO:0007020(biological_process:microtubule nucleation); GO:0000922(cellular_component:spindle pole); GO:0043015(molecular_function:gamma-tubulin binding); GO:0005815(cellular_component:microtubule organizing center); GO:0005874(cellular_component:microtubule)				ENOG4111DDF(S:Function unknown)	ENOG4111DDF(-)
ENSRNA050008651	tRNA-Trp	tRNA-Trp for anticodon CCA	72	0.0	0.0	0.0	0.0	0.0	0.0	0.0	0.0	0.0	0.0	0.0	0.0	0.0	0.0	0.0	0.0	0.0	0.0	0.0	0.0	0.0	0.0	0.0	0.0	EYU24030.1(hypothetical protein MIMGU_mgv11b017560mg [Erythranthe guttata])	GO:0005737(cellular_component:cytoplasm); GO:0007020(biological_process:microtubule nucleation); GO:0000922(cellular_component:spindle pole); GO:0043015(molecular_function:gamma-tubulin binding); GO:0005815(cellular_component:microtubule organizing center); GO:0005874(cellular_component:microtubule)				ENOG4111DDF(S:Function unknown)	ENOG4111DDF(-)
ENSRNA050008654	tRNA-Leu	tRNA-Leu for anticodon AAG	81	0.0	0.0	0.0	0.0	0.0	0.0	0.0	0.0	0.0	0.0	0.0	0.0	0.0	0.0	0.0	0.0	0.0	0.0	0.0	0.0	0.0	0.0	0.0	0.0	PAN04569.1(hypothetical protein PAHAL_1G075900 [Panicum hallii])	GO:0003755(molecular_function:peptidyl-prolyl cis-trans isomerase activity); GO:0009507(cellular_component:chloroplast)
ENSRNA050008656	tRNA-Leu	tRNA-Leu for anticodon AAG	81	0.0	0.0	0.0	0.0	0.0	0.0	0.0	0.0	0.0	0.0	0.0	0.0	0.0	0.0	0.0	0.0	0.0	0.0	0.0	0.0	0.0	0.0	0.0	0.0
ENSRNA050008658	tRNA-Leu	tRNA-Leu for anticodon AAG	81	0.0	0.0	0.0	0.0	0.0	0.0	0.0	0.0	0.0	0.0	0.0	0.0	0.0	0.0	0.0	0.0	0.0	0.0	0.0	0.0	0.0	0.0	0.0	0.0
ENSRNA050008659	tRNA-Leu	tRNA-Leu for anticodon AAG	81	0.0	0.0	0.0	0.0	0.0	0.0	0.0	0.0	0.0	0.0	0.0	0.0	0.0	0.0	0.0	0.0	0.0	0.0	0.0	0.0	0.0	0.0	0.0	0.0
ENSRNA050008661	tRNA-Asp	tRNA-Asp for anticodon GUC	72	0.0	0.0	0.0	0.0	0.0	0.0	0.0	0.0	0.0	0.0	0.0	0.0	0.0	0.0	0.0	0.0	0.0	0.0	0.0	0.0	0.0	0.0	0.0	0.0	BBH00822.1(Transducin/WD40 repeat-like superfamily protein, partial [Prunus dulcis])	GO:0015996(biological_process:chlorophyll catabolic process); GO:0047746(molecular_function:chlorophyllase activity); GO:0102293(molecular_function:pheophytinase b activity)
ENSRNA050008663	tRNA-Asn	tRNA-Asn for anticodon GUU	74	0.0	0.0	0.0	0.0	0.0	0.0	0.0	0.0	0.0	0.0	0.0	0.0	0.0	0.0	0.0	0.0	0.0	0.0	0.0	0.0	0.0	0.0	0.0	0.0
ENSRNA050008665	tRNA-Gln	tRNA-Gln for anticodon UUG	72	0.0	0.0	0.0	0.0	0.0	0.0	0.0	0.0	0.0	0.0	0.0	0.0	0.0	0.0	0.0	0.0	0.0	0.0	0.0	0.0	0.0	0.0	0.0	0.0
ENSRNA050008666	tRNA-Tyr	tRNA-Tyr for anticodon GUA	88	0.0	0.0	0.0	0.0	0.0	0.0	0.0	0.0	0.0	0.0	0.0	0.0	0.0	0.0	0.0	0.0	0.0	0.0	0.0	0.0	0.0	0.0	0.0	0.0
ENSRNA050008668	tRNA-Asn	tRNA-Asn for anticodon GUU	72	0.0	0.0	0.0	0.0	0.0	0.0	0.0	0.0	0.0	0.0	0.0	0.0	0.0	0.0	0.0	0.0	0.0	0.0	0.0	0.0	0.0	0.0	0.0	0.0
ENSRNA050008669	tRNA-Thr	tRNA-Thr for anticodon CGU	72	0.0	0.0	0.0	0.0	0.0	0.0	0.0	0.0	0.0	0.0	0.0	0.0	0.0	0.0	0.0	0.0	0.0	0.0	0.0	0.0	0.0	0.0	0.0	0.0
ENSRNA050008671	tRNA-Gly	tRNA-Gly for anticodon UCC	72	0.0	0.0	0.0	0.0	0.0	0.0	0.0	0.0	0.0	0.0	0.0	0.0	0.0	0.0	0.0	0.0	0.0	0.0	0.0	0.0	0.0	0.0	0.0	0.0
ENSRNA050008673	tRNA-Asn	tRNA-Asn for anticodon GUU	74	0.0	0.0	0.0	0.0	0.0	0.0	0.0	0.0	0.0	0.0	0.0	0.0	0.0	0.0	0.0	0.0	0.0	0.0	0.0	0.0	0.0	0.0	0.0	0.0
ENSRNA050008675	tRNA-Asn	tRNA-Asn for anticodon GUU	74	0.0	0.0	0.0	0.0	0.0	0.0	0.0	0.0	0.0	0.0	0.0	0.0	0.0	0.0	0.0	0.0	0.0	0.0	0.0	0.0	0.0	0.0	0.0	0.0
ENSRNA050008677	tRNA-Asp	tRNA-Asp for anticodon GUC	74	0.0	0.0	0.0	0.0	0.0	0.0	0.0	0.0	0.0	0.0	0.0	0.0	0.0	0.0	0.0	0.0	0.0	0.0	0.0	0.0	0.0	0.0	0.0	0.0
ENSRNA050008679	tRNA-Leu	tRNA-Leu for anticodon CAG	81	0.0	0.0	0.0	0.0	0.0	0.0	0.0	0.0	0.0	0.0	0.0	0.0	0.0	0.0	0.0	0.0	0.0	0.0	0.0	0.0	0.0	0.0	0.0	0.0	ESR60976.1(hypothetical protein CICLE_v10017825mg, partial [Citrus clementina])	GO:0016021(cellular_component:integral component of membrane); GO:0005840(cellular_component:ribosome)
ENSRNA050008680	tRNA-Met	tRNA-Met for anticodon CAU	72	0.0	0.0	0.0	0.0	0.0	0.0	0.0	0.0	0.0	0.0	0.0	0.0	0.0	0.0	0.0	0.0	0.0	0.0	0.0	0.0	0.0	0.0	0.0	0.0	XP_023633781.1(LOW QUALITY PROTEIN: F-box protein At4g27050 [Capsella rubella])	GO:0035598(molecular_function:N6-threonylcarbomyladenosine methylthiotransferase activity); GO:0046872(molecular_function:metal ion binding); GO:0051539(molecular_function:4 iron, 4 sulfur cluster binding); GO:0061712(molecular_function:tRNA (N(6)-L-threonylcarbamoyladenosine(37)-C(2))-methylthiotransferase)
ENSRNA050008682	tRNA-Met	tRNA-Met for anticodon CAU	72	0.0	0.0	0.0	0.0	0.0	0.0	0.0	0.0	0.0	0.0	0.0	0.0	0.0	0.0	0.0	0.0	0.0	0.0	0.0	0.0	0.0	0.0	0.0	0.0	XP_023633781.1(LOW QUALITY PROTEIN: F-box protein At4g27050 [Capsella rubella])	GO:0035598(molecular_function:N6-threonylcarbomyladenosine methylthiotransferase activity); GO:0046872(molecular_function:metal ion binding); GO:0051539(molecular_function:4 iron, 4 sulfur cluster binding); GO:0061712(molecular_function:tRNA (N(6)-L-threonylcarbamoyladenosine(37)-C(2))-methylthiotransferase)
ENSRNA050008684	tRNA-Asp	tRNA-Asp for anticodon GUC	72	0.0	0.0	0.0	0.0	0.0	0.0	0.0	0.0	0.0	0.0	0.0	0.0	0.0	0.0	0.0	0.0	0.0	0.0	0.0	0.0	0.0	0.0	0.0	0.0	BBH00822.1(Transducin/WD40 repeat-like superfamily protein, partial [Prunus dulcis])	GO:0015996(biological_process:chlorophyll catabolic process); GO:0047746(molecular_function:chlorophyllase activity); GO:0102293(molecular_function:pheophytinase b activity)
ENSRNA050008686	tRNA-Leu	tRNA-Leu for anticodon AAG	81	0.0	0.0	0.0	0.0	0.0	0.0	0.0	0.0	0.0	0.0	0.0	0.0	0.0	0.0	0.0	0.0	0.0	0.0	0.0	0.0	0.0	0.0	0.0	0.0	PAN04569.1(hypothetical protein PAHAL_1G075900 [Panicum hallii])	GO:0003755(molecular_function:peptidyl-prolyl cis-trans isomerase activity); GO:0009507(cellular_component:chloroplast)
ENSRNA050008689	tRNA-Leu	tRNA-Leu for anticodon AAG	81	0.0	0.0	0.0	0.0	0.0	0.0	0.0	0.0	0.0	0.0	0.0	0.0	0.0	0.0	0.0	0.0	0.0	0.0	0.0	0.0	0.0	0.0	0.0	0.0	PAN04569.1(hypothetical protein PAHAL_1G075900 [Panicum hallii])	GO:0003755(molecular_function:peptidyl-prolyl cis-trans isomerase activity); GO:0009507(cellular_component:chloroplast)
ENSRNA050008692	tRNA-Asn	tRNA-Asn for anticodon GUU	74	0.0	0.0	0.0	0.0	0.0	0.0	0.0	0.0	0.0	0.0	0.0	0.0	0.0	0.0	0.0	0.0	0.0	0.0	0.0	0.0	0.0	0.0	0.0	0.0
ENSRNA050008694	tRNA-Val	tRNA-Val for anticodon AAC	74	0.0	0.0	0.0	0.0	0.0	0.0	0.0	0.0	0.0	0.0	0.0	0.0	0.0	0.0	0.0	0.0	0.0	0.0	0.0	0.0	0.0	0.0	0.0	0.0	KAF7139419.1(hypothetical protein RHSIM_Rhsim07G0078600 [Rhododendron simsii])
ENSRNA050008696	tRNA-Tyr	tRNA-Tyr for anticodon GUA	86	0.0	0.0	0.0	0.0	0.0	0.0	0.0	0.0	0.0	0.0	0.0	0.0	0.0	0.0	0.0	0.0	0.0	0.0	0.0	0.0	0.0	0.0	0.0	0.0
ENSRNA050008698	tRNA-Gly	tRNA-Gly for anticodon UCC	72	0.0	0.0	0.0	0.0	0.0	0.0	0.0	0.0	0.0	0.0	0.0	0.0	0.0	0.0	0.0	0.0	0.0	0.0	0.0	0.0	0.0	0.0	0.0	0.0
ENSRNA050008699	tRNA-Asn	tRNA-Asn for anticodon GUU	72	0.0	0.0	0.0	0.0	0.0	0.0	0.0	0.0	0.0	0.0	0.0	0.0	0.0	0.0	0.0	0.0	0.0	0.0	0.0	0.0	0.0	0.0	0.0	0.0
ENSRNA050008702	tRNA-Lys	tRNA-Lys for anticodon UUU	73	0.0	0.0	0.0	0.0	0.0	0.0	0.0	0.0	0.0	0.0	0.0	0.0	0.0	0.0	0.0	0.0	0.0	0.0	0.0	0.0	0.0	0.0	0.0	0.0
ENSRNA050008704	tRNA-Thr	tRNA-Thr for anticodon CGU	72	0.0	0.0	0.0	0.0	0.0	0.0	0.0	0.0	0.0	0.0	0.0	0.0	0.0	0.0	0.0	0.0	0.0	0.0	0.0	0.0	0.0	0.0	0.0	0.0
ENSRNA050008706	tRNA-Ile	tRNA-Ile for anticodon GAU	74	0.0	0.0	0.0	0.0	0.0	0.0	0.0	0.0	0.0	0.0	0.0	0.0	0.0	0.0	0.0	0.0	0.0	0.0	0.0	0.0	0.0	0.0	0.0	0.0
ENSRNA050008707	tRNA-Ile	tRNA-Ile for anticodon GAU	74	0.0	0.0	0.0	0.0	0.0	0.0	0.0	0.0	0.0	0.0	0.0	0.0	0.0	0.0	0.0	0.0	0.0	0.0	0.0	0.0	0.0	0.0	0.0	0.0
ENSRNA050008708	tRNA-Ile	tRNA-Ile for anticodon GAU	74	0.0	0.0	0.0	0.0	0.0	0.0	0.0	0.0	0.0	0.0	0.0	0.0	0.0	0.0	0.0	0.0	0.0	0.0	0.0	0.0	0.0	0.0	0.0	0.0
ENSRNA050008710	tRNA-Asn	tRNA-Asn for anticodon GUU	74	0.0	0.0	0.0	0.0	0.0	0.0	0.0	0.0	0.0	0.0	0.0	0.0	0.0	0.0	0.0	0.0	0.0	0.0	0.0	0.0	0.0	0.0	0.0	0.0
ENSRNA050008712	tRNA-Phe	tRNA-Phe for anticodon GAA	73	0.0	0.0	0.0	0.0	0.0	0.0	0.0	0.0	0.0	0.0	0.0	0.0	0.0	0.0	0.0	0.0	0.0	0.0	0.0	0.0	0.0	0.0	0.0	0.0
ENSRNA050008714	tRNA-Ala	tRNA-Ala for anticodon UGC	73	0.0	0.0	0.0	0.0	0.0	0.0	0.0	0.0	0.0	0.0	0.0	0.0	0.0	0.0	0.0	0.0	0.0	0.0	0.0	0.0	0.0	0.0	0.0	0.0	AES74763.1(transmembrane protein, putative [Medicago truncatula])	GO:0016021(cellular_component:integral component of membrane)
ENSRNA050008716	tRNA-Leu	tRNA-Leu for anticodon UAG	80	0.0	0.0	0.0	0.0	0.0	0.0	0.0	0.0	0.0	0.0	0.0	0.0	0.0	0.0	0.0	0.0	0.0	0.0	0.0	0.0	0.0	0.0	0.0	0.0	OMO64888.1(Glycogen synthase [Corchorus olitorius])
ENSRNA050008718	tRNA-Asp	tRNA-Asp for anticodon GUC	74	0.0	0.0	0.0	0.0	0.0	0.0	0.0	0.0	0.0	0.0	0.0	0.0	0.0	0.0	0.0	0.0	0.0	0.0	0.0	0.0	0.0	0.0	0.0	0.0
ENSRNA050008721	tRNA-Ile	tRNA-Ile for anticodon AAU	75	0.0	0.0	0.0	0.0	0.0	0.0	0.0	0.0	0.0	0.0	0.0	0.0	0.0	0.0	0.0	0.0	0.0	0.0	0.0	0.0	0.0	0.0	0.0	0.0
ENSRNA050008723	tRNA-Ile	tRNA-Ile for anticodon AAU	74	0.0	0.0	0.0	0.0	0.0	0.0	0.0	0.0	0.0	0.0	0.0	0.0	0.0	0.0	0.0	0.0	0.0	0.0	0.0	0.0	0.0	0.0	0.0	0.0
ENSRNA050008725	tRNA-Phe	tRNA-Phe for anticodon GAA	73	0.0	0.0	0.0	0.0	0.0	0.0	0.0	0.0	0.0	0.0	0.0	0.0	0.0	0.0	0.0	0.0	0.0	0.0	0.0	0.0	0.0	0.0	0.0	0.0
ENSRNA050008726	tRNA-Lys	tRNA-Lys for anticodon UUU	73	0.0	0.0	0.0	0.0	0.0	0.0	0.0	0.0	0.0	0.0	0.0	0.0	0.0	0.0	0.0	0.0	0.0	0.0	0.0	0.0	0.0	0.0	0.0	0.0
ENSRNA050008728	tRNA-Leu	tRNA-Leu for anticodon UAA	83	0.0	0.0	0.0	0.0	0.0	0.0	0.0	0.0	0.0	0.0	0.0	0.0	0.0	0.0	0.0	0.0	0.0	0.0	0.0	0.0	0.0	0.0	0.0	0.0	KAE8647839.1(hypothetical protein Csa_000521 [Cucumis sativus])
ENSRNA050008730	tRNA-Leu	tRNA-Leu for anticodon UAA	83	0.0	0.0	0.0	0.0	0.0	0.0	0.0	0.0	0.0	0.0	0.0	0.0	0.0	0.0	0.0	0.0	0.0	0.0	0.0	0.0	0.0	0.0	0.0	0.0	KAE8647839.1(hypothetical protein Csa_000521 [Cucumis sativus])
ENSRNA050008732	tRNA-Leu	tRNA-Leu for anticodon UAA	83	0.0	0.0	0.0	0.0	0.0	0.0	0.0	0.0	0.0	0.0	0.0	0.0	0.0	0.0	0.0	0.0	0.0	0.0	0.0	0.0	0.0	0.0	0.0	0.0	KAE8647839.1(hypothetical protein Csa_000521 [Cucumis sativus])
ENSRNA050008734	tRNA-Arg	tRNA-Arg for anticodon ACG	73	0.0	0.0	0.0	0.0	0.0	0.0	0.0	0.0	0.0	0.0	0.0	0.0	0.0	0.0	0.0	0.0	0.0	0.0	0.0	0.0	0.0	0.0	0.0	0.0	KAG6593175.1(hypothetical protein SDJN03_12651, partial [Cucurbita argyrosperma subsp. sororia])
ENSRNA050008736	tRNA-Ile	tRNA-Ile for anticodon AAU	74	0.0	0.0	0.0	0.0	0.0	0.0	0.0	0.0	0.0	0.0	0.0	0.0	0.0	0.0	0.0	0.0	0.0	0.0	0.0	0.0	0.0	0.0	0.0	0.0
ENSRNA050008738	tRNA-Trp	tRNA-Trp for anticodon CCA	72	0.0	0.0	0.0	0.0	0.0	0.0	0.0	0.0	0.0	0.0	0.0	0.0	0.0	0.0	0.0	0.0	0.0	0.0	0.0	0.0	0.0	0.0	0.0	0.0
ENSRNA050008740	tRNA-Trp	tRNA-Trp for anticodon CCA	72	0.0	0.0	0.0	0.0	0.0	0.0	0.0	0.0	0.0	0.0	0.0	0.0	0.0	0.0	0.0	0.0	0.0	0.0	0.0	0.0	0.0	0.0	0.0	0.0	EYU24030.1(hypothetical protein MIMGU_mgv11b017560mg [Erythranthe guttata])	GO:0005737(cellular_component:cytoplasm); GO:0007020(biological_process:microtubule nucleation); GO:0000922(cellular_component:spindle pole); GO:0043015(molecular_function:gamma-tubulin binding); GO:0005815(cellular_component:microtubule organizing center); GO:0005874(cellular_component:microtubule)				ENOG4111DDF(S:Function unknown)	ENOG4111DDF(-)
ENSRNA050008742	tRNA-Asn	tRNA-Asn for anticodon GUU	72	0.0	0.0	0.0	0.0	0.0	0.0	0.0	0.0	0.0	0.0	0.0	0.0	0.0	0.0	0.0	0.0	0.0	0.0	0.0	0.0	0.0	0.0	0.0	0.0
ENSRNA050008744	tRNA-Trp	tRNA-Trp for anticodon CCA	72	0.0	0.0	0.0	0.0	0.0	0.0	0.0	0.0	0.0	0.0	0.0	0.0	0.0	0.0	0.0	0.0	0.0	0.0	0.0	0.0	0.0	0.0	0.0	0.0
ENSRNA050008746	tRNA-Val	tRNA-Val for anticodon CAC	74	0.0	0.0	0.0	0.0	0.0	0.0	0.0	0.0	0.0	0.0	0.0	0.0	0.0	0.0	0.0	0.0	0.0	0.0	0.0	0.0	0.0	0.0	0.0	0.0	EMS57767.1(HIV Tat-specific factor 1-like protein [Triticum urartu])	GO:0000184(biological_process:nuclear-transcribed mRNA catabolic process, nonsense-mediated decay); GO:0005829(cellular_component:cytosol); GO:0009910(biological_process:negative regulation of flower development); GO:0000398(biological_process:mRNA splicing, via spliceosome); GO:0005634(cellular_component:nucleus); GO:0003729(molecular_function:mRNA binding)
ENSRNA050008749	tRNA-Ser	tRNA-Ser for anticodon AGA	82	0.0	0.0	0.0	0.0	0.0	0.0	0.0	0.0	0.0	0.0	0.0	0.0	0.0	0.0	0.0	0.0	0.0	0.0	0.0	0.0	0.0	0.0	0.0	0.0	AES68045.1(hypothetical protein MTR_2g102410 [Medicago truncatula])
ENSRNA050008751	tRNA-Ala	tRNA-Ala for anticodon UGC	73	0.0	0.0	0.0	0.0	0.0	0.0	0.0	0.0	0.0	0.0	0.0	0.0	0.0	0.0	0.0	0.0	0.0	0.0	0.0	0.0	0.0	0.0	0.0	0.0	AES74763.1(transmembrane protein, putative [Medicago truncatula])	GO:0016021(cellular_component:integral component of membrane); GO:0009055(molecular_function:electron carrier activity)
ENSRNA050008754	tRNA-Phe	tRNA-Phe for anticodon GAA	73	0.0	0.0	0.0	0.0	0.0	0.0	0.0	0.0	0.0	0.0	0.0	0.0	0.0	0.0	0.0	0.0	0.0	0.0	0.0	0.0	0.0	0.0	0.0	0.0
ENSRNA050008755	tRNA-Asn	tRNA-Asn for anticodon GUU	72	0.0	0.0	0.0	0.0	0.0	0.0	0.0	0.0	0.0	0.0	0.0	0.0	0.0	0.0	0.0	0.0	0.0	0.0	0.0	0.0	0.0	0.0	0.0	0.0
ENSRNA050008757	tRNA-Thr	tRNA-Thr for anticodon AGU	74	0.0	0.0	0.0	0.0	0.0	0.0	0.0	0.0	0.0	0.0	0.0	0.0	0.0	0.0	0.0	0.0	0.0	0.0	0.0	0.0	0.0	0.0	0.0	0.0
ENSRNA050008759	tRNA-Val	tRNA-Val for anticodon CAC	74	0.0	0.0	0.0	0.0	0.0	0.0	0.0	0.0	0.0	0.0	0.0	0.0	0.0	0.0	0.0	0.0	0.0	0.0	0.0	0.0	0.0	0.0	0.0	0.0	EMS57767.1(HIV Tat-specific factor 1-like protein [Triticum urartu])	GO:0000184(biological_process:nuclear-transcribed mRNA catabolic process, nonsense-mediated decay); GO:0005829(cellular_component:cytosol); GO:0009910(biological_process:negative regulation of flower development); GO:0000398(biological_process:mRNA splicing, via spliceosome); GO:0005634(cellular_component:nucleus); GO:0003729(molecular_function:mRNA binding)
ENSRNA050008760	tRNA-Val	tRNA-Val for anticodon UAC	73	0.0	0.0	0.0	0.0	0.0	0.0	0.0	0.0	0.0	0.0	0.0	0.0	0.0	0.0	0.0	0.0	0.0	0.0	0.0	0.0	0.0	0.0	0.0	0.0
ENSRNA050008762	tRNA-Asp	tRNA-Asp for anticodon GUC	74	0.0	0.0	0.0	0.0	0.0	0.0	0.0	0.0	0.0	0.0	0.0	0.0	0.0	0.0	0.0	0.0	0.0	0.0	0.0	0.0	0.0	0.0	0.0	0.0
ENSRNA050008764	tRNA-Lys	tRNA-Lys for anticodon UUU	73	0.0	0.0	0.0	0.0	0.0	0.0	0.0	0.0	0.0	0.0	0.0	0.0	0.0	0.0	0.0	0.0	0.0	0.0	0.0	0.0	0.0	0.0	0.0	0.0
ENSRNA050008766	tRNA-Glu	tRNA-Glu for anticodon UUC	74	0.0	0.0	0.0	0.0	0.0	0.0	0.0	0.0	0.0	0.0	0.0	0.0	0.0	0.0	0.0	0.0	0.0	0.0	0.0	0.0	0.0	0.0	0.0	0.0
ENSRNA050008768	tRNA-Asp	tRNA-Asp for anticodon GUC	72	0.0	0.0	0.0	0.0	0.0	0.0	0.0	0.0	0.0	0.0	0.0	0.0	0.0	0.0	0.0	0.0	0.0	0.0	0.0	0.0	0.0	0.0	0.0	0.0	BBH00822.1(Transducin/WD40 repeat-like superfamily protein, partial [Prunus dulcis])	GO:0015996(biological_process:chlorophyll catabolic process); GO:0047746(molecular_function:chlorophyllase activity); GO:0102293(molecular_function:pheophytinase b activity)
ENSRNA050008770	tRNA-Asp	tRNA-Asp for anticodon GUC	72	0.0	0.0	0.0	0.0	0.0	0.0	0.0	0.0	0.0	0.0	0.0	0.0	0.0	0.0	0.0	0.0	0.0	0.0	0.0	0.0	0.0	0.0	0.0	0.0	BBH00822.1(Transducin/WD40 repeat-like superfamily protein, partial [Prunus dulcis])	GO:0015996(biological_process:chlorophyll catabolic process); GO:0047746(molecular_function:chlorophyllase activity); GO:0102293(molecular_function:pheophytinase b activity)
ENSRNA050008772	tRNA-Glu	tRNA-Glu for anticodon UUC	72	0.0	0.0	0.0	0.0	0.0	0.0	0.0	0.0	0.0	0.0	0.0	0.0	0.0	0.0	0.0	0.0	0.0	0.0	0.0	0.0	0.0	0.0	0.0	0.0
ENSRNA050008773	tRNA-Trp	tRNA-Trp for anticodon CCA	72	0.0	0.0	0.0	0.0	0.0	0.0	0.0	0.0	0.0	0.0	0.0	0.0	0.0	0.0	0.0	0.0	0.0	0.0	0.0	0.0	0.0	0.0	0.0	0.0
ENSRNA050008775	tRNA-Trp	tRNA-Trp for anticodon CCA	72	0.0	0.0	0.0	0.0	0.0	0.0	0.0	0.0	0.0	0.0	0.0	0.0	0.0	0.0	0.0	0.0	0.0	0.0	0.0	0.0	0.0	0.0	0.0	0.0
ENSRNA050008777	tRNA-Trp	tRNA-Trp for anticodon CCA	72	0.0	0.0	0.0	0.0	0.0	0.0	0.0	0.0	0.0	0.0	0.0	0.0	0.0	0.0	0.0	0.0	0.0	0.0	0.0	0.0	0.0	0.0	0.0	0.0
ENSRNA050008779	tRNA-Trp	tRNA-Trp for anticodon CCA	72	0.0	0.0	0.0	0.0	0.0	0.0	0.0	0.0	0.0	0.0	0.0	0.0	0.0	0.0	0.0	0.0	0.0	0.0	0.0	0.0	0.0	0.0	0.0	0.0
ENSRNA050008781	tRNA-Trp	tRNA-Trp for anticodon CCA	72	0.0	0.0	0.0	0.0	0.0	0.0	0.0	0.0	0.0	0.0	0.0	0.0	0.0	0.0	0.0	0.0	0.0	0.0	0.0	0.0	0.0	0.0	0.0	0.0
ENSRNA050008783	tRNA-Met	tRNA-Met for anticodon CAU	72	0.0	0.0	0.0	0.0	0.0	0.0	0.0	0.0	0.0	0.0	0.0	0.0	0.0	0.0	0.0	0.0	0.0	0.0	0.0	0.0	0.0	0.0	0.0	0.0	XP_023633781.1(LOW QUALITY PROTEIN: F-box protein At4g27050 [Capsella rubella])	GO:0035598(molecular_function:N6-threonylcarbomyladenosine methylthiotransferase activity); GO:0046872(molecular_function:metal ion binding); GO:0051539(molecular_function:4 iron, 4 sulfur cluster binding); GO:0061712(molecular_function:tRNA (N(6)-L-threonylcarbamoyladenosine(37)-C(2))-methylthiotransferase)
ENSRNA050008784	tRNA-Asn	tRNA-Asn for anticodon GUU	72	0.0	0.0	0.0	0.0	0.0	0.0	0.0	0.0	0.0	0.0	0.0	0.0	0.0	0.0	0.0	0.0	0.0	0.0	0.0	0.0	0.0	0.0	0.0	0.0
ENSRNA050008787	tRNA-Lys	tRNA-Lys for anticodon UUU	73	0.0	0.0	0.0	0.0	0.0	0.0	0.0	0.0	0.0	0.0	0.0	0.0	0.0	0.0	0.0	0.0	0.0	0.0	0.0	0.0	0.0	0.0	0.0	0.0
ENSRNA050008789	tRNA-Asn	tRNA-Asn for anticodon GUU	74	0.0	0.0	0.0	0.0	0.0	0.0	0.0	0.0	0.0	0.0	0.0	0.0	0.0	0.0	0.0	0.0	0.0	0.0	0.0	0.0	0.0	0.0	0.0	0.0
ENSRNA050008791	tRNA-Ala	tRNA-Ala for anticodon CGC	73	0.0	0.0	0.0	0.0	0.0	0.0	0.0	0.0	0.0	0.0	0.0	0.0	0.0	0.0	0.0	0.0	0.0	0.0	0.0	0.0	0.0	0.0	0.0	0.0	EAZ05270.1(hypothetical protein OsI_27472 [Oryza sativa Indica Group])	GO:0003700(molecular_function:transcription factor activity, sequence-specific DNA binding); GO:0005634(cellular_component:nucleus); GO:0000976(molecular_function:transcription regulatory region sequence-specific DNA binding)
ENSRNA050008793	tRNA-Ala	tRNA-Ala for anticodon CGC	73	0.0	0.0	0.0	0.0	0.0	0.0	0.0	0.0	0.0	0.0	0.0	0.0	0.0	0.0	0.0	0.0	0.0	0.0	0.0	0.0	0.0	0.0	0.0	0.0	EAZ05270.1(hypothetical protein OsI_27472 [Oryza sativa Indica Group])	GO:0003700(molecular_function:transcription factor activity, sequence-specific DNA binding); GO:0005634(cellular_component:nucleus); GO:0000976(molecular_function:transcription regulatory region sequence-specific DNA binding)
ENSRNA050008795	tRNA-Ala	tRNA-Ala for anticodon CGC	73	0.0	0.0	0.0	0.0	0.0	0.0	0.0	0.0	0.0	0.0	0.0	0.0	0.0	0.0	0.0	0.0	0.0	0.0	0.0	0.0	0.0	0.0	0.0	0.0	EAZ05270.1(hypothetical protein OsI_27472 [Oryza sativa Indica Group])	GO:0003700(molecular_function:transcription factor activity, sequence-specific DNA binding); GO:0005634(cellular_component:nucleus); GO:0000976(molecular_function:transcription regulatory region sequence-specific DNA binding)
ENSRNA050008798	tRNA-Asn	tRNA-Asn for anticodon GUU	74	0.0	0.0	0.0	0.0	0.0	0.0	0.0	0.0	0.0	0.0	0.0	0.0	0.0	0.0	0.0	0.0	0.0	0.0	0.0	0.0	0.0	0.0	0.0	0.0
ENSRNA050008800	tRNA-Arg	tRNA-Arg for anticodon CCG	73	0.0	0.0	0.0	0.0	0.0	0.0	0.0	0.0	0.0	0.0	0.0	0.0	0.0	0.0	0.0	0.0	0.0	0.0	0.0	0.0	0.0	0.0	0.0	0.0
ENSRNA050008801	tRNA-Ser	tRNA-Ser for anticodon GCU	82	0.0	0.0	0.0	0.0	0.0	0.0	0.0	0.0	0.0	0.0	0.0	0.0	0.0	0.0	0.0	0.0	0.0	0.0	0.0	0.0	0.0	0.0	0.0	0.0	KAA8534981.1(hypothetical protein F0562_029984 [Nyssa sinensis])	GO:0009733(biological_process:response to auxin); GO:0016021(cellular_component:integral component of membrane); GO:0005525(molecular_function:GTP binding)
ENSRNA050008802	tRNA-Leu	tRNA-Leu for anticodon AAG	81	0.0	0.0	0.0	0.0	0.0	0.0	0.0	0.0	0.0	0.0	0.0	0.0	0.0	0.0	0.0	0.0	0.0	0.0	0.0	0.0	0.0	0.0	0.0	0.0	PAN04569.1(hypothetical protein PAHAL_1G075900 [Panicum hallii])	GO:0003755(molecular_function:peptidyl-prolyl cis-trans isomerase activity); GO:0009507(cellular_component:chloroplast)
ENSRNA050008804	tRNA-Ile	tRNA-Ile for anticodon AAU	74	0.0	0.0	0.0	0.0	0.0	0.0	0.0	0.0	0.0	0.0	0.0	0.0	0.0	0.0	0.0	0.0	0.0	0.0	0.0	0.0	0.0	0.0	0.0	0.0
ENSRNA050008806	tRNA-Ile	tRNA-Ile for anticodon UAU	74	0.0	0.0	0.0	0.0	0.0	0.0	0.0	0.0	0.0	0.0	0.0	0.0	0.0	0.0	0.0	0.0	0.0	0.0	0.0	0.0	0.0	0.0	0.0	0.0
ENSRNA050008808	tRNA-Ala	tRNA-Ala for anticodon AGC	73	0.0	0.0	0.0	0.0	0.0	0.0	0.0	0.0	0.0	0.0	0.0	0.0	0.0	0.0	0.0	0.0	0.0	0.0	0.0	0.0	0.0	0.0	0.0	0.0	KAF8021708.1(hypothetical protein BT93_G1991 [Corymbia citriodora subsp. variegata])
ENSRNA050008810	tRNA-Gln	tRNA-Gln for anticodon CUG	72	0.0	0.0	0.0	0.0	0.0	0.0	0.0	0.0	0.0	0.0	0.0	0.0	0.0	0.0	0.0	0.0	0.0	0.0	0.0	0.0	0.0	0.0	0.0	0.0
ENSRNA050008812	tRNA-Lys	tRNA-Lys for anticodon UUU	73	0.0	0.0	0.0	0.0	0.0	0.0	0.0	0.0	0.0	0.0	0.0	0.0	0.0	0.0	0.0	0.0	0.0	0.0	0.0	0.0	0.0	0.0	0.0	0.0
ENSRNA050008814	tRNA-Pro	tRNA-Pro for anticodon UGG	72	0.0	0.0	0.0	0.0	0.0	0.0	0.0	0.0	0.0	0.0	0.0	0.0	0.0	0.0	0.0	0.0	0.0	0.0	0.0	0.0	0.0	0.0	0.0	0.0
ENSRNA050008816	tRNA-Gly	tRNA-Gly for anticodon CCC	71	0.0	0.0	0.0	0.0	0.0	0.0	0.0	0.0	0.0	0.0	0.0	0.0	0.0	0.0	0.0	0.0	0.0	0.0	0.0	0.0	0.0	0.0	0.0	0.0	KAF8117885.1(hypothetical protein N665_0008s0225 [Sinapis alba])	GO:0016021(cellular_component:integral component of membrane)
ENSRNA050008818	tRNA-Ser	tRNA-Ser for anticodon UGA	82	0.0	0.0	0.0	0.0	0.0	0.0	0.0	0.0	0.0	0.0	0.0	0.0	0.0	0.0	0.0	0.0	0.0	0.0	0.0	0.0	0.0	0.0	0.0	0.0	AES74272.1(transmembrane protein, putative [Medicago truncatula])	GO:0016021(cellular_component:integral component of membrane)
ENSRNA050008820	tRNA-Glu	tRNA-Glu for anticodon CUC	73	0.0	0.0	0.0	0.0	0.0	0.0	0.0	0.0	0.0	0.0	0.0	0.0	0.0	0.0	0.0	0.0	0.0	0.0	0.0	0.0	0.0	0.0	0.0	0.0
ENSRNA050008822	tRNA-Glu	tRNA-Glu for anticodon CUC	73	0.0	0.0	0.0	0.0	0.0	0.0	0.0	0.0	0.0	0.0	0.0	0.0	0.0	0.0	0.0	0.0	0.0	0.0	0.0	0.0	0.0	0.0	0.0	0.0
ENSRNA050008824	tRNA-Gly	tRNA-Gly for anticodon UCC	72	0.0	0.0	0.0	0.0	0.0	0.0	0.0	0.0	0.0	0.0	0.0	0.0	0.0	0.0	0.0	0.0	0.0	0.0	0.0	0.0	0.0	0.0	0.0	0.0
ENSRNA050008827	tRNA-Gly	tRNA-Gly for anticodon UCC	72	0.0	0.0	0.0	0.0	0.0	0.0	0.0	0.0	0.0	0.0	0.0	0.0	0.0	0.0	0.0	0.0	0.0	0.0	0.0	0.0	0.0	0.0	0.0	0.0
ENSRNA050008828	tRNA-Ile	tRNA-Ile for anticodon AAU	74	0.0	0.0	0.0	0.0	0.0	0.0	0.0	0.0	0.0	0.0	0.0	0.0	0.0	0.0	0.0	0.0	0.0	0.0	0.0	0.0	0.0	0.0	0.0	0.0
ENSRNA050008830	tRNA-Lys	tRNA-Lys for anticodon CUU	73	0.0	0.0	0.0	0.0	0.0	0.0	0.0	0.0	0.0	0.0	0.0	0.0	0.0	0.0	0.0	0.0	0.0	0.0	0.0	0.0	0.0	0.0	0.0	0.0
ENSRNA050008832	tRNA-Asn	tRNA-Asn for anticodon AUU	72	0.0	0.0	0.0	0.0	0.0	0.0	0.0	0.0	0.0	0.0	0.0	0.0	0.0	0.0	0.0	0.0	0.0	0.0	0.0	0.0	0.0	0.0	0.0	0.0
ENSRNA050008833	tRNA-Asp	tRNA-Asp for anticodon GUC	72	0.0	0.0	0.0	0.0	0.0	0.0	0.0	0.0	0.0	0.0	0.0	0.0	0.0	0.0	0.0	0.0	0.0	0.0	0.0	0.0	0.0	0.0	0.0	0.0	BBH00822.1(Transducin/WD40 repeat-like superfamily protein, partial [Prunus dulcis])	GO:0015996(biological_process:chlorophyll catabolic process); GO:0047746(molecular_function:chlorophyllase activity); GO:0102293(molecular_function:pheophytinase b activity)
ENSRNA050008835	tRNA-Asn	tRNA-Asn for anticodon GUU	72	0.0	0.0	0.0	0.0	0.0	0.0	0.0	0.0	0.0	0.0	0.0	0.0	0.0	0.0	0.0	0.0	0.0	0.0	0.0	0.0	0.0	0.0	0.0	0.0
ENSRNA050008837	tRNA-Leu	tRNA-Leu for anticodon UAG	80	0.0	0.0	0.0	0.0	0.0	0.0	0.0	0.0	0.0	0.0	0.0	0.0	0.0	0.0	0.0	0.0	0.0	0.0	0.0	0.0	0.0	0.0	0.0	0.0	RYR27197.1(hypothetical protein Ahy_B02g061534 [Arachis hypogaea])
ENSRNA050008839	tRNA-Met	tRNA-Met for anticodon CAU	72	0.0	0.0	0.0	0.0	0.0	0.0	0.0	0.0	0.0	0.0	0.0	0.0	0.0	0.0	0.0	0.0	0.0	0.0	0.0	0.0	0.0	0.0	0.0	0.0	XP_023633781.1(LOW QUALITY PROTEIN: F-box protein At4g27050 [Capsella rubella])	GO:0035598(molecular_function:N6-threonylcarbomyladenosine methylthiotransferase activity); GO:0046872(molecular_function:metal ion binding); GO:0051539(molecular_function:4 iron, 4 sulfur cluster binding); GO:0061712(molecular_function:tRNA (N(6)-L-threonylcarbamoyladenosine(37)-C(2))-methylthiotransferase)
ENSRNA050008840	tRNA-Ser	tRNA-Ser for anticodon UGA	82	0.0	0.0	0.0	0.0	0.0	0.0	0.0	0.0	0.0	0.0	0.0	0.0	0.0	0.0	0.0	0.0	0.0	0.0	0.0	0.0	0.0	0.0	0.0	0.0	AES74272.1(transmembrane protein, putative [Medicago truncatula])	GO:0016021(cellular_component:integral component of membrane)
ENSRNA050008843	tRNA-Asp	tRNA-Asp for anticodon GUC	72	0.0	0.0	0.0	0.0	0.0	0.0	0.0	0.0	0.0	0.0	0.0	0.0	0.0	0.0	0.0	0.0	0.0	0.0	0.0	0.0	0.0	0.0	0.0	0.0	BBH00822.1(Transducin/WD40 repeat-like superfamily protein, partial [Prunus dulcis])	GO:0015996(biological_process:chlorophyll catabolic process); GO:0047746(molecular_function:chlorophyllase activity); GO:0102293(molecular_function:pheophytinase b activity)
ENSRNA050008845	tRNA-Arg	tRNA-Arg for anticodon UCG	74	0.0	0.0	0.0	0.0	0.0	0.0	0.0	0.0	0.0	0.0	0.0	0.0	0.0	0.0	0.0	0.0	0.0	0.0	0.0	0.0	0.0	0.0	0.0	0.0	BBG96163.1(cleavage and polyadenylation specificity factor 73-I [Prunus dulcis])
ENSRNA050008847	tRNA-Leu	tRNA-Leu for anticodon AAG	81	0.0	0.0	0.0	0.0	0.0	0.0	0.0	0.0	0.0	0.0	0.0	0.0	0.0	0.0	0.0	0.0	0.0	0.0	0.0	0.0	0.0	0.0	0.0	0.0	PAN04569.1(hypothetical protein PAHAL_1G075900 [Panicum hallii])	GO:0003755(molecular_function:peptidyl-prolyl cis-trans isomerase activity); GO:0009507(cellular_component:chloroplast)
ENSRNA050008849	tRNA-Arg	tRNA-Arg for anticodon UCG	74	0.0	0.0	0.0	0.0	0.0	0.0	0.0	0.0	0.0	0.0	0.0	0.0	0.0	0.0	0.0	0.0	0.0	0.0	0.0	0.0	0.0	0.0	0.0	0.0	BBG96163.1(cleavage and polyadenylation specificity factor 73-I [Prunus dulcis])
ENSRNA050008851	tRNA-Ser	tRNA-Ser for anticodon UGA	82	0.0	0.0	0.0	0.0	0.0	0.0	0.0	0.0	0.0	0.0	0.0	0.0	0.0	0.0	0.0	0.0	0.0	0.0	0.0	0.0	0.0	0.0	0.0	0.0	AES74272.1(transmembrane protein, putative [Medicago truncatula])	GO:0016021(cellular_component:integral component of membrane)
ENSRNA050008853	tRNA-Pro	tRNA-Pro for anticodon AGG	72	0.0	0.0	0.0	0.0	0.0	0.0	0.0	0.0	0.0	0.0	0.0	0.0	0.0	0.0	0.0	0.0	0.0	0.0	0.0	0.0	0.0	0.0	0.0	0.0
ENSRNA050008855	tRNA-Val	tRNA-Val for anticodon UAC	73	0.0	0.0	0.0	0.0	0.0	0.0	0.0	0.0	0.0	0.0	0.0	0.0	0.0	0.0	0.0	0.0	0.0	0.0	0.0	0.0	0.0	0.0	0.0	0.0
ENSRNA050008857	tRNA-Val	tRNA-Val for anticodon UAC	73	0.0	0.0	0.0	0.0	0.0	0.0	0.0	0.0	0.0	0.0	0.0	0.0	0.0	0.0	0.0	0.0	0.0	0.0	0.0	0.0	0.0	0.0	0.0	0.0
ENSRNA050008859	tRNA-Val	tRNA-Val for anticodon UAC	73	0.0	0.0	0.0	0.0	0.0	0.0	0.0	0.0	0.0	0.0	0.0	0.0	0.0	0.0	0.0	0.0	0.0	0.0	0.0	0.0	0.0	0.0	0.0	0.0
ENSRNA050008861	tRNA-Gly	tRNA-Gly for anticodon GCC	71	0.0	0.0	0.0	0.0	0.0	0.0	0.0	0.0	0.0	0.0	0.0	0.0	0.0	0.0	0.0	0.0	0.0	0.0	0.0	0.0	0.0	0.0	0.0	0.0	PPD91301.1(hypothetical protein GOBAR_DD11763 [Gossypium barbadense])	GO:0016021(cellular_component:integral component of membrane); GO:0004672(molecular_function:protein kinase activity); GO:0005524(molecular_function:ATP binding); GO:0008236(molecular_function:serine-type peptidase activity)
ENSRNA050008863	tRNA-Gln	tRNA-Gln for anticodon CUG	72	0.0	0.0	0.0	0.0	0.0	0.0	0.0	0.0	0.0	0.0	0.0	0.0	0.0	0.0	0.0	0.0	0.0	0.0	0.0	0.0	0.0	0.0	0.0	0.0
ENSRNA050008865	tRNA-Arg	tRNA-Arg for anticodon ACG	73	0.0	0.0	0.0	0.0	0.0	0.0	0.0	0.0	0.0	0.0	0.0	0.0	0.0	0.0	0.0	0.0	0.0	0.0	0.0	0.0	0.0	0.0	0.0	0.0	EOY29129.1(Ras guanine nucleotide exchange factor K [Theobroma cacao])	GO:0005773(cellular_component:vacuole); GO:0016021(cellular_component:integral component of membrane)
ENSRNA050008867	tRNA-Arg	tRNA-Arg for anticodon ACG	73	0.0	0.0	0.0	0.0	0.0	0.0	0.0	0.0	0.0	0.0	0.0	0.0	0.0	0.0	0.0	0.0	0.0	0.0	0.0	0.0	0.0	0.0	0.0	0.0	KAG6593175.1(hypothetical protein SDJN03_12651, partial [Cucurbita argyrosperma subsp. sororia])
ENSRNA050008869	tRNA-Arg	tRNA-Arg for anticodon ACG	73	0.0	0.0	0.0	0.0	0.0	0.0	0.0	0.0	0.0	0.0	0.0	0.0	0.0	0.0	0.0	0.0	0.0	0.0	0.0	0.0	0.0	0.0	0.0	0.0	KAG6593175.1(hypothetical protein SDJN03_12651, partial [Cucurbita argyrosperma subsp. sororia])
ENSRNA050008871	tRNA-Ile	tRNA-Ile for anticodon AAU	74	0.0	0.0	0.0	0.0	0.0	0.0	0.0	0.0	0.0	0.0	0.0	0.0	0.0	0.0	0.0	0.0	0.0	0.0	0.0	0.0	0.0	0.0	0.0	0.0
ENSRNA050008873	tRNA-Ile	tRNA-Ile for anticodon AAU	74	0.0	0.0	0.0	0.0	0.0	0.0	0.0	0.0	0.0	0.0	0.0	0.0	0.0	0.0	0.0	0.0	0.0	0.0	0.0	0.0	0.0	0.0	0.0	0.0
ENSRNA050008875	tRNA-Val	tRNA-Val for anticodon AAC	74	0.0	0.0	0.0	0.0	0.0	0.0	0.0	0.0	0.0	0.0	0.0	0.0	0.0	0.0	0.0	0.0	0.0	0.0	0.0	0.0	0.0	0.0	0.0	0.0	KAF7139419.1(hypothetical protein RHSIM_Rhsim07G0078600 [Rhododendron simsii])
ENSRNA050008877	tRNA-Val	tRNA-Val for anticodon AAC	74	0.0	0.0	0.0	0.0	0.0	0.0	0.0	0.0	0.0	0.0	0.0	0.0	0.0	0.0	0.0	0.0	0.0	0.0	0.0	0.0	0.0	0.0	0.0	0.0	KAF7139419.1(hypothetical protein RHSIM_Rhsim07G0078600 [Rhododendron simsii])
ENSRNA050008879	tRNA-Glu	tRNA-Glu for anticodon CUC	73	0.0	0.0	0.0	0.0	0.0	0.0	0.0	0.0	0.0	0.0	0.0	0.0	0.0	0.0	0.0	0.0	0.0	0.0	0.0	0.0	0.0	0.0	0.0	0.0
ENSRNA050008881	tRNA-Glu	tRNA-Glu for anticodon CUC	73	0.0	0.0	0.0	0.0	0.0	0.0	0.0	0.0	0.0	0.0	0.0	0.0	0.0	0.0	0.0	0.0	0.0	0.0	0.0	0.0	0.0	0.0	0.0	0.0
ENSRNA050008883	tRNA-Asp	tRNA-Asp for anticodon GUC	72	0.0	0.0	0.0	0.0	0.0	0.0	0.0	0.0	0.0	0.0	0.0	0.0	0.0	0.0	0.0	0.0	0.0	0.0	0.0	0.0	0.0	0.0	0.0	0.0	BBH00822.1(Transducin/WD40 repeat-like superfamily protein, partial [Prunus dulcis])	GO:0015996(biological_process:chlorophyll catabolic process); GO:0047746(molecular_function:chlorophyllase activity); GO:0102293(molecular_function:pheophytinase b activity)
ENSRNA050008884	tRNA-Asp	tRNA-Asp for anticodon GUC	72	0.0	0.0	0.0	0.0	0.0	0.0	0.0	0.0	0.0	0.0	0.0	0.0	0.0	0.0	0.0	0.0	0.0	0.0	0.0	0.0	0.0	0.0	0.0	0.0	BBH00822.1(Transducin/WD40 repeat-like superfamily protein, partial [Prunus dulcis])	GO:0015996(biological_process:chlorophyll catabolic process); GO:0047746(molecular_function:chlorophyllase activity); GO:0102293(molecular_function:pheophytinase b activity)
ENSRNA050008886	tRNA-Asp	tRNA-Asp for anticodon GUC	72	0.0	0.0	0.0	0.0	0.0	0.0	0.0	0.0	0.0	0.0	0.0	0.0	0.0	0.0	0.0	0.0	0.0	0.0	0.0	0.0	0.0	0.0	0.0	0.0	BBH00822.1(Transducin/WD40 repeat-like superfamily protein, partial [Prunus dulcis])	GO:0015996(biological_process:chlorophyll catabolic process); GO:0047746(molecular_function:chlorophyllase activity); GO:0102293(molecular_function:pheophytinase b activity)
ENSRNA050008888	tRNA-Asp	tRNA-Asp for anticodon GUC	72	0.0	0.0	0.0	0.0	0.0	0.0	0.0	0.0	0.0	0.0	0.0	0.0	0.0	0.0	0.0	0.0	0.0	0.0	0.0	0.0	0.0	0.0	0.0	0.0	BBH00822.1(Transducin/WD40 repeat-like superfamily protein, partial [Prunus dulcis])	GO:0015996(biological_process:chlorophyll catabolic process); GO:0047746(molecular_function:chlorophyllase activity); GO:0102293(molecular_function:pheophytinase b activity)
ENSRNA050008890	tRNA-Asp	tRNA-Asp for anticodon GUC	72	0.0	0.0	0.0	0.0	0.0	0.0	0.0	0.0	0.0	0.0	0.0	0.0	0.0	0.0	0.0	0.0	0.0	0.0	0.0	0.0	0.0	0.0	0.0	0.0	BBH00822.1(Transducin/WD40 repeat-like superfamily protein, partial [Prunus dulcis])	GO:0015996(biological_process:chlorophyll catabolic process); GO:0047746(molecular_function:chlorophyllase activity); GO:0102293(molecular_function:pheophytinase b activity)
ENSRNA050008892	tRNA-Ala	tRNA-Ala for anticodon UGC	73	0.0	0.0	0.0	0.0	0.0	0.0	0.0	0.0	0.0	0.0	0.0	0.0	0.0	0.0	0.0	0.0	0.0	0.0	0.0	0.0	0.0	0.0	0.0	0.0	AES74763.1(transmembrane protein, putative [Medicago truncatula])	GO:0016021(cellular_component:integral component of membrane); GO:0009055(molecular_function:electron carrier activity)
ENSRNA050008894	tRNA-Gly	tRNA-Gly for anticodon GCC	71	0.0	0.0	0.0	0.0	0.0	0.0	0.0	0.0	0.0	0.0	0.0	0.0	0.0	0.0	0.0	0.0	0.0	0.0	0.0	0.0	0.0	0.0	0.0	0.0	PPD91301.1(hypothetical protein GOBAR_DD11763 [Gossypium barbadense])	GO:0016021(cellular_component:integral component of membrane); GO:0004672(molecular_function:protein kinase activity); GO:0005524(molecular_function:ATP binding); GO:0008236(molecular_function:serine-type peptidase activity)
ENSRNA050008896	tRNA-Val	tRNA-Val for anticodon AAC	74	0.0	0.0	0.0	0.0	0.0	0.0	0.0	0.0	0.0	0.0	0.0	0.0	0.0	0.0	0.0	0.0	0.0	0.0	0.0	0.0	0.0	0.0	0.0	0.0	KAF7139419.1(hypothetical protein RHSIM_Rhsim07G0078600 [Rhododendron simsii])
ENSRNA050008898	tRNA-Val	tRNA-Val for anticodon UAC	73	0.0	0.0	0.0	0.0	0.0	0.0	0.0	0.0	0.0	0.0	0.0	0.0	0.0	0.0	0.0	0.0	0.0	0.0	0.0	0.0	0.0	0.0	0.0	0.0
ENSRNA050008900	tRNA-Gly	tRNA-Gly for anticodon GCC	71	0.0	0.0	0.0	0.0	0.0	0.0	0.0	0.0	0.0	0.0	0.0	0.0	0.0	0.0	0.0	0.0	0.0	0.0	0.0	0.0	0.0	0.0	0.0	0.0	PPD91301.1(hypothetical protein GOBAR_DD11763 [Gossypium barbadense])	GO:0016021(cellular_component:integral component of membrane); GO:0004672(molecular_function:protein kinase activity); GO:0005524(molecular_function:ATP binding); GO:0008236(molecular_function:serine-type peptidase activity)
ENSRNA050008902	tRNA-Leu	tRNA-Leu for anticodon AAG	81	0.0	0.0	0.0	0.0	0.0	0.0	0.0	0.0	0.0	0.0	0.0	0.0	0.0	0.0	0.0	0.0	0.0	0.0	0.0	0.0	0.0	0.0	0.0	0.0	PAN04569.1(hypothetical protein PAHAL_1G075900 [Panicum hallii])	GO:0003755(molecular_function:peptidyl-prolyl cis-trans isomerase activity); GO:0009507(cellular_component:chloroplast)
ENSRNA050008904	tRNA-Arg	tRNA-Arg for anticodon ACG	73	0.0	0.0	0.0	0.0	0.0	0.0	0.0	0.0	0.0	0.0	0.0	0.0	0.0	0.0	0.0	0.0	0.0	0.0	0.0	0.0	0.0	0.0	0.0	0.0	KAG6593175.1(hypothetical protein SDJN03_12651, partial [Cucurbita argyrosperma subsp. sororia])
ENSRNA050008906	tRNA-Asp	tRNA-Asp for anticodon GUC	72	0.0	0.0	0.0	0.0	0.0	0.0	0.0	0.0	0.0	0.0	0.0	0.0	0.0	0.0	0.0	0.0	0.0	0.0	0.0	0.0	0.0	0.0	0.0	0.0	BBH00822.1(Transducin/WD40 repeat-like superfamily protein, partial [Prunus dulcis])	GO:0015996(biological_process:chlorophyll catabolic process); GO:0047746(molecular_function:chlorophyllase activity); GO:0102293(molecular_function:pheophytinase b activity)
ENSRNA050008909	tRNA-Asn	tRNA-Asn for anticodon GUU	74	0.0	0.0	0.0	0.0	0.0	0.0	0.0	0.0	0.0	0.0	0.0	0.0	0.0	0.0	0.0	0.0	0.0	0.0	0.0	0.0	0.0	0.0	0.0	0.0
ENSRNA050008911	tRNA-Arg	tRNA-Arg for anticodon CCU	73	0.0	0.0	0.0	0.0	0.0	0.0	0.0	0.0	0.0	0.0	0.0	0.0	0.0	0.0	0.0	0.0	0.0	0.0	0.0	0.0	0.0	0.0	0.0	0.0	AES99523.1(transmembrane protein, putative [Medicago truncatula])	GO:0016021(cellular_component:integral component of membrane)
ENSRNA050008913	tRNA-Tyr	tRNA-Tyr for anticodon GUA	85	0.0	0.0	0.0	0.0	0.0	0.0	0.0	0.0	0.0	0.0	0.0	0.0	0.0	0.0	0.0	0.0	0.0	0.0	0.0	0.0	0.0	0.0	0.0	0.0
ENSRNA050008915	tRNA-Gly	tRNA-Gly for anticodon UCC	72	0.0	0.0	0.0	0.0	0.0	0.0	0.0	0.0	0.0	0.0	0.0	0.0	0.0	0.0	0.0	0.0	0.0	0.0	0.0	0.0	0.0	0.0	0.0	0.0
ENSRNA050008916	tRNA-Gly	tRNA-Gly for anticodon GCC	71	0.0	0.0	0.0	0.0	0.0	0.0	0.0	0.0	0.0	0.0	0.0	0.0	0.0	0.0	0.0	0.0	0.0	0.0	0.0	0.0	0.0	0.0	0.0	0.0	PPD91301.1(hypothetical protein GOBAR_DD11763 [Gossypium barbadense])	GO:0016021(cellular_component:integral component of membrane); GO:0004672(molecular_function:protein kinase activity); GO:0005524(molecular_function:ATP binding); GO:0008236(molecular_function:serine-type peptidase activity)
ENSRNA050008918	tRNA-Glu	tRNA-Glu for anticodon CUC	73	0.0	0.0	0.0	0.0	0.0	0.0	0.0	0.0	0.0	0.0	0.0	0.0	0.0	0.0	0.0	0.0	0.0	0.0	0.0	0.0	0.0	0.0	0.0	0.0
ENSRNA050008919	tRNA-Ser	tRNA-Ser for anticodon AGA	82	0.0	0.0	0.0	0.0	0.0	0.0	0.0	0.0	0.0	0.0	0.0	0.0	0.0	0.0	0.0	0.0	0.0	0.0	0.0	0.0	0.0	0.0	0.0	0.0	EMS57569.1(Phosphatidylinositol N-acetylglucosaminyltransferase subunit A [Triticum urartu])	GO:0016757(molecular_function:transferase activity, transferring glycosyl groups); GO:0006506(biological_process:GPI anchor biosynthetic process)
ENSRNA050008921	tRNA-Leu	tRNA-Leu for anticodon CAG	81	0.0	0.0	0.0	0.0	0.0	0.0	0.0	0.0	0.0	0.0	0.0	0.0	0.0	0.0	0.0	0.0	0.0	0.0	0.0	0.0	0.0	0.0	0.0	0.0	ESR60976.1(hypothetical protein CICLE_v10017825mg, partial [Citrus clementina])	GO:0016021(cellular_component:integral component of membrane); GO:0005840(cellular_component:ribosome)
ENSRNA050008923	tRNA-Leu	tRNA-Leu for anticodon UAG	80	0.0	0.0	0.0	0.0	0.0	0.0	0.0	0.0	0.0	0.0	0.0	0.0	0.0	0.0	0.0	0.0	0.0	0.0	0.0	0.0	0.0	0.0	0.0	0.0	OMO64888.1(Glycogen synthase [Corchorus olitorius])
ENSRNA050008924	tRNA-Tyr	tRNA-Tyr for anticodon GUA	86	0.0	0.0	0.0	0.0	0.0	0.0	0.0	0.0	0.0	0.0	0.0	0.0	0.0	0.0	0.0	0.0	0.0	0.0	0.0	0.0	0.0	0.0	0.0	0.0
ENSRNA050008926	tRNA-Ser	tRNA-Ser for anticodon CGA	82	0.0	0.0	0.0	0.0	0.0	0.0	0.0	0.0	0.0	0.0	0.0	0.0	0.0	0.0	0.0	0.0	0.0	0.0	0.0	0.0	0.0	0.0	0.0	0.0	AES69591.1(hypothetical protein MTR_3g031810 [Medicago truncatula])	GO:0009658(biological_process:chloroplast organization); GO:0009793(biological_process:embryo development ending in seed dormancy); GO:0003723(molecular_function:RNA binding); GO:0000373(biological_process:Group II intron splicing); GO:0046983(molecular_function:protein dimerization activity); GO:1990825(molecular_function:sequence-specific mRNA binding); GO:0009507(cellular_component:chloroplast)
ENSRNA050008928	tRNA-Val	tRNA-Val for anticodon AAC	74	0.0	0.0	0.0	0.0	0.0	0.0	0.0	0.0	0.0	0.0	0.0	0.0	0.0	0.0	0.0	0.0	0.0	0.0	0.0	0.0	0.0	0.0	0.0	0.0	KAF7139419.1(hypothetical protein RHSIM_Rhsim07G0078600 [Rhododendron simsii])
ENSRNA050008929	tRNA-Val	tRNA-Val for anticodon AAC	74	0.0	0.0	0.0	0.0	0.0	0.0	0.0	0.0	0.0	0.0	0.0	0.0	0.0	0.0	0.0	0.0	0.0	0.0	0.0	0.0	0.0	0.0	0.0	0.0	KAF7139419.1(hypothetical protein RHSIM_Rhsim07G0078600 [Rhododendron simsii])
ENSRNA050008931	tRNA-Asp	tRNA-Asp for anticodon GUC	72	0.0	0.0	0.0	0.0	0.0	0.0	0.0	0.0	0.0	0.0	0.0	0.0	0.0	0.0	0.0	0.0	0.0	0.0	0.0	0.0	0.0	0.0	0.0	0.0	BBH00822.1(Transducin/WD40 repeat-like superfamily protein, partial [Prunus dulcis])	GO:0015996(biological_process:chlorophyll catabolic process); GO:0047746(molecular_function:chlorophyllase activity); GO:0102293(molecular_function:pheophytinase b activity)
ENSRNA050008933	tRNA-Asn	tRNA-Asn for anticodon GUU	72	0.0	0.0	0.0	0.0	0.0	0.0	0.0	0.0	0.0	0.0	0.0	0.0	0.0	0.0	0.0	0.0	0.0	0.0	0.0	0.0	0.0	0.0	0.0	0.0
ENSRNA050008934	tRNA-Thr	tRNA-Thr for anticodon CGU	72	0.0	0.0	0.0	0.0	0.0	0.0	0.0	0.0	0.0	0.0	0.0	0.0	0.0	0.0	0.0	0.0	0.0	0.0	0.0	0.0	0.0	0.0	0.0	0.0
ENSRNA050008936	tRNA-Phe	tRNA-Phe for anticodon GAA	73	0.0	0.0	0.0	0.0	0.0	0.0	0.0	0.0	0.0	0.0	0.0	0.0	0.0	0.0	0.0	0.0	0.0	0.0	0.0	0.0	0.0	0.0	0.0	0.0
ENSRNA050008938	tRNA-Phe	tRNA-Phe for anticodon GAA	73	0.0	0.0	0.0	0.0	0.0	0.0	0.0	0.0	0.0	0.0	0.0	0.0	0.0	0.0	0.0	0.0	0.0	0.0	0.0	0.0	0.0	0.0	0.0	0.0
ENSRNA050008939	tRNA-Asp	tRNA-Asp for anticodon GUC	72	0.0	0.0	0.0	0.0	0.0	0.0	0.0	0.0	0.0	0.0	0.0	0.0	0.0	0.0	0.0	0.0	0.0	0.0	0.0	0.0	0.0	0.0	0.0	0.0	BBH00822.1(Transducin/WD40 repeat-like superfamily protein, partial [Prunus dulcis])	GO:0015996(biological_process:chlorophyll catabolic process); GO:0047746(molecular_function:chlorophyllase activity); GO:0102293(molecular_function:pheophytinase b activity)
ENSRNA050008941	tRNA-Ala	tRNA-Ala for anticodon UGC	73	0.0	0.0	0.0	0.0	0.0	0.0	0.0	0.0	0.0	0.0	0.0	0.0	0.0	0.0	0.0	0.0	0.0	0.0	0.0	0.0	0.0	0.0	0.0	0.0	AES74763.1(transmembrane protein, putative [Medicago truncatula])	GO:0016021(cellular_component:integral component of membrane)
ENSRNA050008943	tRNA-Asn	tRNA-Asn for anticodon GUU	72	0.0	0.0	0.0	0.0	0.0	0.0	0.0	0.0	0.0	0.0	0.0	0.0	0.0	0.0	0.0	0.0	0.0	0.0	0.0	0.0	0.0	0.0	0.0	0.0
ENSRNA050008944	tRNA-Asp	tRNA-Asp for anticodon GUC	72	0.0	0.0	0.0	0.0	0.0	0.0	0.0	0.0	0.0	0.0	0.0	0.0	0.0	0.0	0.0	0.0	0.0	0.0	0.0	0.0	0.0	0.0	0.0	0.0	BBH00822.1(Transducin/WD40 repeat-like superfamily protein, partial [Prunus dulcis])	GO:0015996(biological_process:chlorophyll catabolic process); GO:0047746(molecular_function:chlorophyllase activity); GO:0102293(molecular_function:pheophytinase b activity)
ENSRNA050008946	tRNA-Asp	tRNA-Asp for anticodon GUC	72	0.0	0.0	0.0	0.0	0.0	0.0	0.0	0.0	0.0	0.0	0.0	0.0	0.0	0.0	0.0	0.0	0.0	0.0	0.0	0.0	0.0	0.0	0.0	0.0	BBH00822.1(Transducin/WD40 repeat-like superfamily protein, partial [Prunus dulcis])	GO:0015996(biological_process:chlorophyll catabolic process); GO:0047746(molecular_function:chlorophyllase activity); GO:0102293(molecular_function:pheophytinase b activity)
ENSRNA050008949	tRNA-Gln	tRNA-Gln for anticodon CUG	72	0.0	0.0	0.0	0.0	0.0	0.0	0.0	0.0	0.0	0.0	0.0	0.0	0.0	0.0	0.0	0.0	0.0	0.0	0.0	0.0	0.0	0.0	0.0	0.0
ENSRNA050008951	tRNA-Ile	tRNA-Ile for anticodon AAU	74	0.0	0.0	0.0	0.0	0.0	0.0	0.0	0.0	0.0	0.0	0.0	0.0	0.0	0.0	0.0	0.0	0.0	0.0	0.0	0.0	0.0	0.0	0.0	0.0
ENSRNA050008953	tRNA-Ile	tRNA-Ile for anticodon AAU	74	0.0	0.0	0.0	0.0	0.0	0.0	0.0	0.0	0.0	0.0	0.0	0.0	0.0	0.0	0.0	0.0	0.0	0.0	0.0	0.0	0.0	0.0	0.0	0.0
ENSRNA050008955	tRNA-Val	tRNA-Val for anticodon AAC	74	0.0	0.0	0.0	0.0	0.0	0.0	0.0	0.0	0.0	0.0	0.0	0.0	0.0	0.0	0.0	0.0	0.0	0.0	0.0	0.0	0.0	0.0	0.0	0.0	KAF7139419.1(hypothetical protein RHSIM_Rhsim07G0078600 [Rhododendron simsii])
ENSRNA050008957	tRNA-Val	tRNA-Val for anticodon AAC	74	0.0	0.0	0.0	0.0	0.0	0.0	0.0	0.0	0.0	0.0	0.0	0.0	0.0	0.0	0.0	0.0	0.0	0.0	0.0	0.0	0.0	0.0	0.0	0.0	KAF7139419.1(hypothetical protein RHSIM_Rhsim07G0078600 [Rhododendron simsii])
ENSRNA050008959	tRNA-Ser	tRNA-Ser for anticodon CGA	82	0.0	0.0	0.0	0.0	0.0	0.0	0.0	0.0	0.0	0.0	0.0	0.0	0.0	0.0	0.0	0.0	0.0	0.0	0.0	0.0	0.0	0.0	0.0	0.0	AES69591.1(hypothetical protein MTR_3g031810 [Medicago truncatula])	GO:0009658(biological_process:chloroplast organization); GO:0009793(biological_process:embryo development ending in seed dormancy); GO:0003723(molecular_function:RNA binding); GO:0000373(biological_process:Group II intron splicing); GO:0046983(molecular_function:protein dimerization activity); GO:1990825(molecular_function:sequence-specific mRNA binding); GO:0009507(cellular_component:chloroplast)
ENSRNA050008961	tRNA-Ser	tRNA-Ser for anticodon CGA	82	0.0	0.0	0.0	0.0	0.0	0.0	0.0	0.0	0.0	0.0	0.0	0.0	0.0	0.0	0.0	0.0	0.0	0.0	0.0	0.0	0.0	0.0	0.0	0.0	AES69591.1(hypothetical protein MTR_3g031810 [Medicago truncatula])	GO:0009658(biological_process:chloroplast organization); GO:0009793(biological_process:embryo development ending in seed dormancy); GO:0003723(molecular_function:RNA binding); GO:0000373(biological_process:Group II intron splicing); GO:0046983(molecular_function:protein dimerization activity); GO:1990825(molecular_function:sequence-specific mRNA binding); GO:0009507(cellular_component:chloroplast)
ENSRNA050008962	tRNA-Arg	tRNA-Arg for anticodon ACG	73	0.0	0.0	0.0	0.0	0.0	0.0	0.0	0.0	0.0	0.0	0.0	0.0	0.0	0.0	0.0	0.0	0.0	0.0	0.0	0.0	0.0	0.0	0.0	0.0
ENSRNA050008965	tRNA-Asn	tRNA-Asn for anticodon GUU	74	0.0	0.0	0.0	0.0	0.0	0.0	0.0	0.0	0.0	0.0	0.0	0.0	0.0	0.0	0.0	0.0	0.0	0.0	0.0	0.0	0.0	0.0	0.0	0.0
ENSRNA050008967	tRNA-His	tRNA-His for anticodon GUG	72	0.0	0.0	0.0	0.0	0.0	0.0	0.0	0.0	0.0	0.0	0.0	0.0	0.0	0.0	0.0	0.0	0.0	0.0	0.0	0.0	0.0	0.0	0.0	0.0	AES91802.1(hypothetical protein MTR_4g119090 [Medicago truncatula])
ENSRNA050008968	tRNA-Gln	tRNA-Gln for anticodon CUG	72	0.0	0.0	0.0	0.0	0.0	0.0	0.0	0.0	0.0	0.0	0.0	0.0	0.0	0.0	0.0	0.0	0.0	0.0	0.0	0.0	0.0	0.0	0.0	0.0
ENSRNA050008971	tRNA-Gln	tRNA-Gln for anticodon CUG	72	0.0	0.0	0.0	0.0	0.0	0.0	0.0	0.0	0.0	0.0	0.0	0.0	0.0	0.0	0.0	0.0	0.0	0.0	0.0	0.0	0.0	0.0	0.0	0.0
ENSRNA050008973	tRNA-Gln	tRNA-Gln for anticodon CUG	72	0.0	0.0	0.0	0.0	0.0	0.0	0.0	0.0	0.0	0.0	0.0	0.0	0.0	0.0	0.0	0.0	0.0	0.0	0.0	0.0	0.0	0.0	0.0	0.0
ENSRNA050008975	tRNA-Arg	tRNA-Arg for anticodon CCU	73	0.0	0.0	0.0	0.0	0.0	0.0	0.0	0.0	0.0	0.0	0.0	0.0	0.0	0.0	0.0	0.0	0.0	0.0	0.0	0.0	0.0	0.0	0.0	0.0						ENOG410XPHD(U:Intracellular trafficking, secretion, and vesicular transport)	ENOG410XPHD(solute carrier family 4)
ENSRNA050008977	tRNA-Gly	tRNA-Gly for anticodon GCC	71	0.0	0.0	0.0	0.0	0.0	0.0	0.0	0.0	0.0	0.0	0.0	0.0	0.0	0.0	0.0	0.0	0.0	0.0	0.0	0.0	0.0	0.0	0.0	0.0	PPD91301.1(hypothetical protein GOBAR_DD11763 [Gossypium barbadense])	GO:0016021(cellular_component:integral component of membrane); GO:0004672(molecular_function:protein kinase activity); GO:0005524(molecular_function:ATP binding); GO:0008236(molecular_function:serine-type peptidase activity)
ENSRNA050008979	tRNA-Asn	tRNA-Asn for anticodon GUU	74	0.0	0.0	0.0	0.0	0.0	0.0	0.0	0.0	0.0	0.0	0.0	0.0	0.0	0.0	0.0	0.0	0.0	0.0	0.0	0.0	0.0	0.0	0.0	0.0
ENSRNA050008981	tRNA-Asp	tRNA-Asp for anticodon GUC	72	0.0	0.0	0.0	0.0	0.0	0.0	0.0	0.0	0.0	0.0	0.0	0.0	0.0	0.0	0.0	0.0	0.0	0.0	0.0	0.0	0.0	0.0	0.0	0.0	BBH00822.1(Transducin/WD40 repeat-like superfamily protein, partial [Prunus dulcis])	GO:0015996(biological_process:chlorophyll catabolic process); GO:0047746(molecular_function:chlorophyllase activity); GO:0102293(molecular_function:pheophytinase b activity)
ENSRNA050008983	tRNA-Arg	tRNA-Arg for anticodon ACG	73	0.0	0.0	0.0	0.0	0.0	0.0	0.0	0.0	0.0	0.0	0.0	0.0	0.0	0.0	0.0	0.0	0.0	0.0	0.0	0.0	0.0	0.0	0.0	0.0	KAG6593175.1(hypothetical protein SDJN03_12651, partial [Cucurbita argyrosperma subsp. sororia])
ENSRNA050008985	tRNA-Ser	tRNA-Ser for anticodon UGA	82	0.0	0.0	0.0	0.0	0.0	0.0	0.0	0.0	0.0	0.0	0.0	0.0	0.0	0.0	0.0	0.0	0.0	0.0	0.0	0.0	0.0	0.0	0.0	0.0	AES74272.1(transmembrane protein, putative [Medicago truncatula])	GO:0016021(cellular_component:integral component of membrane)
ENSRNA050008987	tRNA-Ser	tRNA-Ser for anticodon UGA	82	0.0	0.0	0.0	0.0	0.0	0.0	0.0	0.0	0.0	0.0	0.0	0.0	0.0	0.0	0.0	0.0	0.0	0.0	0.0	0.0	0.0	0.0	0.0	0.0	AES74272.1(transmembrane protein, putative [Medicago truncatula])	GO:0016021(cellular_component:integral component of membrane)
ENSRNA050008988	tRNA-Met	tRNA-Met for anticodon CAU	72	0.0	0.0	0.0	0.0	0.0	0.0	0.0	0.0	0.0	0.0	0.0	0.0	0.0	0.0	0.0	0.0	0.0	0.0	0.0	0.0	0.0	0.0	0.0	0.0	KAF8082150.1(hypothetical protein N665_0845s0008 [Sinapis alba])
ENSRNA050008990	tRNA-Leu	tRNA-Leu for anticodon UAG	80	0.0	0.0	0.0	0.0	0.0	0.0	0.0	0.0	0.0	0.0	0.0	0.0	0.0	0.0	0.0	0.0	0.0	0.0	0.0	0.0	0.0	0.0	0.0	0.0	RYR27197.1(hypothetical protein Ahy_B02g061534 [Arachis hypogaea])
ENSRNA050008992	tRNA-Leu	tRNA-Leu for anticodon UAG	80	0.0	0.0	0.0	0.0	0.0	0.0	0.0	0.0	0.0	0.0	0.0	0.0	0.0	0.0	0.0	0.0	0.0	0.0	0.0	0.0	0.0	0.0	0.0	0.0	RYR27197.1(hypothetical protein Ahy_B02g061534 [Arachis hypogaea])
ENSRNA050008993	tRNA-Ser	tRNA-Ser for anticodon AGA	82	0.0	0.0	0.0	0.0	0.0	0.0	0.0	0.0	0.0	0.0	0.0	0.0	0.0	0.0	0.0	0.0	0.0	0.0	0.0	0.0	0.0	0.0	0.0	0.0	EMS57569.1(Phosphatidylinositol N-acetylglucosaminyltransferase subunit A [Triticum urartu])	GO:0016021(cellular_component:integral component of membrane); GO:0016757(molecular_function:transferase activity, transferring glycosyl groups); GO:0006506(biological_process:GPI anchor biosynthetic process)
ENSRNA050008995	tRNA-Thr	tRNA-Thr for anticodon CGU	72	0.0	0.0	0.0	0.0	0.0	0.0	0.0	0.0	0.0	0.0	0.0	0.0	0.0	0.0	0.0	0.0	0.0	0.0	0.0	0.0	0.0	0.0	0.0	0.0
ENSRNA050008997	tRNA-Thr	tRNA-Thr for anticodon CGU	72	0.0	0.0	0.0	0.0	0.0	0.0	0.0	0.0	0.0	0.0	0.0	0.0	0.0	0.0	0.0	0.0	0.0	0.0	0.0	0.0	0.0	0.0	0.0	0.0
ENSRNA050008999	tRNA-Thr	tRNA-Thr for anticodon CGU	72	0.0	0.0	0.0	0.0	0.0	0.0	0.0	0.0	0.0	0.0	0.0	0.0	0.0	0.0	0.0	0.0	0.0	0.0	0.0	0.0	0.0	0.0	0.0	0.0
ENSRNA050009000	tRNA-Thr	tRNA-Thr for anticodon CGU	72	0.0	0.0	0.0	0.0	0.0	0.0	0.0	0.0	0.0	0.0	0.0	0.0	0.0	0.0	0.0	0.0	0.0	0.0	0.0	0.0	0.0	0.0	0.0	0.0
ENSRNA050009002	tRNA-Thr	tRNA-Thr for anticodon CGU	72	0.0	0.0	0.0	0.0	0.0	0.0	0.0	0.0	0.0	0.0	0.0	0.0	0.0	0.0	0.0	0.0	0.0	0.0	0.0	0.0	0.0	0.0	0.0	0.0
ENSRNA050009004	tRNA-Met	tRNA-Met for anticodon CAU	72	0.0	0.0	0.0	0.0	0.0	0.0	0.0	0.0	0.0	0.0	0.0	0.0	0.0	0.0	0.0	0.0	0.0	0.0	0.0	0.0	0.0	0.0	0.0	0.0	XP_023633781.1(LOW QUALITY PROTEIN: F-box protein At4g27050 [Capsella rubella])	GO:0035598(molecular_function:N6-threonylcarbomyladenosine methylthiotransferase activity); GO:0046872(molecular_function:metal ion binding); GO:0051539(molecular_function:4 iron, 4 sulfur cluster binding); GO:0061712(molecular_function:tRNA (N(6)-L-threonylcarbamoyladenosine(37)-C(2))-methylthiotransferase)
ENSRNA050009006	tRNA-Met	tRNA-Met for anticodon CAU	72	0.0	0.0	0.0	0.0	0.0	0.0	0.0	0.0	0.0	0.0	0.0	0.0	0.0	0.0	0.0	0.0	0.0	0.0	0.0	0.0	0.0	0.0	0.0	0.0	XP_023633781.1(LOW QUALITY PROTEIN: F-box protein At4g27050 [Capsella rubella])	GO:0035598(molecular_function:N6-threonylcarbomyladenosine methylthiotransferase activity); GO:0046872(molecular_function:metal ion binding); GO:0051539(molecular_function:4 iron, 4 sulfur cluster binding); GO:0061712(molecular_function:tRNA (N(6)-L-threonylcarbamoyladenosine(37)-C(2))-methylthiotransferase)
ENSRNA050009008	tRNA-Met	tRNA-Met for anticodon CAU	72	0.0	0.0	0.0	0.0	0.0	0.0	0.0	0.0	0.0	0.0	0.0	0.0	0.0	0.0	0.0	0.0	0.0	0.0	0.0	0.0	0.0	0.0	0.0	0.0	XP_023633781.1(LOW QUALITY PROTEIN: F-box protein At4g27050 [Capsella rubella])	GO:0035598(molecular_function:N6-threonylcarbomyladenosine methylthiotransferase activity); GO:0046872(molecular_function:metal ion binding); GO:0051539(molecular_function:4 iron, 4 sulfur cluster binding); GO:0061712(molecular_function:tRNA (N(6)-L-threonylcarbamoyladenosine(37)-C(2))-methylthiotransferase)
ENSRNA050009010	tRNA-Gly	tRNA-Gly for anticodon GCC	71	0.0	0.0	0.0	0.0	0.0	0.0	0.0	0.0	0.0	0.0	0.0	0.0	0.0	0.0	0.0	0.0	0.0	0.0	0.0	0.0	0.0	0.0	0.0	0.0	PPD91301.1(hypothetical protein GOBAR_DD11763 [Gossypium barbadense])	GO:0016021(cellular_component:integral component of membrane); GO:0004672(molecular_function:protein kinase activity); GO:0005524(molecular_function:ATP binding); GO:0008236(molecular_function:serine-type peptidase activity)
ENSRNA050009011	tRNA-Gly	tRNA-Gly for anticodon GCC	71	0.0	0.0	0.0	0.0	0.0	0.0	0.0	0.0	0.0	0.0	0.0	0.0	0.0	0.0	0.0	0.0	0.0	0.0	0.0	0.0	0.0	0.0	0.0	0.0	PPD91301.1(hypothetical protein GOBAR_DD11763 [Gossypium barbadense])	GO:0016021(cellular_component:integral component of membrane); GO:0004672(molecular_function:protein kinase activity); GO:0005524(molecular_function:ATP binding); GO:0008236(molecular_function:serine-type peptidase activity)
ENSRNA050009012	tRNA-Gly	tRNA-Gly for anticodon GCC	71	0.0	0.0	0.0	0.0	0.0	0.0	0.0	0.0	0.0	0.0	0.0	0.0	0.0	0.0	0.0	0.0	0.0	0.0	0.0	0.0	0.0	0.0	0.0	0.0	PPD91301.1(hypothetical protein GOBAR_DD11763 [Gossypium barbadense])	GO:0016021(cellular_component:integral component of membrane); GO:0004672(molecular_function:protein kinase activity); GO:0005524(molecular_function:ATP binding); GO:0008236(molecular_function:serine-type peptidase activity)
ENSRNA050009013	tRNA-Val	tRNA-Val for anticodon AAC	74	0.0	0.0	0.0	0.0	0.0	0.0	0.0	0.0	0.0	0.0	0.0	0.0	0.0	0.0	0.0	0.0	0.0	0.0	0.0	0.0	0.0	0.0	0.0	0.0
ENSRNA050009014	tRNA-Val	tRNA-Val for anticodon AAC	74	0.0	0.0	0.0	0.0	0.0	0.0	0.0	0.0	0.0	0.0	0.0	0.0	0.0	0.0	0.0	0.0	0.0	0.0	0.0	0.0	0.0	0.0	0.0	0.0
ENSRNA050009015	tRNA-Val	tRNA-Val for anticodon AAC	74	0.0	0.0	0.0	0.0	0.0	0.0	0.0	0.0	0.0	0.0	0.0	0.0	0.0	0.0	0.0	0.0	0.0	0.0	0.0	0.0	0.0	0.0	0.0	0.0	KAF7139419.1(hypothetical protein RHSIM_Rhsim07G0078600 [Rhododendron simsii])
ENSRNA050009016	tRNA-Val	tRNA-Val for anticodon AAC	74	0.0	0.0	0.0	0.0	0.0	0.0	0.0	0.0	0.0	0.0	0.0	0.0	0.0	0.0	0.0	0.0	0.0	0.0	0.0	0.0	0.0	0.0	0.0	0.0	KAF7139419.1(hypothetical protein RHSIM_Rhsim07G0078600 [Rhododendron simsii])
ENSRNA050009017	tRNA-Val	tRNA-Val for anticodon AAC	74	0.0	0.0	0.0	0.0	0.0	0.0	0.0	0.0	0.0	0.0	0.0	0.0	0.0	0.0	0.0	0.0	0.0	0.0	0.0	0.0	0.0	0.0	0.0	0.0	KAF7139419.1(hypothetical protein RHSIM_Rhsim07G0078600 [Rhododendron simsii])
ENSRNA050009018	tRNA-Val	tRNA-Val for anticodon AAC	74	0.0	0.0	0.0	0.0	0.0	0.0	0.0	0.0	0.0	0.0	0.0	0.0	0.0	0.0	0.0	0.0	0.0	0.0	0.0	0.0	0.0	0.0	0.0	0.0
ENSRNA050009019	tRNA-Pro	tRNA-Pro for anticodon CGG	72	0.0	0.0	0.0	0.0	0.0	0.0	0.0	0.0	0.0	0.0	0.0	0.0	0.0	0.0	0.0	0.0	0.0	0.0	0.0	0.0	0.0	0.0	0.0	0.0
ENSRNA050009020	tRNA-Pro	tRNA-Pro for anticodon CGG	72	0.0	0.0	0.0	0.0	0.0	0.0	0.0	0.0	0.0	0.0	0.0	0.0	0.0	0.0	0.0	0.0	0.0	0.0	0.0	0.0	0.0	0.0	0.0	0.0
ENSRNA050009023	tRNA-Ala	tRNA-Ala for anticodon CGC	73	0.0	0.0	0.0	0.0	0.0	0.0	0.0	0.0	0.0	0.0	0.0	0.0	0.0	0.0	0.0	0.0	0.0	0.0	0.0	0.0	0.0	0.0	0.0	0.0	EAZ05270.1(hypothetical protein OsI_27472 [Oryza sativa Indica Group])	GO:0003700(molecular_function:transcription factor activity, sequence-specific DNA binding); GO:0005634(cellular_component:nucleus); GO:0000976(molecular_function:transcription regulatory region sequence-specific DNA binding)
ENSRNA050009025	tRNA-Ala	tRNA-Ala for anticodon CGC	73	0.0	0.0	0.0	0.0	0.0	0.0	0.0	0.0	0.0	0.0	0.0	0.0	0.0	0.0	0.0	0.0	0.0	0.0	0.0	0.0	0.0	0.0	0.0	0.0	EAZ05270.1(hypothetical protein OsI_27472 [Oryza sativa Indica Group])	GO:0003700(molecular_function:transcription factor activity, sequence-specific DNA binding); GO:0005634(cellular_component:nucleus); GO:0000976(molecular_function:transcription regulatory region sequence-specific DNA binding)
ENSRNA050009027	tRNA-Gly	tRNA-Gly for anticodon GCC	71	0.0	0.0	0.0	0.0	0.0	0.0	0.0	0.0	0.0	0.0	0.0	0.0	0.0	0.0	0.0	0.0	0.0	0.0	0.0	0.0	0.0	0.0	0.0	0.0	PPD91301.1(hypothetical protein GOBAR_DD11763 [Gossypium barbadense])	GO:0016021(cellular_component:integral component of membrane); GO:0004672(molecular_function:protein kinase activity); GO:0005524(molecular_function:ATP binding); GO:0008236(molecular_function:serine-type peptidase activity)
ENSRNA050009029	tRNA-His	tRNA-His for anticodon AUG	73	0.0	0.0	0.0	0.0	0.0	0.0	0.0	0.0	0.0	0.0	0.0	0.0	0.0	0.0	0.0	0.0	0.0	0.0	0.0	0.0	0.0	0.0	0.0	0.0
ENSRNA050009031	tRNA-Arg	tRNA-Arg for anticodon ACG	73	0.0	0.0	0.0	0.0	0.0	0.0	0.0	0.0	0.0	0.0	0.0	0.0	0.0	0.0	0.0	0.0	0.0	0.0	0.0	0.0	0.0	0.0	0.0	0.0	KAG6593175.1(hypothetical protein SDJN03_12651, partial [Cucurbita argyrosperma subsp. sororia])
ENSRNA050009035	tRNA-Arg	tRNA-Arg for anticodon ACG	73	0.0	0.0	0.0	0.0	0.0	0.0	0.0	0.0	0.0	0.0	0.0	0.0	0.0	0.0	0.0	0.0	0.0	0.0	0.0	0.0	0.0	0.0	0.0	0.0	KAG6593175.1(hypothetical protein SDJN03_12651, partial [Cucurbita argyrosperma subsp. sororia])
ENSRNA050009038	tRNA-Ser	tRNA-Ser for anticodon GCU	82	0.0	0.0	0.0	0.0	0.0	0.0	0.0	0.0	0.0	0.0	0.0	0.0	0.0	0.0	0.0	0.0	0.0	0.0	0.0	0.0	0.0	0.0	0.0	0.0
ENSRNA050009040	tRNA-Ser	tRNA-Ser for anticodon AGA	82	0.0	0.0	0.0	0.0	0.0	0.0	0.0	0.0	0.0	0.0	0.0	0.0	0.0	0.0	0.0	0.0	0.0	0.0	0.0	0.0	0.0	0.0	0.0	0.0	EMS57569.1(Phosphatidylinositol N-acetylglucosaminyltransferase subunit A [Triticum urartu])	GO:0016757(molecular_function:transferase activity, transferring glycosyl groups); GO:0006506(biological_process:GPI anchor biosynthetic process)
ENSRNA050009041	tRNA-Glu	tRNA-Glu for anticodon CUC	73	0.0	0.0	0.0	0.0	0.0	0.0	0.0	0.0	0.0	0.0	0.0	0.0	0.0	0.0	0.0	0.0	0.0	0.0	0.0	0.0	0.0	0.0	0.0	0.0
ENSRNA050009043	tRNA-Lys	tRNA-Lys for anticodon UUU	73	0.0	0.0	0.0	0.0	0.0	0.0	0.0	0.0	0.0	0.0	0.0	0.0	0.0	0.0	0.0	0.0	0.0	0.0	0.0	0.0	0.0	0.0	0.0	0.0
ENSRNA050009046	tRNA-Phe	tRNA-Phe for anticodon GAA	73	0.0	0.0	0.0	0.0	0.0	0.0	0.0	0.0	0.0	0.0	0.0	0.0	0.0	0.0	0.0	0.0	0.0	0.0	0.0	0.0	0.0	0.0	0.0	0.0
ENSRNA050009048	tRNA-Pro	tRNA-Pro for anticodon AGG	72	0.0	0.0	0.0	0.0	0.0	0.0	0.0	0.0	0.0	0.0	0.0	0.0	0.0	0.0	0.0	0.0	0.0	0.0	0.0	0.0	0.0	0.0	0.0	0.0
ENSRNA050009049	tRNA-Asp	tRNA-Asp for anticodon GUC	74	0.0	0.0	0.0	0.0	0.0	0.0	0.0	0.0	0.0	0.0	0.0	0.0	0.0	0.0	0.0	0.0	0.0	0.0	0.0	0.0	0.0	0.0	0.0	0.0
ENSRNA050009052	tRNA-Val	tRNA-Val for anticodon CAC	74	0.0	0.0	0.0	0.0	0.0	0.0	0.0	0.0	0.0	0.0	0.0	0.0	0.0	0.0	0.0	0.0	0.0	0.0	0.0	0.0	0.0	0.0	0.0	0.0	EMS57767.1(HIV Tat-specific factor 1-like protein [Triticum urartu])	GO:0000184(biological_process:nuclear-transcribed mRNA catabolic process, nonsense-mediated decay); GO:0005829(cellular_component:cytosol); GO:0009910(biological_process:negative regulation of flower development); GO:0000398(biological_process:mRNA splicing, via spliceosome); GO:0005634(cellular_component:nucleus); GO:0003729(molecular_function:mRNA binding)
ENSRNA050009054	tRNA-Asn	tRNA-Asn for anticodon GUU	72	0.0	0.0	0.0	0.0	0.0	0.0	0.0	0.0	0.0	0.0	0.0	0.0	0.0	0.0	0.0	0.0	0.0	0.0	0.0	0.0	0.0	0.0	0.0	0.0
ENSRNA050009057	tRNA-Leu	tRNA-Leu for anticodon AAG	81	0.0	0.0	0.0	0.0	0.0	0.0	0.0	0.0	0.0	0.0	0.0	0.0	0.0	0.0	0.0	0.0	0.0	0.0	0.0	0.0	0.0	0.0	0.0	0.0	PAN04569.1(hypothetical protein PAHAL_1G075900 [Panicum hallii])	GO:0003755(molecular_function:peptidyl-prolyl cis-trans isomerase activity); GO:0009507(cellular_component:chloroplast)
ENSRNA050009059	tRNA-Asn	tRNA-Asn for anticodon GUU	72	0.0	0.0	0.0	0.0	0.0	0.0	0.0	0.0	0.0	0.0	0.0	0.0	0.0	0.0	0.0	0.0	0.0	0.0	0.0	0.0	0.0	0.0	0.0	0.0
ENSRNA050009060	tRNA-Lys	tRNA-Lys for anticodon UUU	73	0.0	0.0	0.0	0.0	0.0	0.0	0.0	0.0	0.0	0.0	0.0	0.0	0.0	0.0	0.0	0.0	0.0	0.0	0.0	0.0	0.0	0.0	0.0	0.0
ENSRNA050009062	tRNA-Phe	tRNA-Phe for anticodon GAA	73	0.0	0.0	0.0	0.0	0.0	0.0	0.0	0.0	0.0	0.0	0.0	0.0	0.0	0.0	0.0	0.0	0.0	0.0	0.0	0.0	0.0	0.0	0.0	0.0
ENSRNA050009064	tRNA-Phe	tRNA-Phe for anticodon GAA	73	0.0	0.0	0.0	0.0	0.0	0.0	0.0	0.0	0.0	0.0	0.0	0.0	0.0	0.0	0.0	0.0	0.0	0.0	0.0	0.0	0.0	0.0	0.0	0.0
ENSRNA050009066	tRNA-Asn	tRNA-Asn for anticodon GUU	74	0.0	0.0	0.0	0.0	0.0	0.0	0.0	0.0	0.0	0.0	0.0	0.0	0.0	0.0	0.0	0.0	0.0	0.0	0.0	0.0	0.0	0.0	0.0	0.0
ENSRNA050009068	tRNA-Lys	tRNA-Lys for anticodon UUU	73	0.0	0.0	0.0	0.0	0.0	0.0	0.0	0.0	0.0	0.0	0.0	0.0	0.0	0.0	0.0	0.0	0.0	0.0	0.0	0.0	0.0	0.0	0.0	0.0
ENSRNA050009069	tRNA-Met	tRNA-Met for anticodon CAU	72	0.0	0.0	0.0	0.0	0.0	0.0	0.0	0.0	0.0	0.0	0.0	0.0	0.0	0.0	0.0	0.0	0.0	0.0	0.0	0.0	0.0	0.0	0.0	0.0	XP_023633781.1(LOW QUALITY PROTEIN: F-box protein At4g27050 [Capsella rubella])	GO:0035598(molecular_function:N6-threonylcarbomyladenosine methylthiotransferase activity); GO:0046872(molecular_function:metal ion binding); GO:0051539(molecular_function:4 iron, 4 sulfur cluster binding); GO:0061712(molecular_function:tRNA (N(6)-L-threonylcarbamoyladenosine(37)-C(2))-methylthiotransferase)
ENSRNA050009071	tRNA-Phe	tRNA-Phe for anticodon GAA	73	0.0	0.0	0.0	0.0	0.0	0.0	0.0	0.0	0.0	0.0	0.0	0.0	0.0	0.0	0.0	0.0	0.0	0.0	0.0	0.0	0.0	0.0	0.0	0.0
ENSRNA050009073	tRNA-Ala	tRNA-Ala for anticodon UGC	73	0.0	0.0	0.0	0.0	0.0	0.0	0.0	0.0	0.0	0.0	0.0	0.0	0.0	0.0	0.0	0.0	0.0	0.0	0.0	0.0	0.0	0.0	0.0	0.0	AES74763.1(transmembrane protein, putative [Medicago truncatula])	GO:0016021(cellular_component:integral component of membrane); GO:0009055(molecular_function:electron carrier activity)
ENSRNA050009074	tRNA-Pro	tRNA-Pro for anticodon UGG	72	0.0	0.0	0.0	0.0	0.0	0.0	0.0	0.0	0.0	0.0	0.0	0.0	0.0	0.0	0.0	0.0	0.0	0.0	0.0	0.0	0.0	0.0	0.0	0.0
ENSRNA050009076	tRNA-Met	tRNA-Met for anticodon CAU	72	0.0	0.0	0.0	0.0	0.0	0.0	0.0	0.0	0.0	0.0	0.0	0.0	0.0	0.0	0.0	0.0	0.0	0.0	0.0	0.0	0.0	0.0	0.0	0.0	XP_023633781.1(LOW QUALITY PROTEIN: F-box protein At4g27050 [Capsella rubella])	GO:0035598(molecular_function:N6-threonylcarbomyladenosine methylthiotransferase activity); GO:0046872(molecular_function:metal ion binding); GO:0051539(molecular_function:4 iron, 4 sulfur cluster binding); GO:0061712(molecular_function:tRNA (N(6)-L-threonylcarbamoyladenosine(37)-C(2))-methylthiotransferase)
ENSRNA050009078	tRNA-Thr	tRNA-Thr for anticodon CGU	72	0.0	0.0	0.0	0.0	0.0	0.0	0.0	0.0	0.0	0.0	0.0	0.0	0.0	0.0	0.0	0.0	0.0	0.0	0.0	0.0	0.0	0.0	0.0	0.0
ENSRNA050009080	tRNA-Thr	tRNA-Thr for anticodon AGU	74	0.0	0.0	0.0	0.0	0.0	0.0	0.0	0.0	0.0	0.0	0.0	0.0	0.0	0.0	0.0	0.0	0.0	0.0	0.0	0.0	0.0	0.0	0.0	0.0
ENSRNA050009082	tRNA-Thr	tRNA-Thr for anticodon UGU	72	0.0	0.0	0.0	0.0	0.0	0.0	0.0	0.0	0.0	0.0	0.0	0.0	0.0	0.0	0.0	0.0	0.0	0.0	0.0	0.0	0.0	0.0	0.0	0.0
ENSRNA050009084	tRNA-Asn	tRNA-Asn for anticodon GUU	72	0.0	0.0	0.0	0.0	0.0	0.0	0.0	0.0	0.0	0.0	0.0	0.0	0.0	0.0	0.0	0.0	0.0	0.0	0.0	0.0	0.0	0.0	0.0	0.0
ENSRNA050009086	tRNA-Gln	tRNA-Gln for anticodon CUG	72	0.0	0.0	0.0	0.0	0.0	0.0	0.0	0.0	0.0	0.0	0.0	0.0	0.0	0.0	0.0	0.0	0.0	0.0	0.0	0.0	0.0	0.0	0.0	0.0
ENSRNA050009088	tRNA-Trp	tRNA-Trp for anticodon CCA	72	0.0	0.0	0.0	0.0	0.0	0.0	0.0	0.0	0.0	0.0	0.0	0.0	0.0	0.0	0.0	0.0	0.0	0.0	0.0	0.0	0.0	0.0	0.0	0.0	EYU24030.1(hypothetical protein MIMGU_mgv11b017560mg [Erythranthe guttata])	GO:0005737(cellular_component:cytoplasm); GO:0007020(biological_process:microtubule nucleation); GO:0000922(cellular_component:spindle pole); GO:0043015(molecular_function:gamma-tubulin binding); GO:0005815(cellular_component:microtubule organizing center); GO:0005874(cellular_component:microtubule)				ENOG4111DDF(S:Function unknown)	ENOG4111DDF(-)
ENSRNA050009090	tRNA-Trp	tRNA-Trp for anticodon CCA	72	0.0	0.0	0.0	0.0	0.0	0.0	0.0	0.0	0.0	0.0	0.0	0.0	0.0	0.0	0.0	0.0	0.0	0.0	0.0	0.0	0.0	0.0	0.0	0.0	EYU24030.1(hypothetical protein MIMGU_mgv11b017560mg [Erythranthe guttata])	GO:0005737(cellular_component:cytoplasm); GO:0007020(biological_process:microtubule nucleation); GO:0000922(cellular_component:spindle pole); GO:0043015(molecular_function:gamma-tubulin binding); GO:0005815(cellular_component:microtubule organizing center); GO:0005874(cellular_component:microtubule)
ENSRNA050009091	tRNA-Trp	tRNA-Trp for anticodon CCA	72	0.0	0.0	0.0	0.0	0.0	0.0	0.0	0.0	0.0	0.0	0.0	0.0	0.0	0.0	0.0	0.0	0.0	0.0	0.0	0.0	0.0	0.0	0.0	0.0	EYU24030.1(hypothetical protein MIMGU_mgv11b017560mg [Erythranthe guttata])	GO:0005737(cellular_component:cytoplasm); GO:0007020(biological_process:microtubule nucleation); GO:0000922(cellular_component:spindle pole); GO:0043015(molecular_function:gamma-tubulin binding); GO:0005815(cellular_component:microtubule organizing center); GO:0005874(cellular_component:microtubule)				ENOG4111DDF(S:Function unknown)	ENOG4111DDF(-)
ENSRNA050009093	tRNA-Lys	tRNA-Lys for anticodon UUU	73	0.0	0.0	0.0	0.0	0.0	0.0	0.0	0.0	0.0	0.0	0.0	0.0	0.0	0.0	0.0	0.0	0.0	0.0	0.0	0.0	0.0	0.0	0.0	0.0
ENSRNA050009095	tRNA-Asn	tRNA-Asn for anticodon GUU	72	0.0	0.0	0.0	0.0	0.0	0.0	0.0	0.0	0.0	0.0	0.0	0.0	0.0	0.0	0.0	0.0	0.0	0.0	0.0	0.0	0.0	0.0	0.0	0.0
ENSRNA050009097	tRNA-Asp	tRNA-Asp for anticodon GUC	74	0.0	0.0	0.0	0.0	0.0	0.0	0.0	0.0	0.0	0.0	0.0	0.0	0.0	0.0	0.0	0.0	0.0	0.0	0.0	0.0	0.0	0.0	0.0	0.0
ENSRNA050009099	tRNA-Leu	tRNA-Leu for anticodon AAG	81	0.0	0.0	0.0	0.0	0.0	0.0	0.0	0.0	0.0	0.0	0.0	0.0	0.0	0.0	0.0	0.0	0.0	0.0	0.0	0.0	0.0	0.0	0.0	0.0	PAN04569.1(hypothetical protein PAHAL_1G075900 [Panicum hallii])	GO:0003755(molecular_function:peptidyl-prolyl cis-trans isomerase activity); GO:0009507(cellular_component:chloroplast)
ENSRNA050009101	tRNA-Asn	tRNA-Asn for anticodon GUU	72	0.0	0.0	0.0	0.0	0.0	0.0	0.0	0.0	0.0	0.0	0.0	0.0	0.0	0.0	0.0	0.0	0.0	0.0	0.0	0.0	0.0	0.0	0.0	0.0
ENSRNA050009104	tRNA-Lys	tRNA-Lys for anticodon UUU	73	0.0	0.0	0.0	0.0	0.0	0.0	0.0	0.0	0.0	0.0	0.0	0.0	0.0	0.0	0.0	0.0	0.0	0.0	0.0	0.0	0.0	0.0	0.0	0.0
ENSRNA050009106	tRNA-Asp	tRNA-Asp for anticodon GUC	74	0.0	0.0	0.0	0.0	0.0	0.0	0.0	0.0	0.0	0.0	0.0	0.0	0.0	0.0	0.0	0.0	0.0	0.0	0.0	0.0	0.0	0.0	0.0	0.0
ENSRNA050009108	tRNA-Val	tRNA-Val for anticodon CAC	74	0.0	0.0	0.0	0.0	0.0	0.0	0.0	0.0	0.0	0.0	0.0	0.0	0.0	0.0	0.0	0.0	0.0	0.0	0.0	0.0	0.0	0.0	0.0	0.0	EMS57767.1(HIV Tat-specific factor 1-like protein [Triticum urartu])	GO:0000184(biological_process:nuclear-transcribed mRNA catabolic process, nonsense-mediated decay); GO:0005829(cellular_component:cytosol); GO:0009910(biological_process:negative regulation of flower development); GO:0000398(biological_process:mRNA splicing, via spliceosome); GO:0005634(cellular_component:nucleus); GO:0003729(molecular_function:mRNA binding)
ENSRNA050009110	tRNA-Arg	tRNA-Arg for anticodon CCU	73	0.0	0.0	0.0	0.0	0.0	0.0	0.0	0.0	0.0	0.0	0.0	0.0	0.0	0.0	0.0	0.0	0.0	0.0	0.0	0.0	0.0	0.0	0.0	0.0	AES99523.1(transmembrane protein, putative [Medicago truncatula])	GO:0016021(cellular_component:integral component of membrane)
ENSRNA050009113	tRNA-Trp	tRNA-Trp for anticodon CCA	72	0.0	0.0	0.0	0.0	0.0	0.0	0.0	0.0	0.0	0.0	0.0	0.0	0.0	0.0	0.0	0.0	0.0	0.0	0.0	0.0	0.0	0.0	0.0	0.0	EYU24030.1(hypothetical protein MIMGU_mgv11b017560mg [Erythranthe guttata])	GO:0005737(cellular_component:cytoplasm); GO:0007020(biological_process:microtubule nucleation); GO:0000922(cellular_component:spindle pole); GO:0043015(molecular_function:gamma-tubulin binding); GO:0005815(cellular_component:microtubule organizing center); GO:0005874(cellular_component:microtubule)				ENOG4111DDF(S:Function unknown)	ENOG4111DDF(-)
ENSRNA050009115	tRNA-Trp	tRNA-Trp for anticodon CCA	72	0.0	0.0	0.0	0.0	0.0	0.0	0.0	0.0	0.0	0.0	0.0	0.0	0.0	0.0	0.0	0.0	0.0	0.0	0.0	0.0	0.0	0.0	0.0	0.0	EYU24030.1(hypothetical protein MIMGU_mgv11b017560mg [Erythranthe guttata])	GO:0005737(cellular_component:cytoplasm); GO:0007020(biological_process:microtubule nucleation); GO:0000922(cellular_component:spindle pole); GO:0043015(molecular_function:gamma-tubulin binding); GO:0005815(cellular_component:microtubule organizing center); GO:0005874(cellular_component:microtubule)				ENOG4111DDF(S:Function unknown)	ENOG4111DDF(-)
ENSRNA050009117	tRNA-Val	tRNA-Val for anticodon CAC	74	0.0	0.0	0.0	0.0	0.0	0.0	0.0	0.0	0.0	0.0	0.0	0.0	0.0	0.0	0.0	0.0	0.0	0.0	0.0	0.0	0.0	0.0	0.0	0.0	EMS57767.1(HIV Tat-specific factor 1-like protein [Triticum urartu])	GO:0000184(biological_process:nuclear-transcribed mRNA catabolic process, nonsense-mediated decay); GO:0005829(cellular_component:cytosol); GO:0009910(biological_process:negative regulation of flower development); GO:0000398(biological_process:mRNA splicing, via spliceosome); GO:0005634(cellular_component:nucleus); GO:0003729(molecular_function:mRNA binding)
ENSRNA050009120	tRNA-Val	tRNA-Val for anticodon CAC	74	0.0	0.0	0.0	0.0	0.0	0.0	0.0	0.0	0.0	0.0	0.0	0.0	0.0	0.0	0.0	0.0	0.0	0.0	0.0	0.0	0.0	0.0	0.0	0.0	EMS57767.1(HIV Tat-specific factor 1-like protein [Triticum urartu])	GO:0000184(biological_process:nuclear-transcribed mRNA catabolic process, nonsense-mediated decay); GO:0005829(cellular_component:cytosol); GO:0009910(biological_process:negative regulation of flower development); GO:0000398(biological_process:mRNA splicing, via spliceosome); GO:0005634(cellular_component:nucleus); GO:0003729(molecular_function:mRNA binding)
ENSRNA050009122	tRNA-Cys	tRNA-Cys for anticodon GCA	72	0.0	0.0	0.0	0.0	0.0	0.0	0.0	0.0	0.0	0.0	0.0	0.0	0.0	0.0	0.0	0.0	0.0	0.0	0.0	0.0	0.0	0.0	0.0	0.0
ENSRNA050009124	tRNA-Cys	tRNA-Cys for anticodon GCA	72	0.0	0.0	0.0	0.0	0.0	0.0	0.0	0.0	0.0	0.0	0.0	0.0	0.0	0.0	0.0	0.0	0.0	0.0	0.0	0.0	0.0	0.0	0.0	0.0
ENSRNA050009127	tRNA-Pro	tRNA-Pro for anticodon AGG	72	0.0	0.0	0.0	0.0	0.0	0.0	0.0	0.0	0.0	0.0	0.0	0.0	0.0	0.0	0.0	0.0	0.0	0.0	0.0	0.0	0.0	0.0	0.0	0.0
ENSRNA050009129	tRNA-Gly	tRNA-Gly for anticodon CCC	71	0.0	0.0	0.0	0.0	0.0	0.0	0.0	0.0	0.0	0.0	0.0	0.0	0.0	0.0	0.0	0.0	0.0	0.0	0.0	0.0	0.0	0.0	0.0	0.0	KAF8117885.1(hypothetical protein N665_0008s0225 [Sinapis alba])	GO:0016021(cellular_component:integral component of membrane)
ENSRNA050009130	tRNA-Lys	tRNA-Lys for anticodon UUU	73	0.0	0.0	0.0	0.0	0.0	0.0	0.0	0.0	0.0	0.0	0.0	0.0	0.0	0.0	0.0	0.0	0.0	0.0	0.0	0.0	0.0	0.0	0.0	0.0
ENSRNA050009132	tRNA-Cys	tRNA-Cys for anticodon GCA	72	0.0	0.0	0.0	0.0	0.0	0.0	0.0	0.0	0.0	0.0	0.0	0.0	0.0	0.0	0.0	0.0	0.0	0.0	0.0	0.0	0.0	0.0	0.0	0.0
ENSRNA050009133	tRNA-Asn	tRNA-Asn for anticodon GUU	74	0.0	0.0	0.0	0.0	0.0	0.0	0.0	0.0	0.0	0.0	0.0	0.0	0.0	0.0	0.0	0.0	0.0	0.0	0.0	0.0	0.0	0.0	0.0	0.0
ENSRNA050009135	tRNA-Gly	tRNA-Gly for anticodon UCC	72	0.0	0.0	0.0	0.0	0.0	0.0	0.0	0.0	0.0	0.0	0.0	0.0	0.0	0.0	0.0	0.0	0.0	0.0	0.0	0.0	0.0	0.0	0.0	0.0
ENSRNA050009137	tRNA-Ser	tRNA-Ser for anticodon GCU	82	0.0	0.0	0.0	0.0	0.0	0.0	0.0	0.0	0.0	0.0	0.0	0.0	0.0	0.0	0.0	0.0	0.0	0.0	0.0	0.0	0.0	0.0	0.0	0.0	KAA8534981.1(hypothetical protein F0562_029984 [Nyssa sinensis])	GO:0009733(biological_process:response to auxin); GO:0016021(cellular_component:integral component of membrane); GO:0005525(molecular_function:GTP binding)
ENSRNA050009138	tRNA-Arg	tRNA-Arg for anticodon ACG	73	0.0	0.0	0.0	0.0	0.0	0.0	0.0	0.0	0.0	0.0	0.0	0.0	0.0	0.0	0.0	0.0	0.0	0.0	0.0	0.0	0.0	0.0	0.0	0.0
ENSRNA050009140	tRNA-Tyr	tRNA-Tyr for anticodon GUA	85	0.0	0.0	0.0	0.0	0.0	0.0	0.0	0.0	0.0	0.0	0.0	0.0	0.0	0.0	0.0	0.0	0.0	0.0	0.0	0.0	0.0	0.0	0.0	0.0
ENSRNA050009142	tRNA-Tyr	tRNA-Tyr for anticodon GUA	85	0.0	0.0	0.0	0.0	0.0	0.0	0.0	0.0	0.0	0.0	0.0	0.0	0.0	0.0	0.0	0.0	0.0	0.0	0.0	0.0	0.0	0.0	0.0	0.0
ENSRNA050009143	tRNA-Val	tRNA-Val for anticodon AAC	74	0.0	0.0	0.0	0.0	0.0	0.0	0.0	0.0	0.0	0.0	0.0	0.0	0.0	0.0	0.0	0.0	0.0	0.0	0.0	0.0	0.0	0.0	0.0	0.0
ENSRNA050009145	tRNA-Gly	tRNA-Gly for anticodon GCC	71	0.0	0.0	0.0	0.0	0.0	0.0	0.0	0.0	0.0	0.0	0.0	0.0	0.0	0.0	0.0	0.0	0.0	0.0	0.0	0.0	0.0	0.0	0.0	0.0	PPD91301.1(hypothetical protein GOBAR_DD11763 [Gossypium barbadense])	GO:0016021(cellular_component:integral component of membrane); GO:0004672(molecular_function:protein kinase activity); GO:0005524(molecular_function:ATP binding); GO:0008236(molecular_function:serine-type peptidase activity)
ENSRNA050009146	tRNA-Gly	tRNA-Gly for anticodon GCC	71	0.0	0.0	0.0	0.0	0.0	0.0	0.0	0.0	0.0	0.0	0.0	0.0	0.0	0.0	0.0	0.0	0.0	0.0	0.0	0.0	0.0	0.0	0.0	0.0	PPD91301.1(hypothetical protein GOBAR_DD11763 [Gossypium barbadense])	GO:0016021(cellular_component:integral component of membrane); GO:0004672(molecular_function:protein kinase activity); GO:0005524(molecular_function:ATP binding); GO:0008236(molecular_function:serine-type peptidase activity)
ENSRNA050009148	tRNA-Arg	tRNA-Arg for anticodon CCU	73	0.0	0.0	0.0	0.0	0.0	0.0	0.0	0.0	0.0	0.0	0.0	0.0	0.0	0.0	0.0	0.0	0.0	0.0	0.0	0.0	0.0	0.0	0.0	0.0	AES99523.1(transmembrane protein, putative [Medicago truncatula])	GO:0016021(cellular_component:integral component of membrane)
ENSRNA050009150	tRNA-Thr	tRNA-Thr for anticodon AGU	74	0.0	0.0	0.0	0.0	0.0	0.0	0.0	0.0	0.0	0.0	0.0	0.0	0.0	0.0	0.0	0.0	0.0	0.0	0.0	0.0	0.0	0.0	0.0	0.0
ENSRNA050009152	tRNA-Arg	tRNA-Arg for anticodon CCU	73	0.0	0.0	0.0	0.0	0.0	0.0	0.0	0.0	0.0	0.0	0.0	0.0	0.0	0.0	0.0	0.0	0.0	0.0	0.0	0.0	0.0	0.0	0.0	0.0	AES99523.1(transmembrane protein, putative [Medicago truncatula])	GO:0016021(cellular_component:integral component of membrane)
ENSRNA050009154	tRNA-Val	tRNA-Val for anticodon UAC	75	0.0	0.0	0.0	0.0	0.0	0.0	0.0	0.0	0.0	0.0	0.0	0.0	0.0	0.0	0.0	0.0	0.0	0.0	0.0	0.0	0.0	0.0	0.0	0.0
ENSRNA050009156	tRNA-Val	tRNA-Val for anticodon CAC	75	0.0	0.0	0.0	0.0	0.0	0.0	0.0	0.0	0.0	0.0	0.0	0.0	0.0	0.0	0.0	0.0	0.0	0.0	0.0	0.0	0.0	0.0	0.0	0.0
ENSRNA050009158	tRNA-Lys	tRNA-Lys for anticodon CUU	73	0.0	0.0	0.0	0.0	0.0	0.0	0.0	0.0	0.0	0.0	0.0	0.0	0.0	0.0	0.0	0.0	0.0	0.0	0.0	0.0	0.0	0.0	0.0	0.0
ENSRNA050009160	tRNA-Ala	tRNA-Ala for anticodon CGC	73	0.0	0.0	0.0	0.0	0.0	0.0	0.0	0.0	0.0	0.0	0.0	0.0	0.0	0.0	0.0	0.0	0.0	0.0	0.0	0.0	0.0	0.0	0.0	0.0	CAB4315553.1(unnamed protein product [Prunus armeniaca])
ENSRNA050009161	tRNA-Val	tRNA-Val for anticodon UAC	74	0.0	0.0	0.0	0.0	0.0	0.0	0.0	0.0	0.0	0.0	0.0	0.0	0.0	0.0	0.0	0.0	0.0	0.0	0.0	0.0	0.0	0.0	0.0	0.0
ENSRNA050009163	tRNA-Lys	tRNA-Lys for anticodon UUU	73	0.0	0.0	0.0	0.0	0.0	0.0	0.0	0.0	0.0	0.0	0.0	0.0	0.0	0.0	0.0	0.0	0.0	0.0	0.0	0.0	0.0	0.0	0.0	0.0
ENSRNA050009165	tRNA-Lys	tRNA-Lys for anticodon UUU	73	0.0	0.0	0.0	0.0	0.0	0.0	0.0	0.0	0.0	0.0	0.0	0.0	0.0	0.0	0.0	0.0	0.0	0.0	0.0	0.0	0.0	0.0	0.0	0.0
ENSRNA050009167	tRNA-Leu	tRNA-Leu for anticodon UAA	83	0.0	0.0	0.0	0.0	0.0	0.0	0.0	0.0	0.0	0.0	0.0	0.0	0.0	0.0	0.0	0.0	0.0	0.0	0.0	0.0	0.0	0.0	0.0	0.0
ENSRNA050009168	tRNA-Arg	tRNA-Arg for anticodon UCU	73	0.0	0.0	0.0	0.0	0.0	0.0	0.0	0.0	0.0	0.0	0.0	0.0	0.0	0.0	0.0	0.0	0.0	0.0	0.0	0.0	0.0	0.0	0.0	0.0
ENSRNA050009170	tRNA-Lys	tRNA-Lys for anticodon UUU	73	0.0	0.0	0.0	0.0	0.0	0.0	0.0	0.0	0.0	0.0	0.0	0.0	0.0	0.0	0.0	0.0	0.0	0.0	0.0	0.0	0.0	0.0	0.0	0.0
ENSRNA050009172	tRNA-Glu	tRNA-Glu for anticodon CUC	73	0.0	0.0	0.0	0.0	0.0	0.0	0.0	0.0	0.0	0.0	0.0	0.0	0.0	0.0	0.0	0.0	0.0	0.0	0.0	0.0	0.0	0.0	0.0	0.0
ENSRNA050009174	tRNA-Val	tRNA-Val for anticodon CAC	74	0.0	0.0	0.0	0.0	0.0	0.0	0.0	0.0	0.0	0.0	0.0	0.0	0.0	0.0	0.0	0.0	0.0	0.0	0.0	0.0	0.0	0.0	0.0	0.0	EMS57767.1(HIV Tat-specific factor 1-like protein [Triticum urartu])	GO:0000184(biological_process:nuclear-transcribed mRNA catabolic process, nonsense-mediated decay); GO:0005829(cellular_component:cytosol); GO:0009910(biological_process:negative regulation of flower development); GO:0000398(biological_process:mRNA splicing, via spliceosome); GO:0005634(cellular_component:nucleus); GO:0003729(molecular_function:mRNA binding)
ENSRNA050009176	tRNA-Val	tRNA-Val for anticodon CAC	74	0.0	0.0	0.0	0.0	0.0	0.0	0.0	0.0	0.0	0.0	0.0	0.0	0.0	0.0	0.0	0.0	0.0	0.0	0.0	0.0	0.0	0.0	0.0	0.0	EMS57767.1(HIV Tat-specific factor 1-like protein [Triticum urartu])	GO:0000184(biological_process:nuclear-transcribed mRNA catabolic process, nonsense-mediated decay); GO:0005829(cellular_component:cytosol); GO:0009910(biological_process:negative regulation of flower development); GO:0000398(biological_process:mRNA splicing, via spliceosome); GO:0005634(cellular_component:nucleus); GO:0003729(molecular_function:mRNA binding)
ENSRNA050009178	tRNA-Val	tRNA-Val for anticodon CAC	74	0.0	0.0	0.0	0.0	0.0	0.0	0.0	0.0	0.0	0.0	0.0	0.0	0.0	0.0	0.0	0.0	0.0	0.0	0.0	0.0	0.0	0.0	0.0	0.0	EMS57767.1(HIV Tat-specific factor 1-like protein [Triticum urartu])	GO:0000184(biological_process:nuclear-transcribed mRNA catabolic process, nonsense-mediated decay); GO:0005829(cellular_component:cytosol); GO:0009910(biological_process:negative regulation of flower development); GO:0000398(biological_process:mRNA splicing, via spliceosome); GO:0005634(cellular_component:nucleus); GO:0003729(molecular_function:mRNA binding)
ENSRNA050009180	tRNA-Val	tRNA-Val for anticodon CAC	74	0.0	0.0	0.0	0.0	0.0	0.0	0.0	0.0	0.0	0.0	0.0	0.0	0.0	0.0	0.0	0.0	0.0	0.0	0.0	0.0	0.0	0.0	0.0	0.0	EMS57767.1(HIV Tat-specific factor 1-like protein [Triticum urartu])	GO:0000184(biological_process:nuclear-transcribed mRNA catabolic process, nonsense-mediated decay); GO:0005829(cellular_component:cytosol); GO:0009910(biological_process:negative regulation of flower development); GO:0000398(biological_process:mRNA splicing, via spliceosome); GO:0005634(cellular_component:nucleus); GO:0003729(molecular_function:mRNA binding)
ENSRNA050009182	tRNA-Cys	tRNA-Cys for anticodon GCA	72	0.0	0.0	0.0	0.0	0.0	0.0	0.0	0.0	0.0	0.0	0.0	0.0	0.0	0.0	0.0	0.0	0.0	0.0	0.0	0.0	0.0	0.0	0.0	0.0
ENSRNA050009184	tRNA-Cys	tRNA-Cys for anticodon GCA	72	0.0	0.0	0.0	0.0	0.0	0.0	0.0	0.0	0.0	0.0	0.0	0.0	0.0	0.0	0.0	0.0	0.0	0.0	0.0	0.0	0.0	0.0	0.0	0.0
ENSRNA050009186	tRNA-Ser	tRNA-Ser for anticodon AGA	82	0.0	0.0	0.0	0.0	0.0	0.0	0.0	0.0	0.0	0.0	0.0	0.0	0.0	0.0	0.0	0.0	0.0	0.0	0.0	0.0	0.0	0.0	0.0	0.0	EMS57569.1(Phosphatidylinositol N-acetylglucosaminyltransferase subunit A [Triticum urartu])	GO:0016757(molecular_function:transferase activity, transferring glycosyl groups); GO:0006506(biological_process:GPI anchor biosynthetic process)
ENSRNA050009188	tRNA-Ser	tRNA-Ser for anticodon CGA	82	0.0	0.0	0.0	0.0	0.0	0.0	0.0	0.0	0.0	0.0	0.0	0.0	0.0	0.0	0.0	0.0	0.0	0.0	0.0	0.0	0.0	0.0	0.0	0.0	AES69591.1(hypothetical protein MTR_3g031810 [Medicago truncatula])	GO:0009658(biological_process:chloroplast organization); GO:0009793(biological_process:embryo development ending in seed dormancy); GO:0003723(molecular_function:RNA binding); GO:0000373(biological_process:Group II intron splicing); GO:0046983(molecular_function:protein dimerization activity); GO:1990825(molecular_function:sequence-specific mRNA binding); GO:0009507(cellular_component:chloroplast)
ENSRNA050009191	tRNA-Ser	tRNA-Ser for anticodon CGA	82	0.0	0.0	0.0	0.0	0.0	0.0	0.0	0.0	0.0	0.0	0.0	0.0	0.0	0.0	0.0	0.0	0.0	0.0	0.0	0.0	0.0	0.0	0.0	0.0	AES69591.1(hypothetical protein MTR_3g031810 [Medicago truncatula])	GO:0009658(biological_process:chloroplast organization); GO:0009793(biological_process:embryo development ending in seed dormancy); GO:0003723(molecular_function:RNA binding); GO:0000373(biological_process:Group II intron splicing); GO:0046983(molecular_function:protein dimerization activity); GO:1990825(molecular_function:sequence-specific mRNA binding); GO:0009507(cellular_component:chloroplast)
ENSRNA050009193	tRNA-Val	tRNA-Val for anticodon AAC	74	0.0	0.0	0.0	0.0	0.0	0.0	0.0	0.0	0.0	0.0	0.0	0.0	0.0	0.0	0.0	0.0	0.0	0.0	0.0	0.0	0.0	0.0	0.0	0.0	KAF7139419.1(hypothetical protein RHSIM_Rhsim07G0078600 [Rhododendron simsii])
ENSRNA050009195	tRNA-Tyr	tRNA-Tyr for anticodon GUA	87	0.0	0.0	0.0	0.0	0.0	0.0	0.0	0.0	0.0	0.0	0.0	0.0	0.0	0.0	0.0	0.0	0.0	0.0	0.0	0.0	0.0	0.0	0.0	0.0
ENSRNA050009197	tRNA-Asp	tRNA-Asp for anticodon GUC	72	0.0	0.0	0.0	0.0	0.0	0.0	0.0	0.0	0.0	0.0	0.0	0.0	0.0	0.0	0.0	0.0	0.0	0.0	0.0	0.0	0.0	0.0	0.0	0.0	BBH00822.1(Transducin/WD40 repeat-like superfamily protein, partial [Prunus dulcis])	GO:0015996(biological_process:chlorophyll catabolic process); GO:0047746(molecular_function:chlorophyllase activity); GO:0102293(molecular_function:pheophytinase b activity)
ENSRNA050009198	tRNA-Glu	tRNA-Glu for anticodon CUC	73	0.0	0.0	0.0	0.0	0.0	0.0	0.0	0.0	0.0	0.0	0.0	0.0	0.0	0.0	0.0	0.0	0.0	0.0	0.0	0.0	0.0	0.0	0.0	0.0
ENSRNA050009200	tRNA-Glu	tRNA-Glu for anticodon CUC	73	0.0	0.0	0.0	0.0	0.0	0.0	0.0	0.0	0.0	0.0	0.0	0.0	0.0	0.0	0.0	0.0	0.0	0.0	0.0	0.0	0.0	0.0	0.0	0.0
ENSRNA050009202	tRNA-Glu	tRNA-Glu for anticodon CUC	73	0.0	0.0	0.0	0.0	0.0	0.0	0.0	0.0	0.0	0.0	0.0	0.0	0.0	0.0	0.0	0.0	0.0	0.0	0.0	0.0	0.0	0.0	0.0	0.0
ENSRNA050009203	tRNA-Glu	tRNA-Glu for anticodon CUC	73	0.0	0.0	0.0	0.0	0.0	0.0	0.0	0.0	0.0	0.0	0.0	0.0	0.0	0.0	0.0	0.0	0.0	0.0	0.0	0.0	0.0	0.0	0.0	0.0
ENSRNA050009205	tRNA-Glu	tRNA-Glu for anticodon CUC	73	0.0	0.0	0.0	0.0	0.0	0.0	0.0	0.0	0.0	0.0	0.0	0.0	0.0	0.0	0.0	0.0	0.0	0.0	0.0	0.0	0.0	0.0	0.0	0.0
ENSRNA050009206	tRNA-Lys	tRNA-Lys for anticodon CUU	73	0.0	0.0	0.0	0.0	0.0	0.0	0.0	0.0	0.0	0.0	0.0	0.0	0.0	0.0	0.0	0.0	0.0	0.0	0.0	0.0	0.0	0.0	0.0	0.0
ENSRNA050009209	tRNA-Lys	tRNA-Lys for anticodon CUU	73	0.0	0.0	0.0	0.0	0.0	0.0	0.0	0.0	0.0	0.0	0.0	0.0	0.0	0.0	0.0	0.0	0.0	0.0	0.0	0.0	0.0	0.0	0.0	0.0
ENSRNA050009210	tRNA-Gly	tRNA-Gly for anticodon GCC	71	0.0	0.0	0.0	0.0	0.0	0.0	0.0	0.0	0.0	0.0	0.0	0.0	0.0	0.0	0.0	0.0	0.0	0.0	0.0	0.0	0.0	0.0	0.0	0.0	PPD91301.1(hypothetical protein GOBAR_DD11763 [Gossypium barbadense])	GO:0016021(cellular_component:integral component of membrane); GO:0004672(molecular_function:protein kinase activity); GO:0005524(molecular_function:ATP binding); GO:0008236(molecular_function:serine-type peptidase activity)
ENSRNA050009212	tRNA-Met	tRNA-Met for anticodon CAU	74	0.0	0.0	0.0	0.0	0.0	0.0	0.0	0.0	0.0	0.0	0.0	0.0	0.0	0.0	0.0	0.0	0.0	0.0	0.0	0.0	0.0	0.0	0.0	0.0
ENSRNA050009213	tRNA-Val	tRNA-Val for anticodon AAC	74	0.0	0.0	0.0	0.0	0.0	0.0	0.0	0.0	0.0	0.0	0.0	0.0	0.0	0.0	0.0	0.0	0.0	0.0	0.0	0.0	0.0	0.0	0.0	0.0	KAF7139419.1(hypothetical protein RHSIM_Rhsim07G0078600 [Rhododendron simsii])
ENSRNA050009215	tRNA-Arg	tRNA-Arg for anticodon ACG	73	0.0	0.0	0.0	0.0	0.0	0.0	0.0	0.0	0.0	0.0	0.0	0.0	0.0	0.0	0.0	0.0	0.0	0.0	0.0	0.0	0.0	0.0	0.0	0.0	KAG6593175.1(hypothetical protein SDJN03_12651, partial [Cucurbita argyrosperma subsp. sororia])
ENSRNA050009217	tRNA-Ile	tRNA-Ile for anticodon AAU	74	0.0	0.0	0.0	0.0	0.0	0.0	0.0	0.0	0.0	0.0	0.0	0.0	0.0	0.0	0.0	0.0	0.0	0.0	0.0	0.0	0.0	0.0	0.0	0.0
ENSRNA050009218	tRNA-Thr	tRNA-Thr for anticodon AGU	74	0.0	0.0	0.0	0.0	0.0	0.0	0.0	0.0	0.0	0.0	0.0	0.0	0.0	0.0	0.0	0.0	0.0	0.0	0.0	0.0	0.0	0.0	0.0	0.0
ENSRNA050009220	tRNA-Thr	tRNA-Thr for anticodon AGU	74	0.0	0.0	0.0	0.0	0.0	0.0	0.0	0.0	0.0	0.0	0.0	0.0	0.0	0.0	0.0	0.0	0.0	0.0	0.0	0.0	0.0	0.0	0.0	0.0
ENSRNA050009221	tRNA-Lys	tRNA-Lys for anticodon UUU	73	0.0	0.0	0.0	0.0	0.0	0.0	0.0	0.0	0.0	0.0	0.0	0.0	0.0	0.0	0.0	0.0	0.0	0.0	0.0	0.0	0.0	0.0	0.0	0.0
ENSRNA050009223	tRNA-Ile	tRNA-Ile for anticodon AAU	74	0.0	0.0	0.0	0.0	0.0	0.0	0.0	0.0	0.0	0.0	0.0	0.0	0.0	0.0	0.0	0.0	0.0	0.0	0.0	0.0	0.0	0.0	0.0	0.0
ENSRNA050009224	tRNA-Pro	tRNA-Pro for anticodon CGG	72	0.0	0.0	0.0	0.0	0.0	0.0	0.0	0.0	0.0	0.0	0.0	0.0	0.0	0.0	0.0	0.0	0.0	0.0	0.0	0.0	0.0	0.0	0.0	0.0
ENSRNA050009226	tRNA-Phe	tRNA-Phe for anticodon GAA	73	0.0	0.0	0.0	0.0	0.0	0.0	0.0	0.0	0.0	0.0	0.0	0.0	0.0	0.0	0.0	0.0	0.0	0.0	0.0	0.0	0.0	0.0	0.0	0.0
ENSRNA050009227	tRNA-Thr	tRNA-Thr for anticodon AGU	74	0.0	0.0	0.0	0.0	0.0	0.0	0.0	0.0	0.0	0.0	0.0	0.0	0.0	0.0	0.0	0.0	0.0	0.0	0.0	0.0	0.0	0.0	0.0	0.0
ENSRNA050009230	tRNA-Glu	tRNA-Glu for anticodon CUC	73	0.0	0.0	0.0	0.0	0.0	0.0	0.0	0.0	0.0	0.0	0.0	0.0	0.0	0.0	0.0	0.0	0.0	0.0	0.0	0.0	0.0	0.0	0.0	0.0
ENSRNA050009234	tRNA-Ala	tRNA-Ala for anticodon AGC	73	0.0	0.0	0.0	0.0	0.0	0.0	0.0	0.0	0.0	0.0	0.0	0.0	0.0	0.0	0.0	0.0	0.0	0.0	0.0	0.0	0.0	0.0	0.0	0.0	KAF8021708.1(hypothetical protein BT93_G1991 [Corymbia citriodora subsp. variegata])
ENSRNA050009235	tRNA-Thr	tRNA-Thr for anticodon UGU	72	0.0	0.0	0.0	0.0	0.0	0.0	0.0	0.0	0.0	0.0	0.0	0.0	0.0	0.0	0.0	0.0	0.0	0.0	0.0	0.0	0.0	0.0	0.0	0.0
ENSRNA050009237	tRNA-Pro	tRNA-Pro for anticodon UGG	72	0.0	0.0	0.0	0.0	0.0	0.0	0.0	0.0	0.0	0.0	0.0	0.0	0.0	0.0	0.0	0.0	0.0	0.0	0.0	0.0	0.0	0.0	0.0	0.0
ENSRNA050009239	tRNA-Pro	tRNA-Pro for anticodon UGG	72	0.0	0.0	0.0	0.0	0.0	0.0	0.0	0.0	0.0	0.0	0.0	0.0	0.0	0.0	0.0	0.0	0.0	0.0	0.0	0.0	0.0	0.0	0.0	0.0
ENSRNA050009241	tRNA-Asn	tRNA-Asn for anticodon GUU	74	0.0	0.0	0.0	0.0	0.0	0.0	0.0	0.0	0.0	0.0	0.0	0.0	0.0	0.0	0.0	0.0	0.0	0.0	0.0	0.0	0.0	0.0	0.0	0.0
ENSRNA050009243	tRNA-Asn	tRNA-Asn for anticodon GUU	74	0.0	0.0	0.0	0.0	0.0	0.0	0.0	0.0	0.0	0.0	0.0	0.0	0.0	0.0	0.0	0.0	0.0	0.0	0.0	0.0	0.0	0.0	0.0	0.0
ENSRNA050009244	tRNA-Asn	tRNA-Asn for anticodon GUU	74	0.0	0.0	0.0	0.0	0.0	0.0	0.0	0.0	0.0	0.0	0.0	0.0	0.0	0.0	0.0	0.0	0.0	0.0	0.0	0.0	0.0	0.0	0.0	0.0
ENSRNA050009246	tRNA-Lys	tRNA-Lys for anticodon UUU	72	0.0	0.0	0.0	0.0	0.0	0.0	0.0	0.0	0.0	0.0	0.0	0.0	0.0	0.0	0.0	0.0	0.0	0.0	0.0	0.0	0.0	0.0	0.0	0.0
ENSRNA050009248	tRNA-Thr	tRNA-Thr for anticodon UGU	72	0.0	0.0	0.0	0.0	0.0	0.0	0.0	0.0	0.0	0.0	0.0	0.0	0.0	0.0	0.0	0.0	0.0	0.0	0.0	0.0	0.0	0.0	0.0	0.0
ENSRNA050009249	tRNA-Asn	tRNA-Asn for anticodon GUU	74	0.0	0.0	0.0	0.0	0.0	0.0	0.0	0.0	0.0	0.0	0.0	0.0	0.0	0.0	0.0	0.0	0.0	0.0	0.0	0.0	0.0	0.0	0.0	0.0
ENSRNA050009251	tRNA-Ser	tRNA-Ser for anticodon AGA	82	0.0	0.0	0.0	0.0	0.0	0.0	0.0	0.0	0.0	0.0	0.0	0.0	0.0	0.0	0.0	0.0	0.0	0.0	0.0	0.0	0.0	0.0	0.0	0.0	EMS57569.1(Phosphatidylinositol N-acetylglucosaminyltransferase subunit A [Triticum urartu])	GO:0016757(molecular_function:transferase activity, transferring glycosyl groups); GO:0006506(biological_process:GPI anchor biosynthetic process)
ENSRNA050009253	tRNA-Ser	tRNA-Ser for anticodon AGA	82	0.0	0.0	0.0	0.0	0.0	0.0	0.0	0.0	0.0	0.0	0.0	0.0	0.0	0.0	0.0	0.0	0.0	0.0	0.0	0.0	0.0	0.0	0.0	0.0	EMS57569.1(Phosphatidylinositol N-acetylglucosaminyltransferase subunit A [Triticum urartu])	GO:0016757(molecular_function:transferase activity, transferring glycosyl groups); GO:0006506(biological_process:GPI anchor biosynthetic process)
ENSRNA050009255	tRNA-Arg	tRNA-Arg for anticodon UCU	73	0.0	0.0	0.0	0.0	0.0	0.0	0.0	0.0	0.0	0.0	0.0	0.0	0.0	0.0	0.0	0.0	0.0	0.0	0.0	0.0	0.0	0.0	0.0	0.0
ENSRNA050009257	tRNA-Arg	tRNA-Arg for anticodon CCG	73	0.0	0.0	0.0	0.0	0.0	0.0	0.0	0.0	0.0	0.0	0.0	0.0	0.0	0.0	0.0	0.0	0.0	0.0	0.0	0.0	0.0	0.0	0.0	0.0
ENSRNA050009259	tRNA-Arg	tRNA-Arg for anticodon CCG	73	0.0	0.0	0.0	0.0	0.0	0.0	0.0	0.0	0.0	0.0	0.0	0.0	0.0	0.0	0.0	0.0	0.0	0.0	0.0	0.0	0.0	0.0	0.0	0.0
ENSRNA050009260	tRNA-Lys	tRNA-Lys for anticodon UUU	73	0.0	0.0	0.0	0.0	0.0	0.0	0.0	0.0	0.0	0.0	0.0	0.0	0.0	0.0	0.0	0.0	0.0	0.0	0.0	0.0	0.0	0.0	0.0	0.0
ENSRNA050009262	tRNA-Lys	tRNA-Lys for anticodon UUU	72	0.0	0.0	0.0	0.0	0.0	0.0	0.0	0.0	0.0	0.0	0.0	0.0	0.0	0.0	0.0	0.0	0.0	0.0	0.0	0.0	0.0	0.0	0.0	0.0
ENSRNA050009264	tRNA-Lys	tRNA-Lys for anticodon UUU	72	0.0	0.0	0.0	0.0	0.0	0.0	0.0	0.0	0.0	0.0	0.0	0.0	0.0	0.0	0.0	0.0	0.0	0.0	0.0	0.0	0.0	0.0	0.0	0.0
ENSRNA050009266	tRNA-Lys	tRNA-Lys for anticodon UUU	72	0.0	0.0	0.0	0.0	0.0	0.0	0.0	0.0	0.0	0.0	0.0	0.0	0.0	0.0	0.0	0.0	0.0	0.0	0.0	0.0	0.0	0.0	0.0	0.0
ENSRNA050009268	tRNA-Arg	tRNA-Arg for anticodon CCU	73	0.0	0.0	0.0	0.0	0.0	0.0	0.0	0.0	0.0	0.0	0.0	0.0	0.0	0.0	0.0	0.0	0.0	0.0	0.0	0.0	0.0	0.0	0.0	0.0	AES99523.1(transmembrane protein, putative [Medicago truncatula])	GO:0016021(cellular_component:integral component of membrane)
ENSRNA050009269	tRNA-Arg	tRNA-Arg for anticodon ACG	73	0.0	0.0	0.0	0.0	0.0	0.0	0.0	0.0	0.0	0.0	0.0	0.0	0.0	0.0	0.0	0.0	0.0	0.0	0.0	0.0	0.0	0.0	0.0	0.0	KAG6593175.1(hypothetical protein SDJN03_12651, partial [Cucurbita argyrosperma subsp. sororia])
ENSRNA050009271	tRNA-Gln	tRNA-Gln for anticodon CUG	72	0.0	0.0	0.0	0.0	0.0	0.0	0.0	0.0	0.0	0.0	0.0	0.0	0.0	0.0	0.0	0.0	0.0	0.0	0.0	0.0	0.0	0.0	0.0	0.0
ENSRNA050009273	tRNA-Thr	tRNA-Thr for anticodon AGU	74	0.0	0.0	0.0	0.0	0.0	0.0	0.0	0.0	0.0	0.0	0.0	0.0	0.0	0.0	0.0	0.0	0.0	0.0	0.0	0.0	0.0	0.0	0.0	0.0
ENSRNA050009274	tRNA-Lys	tRNA-Lys for anticodon UUU	72	0.0	0.0	0.0	0.0	0.0	0.0	0.0	0.0	0.0	0.0	0.0	0.0	0.0	0.0	0.0	0.0	0.0	0.0	0.0	0.0	0.0	0.0	0.0	0.0
ENSRNA050009276	tRNA-Leu	tRNA-Leu for anticodon CAG	81	0.0	0.0	0.0	0.0	0.0	0.0	0.0	0.0	0.0	0.0	0.0	0.0	0.0	0.0	0.0	0.0	0.0	0.0	0.0	0.0	0.0	0.0	0.0	0.0	ESR60976.1(hypothetical protein CICLE_v10017825mg, partial [Citrus clementina])	GO:0016021(cellular_component:integral component of membrane); GO:0005840(cellular_component:ribosome)
ENSRNA050009277	tRNA-Cys	tRNA-Cys for anticodon GCA	72	0.0	0.0	0.0	0.0	0.0	0.0	0.0	0.0	0.0	0.0	0.0	0.0	0.0	0.0	0.0	0.0	0.0	0.0	0.0	0.0	0.0	0.0	0.0	0.0
ENSRNA050009279	tRNA-Gly	tRNA-Gly for anticodon GCC	71	0.0	0.0	0.0	0.0	0.0	0.0	0.0	0.0	0.0	0.0	0.0	0.0	0.0	0.0	0.0	0.0	0.0	0.0	0.0	0.0	0.0	0.0	0.0	0.0	PPD91301.1(hypothetical protein GOBAR_DD11763 [Gossypium barbadense])	GO:0016021(cellular_component:integral component of membrane); GO:0004672(molecular_function:protein kinase activity); GO:0005524(molecular_function:ATP binding); GO:0008236(molecular_function:serine-type peptidase activity)
ENSRNA050009280	tRNA-Ala	tRNA-Ala for anticodon CGC	73	0.0	0.0	0.0	0.0	0.0	0.0	0.0	0.0	0.0	0.0	0.0	0.0	0.0	0.0	0.0	0.0	0.0	0.0	0.0	0.0	0.0	0.0	0.0	0.0	CAB4315553.1(unnamed protein product [Prunus armeniaca])
ENSRNA050009282	tRNA-Ala	tRNA-Ala for anticodon CGC	73	0.0	0.0	0.0	0.0	0.0	0.0	0.0	0.0	0.0	0.0	0.0	0.0	0.0	0.0	0.0	0.0	0.0	0.0	0.0	0.0	0.0	0.0	0.0	0.0	CAB4315553.1(unnamed protein product [Prunus armeniaca])
ENSRNA050009284	tRNA-Gly	tRNA-Gly for anticodon CCC	71	0.0	0.0	0.0	0.0	0.0	0.0	0.0	0.0	0.0	0.0	0.0	0.0	0.0	0.0	0.0	0.0	0.0	0.0	0.0	0.0	0.0	0.0	0.0	0.0	KAF8117885.1(hypothetical protein N665_0008s0225 [Sinapis alba])	GO:0016021(cellular_component:integral component of membrane)
ENSRNA050009286	tRNA-Lys	tRNA-Lys for anticodon CUU	73	0.0	0.0	0.0	0.0	0.0	0.0	0.0	0.0	0.0	0.0	0.0	0.0	0.0	0.0	0.0	0.0	0.0	0.0	0.0	0.0	0.0	0.0	0.0	0.0
ENSRNA050009288	tRNA-Glu	tRNA-Glu for anticodon CUC	73	0.0	0.0	0.0	0.0	0.0	0.0	0.0	0.0	0.0	0.0	0.0	0.0	0.0	0.0	0.0	0.0	0.0	0.0	0.0	0.0	0.0	0.0	0.0	0.0
ENSRNA050009289	tRNA-Tyr	tRNA-Tyr for anticodon GUA	85	0.0	0.0	0.0	0.0	0.0	0.0	0.0	0.0	0.0	0.0	0.0	0.0	0.0	0.0	0.0	0.0	0.0	0.0	0.0	0.0	0.0	0.0	0.0	0.0
ENSRNA050009291	tRNA-Leu	tRNA-Leu for anticodon CAA	84	0.0	0.0	0.0	0.0	0.0	0.0	0.0	0.0	0.0	0.0	0.0	0.0	0.0	0.0	0.0	0.0	0.0	0.0	0.0	0.0	0.0	0.0	0.0	0.0	PNT73916.1(hypothetical protein BRADI_1g04125v3 [Brachypodium distachyon])	GO:0004497(molecular_function:monooxygenase activity); GO:0009555(biological_process:pollen development); GO:0020037(molecular_function:heme binding); GO:0016021(cellular_component:integral component of membrane); GO:0016705(molecular_function:oxidoreductase activity, acting on paired donors, with incorporation or reduction of molecular oxygen); GO:0009812(biological_process:flavonoid metabolic p…				COG0534(V:Defense mechanisms)	COG0534(Mate efflux family protein)
ENSRNA050009292	tRNA-Glu	tRNA-Glu for anticodon CUC	73	0.0	0.0	0.0	0.0	0.0	0.0	0.0	0.0	0.0	0.0	0.0	0.0	0.0	0.0	0.0	0.0	0.0	0.0	0.0	0.0	0.0	0.0	0.0	0.0
ENSRNA050009294	tRNA-Lys	tRNA-Lys for anticodon CUU	73	0.0	0.0	0.0	0.0	0.0	0.0	0.0	0.0	0.0	0.0	0.0	0.0	0.0	0.0	0.0	0.0	0.0	0.0	0.0	0.0	0.0	0.0	0.0	0.0
ENSRNA050009296	tRNA-Lys	tRNA-Lys for anticodon CUU	73	0.0	0.0	0.0	0.0	0.0	0.0	0.0	0.0	0.0	0.0	0.0	0.0	0.0	0.0	0.0	0.0	0.0	0.0	0.0	0.0	0.0	0.0	0.0	0.0
ENSRNA050009297	tRNA-Val	tRNA-Val for anticodon CAC	74	0.0	0.0	0.0	0.0	0.0	0.0	0.0	0.0	0.0	0.0	0.0	0.0	0.0	0.0	0.0	0.0	0.0	0.0	0.0	0.0	0.0	0.0	0.0	0.0	EMS57767.1(HIV Tat-specific factor 1-like protein [Triticum urartu])	GO:0000184(biological_process:nuclear-transcribed mRNA catabolic process, nonsense-mediated decay); GO:0005829(cellular_component:cytosol); GO:0009910(biological_process:negative regulation of flower development); GO:0000398(biological_process:mRNA splicing, via spliceosome); GO:0005634(cellular_component:nucleus); GO:0003729(molecular_function:mRNA binding)
ENSRNA050009298	tRNA-Lys	tRNA-Lys for anticodon CUU	73	0.0	0.0	0.0	0.0	0.0	0.0	0.0	0.0	0.0	0.0	0.0	0.0	0.0	0.0	0.0	0.0	0.0	0.0	0.0	0.0	0.0	0.0	0.0	0.0
ENSRNA050009300	tRNA-Gln	tRNA-Gln for anticodon UUG	72	0.0	0.0	0.0	0.0	0.0	0.0	0.0	0.0	0.0	0.0	0.0	0.0	0.0	0.0	0.0	0.0	0.0	0.0	0.0	0.0	0.0	0.0	0.0	0.0
ENSRNA050009302	tRNA-Ser	tRNA-Ser for anticodon CGA	82	0.0	0.0	0.0	0.0	0.0	0.0	0.0	0.0	0.0	0.0	0.0	0.0	0.0	0.0	0.0	0.0	0.0	0.0	0.0	0.0	0.0	0.0	0.0	0.0	KDO37451.1(hypothetical protein CISIN_1g039508mg [Citrus sinensis])	GO:0046983(molecular_function:protein dimerization activity)
ENSRNA050009303	tRNA-Ser	tRNA-Ser for anticodon CGA	82	0.0	0.0	0.0	0.0	0.0	0.0	0.0	0.0	0.0	0.0	0.0	0.0	0.0	0.0	0.0	0.0	0.0	0.0	0.0	0.0	0.0	0.0	0.0	0.0	AES69591.1(hypothetical protein MTR_3g031810 [Medicago truncatula])	GO:0009658(biological_process:chloroplast organization); GO:0009793(biological_process:embryo development ending in seed dormancy); GO:0003723(molecular_function:RNA binding); GO:0000373(biological_process:Group II intron splicing); GO:0046983(molecular_function:protein dimerization activity); GO:1990825(molecular_function:sequence-specific mRNA binding); GO:0009507(cellular_component:chloroplast)
ENSRNA050009305	tRNA-Arg	tRNA-Arg for anticodon CCU	73	0.0	0.0	0.0	0.0	0.0	0.0	0.0	0.0	0.0	0.0	0.0	0.0	0.0	0.0	0.0	0.0	0.0	0.0	0.0	0.0	0.0	0.0	0.0	0.0	AES99523.1(transmembrane protein, putative [Medicago truncatula])	GO:0016021(cellular_component:integral component of membrane)
ENSRNA050009307	tRNA-Arg	tRNA-Arg for anticodon CCU	73	0.0	0.0	0.0	0.0	0.0	0.0	0.0	0.0	0.0	0.0	0.0	0.0	0.0	0.0	0.0	0.0	0.0	0.0	0.0	0.0	0.0	0.0	0.0	0.0	AES99523.1(transmembrane protein, putative [Medicago truncatula])	GO:0016021(cellular_component:integral component of membrane)
ENSRNA050009309	tRNA-Arg	tRNA-Arg for anticodon CCU	73	0.0	0.0	0.0	0.0	0.0	0.0	0.0	0.0	0.0	0.0	0.0	0.0	0.0	0.0	0.0	0.0	0.0	0.0	0.0	0.0	0.0	0.0	0.0	0.0	AES99523.1(transmembrane protein, putative [Medicago truncatula])	GO:0016021(cellular_component:integral component of membrane)
ENSRNA050009310	tRNA-Arg	tRNA-Arg for anticodon CCU	73	0.0	0.0	0.0	0.0	0.0	0.0	0.0	0.0	0.0	0.0	0.0	0.0	0.0	0.0	0.0	0.0	0.0	0.0	0.0	0.0	0.0	0.0	0.0	0.0	AES99523.1(transmembrane protein, putative [Medicago truncatula])	GO:0016021(cellular_component:integral component of membrane)
ENSRNA050009312	tRNA-Arg	tRNA-Arg for anticodon CCU	73	0.0	0.0	0.0	0.0	0.0	0.0	0.0	0.0	0.0	0.0	0.0	0.0	0.0	0.0	0.0	0.0	0.0	0.0	0.0	0.0	0.0	0.0	0.0	0.0	AES99523.1(transmembrane protein, putative [Medicago truncatula])	GO:0016021(cellular_component:integral component of membrane)
ENSRNA050009314	tRNA-Tyr	tRNA-Tyr for anticodon GUA	72	0.0	0.0	0.0	0.0	0.0	0.0	0.0	0.0	0.0	0.0	0.0	0.0	0.0	0.0	0.0	0.0	0.0	0.0	0.0	0.0	0.0	0.0	0.0	0.0
ENSRNA050009316	tRNA-Cys	tRNA-Cys for anticodon GCA	72	0.0	0.0	0.0	0.0	0.0	0.0	0.0	0.0	0.0	0.0	0.0	0.0	0.0	0.0	0.0	0.0	0.0	0.0	0.0	0.0	0.0	0.0	0.0	0.0
ENSRNA050009317	tRNA-Cys	tRNA-Cys for anticodon GCA	72	0.0	0.0	0.0	0.0	0.0	0.0	0.0	0.0	0.0	0.0	0.0	0.0	0.0	0.0	0.0	0.0	0.0	0.0	0.0	0.0	0.0	0.0	0.0	0.0
ENSRNA050009319	tRNA-Cys	tRNA-Cys for anticodon GCA	72	0.0	0.0	0.0	0.0	0.0	0.0	0.0	0.0	0.0	0.0	0.0	0.0	0.0	0.0	0.0	0.0	0.0	0.0	0.0	0.0	0.0	0.0	0.0	0.0
ENSRNA050009321	tRNA-Cys	tRNA-Cys for anticodon GCA	72	0.0	0.0	0.0	0.0	0.0	0.0	0.0	0.0	0.0	0.0	0.0	0.0	0.0	0.0	0.0	0.0	0.0	0.0	0.0	0.0	0.0	0.0	0.0	0.0
ENSRNA050009322	tRNA-Val	tRNA-Val for anticodon CAC	74	0.0	0.0	0.0	0.0	0.0	0.0	0.0	0.0	0.0	0.0	0.0	0.0	0.0	0.0	0.0	0.0	0.0	0.0	0.0	0.0	0.0	0.0	0.0	0.0	EMS57767.1(HIV Tat-specific factor 1-like protein [Triticum urartu])	GO:0000184(biological_process:nuclear-transcribed mRNA catabolic process, nonsense-mediated decay); GO:0005829(cellular_component:cytosol); GO:0009910(biological_process:negative regulation of flower development); GO:0000398(biological_process:mRNA splicing, via spliceosome); GO:0005634(cellular_component:nucleus); GO:0003729(molecular_function:mRNA binding)
ENSRNA050009324	tRNA-Val	tRNA-Val for anticodon CAC	74	0.0	0.0	0.0	0.0	0.0	0.0	0.0	0.0	0.0	0.0	0.0	0.0	0.0	0.0	0.0	0.0	0.0	0.0	0.0	0.0	0.0	0.0	0.0	0.0	EMS57767.1(HIV Tat-specific factor 1-like protein [Triticum urartu])	GO:0000184(biological_process:nuclear-transcribed mRNA catabolic process, nonsense-mediated decay); GO:0005829(cellular_component:cytosol); GO:0009910(biological_process:negative regulation of flower development); GO:0000398(biological_process:mRNA splicing, via spliceosome); GO:0005634(cellular_component:nucleus); GO:0003729(molecular_function:mRNA binding)
ENSRNA050009326	tRNA-Val	tRNA-Val for anticodon CAC	74	0.0	0.0	0.0	0.0	0.0	0.0	0.0	0.0	0.0	0.0	0.0	0.0	0.0	0.0	0.0	0.0	0.0	0.0	0.0	0.0	0.0	0.0	0.0	0.0	EMS57767.1(HIV Tat-specific factor 1-like protein [Triticum urartu])	GO:0000184(biological_process:nuclear-transcribed mRNA catabolic process, nonsense-mediated decay); GO:0005829(cellular_component:cytosol); GO:0009910(biological_process:negative regulation of flower development); GO:0000398(biological_process:mRNA splicing, via spliceosome); GO:0005634(cellular_component:nucleus); GO:0003729(molecular_function:mRNA binding)
ENSRNA050009328	tRNA-Arg	tRNA-Arg for anticodon ACG	73	0.0	0.0	0.0	0.0	0.0	0.0	0.0	0.0	0.0	0.0	0.0	0.0	0.0	0.0	0.0	0.0	0.0	0.0	0.0	0.0	0.0	0.0	0.0	0.0	KAG6593175.1(hypothetical protein SDJN03_12651, partial [Cucurbita argyrosperma subsp. sororia])
ENSRNA050009330	tRNA-Arg	tRNA-Arg for anticodon ACG	73	0.0	0.0	0.0	0.0	0.0	0.0	0.0	0.0	0.0	0.0	0.0	0.0	0.0	0.0	0.0	0.0	0.0	0.0	0.0	0.0	0.0	0.0	0.0	0.0	KAG6593175.1(hypothetical protein SDJN03_12651, partial [Cucurbita argyrosperma subsp. sororia])
ENSRNA050009331	tRNA-Ser	tRNA-Ser for anticodon UGA	82	0.0	0.0	0.0	0.0	0.0	0.0	0.0	0.0	0.0	0.0	0.0	0.0	0.0	0.0	0.0	0.0	0.0	0.0	0.0	0.0	0.0	0.0	0.0	0.0	AES74272.1(transmembrane protein, putative [Medicago truncatula])	GO:0016021(cellular_component:integral component of membrane)
ENSRNA050009333	tRNA-Val	tRNA-Val for anticodon CAC	74	0.0	0.0	0.0	0.0	0.0	0.0	0.0	0.0	0.0	0.0	0.0	0.0	0.0	0.0	0.0	0.0	0.0	0.0	0.0	0.0	0.0	0.0	0.0	0.0	EMS57767.1(HIV Tat-specific factor 1-like protein [Triticum urartu])	GO:0000184(biological_process:nuclear-transcribed mRNA catabolic process, nonsense-mediated decay); GO:0005829(cellular_component:cytosol); GO:0009910(biological_process:negative regulation of flower development); GO:0000398(biological_process:mRNA splicing, via spliceosome); GO:0005634(cellular_component:nucleus); GO:0003729(molecular_function:mRNA binding)
ENSRNA050009335	tRNA-Lys	tRNA-Lys for anticodon UUU	73	0.0	0.0	0.0	0.0	0.0	0.0	0.0	0.0	0.0	0.0	0.0	0.0	0.0	0.0	0.0	0.0	0.0	0.0	0.0	0.0	0.0	0.0	0.0	0.0
ENSRNA050009336	tRNA-Lys	tRNA-Lys for anticodon UUU	73	0.0	0.0	0.0	0.0	0.0	0.0	0.0	0.0	0.0	0.0	0.0	0.0	0.0	0.0	0.0	0.0	0.0	0.0	0.0	0.0	0.0	0.0	0.0	0.0
ENSRNA050009338	tRNA-Lys	tRNA-Lys for anticodon UUU	73	0.0	0.0	0.0	0.0	0.0	0.0	0.0	0.0	0.0	0.0	0.0	0.0	0.0	0.0	0.0	0.0	0.0	0.0	0.0	0.0	0.0	0.0	0.0	0.0
ENSRNA050009339	tRNA-Pro	tRNA-Pro for anticodon AGG	72	0.0	0.0	0.0	0.0	0.0	0.0	0.0	0.0	0.0	0.0	0.0	0.0	0.0	0.0	0.0	0.0	0.0	0.0	0.0	0.0	0.0	0.0	0.0	0.0
ENSRNA050009341	tRNA-Gly	tRNA-Gly for anticodon UCC	72	0.0	0.0	0.0	0.0	0.0	0.0	0.0	0.0	0.0	0.0	0.0	0.0	0.0	0.0	0.0	0.0	0.0	0.0	0.0	0.0	0.0	0.0	0.0	0.0
ENSRNA050009342	tRNA-Lys	tRNA-Lys for anticodon CUU	73	0.0	0.0	0.0	0.0	0.0	0.0	0.0	0.0	0.0	0.0	0.0	0.0	0.0	0.0	0.0	0.0	0.0	0.0	0.0	0.0	0.0	0.0	0.0	0.0
ENSRNA050009344	tRNA-Arg	tRNA-Arg for anticodon ACG	73	0.0	0.0	0.0	0.0	0.0	0.0	0.0	0.0	0.0	0.0	0.0	0.0	0.0	0.0	0.0	0.0	0.0	0.0	0.0	0.0	0.0	0.0	0.0	0.0	KAG6593175.1(hypothetical protein SDJN03_12651, partial [Cucurbita argyrosperma subsp. sororia])
ENSRNA050009346	tRNA-Thr	tRNA-Thr for anticodon GGU	74	0.0	0.0	0.0	0.0	0.0	0.0	0.0	0.0	0.0	0.0	0.0	0.0	0.0	0.0	0.0	0.0	0.0	0.0	0.0	0.0	0.0	0.0	0.0	0.0
ENSRNA050009348	tRNA-Lys	tRNA-Lys for anticodon UUU	72	0.0	0.0	0.0	0.0	0.0	0.0	0.0	0.0	0.0	0.0	0.0	0.0	0.0	0.0	0.0	0.0	0.0	0.0	0.0	0.0	0.0	0.0	0.0	0.0
ENSRNA050009350	tRNA-Lys	tRNA-Lys for anticodon UUU	72	0.0	0.0	0.0	0.0	0.0	0.0	0.0	0.0	0.0	0.0	0.0	0.0	0.0	0.0	0.0	0.0	0.0	0.0	0.0	0.0	0.0	0.0	0.0	0.0
ENSRNA050009352	tRNA-Arg	tRNA-Arg for anticodon CCU	73	0.0	0.0	0.0	0.0	0.0	0.0	0.0	0.0	0.0	0.0	0.0	0.0	0.0	0.0	0.0	0.0	0.0	0.0	0.0	0.0	0.0	0.0	0.0	0.0	AES99523.1(transmembrane protein, putative [Medicago truncatula])	GO:0016021(cellular_component:integral component of membrane)
ENSRNA050009354	tRNA-Gln	tRNA-Gln for anticodon CUG	72	0.0	0.0	0.0	0.0	0.0	0.0	0.0	0.0	0.0	0.0	0.0	0.0	0.0	0.0	0.0	0.0	0.0	0.0	0.0	0.0	0.0	0.0	0.0	0.0
ENSRNA050009355	tRNA-Ala	tRNA-Ala for anticodon UGC	73	2.25	2.6	1.39	2.18	2.71	0.08	0.03	0.17	0.05	0.65	1.75	2.15	2.44	1.42	1.36	0.07	0.36	0.11	0.08	0.04	2.226	0.196	1.824	0.132	AES74763.1(transmembrane protein, putative [Medicago truncatula])	GO:0016021(cellular_component:integral component of membrane)
ENSRNA050009358	tRNA-Arg	tRNA-Arg for anticodon CCU	73	0.0	0.0	0.0	0.0	0.0	0.0	0.0	0.0	0.0	0.0	0.0	0.0	0.0	0.0	0.0	0.0	0.0	0.0	0.0	0.0	0.0	0.0	0.0	0.0	AES99523.1(transmembrane protein, putative [Medicago truncatula])	GO:0016021(cellular_component:integral component of membrane)
ENSRNA050009360	tRNA-Asp	tRNA-Asp for anticodon GUC	72	0.0	0.0	0.0	0.0	0.0	0.0	0.0	0.0	0.0	0.0	0.0	0.0	0.0	0.0	0.0	0.0	0.0	0.0	0.0	0.0	0.0	0.0	0.0	0.0	BBH00822.1(Transducin/WD40 repeat-like superfamily protein, partial [Prunus dulcis])	GO:0015996(biological_process:chlorophyll catabolic process); GO:0047746(molecular_function:chlorophyllase activity); GO:0102293(molecular_function:pheophytinase b activity)
ENSRNA050009362	tRNA-Asp	tRNA-Asp for anticodon GUC	72	0.0	0.0	0.0	0.0	0.0	0.0	0.0	0.0	0.0	0.0	0.0	0.0	0.0	0.0	0.0	0.0	0.0	0.0	0.0	0.0	0.0	0.0	0.0	0.0	BBH00822.1(Transducin/WD40 repeat-like superfamily protein, partial [Prunus dulcis])	GO:0015996(biological_process:chlorophyll catabolic process); GO:0047746(molecular_function:chlorophyllase activity); GO:0102293(molecular_function:pheophytinase b activity)
ENSRNA050009364	tRNA-Asp	tRNA-Asp for anticodon GUC	72	0.0	0.0	0.0	0.0	0.0	0.0	0.0	0.0	0.0	0.0	0.0	0.0	0.0	0.0	0.0	0.0	0.0	0.0	0.0	0.0	0.0	0.0	0.0	0.0	BBH00822.1(Transducin/WD40 repeat-like superfamily protein, partial [Prunus dulcis])	GO:0015996(biological_process:chlorophyll catabolic process); GO:0047746(molecular_function:chlorophyllase activity); GO:0102293(molecular_function:pheophytinase b activity)
ENSRNA050009366	tRNA-Asp	tRNA-Asp for anticodon GUC	72	0.0	0.0	0.0	0.0	0.0	0.0	0.0	0.0	0.0	0.0	0.0	0.0	0.0	0.0	0.0	0.0	0.0	0.0	0.0	0.0	0.0	0.0	0.0	0.0	BBH00822.1(Transducin/WD40 repeat-like superfamily protein, partial [Prunus dulcis])	GO:0015996(biological_process:chlorophyll catabolic process); GO:0047746(molecular_function:chlorophyllase activity); GO:0102293(molecular_function:pheophytinase b activity)
ENSRNA050009367	tRNA-Asp	tRNA-Asp for anticodon GUC	72	0.0	0.0	0.0	0.0	0.0	0.0	0.0	0.0	0.0	0.0	0.0	0.0	0.0	0.0	0.0	0.0	0.0	0.0	0.0	0.0	0.0	0.0	0.0	0.0	BBH00822.1(Transducin/WD40 repeat-like superfamily protein, partial [Prunus dulcis])	GO:0015996(biological_process:chlorophyll catabolic process); GO:0047746(molecular_function:chlorophyllase activity); GO:0102293(molecular_function:pheophytinase b activity)
ENSRNA050009369	tRNA-Asp	tRNA-Asp for anticodon GUC	74	0.0	0.0	0.0	0.0	0.0	0.0	0.0	0.0	0.0	0.0	0.0	0.0	0.0	0.0	0.0	0.0	0.0	0.0	0.0	0.0	0.0	0.0	0.0	0.0
ENSRNA050009371	tRNA-Ala	tRNA-Ala for anticodon UGC	73	0.0	0.0	0.0	0.0	0.0	0.0	0.0	0.0	0.0	0.0	0.0	0.0	0.0	0.0	0.0	0.0	0.0	0.0	0.0	0.0	0.0	0.0	0.0	0.0	AES74763.1(transmembrane protein, putative [Medicago truncatula])	GO:0016021(cellular_component:integral component of membrane)
ENSRNA050009374	tRNA-Pro	tRNA-Pro for anticodon UGG	72	0.0	0.0	0.0	0.0	0.0	0.0	0.0	0.0	0.0	0.0	0.0	0.0	0.0	0.0	0.0	0.0	0.0	0.0	0.0	0.0	0.0	0.0	0.0	0.0
ENSRNA050009376	tRNA-Asp	tRNA-Asp for anticodon GUC	72	0.0	0.0	0.0	0.0	0.0	0.0	0.0	0.0	0.0	0.0	0.0	0.0	0.0	0.0	0.0	0.0	0.0	0.0	0.0	0.0	0.0	0.0	0.0	0.0	BBH00822.1(Transducin/WD40 repeat-like superfamily protein, partial [Prunus dulcis])	GO:0015996(biological_process:chlorophyll catabolic process); GO:0047746(molecular_function:chlorophyllase activity); GO:0102293(molecular_function:pheophytinase b activity)
ENSRNA050009378	tRNA-Pro	tRNA-Pro for anticodon UGG	72	0.0	0.0	0.0	0.0	0.0	0.0	0.0	0.0	0.0	0.0	0.0	0.0	0.0	0.0	0.0	0.0	0.0	0.0	0.0	0.0	0.0	0.0	0.0	0.0
ENSRNA050009379	tRNA-Ala	tRNA-Ala for anticodon UGC	73	0.0	0.0	0.0	0.0	0.0	0.0	0.0	0.0	0.0	0.0	0.0	0.0	0.0	0.0	0.0	0.0	0.0	0.0	0.0	0.0	0.0	0.0	0.0	0.0	AES74763.1(transmembrane protein, putative [Medicago truncatula])	GO:0016021(cellular_component:integral component of membrane)
ENSRNA050009380	tRNA-Ala	tRNA-Ala for anticodon UGC	73	0.0	0.0	0.0	0.0	0.0	0.0	0.0	0.0	0.0	0.0	0.0	0.0	0.0	0.0	0.0	0.0	0.0	0.0	0.0	0.0	0.0	0.0	0.0	0.0	AES74763.1(transmembrane protein, putative [Medicago truncatula])	GO:0016021(cellular_component:integral component of membrane)
ENSRNA050009382	tRNA-Trp	tRNA-Trp for anticodon CCA	72	0.0	0.0	0.0	0.0	0.0	0.0	0.0	0.0	0.0	0.0	0.0	0.0	0.0	0.0	0.0	0.0	0.0	0.0	0.0	0.0	0.0	0.0	0.0	0.0
ENSRNA050009384	tRNA-Trp	tRNA-Trp for anticodon CCA	72	0.0	0.0	0.0	0.0	0.0	0.0	0.0	0.0	0.0	0.0	0.0	0.0	0.0	0.0	0.0	0.0	0.0	0.0	0.0	0.0	0.0	0.0	0.0	0.0
ENSRNA050009386	tRNA-Ser	tRNA-Ser for anticodon AGA	82	0.0	0.0	0.0	0.0	0.0	0.0	0.0	0.0	0.0	0.0	0.0	0.0	0.0	0.0	0.0	0.0	0.0	0.0	0.0	0.0	0.0	0.0	0.0	0.0	EMS57569.1(Phosphatidylinositol N-acetylglucosaminyltransferase subunit A [Triticum urartu])	GO:0016021(cellular_component:integral component of membrane); GO:0016757(molecular_function:transferase activity, transferring glycosyl groups); GO:0006506(biological_process:GPI anchor biosynthetic process)
ENSRNA050009387	tRNA-Ile	tRNA-Ile for anticodon AAU	74	0.0	0.0	0.0	0.0	0.0	0.0	0.0	0.0	0.0	0.0	0.0	0.0	0.0	0.0	0.0	0.0	0.0	0.0	0.0	0.0	0.0	0.0	0.0	0.0
ENSRNA050009389	tRNA-Phe	tRNA-Phe for anticodon GAA	73	0.0	0.0	0.0	0.0	0.0	0.0	0.0	0.0	0.0	0.0	0.0	0.0	0.0	0.0	0.0	0.0	0.0	0.0	0.0	0.0	0.0	0.0	0.0	0.0
ENSRNA050009391	tRNA-Asn	tRNA-Asn for anticodon GUU	72	0.0	0.0	0.0	0.0	0.0	0.0	0.0	0.0	0.0	0.0	0.0	0.0	0.0	0.0	0.0	0.0	0.0	0.0	0.0	0.0	0.0	0.0	0.0	0.0
ENSRNA050009393	tRNA-Asn	tRNA-Asn for anticodon GUU	72	0.0	0.0	0.0	0.0	0.0	0.0	0.0	0.0	0.0	0.0	0.0	0.0	0.0	0.0	0.0	0.0	0.0	0.0	0.0	0.0	0.0	0.0	0.0	0.0
ENSRNA050009395	tRNA-Pro	tRNA-Pro for anticodon UGG	72	0.0	0.0	0.0	0.0	0.0	0.0	0.0	0.0	0.0	0.0	0.0	0.0	0.0	0.0	0.0	0.0	0.0	0.0	0.0	0.0	0.0	0.0	0.0	0.0
ENSRNA050009397	tRNA-Pro	tRNA-Pro for anticodon AGG	72	0.0	0.0	0.0	0.0	0.0	0.0	0.0	0.0	0.0	0.0	0.0	0.0	0.0	0.0	0.0	0.0	0.0	0.0	0.0	0.0	0.0	0.0	0.0	0.0
ENSRNA050009399	tRNA-Pro	tRNA-Pro for anticodon AGG	72	0.0	0.0	0.0	0.0	0.0	0.0	0.0	0.0	0.0	0.0	0.0	0.0	0.0	0.0	0.0	0.0	0.0	0.0	0.0	0.0	0.0	0.0	0.0	0.0
ENSRNA050009401	tRNA-Pro	tRNA-Pro for anticodon AGG	72	0.0	0.0	0.0	0.0	0.0	0.0	0.0	0.0	0.0	0.0	0.0	0.0	0.0	0.0	0.0	0.0	0.0	0.0	0.0	0.0	0.0	0.0	0.0	0.0
ENSRNA050009403	tRNA-Pro	tRNA-Pro for anticodon AGG	72	0.0	0.0	0.0	0.0	0.0	0.0	0.0	0.0	0.0	0.0	0.0	0.0	0.0	0.0	0.0	0.0	0.0	0.0	0.0	0.0	0.0	0.0	0.0	0.0
ENSRNA050009405	tRNA-Leu	tRNA-Leu for anticodon AAG	81	0.0	0.0	0.0	0.0	0.0	0.0	0.0	0.0	0.0	0.0	0.0	0.0	0.0	0.0	0.0	0.0	0.0	0.0	0.0	0.0	0.0	0.0	0.0	0.0	PAN04569.1(hypothetical protein PAHAL_1G075900 [Panicum hallii])	GO:0003755(molecular_function:peptidyl-prolyl cis-trans isomerase activity); GO:0009507(cellular_component:chloroplast)
ENSRNA050009407	tRNA-Ser	tRNA-Ser for anticodon AGA	82	0.0	0.0	0.0	0.0	0.0	0.0	0.0	0.0	0.0	0.0	0.0	0.0	0.0	0.0	0.0	0.0	0.0	0.0	0.0	0.0	0.0	0.0	0.0	0.0	EMS57569.1(Phosphatidylinositol N-acetylglucosaminyltransferase subunit A [Triticum urartu])	GO:0016757(molecular_function:transferase activity, transferring glycosyl groups); GO:0006506(biological_process:GPI anchor biosynthetic process)
ENSRNA050009408	tRNA-Glu	tRNA-Glu for anticodon CUC	73	0.0	0.0	0.0	0.0	0.0	0.0	0.0	0.0	0.0	0.0	0.0	0.0	0.0	0.0	0.0	0.0	0.0	0.0	0.0	0.0	0.0	0.0	0.0	0.0
ENSRNA050009410	tRNA-Glu	tRNA-Glu for anticodon CUC	73	0.0	0.0	0.0	0.0	0.0	0.0	0.0	0.0	0.0	0.0	0.0	0.0	0.0	0.0	0.0	0.0	0.0	0.0	0.0	0.0	0.0	0.0	0.0	0.0
ENSRNA050009412	tRNA-Glu	tRNA-Glu for anticodon CUC	73	0.0	0.0	0.0	0.0	0.0	0.0	0.0	0.0	0.0	0.0	0.0	0.0	0.0	0.0	0.0	0.0	0.0	0.0	0.0	0.0	0.0	0.0	0.0	0.0
ENSRNA050009414	tRNA-Glu	tRNA-Glu for anticodon CUC	73	0.0	0.0	0.0	0.0	0.0	0.0	0.0	0.0	0.0	0.0	0.0	0.0	0.0	0.0	0.0	0.0	0.0	0.0	0.0	0.0	0.0	0.0	0.0	0.0
ENSRNA050009415	tRNA-Glu	tRNA-Glu for anticodon CUC	73	0.0	0.0	0.0	0.0	0.0	0.0	0.0	0.0	0.0	0.0	0.0	0.0	0.0	0.0	0.0	0.0	0.0	0.0	0.0	0.0	0.0	0.0	0.0	0.0
ENSRNA050009417	tRNA-Pro	tRNA-Pro for anticodon AGG	72	0.0	0.0	0.0	0.0	0.0	0.0	0.0	0.0	0.0	0.0	0.0	0.0	0.0	0.0	0.0	0.0	0.0	0.0	0.0	0.0	0.0	0.0	0.0	0.0
ENSRNA050009419	tRNA-Glu	tRNA-Glu for anticodon CUC	73	0.0	0.0	0.0	0.0	0.0	0.0	0.0	0.0	0.0	0.0	0.0	0.0	0.0	0.0	0.0	0.0	0.0	0.0	0.0	0.0	0.0	0.0	0.0	0.0
ENSRNA050009420	tRNA-Glu	tRNA-Glu for anticodon CUC	73	0.0	0.0	0.0	0.0	0.0	0.0	0.0	0.0	0.0	0.0	0.0	0.0	0.0	0.0	0.0	0.0	0.0	0.0	0.0	0.0	0.0	0.0	0.0	0.0
ENSRNA050009422	tRNA-Glu	tRNA-Glu for anticodon CUC	73	0.0	0.0	0.0	0.0	0.0	0.0	0.0	0.0	0.0	0.0	0.0	0.0	0.0	0.0	0.0	0.0	0.0	0.0	0.0	0.0	0.0	0.0	0.0	0.0
ENSRNA050009424	tRNA-Leu	tRNA-Leu for anticodon CAG	81	0.0	0.0	0.0	0.0	0.0	0.0	0.0	0.0	0.0	0.0	0.0	0.0	0.0	0.0	0.0	0.0	0.0	0.0	0.0	0.0	0.0	0.0	0.0	0.0	ESR60976.1(hypothetical protein CICLE_v10017825mg, partial [Citrus clementina])	GO:0016021(cellular_component:integral component of membrane); GO:0005840(cellular_component:ribosome)
ENSRNA050009426	tRNA-Leu	tRNA-Leu for anticodon CAG	81	0.0	0.0	0.0	0.0	0.0	0.0	0.0	0.0	0.0	0.0	0.0	0.0	0.0	0.0	0.0	0.0	0.0	0.0	0.0	0.0	0.0	0.0	0.0	0.0	ESR60976.1(hypothetical protein CICLE_v10017825mg, partial [Citrus clementina])	GO:0016021(cellular_component:integral component of membrane); GO:0005840(cellular_component:ribosome)
ENSRNA050009427	tRNA-Leu	tRNA-Leu for anticodon AAG	81	0.0	0.0	0.0	0.0	0.0	0.0	0.0	0.0	0.0	0.0	0.0	0.0	0.0	0.0	0.0	0.0	0.0	0.0	0.0	0.0	0.0	0.0	0.0	0.0	RXH71688.1(hypothetical protein DVH24_025189 [Malus domestica])	GO:0016021(cellular_component:integral component of membrane)
ENSRNA050009429	tRNA-Gly	tRNA-Gly for anticodon UCC	72	0.0	0.0	0.0	0.0	0.0	0.0	0.0	0.0	0.0	0.0	0.0	0.0	0.0	0.0	0.0	0.0	0.0	0.0	0.0	0.0	0.0	0.0	0.0	0.0
ENSRNA050009431	tRNA-Leu	tRNA-Leu for anticodon CAA	84	0.0	0.0	0.0	0.0	0.0	0.0	0.0	0.0	0.0	0.0	0.0	0.0	0.0	0.0	0.0	0.0	0.0	0.0	0.0	0.0	0.0	0.0	0.0	0.0	TVU27245.1(hypothetical protein EJB05_29842, partial [Eragrostis curvula])	GO:0015297(molecular_function:antiporter activity); GO:0009555(biological_process:pollen development); GO:0020037(molecular_function:heme binding); GO:0016021(cellular_component:integral component of membrane); GO:0016705(molecular_function:oxidoreductase activity, acting on paired donors, with incorporation or reduction of molecular oxygen); GO:0009812(biological_process:flavonoid metabolic proc…				COG0534(V:Defense mechanisms)	COG0534(Mate efflux family protein)
ENSRNA050009432	tRNA-Pro	tRNA-Pro for anticodon AGG	72	0.0	0.0	0.0	0.0	0.0	0.0	0.0	0.0	0.0	0.0	0.0	0.0	0.0	0.0	0.0	0.0	0.0	0.0	0.0	0.0	0.0	0.0	0.0	0.0
ENSRNA050009434	tRNA-Gly	tRNA-Gly for anticodon GCC	71	0.0	0.0	0.0	0.0	0.0	0.0	0.0	0.0	0.0	0.0	0.0	0.0	0.0	0.0	0.0	0.0	0.0	0.0	0.0	0.0	0.0	0.0	0.0	0.0	RDX71428.1(hypothetical protein CR513_49231, partial [Mucuna pruriens])	GO:0016021(cellular_component:integral component of membrane); GO:0004672(molecular_function:protein kinase activity); GO:0005524(molecular_function:ATP binding); GO:0008236(molecular_function:serine-type peptidase activity)
ENSRNA050009435	tRNA-Tyr	tRNA-Tyr for anticodon GUA	86	0.0	0.0	0.0	0.0	0.0	0.0	0.0	0.0	0.0	0.0	0.0	0.0	0.0	0.0	0.0	0.0	0.0	0.0	0.0	0.0	0.0	0.0	0.0	0.0
ENSRNA050009437	tRNA-Gln	tRNA-Gln for anticodon CUG	72	0.0	0.0	0.0	0.0	0.0	0.0	0.0	0.0	0.0	0.0	0.0	0.0	0.0	0.0	0.0	0.0	0.0	0.0	0.0	0.0	0.0	0.0	0.0	0.0
ENSRNA050009439	tRNA-Ala	tRNA-Ala for anticodon CGC	73	0.0	0.0	0.0	0.0	0.0	0.0	0.0	0.0	0.0	0.0	0.0	0.0	0.0	0.0	0.0	0.0	0.0	0.0	0.0	0.0	0.0	0.0	0.0	0.0	EAZ05270.1(hypothetical protein OsI_27472 [Oryza sativa Indica Group])	GO:0003700(molecular_function:transcription factor activity, sequence-specific DNA binding); GO:0005634(cellular_component:nucleus); GO:0000976(molecular_function:transcription regulatory region sequence-specific DNA binding)
ENSRNA050009441	tRNA-Phe	tRNA-Phe for anticodon GAA	73	0.0	0.0	0.0	0.0	0.0	0.0	0.0	0.0	0.0	0.0	0.0	0.0	0.0	0.0	0.0	0.0	0.0	0.0	0.0	0.0	0.0	0.0	0.0	0.0
ENSRNA050009443	tRNA-Gln	tRNA-Gln for anticodon CUG	72	0.0	0.0	0.0	0.0	0.0	0.0	0.0	0.0	0.0	0.0	0.0	0.0	0.0	0.0	0.0	0.0	0.0	0.0	0.0	0.0	0.0	0.0	0.0	0.0
ENSRNA050009445	tRNA-Gln	tRNA-Gln for anticodon CUG	72	0.0	0.0	0.0	0.0	0.0	0.0	0.0	0.0	0.0	0.0	0.0	0.0	0.0	0.0	0.0	0.0	0.0	0.0	0.0	0.0	0.0	0.0	0.0	0.0
ENSRNA050009447	tRNA-Tyr	tRNA-Tyr for anticodon GUA	85	0.0	0.0	0.0	0.0	0.0	0.0	0.0	0.0	0.0	0.0	0.0	0.0	0.0	0.0	0.0	0.0	0.0	0.0	0.0	0.0	0.0	0.0	0.0	0.0
ENSRNA050009449	tRNA-Glu	tRNA-Glu for anticodon CUC	73	0.0	0.0	0.0	0.0	0.0	0.0	0.0	0.0	0.0	0.0	0.0	0.0	0.0	0.0	0.0	0.0	0.0	0.0	0.0	0.0	0.0	0.0	0.0	0.0
ENSRNA050009451	tRNA-Lys	tRNA-Lys for anticodon UUU	72	0.0	0.0	0.0	0.0	0.0	0.0	0.0	0.0	0.0	0.0	0.0	0.0	0.0	0.0	0.0	0.0	0.0	0.0	0.0	0.0	0.0	0.0	0.0	0.0
ENSRNA050009453	tRNA-Ser	tRNA-Ser for anticodon AGA	82	0.0	0.0	0.0	0.0	0.0	0.0	0.0	0.0	0.0	0.0	0.0	0.0	0.0	0.0	0.0	0.0	0.0	0.0	0.0	0.0	0.0	0.0	0.0	0.0	EMS57569.1(Phosphatidylinositol N-acetylglucosaminyltransferase subunit A [Triticum urartu])	GO:0016757(molecular_function:transferase activity, transferring glycosyl groups); GO:0006506(biological_process:GPI anchor biosynthetic process)
ENSRNA050009455	tRNA-Phe	tRNA-Phe for anticodon GAA	73	0.0	0.0	0.0	0.0	0.0	0.0	0.0	0.0	0.0	0.0	0.0	0.0	0.0	0.0	0.0	0.0	0.0	0.0	0.0	0.0	0.0	0.0	0.0	0.0
ENSRNA050009457	tRNA-Pro	tRNA-Pro for anticodon UGG	72	0.0	0.0	0.0	0.0	0.0	0.0	0.0	0.0	0.0	0.0	0.0	0.0	0.0	0.0	0.0	0.0	0.0	0.0	0.0	0.0	0.0	0.0	0.0	0.0
ENSRNA050009458	tRNA-Glu	tRNA-Glu for anticodon CUC	73	0.0	0.0	0.0	0.0	0.0	0.0	0.0	0.0	0.0	0.0	0.0	0.0	0.0	0.0	0.0	0.0	0.0	0.0	0.0	0.0	0.0	0.0	0.0	0.0
ENSRNA050009460	tRNA-Glu	tRNA-Glu for anticodon CUC	73	0.0	0.0	0.0	0.0	0.0	0.0	0.0	0.0	0.0	0.0	0.0	0.0	0.0	0.0	0.0	0.0	0.0	0.0	0.0	0.0	0.0	0.0	0.0	0.0
ENSRNA050009462	tRNA-Pro	tRNA-Pro for anticodon UGG	72	0.0	0.0	0.0	0.0	0.0	0.0	0.0	0.0	0.0	0.0	0.0	0.0	0.0	0.0	0.0	0.0	0.0	0.0	0.0	0.0	0.0	0.0	0.0	0.0
ENSRNA050009464	tRNA-Thr	tRNA-Thr for anticodon CGU	72	0.0	0.0	0.0	0.0	0.0	0.0	0.0	0.0	0.0	0.0	0.0	0.0	0.0	0.0	0.0	0.0	0.0	0.0	0.0	0.0	0.0	0.0	0.0	0.0
ENSRNA050009465	tRNA-Pro	tRNA-Pro for anticodon AGG	72	0.0	0.0	0.0	0.0	0.0	0.0	0.0	0.0	0.0	0.0	0.0	0.0	0.0	0.0	0.0	0.0	0.0	0.0	0.0	0.0	0.0	0.0	0.0	0.0
ENSRNA050009467	tRNA-Pro	tRNA-Pro for anticodon AGG	72	0.0	0.0	0.0	0.0	0.0	0.0	0.0	0.0	0.0	0.0	0.0	0.0	0.0	0.0	0.0	0.0	0.0	0.0	0.0	0.0	0.0	0.0	0.0	0.0
ENSRNA050009468	tRNA-Pro	tRNA-Pro for anticodon AGG	72	0.0	0.0	0.0	0.0	0.0	0.0	0.0	0.0	0.0	0.0	0.0	0.0	0.0	0.0	0.0	0.0	0.0	0.0	0.0	0.0	0.0	0.0	0.0	0.0
ENSRNA050009470	tRNA-Pro	tRNA-Pro for anticodon AGG	72	0.0	0.0	0.0	0.0	0.0	0.0	0.0	0.0	0.0	0.0	0.0	0.0	0.0	0.0	0.0	0.0	0.0	0.0	0.0	0.0	0.0	0.0	0.0	0.0
ENSRNA050009472	tRNA-Pro	tRNA-Pro for anticodon UGG	72	0.0	0.0	0.0	0.0	0.0	0.0	0.0	0.0	0.0	0.0	0.0	0.0	0.0	0.0	0.0	0.0	0.0	0.0	0.0	0.0	0.0	0.0	0.0	0.0
ENSRNA050009474	tRNA-Leu	tRNA-Leu for anticodon AAG	81	0.0	0.0	0.0	0.0	0.0	0.0	0.0	0.0	0.0	0.0	0.0	0.0	0.0	0.0	0.0	0.0	0.0	0.0	0.0	0.0	0.0	0.0	0.0	0.0	PAN04569.1(hypothetical protein PAHAL_1G075900 [Panicum hallii])	GO:0003755(molecular_function:peptidyl-prolyl cis-trans isomerase activity); GO:0009507(cellular_component:chloroplast)
ENSRNA050009476	tRNA-Trp	tRNA-Trp for anticodon CCA	72	0.0	0.0	0.0	0.0	0.0	0.0	0.0	0.0	0.0	0.0	0.0	0.0	0.0	0.0	0.0	0.0	0.0	0.0	0.0	0.0	0.0	0.0	0.0	0.0
ENSRNA050009479	tRNA-Ala	tRNA-Ala for anticodon UGC	73	0.0	0.0	0.0	0.0	0.0	0.0	0.0	0.0	0.0	0.0	0.0	0.0	0.0	0.0	0.0	0.0	0.0	0.0	0.0	0.0	0.0	0.0	0.0	0.0	AES74763.1(transmembrane protein, putative [Medicago truncatula])	GO:0016021(cellular_component:integral component of membrane)
ENSRNA050009481	tRNA-Pro	tRNA-Pro for anticodon UGG	72	0.0	0.0	0.0	0.0	0.0	0.0	0.0	0.0	0.0	0.0	0.0	0.0	0.0	0.0	0.0	0.0	0.0	0.0	0.0	0.0	0.0	0.0	0.0	0.0
ENSRNA050009483	tRNA-Pro	tRNA-Pro for anticodon UGG	72	0.0	0.0	0.0	0.0	0.0	0.0	0.0	0.0	0.0	0.0	0.0	0.0	0.0	0.0	0.0	0.0	0.0	0.0	0.0	0.0	0.0	0.0	0.0	0.0
ENSRNA050009485	tRNA-Asn	tRNA-Asn for anticodon GUU	72	0.0	0.0	0.0	0.0	0.0	0.0	0.0	0.0	0.0	0.0	0.0	0.0	0.0	0.0	0.0	0.0	0.0	0.0	0.0	0.0	0.0	0.0	0.0	0.0
ENSRNA050009487	tRNA-Asn	tRNA-Asn for anticodon GUU	72	0.0	0.0	0.0	0.0	0.0	0.0	0.0	0.0	0.0	0.0	0.0	0.0	0.0	0.0	0.0	0.0	0.0	0.0	0.0	0.0	0.0	0.0	0.0	0.0
ENSRNA050009489	tRNA-Arg	tRNA-Arg for anticodon CCU	73	0.0	0.0	0.0	0.0	0.0	0.0	0.0	0.0	0.0	0.0	0.0	0.0	0.0	0.0	0.0	0.0	0.0	0.0	0.0	0.0	0.0	0.0	0.0	0.0	AES99523.1(transmembrane protein, putative [Medicago truncatula])	GO:0016021(cellular_component:integral component of membrane)
ENSRNA050009491	tRNA-Arg	tRNA-Arg for anticodon CCU	73	0.0	0.0	0.0	0.0	0.0	0.0	0.0	0.0	0.0	0.0	0.0	0.0	0.0	0.0	0.0	0.0	0.0	0.0	0.0	0.0	0.0	0.0	0.0	0.0	AES99523.1(transmembrane protein, putative [Medicago truncatula])	GO:0016021(cellular_component:integral component of membrane)
ENSRNA050009492	tRNA-Ser	tRNA-Ser for anticodon GCU	71	0.0	0.0	0.0	0.0	0.0	0.0	0.0	0.0	0.0	0.0	0.0	0.0	0.0	0.0	0.0	0.0	0.0	0.0	0.0	0.0	0.0	0.0	0.0	0.0	RDX71428.1(hypothetical protein CR513_49231, partial [Mucuna pruriens])	GO:0016021(cellular_component:integral component of membrane); GO:0004672(molecular_function:protein kinase activity); GO:0005524(molecular_function:ATP binding); GO:0008236(molecular_function:serine-type peptidase activity)
ENSRNA050009494	tRNA-Asp	tRNA-Asp for anticodon GUC	72	0.0	0.0	0.0	0.0	0.0	0.0	0.0	0.0	0.0	0.0	0.0	0.0	0.0	0.0	0.0	0.0	0.0	0.0	0.0	0.0	0.0	0.0	0.0	0.0	BBH00822.1(Transducin/WD40 repeat-like superfamily protein, partial [Prunus dulcis])	GO:0015996(biological_process:chlorophyll catabolic process); GO:0047746(molecular_function:chlorophyllase activity); GO:0102293(molecular_function:pheophytinase b activity)
ENSRNA050009496	tRNA-Val	tRNA-Val for anticodon AAC	75	0.0	0.0	0.0	0.0	0.0	0.0	0.0	0.0	0.0	0.0	0.0	0.0	0.0	0.0	0.0	0.0	0.0	0.0	0.0	0.0	0.0	0.0	0.0	0.0
ENSRNA050009497	tRNA-Ala	tRNA-Ala for anticodon CGC	73	0.0	0.0	0.0	0.0	0.0	0.0	0.0	0.0	0.0	0.0	0.0	0.0	0.0	0.0	0.0	0.0	0.0	0.0	0.0	0.0	0.0	0.0	0.0	0.0	EAZ05270.1(hypothetical protein OsI_27472 [Oryza sativa Indica Group])	GO:0003700(molecular_function:transcription factor activity, sequence-specific DNA binding); GO:0005634(cellular_component:nucleus); GO:0000976(molecular_function:transcription regulatory region sequence-specific DNA binding)
ENSRNA050009499	tRNA-Ala	tRNA-Ala for anticodon CGC	73	0.0	0.0	0.0	0.0	0.0	0.0	0.0	0.0	0.0	0.0	0.0	0.0	0.0	0.0	0.0	0.0	0.0	0.0	0.0	0.0	0.0	0.0	0.0	0.0	EAZ05270.1(hypothetical protein OsI_27472 [Oryza sativa Indica Group])	GO:0003700(molecular_function:transcription factor activity, sequence-specific DNA binding); GO:0005634(cellular_component:nucleus); GO:0000976(molecular_function:transcription regulatory region sequence-specific DNA binding)
ENSRNA050009501	tRNA-Ala	tRNA-Ala for anticodon CGC	73	0.0	0.0	0.0	0.0	0.0	0.0	0.0	0.0	0.0	0.0	0.0	0.0	0.0	0.0	0.0	0.0	0.0	0.0	0.0	0.0	0.0	0.0	0.0	0.0	EAZ05270.1(hypothetical protein OsI_27472 [Oryza sativa Indica Group])	GO:0003700(molecular_function:transcription factor activity, sequence-specific DNA binding); GO:0005634(cellular_component:nucleus); GO:0000976(molecular_function:transcription regulatory region sequence-specific DNA binding)
ENSRNA050009502	tRNA-Leu	tRNA-Leu for anticodon UAA	83	0.0	0.0	0.0	0.0	0.0	0.0	0.0	0.0	0.0	0.0	0.0	0.0	0.0	0.0	0.0	0.0	0.0	0.0	0.0	0.0	0.0	0.0	0.0	0.0	KAE8647839.1(hypothetical protein Csa_000521 [Cucumis sativus])
ENSRNA050009504	tRNA-Asn	tRNA-Asn for anticodon GUU	72	0.0	0.0	0.0	0.0	0.0	0.0	0.0	0.0	0.0	0.0	0.0	0.0	0.0	0.0	0.0	0.0	0.0	0.0	0.0	0.0	0.0	0.0	0.0	0.0
ENSRNA050009505	tRNA-Leu	tRNA-Leu for anticodon CAA	84	0.0	0.0	0.0	0.0	0.0	0.0	0.0	0.0	0.0	0.0	0.0	0.0	0.0	0.0	0.0	0.0	0.0	0.0	0.0	0.0	0.0	0.0	0.0	0.0	TVU27245.1(hypothetical protein EJB05_29842, partial [Eragrostis curvula])	GO:0015297(molecular_function:antiporter activity); GO:0009555(biological_process:pollen development); GO:0020037(molecular_function:heme binding); GO:0016021(cellular_component:integral component of membrane); GO:0016705(molecular_function:oxidoreductase activity, acting on paired donors, with incorporation or reduction of molecular oxygen); GO:0009812(biological_process:flavonoid metabolic proc…				COG0534(V:Defense mechanisms)	COG0534(Mate efflux family protein)
ENSRNA050009507	tRNA-Tyr	tRNA-Tyr for anticodon GUA	87	0.0	0.0	0.0	0.0	0.0	0.0	0.0	0.0	0.0	0.0	0.0	0.0	0.0	0.0	0.0	0.0	0.0	0.0	0.0	0.0	0.0	0.0	0.0	0.0
ENSRNA050009510	tRNA-Lys	tRNA-Lys for anticodon CUU	73	0.0	0.0	0.0	0.0	0.0	0.0	0.0	0.0	0.0	0.0	0.0	0.0	0.0	0.0	0.0	0.0	0.0	0.0	0.0	0.0	0.0	0.0	0.0	0.0
ENSRNA050009511	tRNA-Leu	tRNA-Leu for anticodon CAG	81	0.0	0.0	0.0	0.0	0.0	0.0	0.0	0.0	0.0	0.0	0.0	0.0	0.0	0.0	0.0	0.0	0.0	0.0	0.0	0.0	0.0	0.0	0.0	0.0	ESR60976.1(hypothetical protein CICLE_v10017825mg, partial [Citrus clementina])	GO:0016021(cellular_component:integral component of membrane); GO:0005840(cellular_component:ribosome)
ENSRNA050009513	tRNA-Ile	tRNA-Ile for anticodon AAU	74	0.0	0.0	0.0	0.0	0.0	0.0	0.0	0.0	0.0	0.0	0.0	0.0	0.0	0.0	0.0	0.0	0.0	0.0	0.0	0.0	0.0	0.0	0.0	0.0
ENSRNA050009514	tRNA-Phe	tRNA-Phe for anticodon GAA	73	0.0	0.0	0.0	0.0	0.0	0.0	0.0	0.0	0.0	0.0	0.0	0.0	0.0	0.0	0.0	0.0	0.0	0.0	0.0	0.0	0.0	0.0	0.0	0.0
ENSRNA050009517	tRNA-Pro	tRNA-Pro for anticodon UGG	72	0.0	0.0	0.0	0.0	0.0	0.0	0.0	0.0	0.0	0.0	0.0	0.0	0.0	0.0	0.0	0.0	0.0	0.0	0.0	0.0	0.0	0.0	0.0	0.0
ENSRNA050009519	tRNA-Asn	tRNA-Asn for anticodon GUU	74	0.0	0.0	0.0	0.0	0.0	0.0	0.0	0.0	0.0	0.0	0.0	0.0	0.0	0.0	0.0	0.0	0.0	0.0	0.0	0.0	0.0	0.0	0.0	0.0
ENSRNA050009520	tRNA-Asn	tRNA-Asn for anticodon GUU	74	0.0	0.0	0.0	0.0	0.0	0.0	0.0	0.0	0.0	0.0	0.0	0.0	0.0	0.0	0.0	0.0	0.0	0.0	0.0	0.0	0.0	0.0	0.0	0.0
ENSRNA050009522	tRNA-Asn	tRNA-Asn for anticodon GUU	74	0.0	0.0	0.0	0.0	0.0	0.0	0.0	0.0	0.0	0.0	0.0	0.0	0.0	0.0	0.0	0.0	0.0	0.0	0.0	0.0	0.0	0.0	0.0	0.0
ENSRNA050009524	tRNA-Pro	tRNA-Pro for anticodon UGG	72	0.0	0.0	0.0	0.0	0.0	0.0	0.0	0.0	0.0	0.0	0.0	0.0	0.0	0.0	0.0	0.0	0.0	0.0	0.0	0.0	0.0	0.0	0.0	0.0
ENSRNA050009525	tRNA-Arg	tRNA-Arg for anticodon ACG	73	0.0	0.0	0.0	0.0	0.0	0.0	0.0	0.0	0.0	0.0	0.0	0.0	0.0	0.0	0.0	0.0	0.0	0.0	0.0	0.0	0.0	0.0	0.0	0.0	KAG6593175.1(hypothetical protein SDJN03_12651, partial [Cucurbita argyrosperma subsp. sororia])
ENSRNA050009527	tRNA-Ser	tRNA-Ser for anticodon AGA	82	0.0	0.0	0.0	0.0	0.0	0.0	0.0	0.0	0.0	0.0	0.0	0.0	0.0	0.0	0.0	0.0	0.0	0.0	0.0	0.0	0.0	0.0	0.0	0.0	EMS57569.1(Phosphatidylinositol N-acetylglucosaminyltransferase subunit A [Triticum urartu])	GO:0016757(molecular_function:transferase activity, transferring glycosyl groups); GO:0006506(biological_process:GPI anchor biosynthetic process)
ENSRNA050009529	tRNA-Trp	tRNA-Trp for anticodon CCA	74	0.0	0.0	0.0	0.0	0.0	0.0	0.0	0.0	0.0	0.0	0.0	0.0	0.0	0.0	0.0	0.0	0.0	0.0	0.0	0.0	0.0	0.0	0.0	0.0
ENSRNA050009531	tRNA-Trp	tRNA-Trp for anticodon CCA	74	0.0	0.0	0.0	0.0	0.0	0.0	0.0	0.0	0.0	0.0	0.0	0.0	0.0	0.0	0.0	0.0	0.0	0.0	0.0	0.0	0.0	0.0	0.0	0.0
ENSRNA050009533	tRNA-Glu	tRNA-Glu for anticodon CUC	73	0.0	0.0	0.0	0.0	0.0	0.0	0.0	0.0	0.0	0.0	0.0	0.0	0.0	0.0	0.0	0.0	0.0	0.0	0.0	0.0	0.0	0.0	0.0	0.0
ENSRNA050009535	tRNA-Thr	tRNA-Thr for anticodon AGU	74	0.0	0.0	0.0	0.0	0.0	0.0	0.0	0.0	0.0	0.0	0.0	0.0	0.0	0.0	0.0	0.0	0.0	0.0	0.0	0.0	0.0	0.0	0.0	0.0
ENSRNA050009537	tRNA-Ser	tRNA-Ser for anticodon AGA	82	0.0	0.0	0.0	0.0	0.0	0.0	0.0	0.0	0.0	0.0	0.0	0.0	0.0	0.0	0.0	0.0	0.0	0.0	0.0	0.0	0.0	0.0	0.0	0.0	EMS57569.1(Phosphatidylinositol N-acetylglucosaminyltransferase subunit A [Triticum urartu])	GO:0016757(molecular_function:transferase activity, transferring glycosyl groups); GO:0006506(biological_process:GPI anchor biosynthetic process)
ENSRNA050009539	tRNA-Ser	tRNA-Ser for anticodon CGA	82	0.0	0.0	0.0	0.0	0.0	0.0	0.0	0.0	0.0	0.0	0.0	0.0	0.0	0.0	0.0	0.0	0.0	0.0	0.0	0.0	0.0	0.0	0.0	0.0	AES69591.1(hypothetical protein MTR_3g031810 [Medicago truncatula])	GO:0009658(biological_process:chloroplast organization); GO:0009793(biological_process:embryo development ending in seed dormancy); GO:0003723(molecular_function:RNA binding); GO:0000373(biological_process:Group II intron splicing); GO:0046983(molecular_function:protein dimerization activity); GO:1990825(molecular_function:sequence-specific mRNA binding); GO:0009507(cellular_component:chloroplast)
ENSRNA050009540	tRNA-Lys	tRNA-Lys for anticodon UUU	72	0.0	0.0	0.0	0.0	0.0	0.0	0.0	0.0	0.0	0.0	0.0	0.0	0.0	0.0	0.0	0.0	0.0	0.0	0.0	0.0	0.0	0.0	0.0	0.0
ENSRNA050009542	tRNA-Arg	tRNA-Arg for anticodon ACG	73	0.0	0.0	0.0	0.0	0.0	0.0	0.0	0.0	0.0	0.0	0.0	0.0	0.0	0.0	0.0	0.0	0.0	0.0	0.0	0.0	0.0	0.0	0.0	0.0	KAG6593175.1(hypothetical protein SDJN03_12651, partial [Cucurbita argyrosperma subsp. sororia])
ENSRNA050009544	tRNA-Glu	tRNA-Glu for anticodon CUC	73	0.0	0.0	0.0	0.0	0.0	0.0	0.0	0.0	0.0	0.0	0.0	0.0	0.0	0.0	0.0	0.0	0.0	0.0	0.0	0.0	0.0	0.0	0.0	0.0
ENSRNA050009546	tRNA-Glu	tRNA-Glu for anticodon CUC	73	0.0	0.0	0.0	0.0	0.0	0.0	0.0	0.0	0.0	0.0	0.0	0.0	0.0	0.0	0.0	0.0	0.0	0.0	0.0	0.0	0.0	0.0	0.0	0.0
ENSRNA050009548	tRNA-Gln	tRNA-Gln for anticodon CUG	72	0.0	0.0	0.0	0.0	0.0	0.0	0.0	0.0	0.0	0.0	0.0	0.0	0.0	0.0	0.0	0.0	0.0	0.0	0.0	0.0	0.0	0.0	0.0	0.0
ENSRNA050009550	tRNA-Cys	tRNA-Cys for anticodon GCA	72	0.0	0.0	0.0	0.0	0.0	0.0	0.0	0.0	0.0	0.0	0.0	0.0	0.0	0.0	0.0	0.0	0.0	0.0	0.0	0.0	0.0	0.0	0.0	0.0
ENSRNA050009552	tRNA-Gly	tRNA-Gly for anticodon GCC	71	0.0	0.0	0.0	0.0	0.0	0.0	0.0	0.0	0.0	0.0	0.0	0.0	0.0	0.0	0.0	0.0	0.0	0.0	0.0	0.0	0.0	0.0	0.0	0.0	PPD91301.1(hypothetical protein GOBAR_DD11763 [Gossypium barbadense])	GO:0016021(cellular_component:integral component of membrane); GO:0004672(molecular_function:protein kinase activity); GO:0005524(molecular_function:ATP binding); GO:0008236(molecular_function:serine-type peptidase activity)
ENSRNA050009555	tRNA-Asn	tRNA-Asn for anticodon GUU	72	0.0	0.0	0.0	0.0	0.0	0.0	0.0	0.0	0.0	0.0	0.0	0.0	0.0	0.0	0.0	0.0	0.0	0.0	0.0	0.0	0.0	0.0	0.0	0.0
ENSRNA050009557	tRNA-Asn	tRNA-Asn for anticodon GUU	72	0.0	0.0	0.0	0.0	0.0	0.0	0.0	0.0	0.0	0.0	0.0	0.0	0.0	0.0	0.0	0.0	0.0	0.0	0.0	0.0	0.0	0.0	0.0	0.0
ENSRNA050009559	tRNA-Asn	tRNA-Asn for anticodon GUU	72	0.0	0.0	0.0	0.0	0.0	0.0	0.0	0.0	0.0	0.0	0.0	0.0	0.0	0.0	0.0	0.0	0.0	0.0	0.0	0.0	0.0	0.0	0.0	0.0
ENSRNA050009561	tRNA-Val	tRNA-Val for anticodon AAC	74	0.0	0.0	0.0	0.0	0.0	0.0	0.0	0.0	0.0	0.0	0.0	0.0	0.0	0.0	0.0	0.0	0.0	0.0	0.0	0.0	0.0	0.0	0.0	0.0	KAF7139419.1(hypothetical protein RHSIM_Rhsim07G0078600 [Rhododendron simsii])
ENSRNA050009563	tRNA-Arg	tRNA-Arg for anticodon ACG	73	0.0	0.0	0.0	0.0	0.0	0.0	0.0	0.0	0.0	0.0	0.0	0.0	0.0	0.0	0.0	0.0	0.0	0.0	0.0	0.0	0.0	0.0	0.0	0.0	KAG6593175.1(hypothetical protein SDJN03_12651, partial [Cucurbita argyrosperma subsp. sororia])
ENSRNA050009565	tRNA-Glu	tRNA-Glu for anticodon CUC	73	0.0	0.0	0.0	0.0	0.0	0.0	0.0	0.0	0.0	0.0	0.0	0.0	0.0	0.0	0.0	0.0	0.0	0.0	0.0	0.0	0.0	0.0	0.0	0.0
ENSRNA050009567	tRNA-Leu	tRNA-Leu for anticodon CAA	84	0.0	0.0	0.0	0.0	0.0	0.0	0.0	0.0	0.0	0.0	0.0	0.0	0.0	0.0	0.0	0.0	0.0	0.0	0.0	0.0	0.0	0.0	0.0	0.0	PNT73916.1(hypothetical protein BRADI_1g04125v3 [Brachypodium distachyon])	GO:0004497(molecular_function:monooxygenase activity); GO:0009555(biological_process:pollen development); GO:0020037(molecular_function:heme binding); GO:0016021(cellular_component:integral component of membrane); GO:0016705(molecular_function:oxidoreductase activity, acting on paired donors, with incorporation or reduction of molecular oxygen); GO:0009812(biological_process:flavonoid metabolic p…				COG0534(V:Defense mechanisms)	COG0534(Mate efflux family protein)
ENSRNA050009568	tRNA-Thr	tRNA-Thr for anticodon AGU	74	0.0	0.0	0.0	0.0	0.0	0.0	0.0	0.0	0.0	0.0	0.0	0.0	0.0	0.0	0.0	0.0	0.0	0.0	0.0	0.0	0.0	0.0	0.0	0.0
ENSRNA050009570	tRNA-Thr	tRNA-Thr for anticodon AGU	74	0.0	0.0	0.0	0.0	0.0	0.0	0.0	0.0	0.0	0.0	0.0	0.0	0.0	0.0	0.0	0.0	0.0	0.0	0.0	0.0	0.0	0.0	0.0	0.0
ENSRNA050009571	tRNA-Glu	tRNA-Glu for anticodon CUC	73	0.0	0.0	0.0	0.0	0.0	0.0	0.0	0.0	0.0	0.0	0.0	0.0	0.0	0.0	0.0	0.0	0.0	0.0	0.0	0.0	0.0	0.0	0.0	0.0
ENSRNA050009573	tRNA-Thr	tRNA-Thr for anticodon AGU	74	0.0	0.0	0.0	0.0	0.0	0.0	0.0	0.0	0.0	0.0	0.0	0.0	0.0	0.0	0.0	0.0	0.0	0.0	0.0	0.0	0.0	0.0	0.0	0.0
ENSRNA050009575	tRNA-Gln	tRNA-Gln for anticodon UUG	72	0.0	0.0	0.0	0.0	0.0	0.0	0.0	0.0	0.0	0.0	0.0	0.0	0.0	0.0	0.0	0.0	0.0	0.0	0.0	0.0	0.0	0.0	0.0	0.0
ENSRNA050009577	tRNA-Ser	tRNA-Ser for anticodon CGA	82	0.0	0.0	0.0	0.0	0.0	0.0	0.0	0.0	0.0	0.0	0.0	0.0	0.0	0.0	0.0	0.0	0.0	0.0	0.0	0.0	0.0	0.0	0.0	0.0	KDO37451.1(hypothetical protein CISIN_1g039508mg [Citrus sinensis])	GO:0046983(molecular_function:protein dimerization activity)
ENSRNA050009579	tRNA-Ser	tRNA-Ser for anticodon CGA	82	0.0	0.0	0.0	0.0	0.0	0.0	0.0	0.0	0.0	0.0	0.0	0.0	0.0	0.0	0.0	0.0	0.0	0.0	0.0	0.0	0.0	0.0	0.0	0.0	AES69591.1(hypothetical protein MTR_3g031810 [Medicago truncatula])	GO:0009658(biological_process:chloroplast organization); GO:0009793(biological_process:embryo development ending in seed dormancy); GO:0003723(molecular_function:RNA binding); GO:0000373(biological_process:Group II intron splicing); GO:0046983(molecular_function:protein dimerization activity); GO:1990825(molecular_function:sequence-specific mRNA binding); GO:0009507(cellular_component:chloroplast)
ENSRNA050009581	tRNA-Arg	tRNA-Arg for anticodon CCU	73	0.0	0.0	0.0	0.0	0.0	0.0	0.0	0.0	0.0	0.0	0.0	0.0	0.0	0.0	0.0	0.0	0.0	0.0	0.0	0.0	0.0	0.0	0.0	0.0	AES99523.1(transmembrane protein, putative [Medicago truncatula])	GO:0016021(cellular_component:integral component of membrane)
ENSRNA050009583	tRNA-Arg	tRNA-Arg for anticodon CCU	73	0.0	0.0	0.0	0.0	0.0	0.0	0.0	0.0	0.0	0.0	0.0	0.0	0.0	0.0	0.0	0.0	0.0	0.0	0.0	0.0	0.0	0.0	0.0	0.0	AES99523.1(transmembrane protein, putative [Medicago truncatula])	GO:0016021(cellular_component:integral component of membrane)
ENSRNA050009585	tRNA-Cys	tRNA-Cys for anticodon GCA	72	0.0	0.0	0.0	0.0	0.0	0.0	0.0	0.0	0.0	0.0	0.0	0.0	0.0	0.0	0.0	0.0	0.0	0.0	0.0	0.0	0.0	0.0	0.0	0.0
ENSRNA050009587	tRNA-Pro	tRNA-Pro for anticodon CGG	72	0.0	0.0	0.0	0.0	0.0	0.0	0.0	0.0	0.0	0.0	0.0	0.0	0.0	0.0	0.0	0.0	0.0	0.0	0.0	0.0	0.0	0.0	0.0	0.0
ENSRNA050009589	tRNA-Arg	tRNA-Arg for anticodon CCG	73	0.0	0.0	0.0	0.0	0.0	0.0	0.0	0.0	0.0	0.0	0.0	0.0	0.0	0.0	0.0	0.0	0.0	0.0	0.0	0.0	0.0	0.0	0.0	0.0
ENSRNA050009591	tRNA-Glu	tRNA-Glu for anticodon CUC	73	0.0	0.0	0.0	0.0	0.0	0.0	0.0	0.0	0.0	0.0	0.0	0.0	0.0	0.0	0.0	0.0	0.0	0.0	0.0	0.0	0.0	0.0	0.0	0.0
ENSRNA050009592	tRNA-Trp	tRNA-Trp for anticodon CCA	74	0.0	0.0	0.0	0.0	0.0	0.0	0.0	0.0	0.0	0.0	0.0	0.0	0.0	0.0	0.0	0.0	0.0	0.0	0.0	0.0	0.0	0.0	0.0	0.0
ENSRNA050009594	tRNA-Ser	tRNA-Ser for anticodon AGA	82	0.0	0.0	0.0	0.0	0.0	0.0	0.0	0.0	0.0	0.0	0.0	0.0	0.0	0.0	0.0	0.0	0.0	0.0	0.0	0.0	0.0	0.0	0.0	0.0	EMS57569.1(Phosphatidylinositol N-acetylglucosaminyltransferase subunit A [Triticum urartu])	GO:0016757(molecular_function:transferase activity, transferring glycosyl groups); GO:0006506(biological_process:GPI anchor biosynthetic process)
ENSRNA050009596	tRNA-Ser	tRNA-Ser for anticodon AGA	82	0.0	0.0	0.0	0.0	0.0	0.0	0.0	0.0	0.0	0.0	0.0	0.0	0.0	0.0	0.0	0.0	0.0	0.0	0.0	0.0	0.0	0.0	0.0	0.0	EMS57569.1(Phosphatidylinositol N-acetylglucosaminyltransferase subunit A [Triticum urartu])	GO:0016757(molecular_function:transferase activity, transferring glycosyl groups); GO:0006506(biological_process:GPI anchor biosynthetic process)
ENSRNA050009598	tRNA-Ala	tRNA-Ala for anticodon AGC	73	0.0	0.0	0.0	0.0	0.0	0.0	0.0	0.0	0.0	0.0	0.0	0.0	0.0	0.0	0.0	0.0	0.0	0.0	0.0	0.0	0.0	0.0	0.0	0.0	KAF8021708.1(hypothetical protein BT93_G1991 [Corymbia citriodora subsp. variegata])
ENSRNA050009600	tRNA-Pro	tRNA-Pro for anticodon UGG	72	0.0	0.0	0.0	0.0	0.0	0.0	0.0	0.0	0.0	0.0	0.0	0.0	0.0	0.0	0.0	0.0	0.0	0.0	0.0	0.0	0.0	0.0	0.0	0.0
ENSRNA050009602	tRNA-Lys	tRNA-Lys for anticodon UUU	72	0.0	0.0	0.0	0.0	0.0	0.0	0.0	0.0	0.0	0.0	0.0	0.0	0.0	0.0	0.0	0.0	0.0	0.0	0.0	0.0	0.0	0.0	0.0	0.0
ENSRNA050009604	tRNA-Pro	tRNA-Pro for anticodon UGG	72	0.0	0.0	0.0	0.0	0.0	0.0	0.0	0.0	0.0	0.0	0.0	0.0	0.0	0.0	0.0	0.0	0.0	0.0	0.0	0.0	0.0	0.0	0.0	0.0
ENSRNA050009605	tRNA-Asn	tRNA-Asn for anticodon GUU	74	0.0	0.0	0.0	0.0	0.0	0.0	0.0	0.0	0.0	0.0	0.0	0.0	0.0	0.0	0.0	0.0	0.0	0.0	0.0	0.0	0.0	0.0	0.0	0.0
ENSRNA050009607	tRNA-Asp	tRNA-Asp for anticodon GUC	74	0.0	0.0	0.0	0.0	0.0	0.0	0.0	0.0	0.0	0.0	0.0	0.0	0.0	0.0	0.0	0.0	0.0	0.0	0.0	0.0	0.0	0.0	0.0	0.0
ENSRNA050009609	tRNA-Ile	tRNA-Ile for anticodon AAU	74	0.0	0.0	0.0	0.0	0.0	0.0	0.0	0.0	0.0	0.0	0.0	0.0	0.0	0.0	0.0	0.0	0.0	0.0	0.0	0.0	0.0	0.0	0.0	0.0
ENSRNA050009612	tRNA-Ala	tRNA-Ala for anticodon CGC	73	0.0	0.0	0.0	0.0	0.0	0.0	0.0	0.0	0.0	0.0	0.0	0.0	0.0	0.0	0.0	0.0	0.0	0.0	0.0	0.0	0.0	0.0	0.0	0.0	CAB4315553.1(unnamed protein product [Prunus armeniaca])
ENSRNA050009614	tRNA-Tyr	tRNA-Tyr for anticodon GUA	85	0.0	0.0	0.0	0.0	0.0	0.0	0.0	0.0	0.0	0.0	0.0	0.0	0.0	0.0	0.0	0.0	0.0	0.0	0.0	0.0	0.0	0.0	0.0	0.0
ENSRNA050009616	tRNA-Lys	tRNA-Lys for anticodon CUU	82	0.0	0.0	0.0	0.0	0.0	0.0	0.0	0.0	0.0	0.0	0.0	0.0	0.0	0.0	0.0	0.0	0.0	0.0	0.0	0.0	0.0	0.0	0.0	0.0
ENSRNA050009618	tRNA-Glu	tRNA-Glu for anticodon CUC	73	0.0	0.0	0.0	0.0	0.0	0.0	0.0	0.0	0.0	0.0	0.0	0.0	0.0	0.0	0.0	0.0	0.0	0.0	0.0	0.0	0.0	0.0	0.0	0.0
ENSRNA050009619	tRNA-Trp	tRNA-Trp for anticodon CCA	72	0.0	0.0	0.0	0.0	0.0	0.0	0.0	0.0	0.0	0.0	0.0	0.0	0.0	0.0	0.0	0.0	0.0	0.0	0.0	0.0	0.0	0.0	0.0	0.0
ENSRNA050009621	tRNA-Arg	tRNA-Arg for anticodon ACG	73	0.0	0.0	0.0	0.0	0.0	0.0	0.0	0.0	0.0	0.0	0.0	0.0	0.0	0.0	0.0	0.0	0.0	0.0	0.0	0.0	0.0	0.0	0.0	0.0	EOY29129.1(Ras guanine nucleotide exchange factor K [Theobroma cacao])	GO:0005773(cellular_component:vacuole); GO:0016021(cellular_component:integral component of membrane)
ENSRNA050009622	tRNA-Arg	tRNA-Arg for anticodon ACG	73	0.0	0.0	0.0	0.0	0.0	0.0	0.0	0.0	0.0	0.0	0.0	0.0	0.0	0.0	0.0	0.0	0.0	0.0	0.0	0.0	0.0	0.0	0.0	0.0	KAG6593175.1(hypothetical protein SDJN03_12651, partial [Cucurbita argyrosperma subsp. sororia])
ENSRNA050009624	tRNA-Ile	tRNA-Ile for anticodon AAU	74	0.0	0.0	0.0	0.0	0.0	0.0	0.0	0.0	0.0	0.0	0.0	0.0	0.0	0.0	0.0	0.0	0.0	0.0	0.0	0.0	0.0	0.0	0.0	0.0
ENSRNA050009626	tRNA-Pro	tRNA-Pro for anticodon CGG	72	0.0	0.0	0.0	0.0	0.0	0.0	0.0	0.0	0.0	0.0	0.0	0.0	0.0	0.0	0.0	0.0	0.0	0.0	0.0	0.0	0.0	0.0	0.0	0.0
ENSRNA050009628	tRNA-Pro	tRNA-Pro for anticodon AGG	72	0.0	0.0	0.0	0.0	0.0	0.0	0.0	0.0	0.0	0.0	0.0	0.0	0.0	0.0	0.0	0.0	0.0	0.0	0.0	0.0	0.0	0.0	0.0	0.0
ENSRNA050009630	tRNA-Ser	tRNA-Ser for anticodon AGA	82	0.0	0.0	0.0	0.0	0.0	0.0	0.0	0.0	0.0	0.0	0.0	0.0	0.0	0.0	0.0	0.0	0.0	0.0	0.0	0.0	0.0	0.0	0.0	0.0	EMS57569.1(Phosphatidylinositol N-acetylglucosaminyltransferase subunit A [Triticum urartu])	GO:0016757(molecular_function:transferase activity, transferring glycosyl groups); GO:0006506(biological_process:GPI anchor biosynthetic process)
ENSRNA050009631	tRNA-Pro	tRNA-Pro for anticodon AGG	72	0.0	0.0	0.0	0.0	0.0	0.0	0.0	0.0	0.0	0.0	0.0	0.0	0.0	0.0	0.0	0.0	0.0	0.0	0.0	0.0	0.0	0.0	0.0	0.0
ENSRNA050009633	tRNA-Gly	tRNA-Gly for anticodon UCC	72	0.0	0.0	0.0	0.0	0.0	0.0	0.0	0.0	0.0	0.0	0.0	0.0	0.0	0.0	0.0	0.0	0.0	0.0	0.0	0.0	0.0	0.0	0.0	0.0
ENSRNA050009634	tRNA-Arg	tRNA-Arg for anticodon ACG	73	0.0	0.0	0.0	0.0	0.0	0.0	0.0	0.0	0.0	0.0	0.0	0.0	0.0	0.0	0.0	0.0	0.0	0.0	0.0	0.0	0.0	0.0	0.0	0.0	KAG6593175.1(hypothetical protein SDJN03_12651, partial [Cucurbita argyrosperma subsp. sororia])
ENSRNA050009637	tRNA-Arg	tRNA-Arg for anticodon ACG	73	0.0	0.0	0.0	0.0	0.0	0.0	0.0	0.0	0.0	0.0	0.0	0.0	0.0	0.0	0.0	0.0	0.0	0.0	0.0	0.0	0.0	0.0	0.0	0.0	KAG6593175.1(hypothetical protein SDJN03_12651, partial [Cucurbita argyrosperma subsp. sororia])
ENSRNA050009639	tRNA-Arg	tRNA-Arg for anticodon CCU	73	0.0	0.0	0.0	0.0	0.0	0.0	0.0	0.0	0.0	0.0	0.0	0.0	0.0	0.0	0.0	0.0	0.0	0.0	0.0	0.0	0.0	0.0	0.0	0.0	AES99523.1(transmembrane protein, putative [Medicago truncatula])	GO:0016021(cellular_component:integral component of membrane)
ENSRNA050009641	tRNA-Gln	tRNA-Gln for anticodon CUG	72	0.0	0.0	0.0	0.0	0.0	0.0	0.0	0.0	0.0	0.0	0.0	0.0	0.0	0.0	0.0	0.0	0.0	0.0	0.0	0.0	0.0	0.0	0.0	0.0
ENSRNA050009643	tRNA-Thr	tRNA-Thr for anticodon AGU	74	0.0	0.0	0.0	0.0	0.0	0.0	0.0	0.0	0.0	0.0	0.0	0.0	0.0	0.0	0.0	0.0	0.0	0.0	0.0	0.0	0.0	0.0	0.0	0.0
ENSRNA050009645	tRNA-Ala	tRNA-Ala for anticodon UGC	73	0.0	0.0	0.0	0.0	0.0	0.0	0.0	0.0	0.0	0.0	0.0	0.0	0.0	0.0	0.0	0.0	0.0	0.0	0.0	0.0	0.0	0.0	0.0	0.0	AES74763.1(transmembrane protein, putative [Medicago truncatula])	GO:0016021(cellular_component:integral component of membrane)
ENSRNA050009647	tRNA-Ala	tRNA-Ala for anticodon UGC	73	0.0	0.0	0.0	0.0	0.0	0.0	0.0	0.0	0.0	0.0	0.0	0.0	0.0	0.0	0.0	0.0	0.0	0.0	0.0	0.0	0.0	0.0	0.0	0.0	AES74763.1(transmembrane protein, putative [Medicago truncatula])	GO:0016021(cellular_component:integral component of membrane)
ENSRNA050009649	tRNA-Gly	tRNA-Gly for anticodon UCC	72	0.0	0.0	0.0	0.0	0.0	0.0	0.0	0.0	0.0	0.0	0.0	0.0	0.0	0.0	0.0	0.0	0.0	0.0	0.0	0.0	0.0	0.0	0.0	0.0
ENSRNA050009651	tRNA-Gly	tRNA-Gly for anticodon UCC	72	0.0	0.0	0.0	0.0	0.0	0.0	0.0	0.0	0.0	0.0	0.0	0.0	0.0	0.0	0.0	0.0	0.0	0.0	0.0	0.0	0.0	0.0	0.0	0.0
ENSRNA050009653	tRNA-Gly	tRNA-Gly for anticodon UCC	72	0.0	0.0	0.0	0.0	0.0	0.0	0.0	0.0	0.0	0.0	0.0	0.0	0.0	0.0	0.0	0.0	0.0	0.0	0.0	0.0	0.0	0.0	0.0	0.0
ENSRNA050009654	tRNA-Asp	tRNA-Asp for anticodon GUC	72	0.0	0.0	0.0	0.0	0.0	0.0	0.0	0.0	0.0	0.0	0.0	0.0	0.0	0.0	0.0	0.0	0.0	0.0	0.0	0.0	0.0	0.0	0.0	0.0	BBH00822.1(Transducin/WD40 repeat-like superfamily protein, partial [Prunus dulcis])	GO:0015996(biological_process:chlorophyll catabolic process); GO:0047746(molecular_function:chlorophyllase activity); GO:0102293(molecular_function:pheophytinase b activity)
ENSRNA050009656	tRNA-Gly	tRNA-Gly for anticodon UCC	72	0.0	0.0	0.0	0.0	0.0	0.0	0.0	0.0	0.0	0.0	0.0	0.0	0.0	0.0	0.0	0.0	0.0	0.0	0.0	0.0	0.0	0.0	0.0	0.0
ENSRNA050009658	tRNA-Asn	tRNA-Asn for anticodon GUU	72	0.0	0.0	0.0	0.0	0.0	0.0	0.0	0.0	0.0	0.0	0.0	0.0	0.0	0.0	0.0	0.0	0.0	0.0	0.0	0.0	0.0	0.0	0.0	0.0
ENSRNA050009660	tRNA-Asp	tRNA-Asp for anticodon GUC	72	0.0	0.0	0.0	0.0	0.0	0.0	0.0	0.0	0.0	0.0	0.0	0.0	0.0	0.0	0.0	0.0	0.0	0.0	0.0	0.0	0.0	0.0	0.0	0.0	BBH00822.1(Transducin/WD40 repeat-like superfamily protein, partial [Prunus dulcis])	GO:0015996(biological_process:chlorophyll catabolic process); GO:0047746(molecular_function:chlorophyllase activity); GO:0102293(molecular_function:pheophytinase b activity)
ENSRNA050009662	tRNA-Asp	tRNA-Asp for anticodon GUC	72	0.0	0.0	0.0	0.0	0.0	0.0	0.0	0.0	0.0	0.0	0.0	0.0	0.0	0.0	0.0	0.0	0.0	0.0	0.0	0.0	0.0	0.0	0.0	0.0	BBH00822.1(Transducin/WD40 repeat-like superfamily protein, partial [Prunus dulcis])	GO:0015996(biological_process:chlorophyll catabolic process); GO:0047746(molecular_function:chlorophyllase activity); GO:0102293(molecular_function:pheophytinase b activity)
ENSRNA050009664	tRNA-Ala	tRNA-Ala for anticodon UGC	73	0.0	0.0	0.0	0.0	0.0	0.0	0.0	0.0	0.0	0.0	0.0	0.0	0.0	0.0	0.0	0.0	0.0	0.0	0.0	0.0	0.0	0.0	0.0	0.0	AES74763.1(transmembrane protein, putative [Medicago truncatula])	GO:0016021(cellular_component:integral component of membrane)
ENSRNA050009666	tRNA-Pro	tRNA-Pro for anticodon UGG	72	0.0	0.0	0.0	0.0	0.0	0.0	0.0	0.0	0.0	0.0	0.0	0.0	0.0	0.0	0.0	0.0	0.0	0.0	0.0	0.0	0.0	0.0	0.0	0.0
ENSRNA050009667	tRNA-Pro	tRNA-Pro for anticodon UGG	72	0.0	0.0	0.0	0.0	0.0	0.0	0.0	0.0	0.0	0.0	0.0	0.0	0.0	0.0	0.0	0.0	0.0	0.0	0.0	0.0	0.0	0.0	0.0	0.0
ENSRNA050009669	tRNA-Asp	tRNA-Asp for anticodon GUC	72	0.0	0.0	0.0	0.0	0.0	0.0	0.0	0.0	0.0	0.0	0.0	0.0	0.0	0.0	0.0	0.0	0.0	0.0	0.0	0.0	0.0	0.0	0.0	0.0	BBH00822.1(Transducin/WD40 repeat-like superfamily protein, partial [Prunus dulcis])	GO:0015996(biological_process:chlorophyll catabolic process); GO:0047746(molecular_function:chlorophyllase activity); GO:0102293(molecular_function:pheophytinase b activity)
ENSRNA050009671	tRNA-Tyr	tRNA-Tyr for anticodon GUA	86	0.0	0.0	0.0	0.0	0.0	0.0	0.0	0.0	0.0	0.0	0.0	0.0	0.0	0.0	0.0	0.0	0.0	0.0	0.0	0.0	0.0	0.0	0.0	0.0
ENSRNA050009673	tRNA-Ala	tRNA-Ala for anticodon UGC	73	0.0	0.0	0.0	0.0	0.0	0.0	0.0	0.0	0.0	0.0	0.0	0.0	0.0	0.0	0.0	0.0	0.0	0.0	0.0	0.0	0.0	0.0	0.0	0.0	AES74763.1(transmembrane protein, putative [Medicago truncatula])	GO:0016021(cellular_component:integral component of membrane)
ENSRNA050009675	tRNA-Val	tRNA-Val for anticodon AAC	74	0.0	0.0	0.0	0.0	0.0	0.0	0.0	0.0	0.0	0.0	0.0	0.0	0.0	0.0	0.0	0.0	0.0	0.0	0.0	0.0	0.0	0.0	0.0	0.0
ENSRNA050009677	tRNA-Trp	tRNA-Trp for anticodon CCA	72	0.0	0.0	0.0	0.0	0.0	0.0	0.0	0.0	0.0	0.0	0.0	0.0	0.0	0.0	0.0	0.0	0.0	0.0	0.0	0.0	0.0	0.0	0.0	0.0
ENSRNA050009679	tRNA-Ser	tRNA-Ser for anticodon AGA	82	0.0	0.0	0.0	0.0	0.0	0.0	0.0	0.0	0.0	0.0	0.0	0.0	0.0	0.0	0.0	0.0	0.0	0.0	0.0	0.0	0.0	0.0	0.0	0.0	EMS57569.1(Phosphatidylinositol N-acetylglucosaminyltransferase subunit A [Triticum urartu])	GO:0016757(molecular_function:transferase activity, transferring glycosyl groups); GO:0006506(biological_process:GPI anchor biosynthetic process)
ENSRNA050009681	tRNA-Met	tRNA-Met for anticodon CAU	72	0.0	0.0	0.0	0.0	0.0	0.0	0.0	0.0	0.0	0.0	0.0	0.0	0.0	0.0	0.0	0.0	0.0	0.0	0.0	0.0	0.0	0.0	0.0	0.0	KAF8082150.1(hypothetical protein N665_0845s0008 [Sinapis alba])
ENSRNA050009684	tRNA-Thr	tRNA-Thr for anticodon AGU	74	0.0	0.0	0.0	0.0	0.0	0.0	0.0	0.0	0.0	0.0	0.0	0.0	0.0	0.0	0.0	0.0	0.0	0.0	0.0	0.0	0.0	0.0	0.0	0.0
ENSRNA050009686	tRNA-Ile	tRNA-Ile for anticodon AAU	74	0.0	0.0	0.0	0.0	0.0	0.0	0.0	0.0	0.0	0.0	0.0	0.0	0.0	0.0	0.0	0.0	0.0	0.0	0.0	0.0	0.0	0.0	0.0	0.0
ENSRNA050009688	tRNA-Phe	tRNA-Phe for anticodon GAA	73	0.0	0.0	0.0	0.0	0.0	0.0	0.0	0.0	0.0	0.0	0.0	0.0	0.0	0.0	0.0	0.0	0.0	0.0	0.0	0.0	0.0	0.0	0.0	0.0
ENSRNA050009690	tRNA-Pro	tRNA-Pro for anticodon AGG	72	0.0	0.0	0.0	0.0	0.0	0.0	0.0	0.0	0.0	0.0	0.0	0.0	0.0	0.0	0.0	0.0	0.0	0.0	0.0	0.0	0.0	0.0	0.0	0.0
ENSRNA050009692	tRNA-Pro	tRNA-Pro for anticodon AGG	72	0.0	0.0	0.0	0.0	0.0	0.0	0.0	0.0	0.0	0.0	0.0	0.0	0.0	0.0	0.0	0.0	0.0	0.0	0.0	0.0	0.0	0.0	0.0	0.0
ENSRNA050009694	tRNA-Pro	tRNA-Pro for anticodon AGG	72	0.0	0.0	0.0	0.0	0.0	0.0	0.0	0.0	0.0	0.0	0.0	0.0	0.0	0.0	0.0	0.0	0.0	0.0	0.0	0.0	0.0	0.0	0.0	0.0
ENSRNA050009696	tRNA-Pro	tRNA-Pro for anticodon AGG	72	0.0	0.0	0.0	0.0	0.0	0.0	0.0	0.0	0.0	0.0	0.0	0.0	0.0	0.0	0.0	0.0	0.0	0.0	0.0	0.0	0.0	0.0	0.0	0.0
ENSRNA050009698	tRNA-Pro	tRNA-Pro for anticodon UGG	72	0.0	0.0	0.0	0.0	0.0	0.0	0.0	0.0	0.0	0.0	0.0	0.0	0.0	0.0	0.0	0.0	0.0	0.0	0.0	0.0	0.0	0.0	0.0	0.0
ENSRNA050009699	tRNA-Asn	tRNA-Asn for anticodon GUU	72	0.0	0.0	0.0	0.0	0.0	0.0	0.0	0.0	0.0	0.0	0.0	0.0	0.0	0.0	0.0	0.0	0.0	0.0	0.0	0.0	0.0	0.0	0.0	0.0
ENSRNA050009701	tRNA-Trp	tRNA-Trp for anticodon CCA	72	0.0	0.0	0.0	0.0	0.0	0.0	0.0	0.0	0.0	0.0	0.0	0.0	0.0	0.0	0.0	0.0	0.0	0.0	0.0	0.0	0.0	0.0	0.0	0.0	EYU24030.1(hypothetical protein MIMGU_mgv11b017560mg [Erythranthe guttata])	GO:0005737(cellular_component:cytoplasm); GO:0007020(biological_process:microtubule nucleation); GO:0000922(cellular_component:spindle pole); GO:0043015(molecular_function:gamma-tubulin binding); GO:0005815(cellular_component:microtubule organizing center); GO:0005874(cellular_component:microtubule)				ENOG4111DDF(S:Function unknown)	ENOG4111DDF(-)
ENSRNA050009704	tRNA-Glu	tRNA-Glu for anticodon CUC	73	0.0	0.0	0.0	0.0	0.0	0.0	0.0	0.0	0.0	0.0	0.0	0.0	0.0	0.0	0.0	0.0	0.0	0.0	0.0	0.0	0.0	0.0	0.0	0.0
ENSRNA050009706	tRNA-Glu	tRNA-Glu for anticodon CUC	73	0.0	0.0	0.0	0.0	0.0	0.0	0.0	0.0	0.0	0.0	0.0	0.0	0.0	0.0	0.0	0.0	0.0	0.0	0.0	0.0	0.0	0.0	0.0	0.0
ENSRNA050009707	tRNA-Glu	tRNA-Glu for anticodon CUC	73	0.0	0.0	0.0	0.0	0.0	0.0	0.0	0.0	0.0	0.0	0.0	0.0	0.0	0.0	0.0	0.0	0.0	0.0	0.0	0.0	0.0	0.0	0.0	0.0
ENSRNA050009709	tRNA-Gln	tRNA-Gln for anticodon UUG	72	0.0	0.0	0.0	0.0	0.0	0.0	0.0	0.0	0.0	0.0	0.0	0.0	0.0	0.0	0.0	0.0	0.0	0.0	0.0	0.0	0.0	0.0	0.0	0.0
ENSRNA050009711	tRNA-Tyr	tRNA-Tyr for anticodon GUA	86	0.0	0.0	0.0	0.0	0.0	0.0	0.0	0.0	0.0	0.0	0.0	0.0	0.0	0.0	0.0	0.0	0.0	0.0	0.0	0.0	0.0	0.0	0.0	0.0
ENSRNA050009712	tRNA-Pro	tRNA-Pro for anticodon AGG	72	0.0	0.0	0.0	0.0	0.0	0.0	0.0	0.0	0.0	0.0	0.0	0.0	0.0	0.0	0.0	0.0	0.0	0.0	0.0	0.0	0.0	0.0	0.0	0.0
ENSRNA050009713	tRNA-Pro	tRNA-Pro for anticodon AGG	72	0.0	0.0	0.0	0.0	0.0	0.0	0.0	0.0	0.0	0.0	0.0	0.0	0.0	0.0	0.0	0.0	0.0	0.0	0.0	0.0	0.0	0.0	0.0	0.0
ENSRNA050009715	tRNA-Lys	tRNA-Lys for anticodon UUU	72	0.0	0.0	0.0	0.0	0.0	0.0	0.0	0.0	0.0	0.0	0.0	0.0	0.0	0.0	0.0	0.0	0.0	0.0	0.0	0.0	0.0	0.0	0.0	0.0
ENSRNA050009717	tRNA-Lys	tRNA-Lys for anticodon UUU	72	0.0	0.0	0.0	0.0	0.0	0.0	0.0	0.0	0.0	0.0	0.0	0.0	0.0	0.0	0.0	0.0	0.0	0.0	0.0	0.0	0.0	0.0	0.0	0.0
ENSRNA050009718	tRNA-Gln	tRNA-Gln for anticodon CUG	72	0.0	0.0	0.0	0.0	0.0	0.0	0.0	0.0	0.0	0.0	0.0	0.0	0.0	0.0	0.0	0.0	0.0	0.0	0.0	0.0	0.0	0.0	0.0	0.0
ENSRNA050009720	tRNA-Leu	tRNA-Leu for anticodon CAG	81	0.0	0.0	0.0	0.0	0.0	0.0	0.0	0.0	0.0	0.0	0.0	0.0	0.0	0.0	0.0	0.0	0.0	0.0	0.0	0.0	0.0	0.0	0.0	0.0	ESR60976.1(hypothetical protein CICLE_v10017825mg, partial [Citrus clementina])	GO:0016021(cellular_component:integral component of membrane); GO:0005840(cellular_component:ribosome)
ENSRNA050009721	tRNA-Leu	tRNA-Leu for anticodon CAG	81	0.0	0.0	0.0	0.0	0.0	0.0	0.0	0.0	0.0	0.0	0.0	0.0	0.0	0.0	0.0	0.0	0.0	0.0	0.0	0.0	0.0	0.0	0.0	0.0	ESR60976.1(hypothetical protein CICLE_v10017825mg, partial [Citrus clementina])	GO:0016021(cellular_component:integral component of membrane); GO:0005840(cellular_component:ribosome)
ENSRNA050009723	tRNA-Gln	tRNA-Gln for anticodon CUG	72	0.0	0.0	0.0	0.0	0.0	0.0	0.0	0.0	0.0	0.0	0.0	0.0	0.0	0.0	0.0	0.0	0.0	0.0	0.0	0.0	0.0	0.0	0.0	0.0
ENSRNA050009725	tRNA-Gln	tRNA-Gln for anticodon CUG	72	0.0	0.0	0.0	0.0	0.0	0.0	0.0	0.0	0.0	0.0	0.0	0.0	0.0	0.0	0.0	0.0	0.0	0.0	0.0	0.0	0.0	0.0	0.0	0.0
ENSRNA050009726	tRNA-Pro	tRNA-Pro for anticodon AGG	72	0.0	0.0	0.0	0.0	0.0	0.0	0.0	0.0	0.0	0.0	0.0	0.0	0.0	0.0	0.0	0.0	0.0	0.0	0.0	0.0	0.0	0.0	0.0	0.0
ENSRNA050009728	tRNA-Glu	tRNA-Glu for anticodon CUC	73	0.0	0.0	0.0	0.0	0.0	0.0	0.0	0.0	0.0	0.0	0.0	0.0	0.0	0.0	0.0	0.0	0.0	0.0	0.0	0.0	0.0	0.0	0.0	0.0
ENSRNA050009729	tRNA-Glu	tRNA-Glu for anticodon CUC	73	0.0	0.0	0.0	0.0	0.0	0.0	0.0	0.0	0.0	0.0	0.0	0.0	0.0	0.0	0.0	0.0	0.0	0.0	0.0	0.0	0.0	0.0	0.0	0.0
ENSRNA050009731	tRNA-Glu	tRNA-Glu for anticodon CUC	73	0.0	0.0	0.0	0.0	0.0	0.0	0.0	0.0	0.0	0.0	0.0	0.0	0.0	0.0	0.0	0.0	0.0	0.0	0.0	0.0	0.0	0.0	0.0	0.0
ENSRNA050009732	tRNA-Phe	tRNA-Phe for anticodon GAA	73	0.0	0.0	0.0	0.0	0.0	0.0	0.0	0.0	0.0	0.0	0.0	0.0	0.0	0.0	0.0	0.0	0.0	0.0	0.0	0.0	0.0	0.0	0.0	0.0
ENSRNA050009735	tRNA-Ala	tRNA-Ala for anticodon CGC	73	0.0	0.0	0.0	0.0	0.0	0.0	0.0	0.0	0.0	0.0	0.0	0.0	0.0	0.0	0.0	0.0	0.0	0.0	0.0	0.0	0.0	0.0	0.0	0.0	EAZ05270.1(hypothetical protein OsI_27472 [Oryza sativa Indica Group])	GO:0003700(molecular_function:transcription factor activity, sequence-specific DNA binding); GO:0005634(cellular_component:nucleus); GO:0000976(molecular_function:transcription regulatory region sequence-specific DNA binding)
ENSRNA050009737	tRNA-Ser	tRNA-Ser for anticodon AGA	82	0.0	0.0	0.0	0.0	0.0	0.0	0.0	0.0	0.0	0.0	0.0	0.0	0.0	0.0	0.0	0.0	0.0	0.0	0.0	0.0	0.0	0.0	0.0	0.0	EMS57569.1(Phosphatidylinositol N-acetylglucosaminyltransferase subunit A [Triticum urartu])	GO:0016757(molecular_function:transferase activity, transferring glycosyl groups); GO:0006506(biological_process:GPI anchor biosynthetic process)
ENSRNA050009741	tRNA-Phe	tRNA-Phe for anticodon GAA	73	0.0	0.0	0.0	0.0	0.0	0.0	0.0	0.0	0.0	0.0	0.0	0.0	0.0	0.0	0.0	0.0	0.0	0.0	0.0	0.0	0.0	0.0	0.0	0.0
ENSRNA050009743	tRNA-Phe	tRNA-Phe for anticodon GAA	73	0.0	0.0	0.0	0.0	0.0	0.0	0.0	0.0	0.0	0.0	0.0	0.0	0.0	0.0	0.0	0.0	0.0	0.0	0.0	0.0	0.0	0.0	0.0	0.0
ENSRNA050009746	tRNA-Pro	tRNA-Pro for anticodon CGG	72	0.0	0.0	0.0	0.0	0.0	0.0	0.0	0.0	0.0	0.0	0.0	0.0	0.0	0.0	0.0	0.0	0.0	0.0	0.0	0.0	0.0	0.0	0.0	0.0
ENSRNA050009747	tRNA-Glu	tRNA-Glu for anticodon CUC	73	0.0	0.0	0.0	0.0	0.0	0.0	0.0	0.0	0.0	0.0	0.0	0.0	0.0	0.0	0.0	0.0	0.0	0.0	0.0	0.0	0.0	0.0	0.0	0.0
ENSRNA050009750	tRNA-Glu	tRNA-Glu for anticodon CUC	73	0.0	0.0	0.0	0.0	0.0	0.0	0.0	0.0	0.0	0.0	0.0	0.0	0.0	0.0	0.0	0.0	0.0	0.0	0.0	0.0	0.0	0.0	0.0	0.0
ENSRNA050009751	tRNA-Glu	tRNA-Glu for anticodon CUC	73	0.0	0.0	0.0	0.0	0.0	0.0	0.0	0.0	0.0	0.0	0.0	0.0	0.0	0.0	0.0	0.0	0.0	0.0	0.0	0.0	0.0	0.0	0.0	0.0
ENSRNA050009753	tRNA-Glu	tRNA-Glu for anticodon CUC	73	0.0	0.0	0.0	0.0	0.0	0.0	0.0	0.0	0.0	0.0	0.0	0.0	0.0	0.0	0.0	0.0	0.0	0.0	0.0	0.0	0.0	0.0	0.0	0.0
ENSRNA050009755	tRNA-Ser	tRNA-Ser for anticodon AGA	82	0.0	0.0	0.0	0.0	0.0	0.0	0.0	0.0	0.0	0.0	0.0	0.0	0.0	0.0	0.0	0.0	0.0	0.0	0.0	0.0	0.0	0.0	0.0	0.0	EMS57569.1(Phosphatidylinositol N-acetylglucosaminyltransferase subunit A [Triticum urartu])	GO:0016757(molecular_function:transferase activity, transferring glycosyl groups); GO:0006506(biological_process:GPI anchor biosynthetic process)
ENSRNA050009757	tRNA-Trp	tRNA-Trp for anticodon CCA	72	0.0	0.0	0.0	0.0	0.0	0.0	0.0	0.0	0.0	0.0	0.0	0.0	0.0	0.0	0.0	0.0	0.0	0.0	0.0	0.0	0.0	0.0	0.0	0.0	EYU24030.1(hypothetical protein MIMGU_mgv11b017560mg [Erythranthe guttata])	GO:0005737(cellular_component:cytoplasm); GO:0007020(biological_process:microtubule nucleation); GO:0000922(cellular_component:spindle pole); GO:0043015(molecular_function:gamma-tubulin binding); GO:0005815(cellular_component:microtubule organizing center); GO:0005874(cellular_component:microtubule)				ENOG4111DDF(S:Function unknown)	ENOG4111DDF(-)
ENSRNA050009758	tRNA-Tyr	tRNA-Tyr for anticodon GUA	85	0.0	0.0	0.0	0.0	0.0	0.0	0.0	0.0	0.0	0.0	0.0	0.0	0.0	0.0	0.0	0.0	0.0	0.0	0.0	0.0	0.0	0.0	0.0	0.0
ENSRNA050009760	tRNA-Thr	tRNA-Thr for anticodon CGU	72	0.0	0.0	0.0	0.0	0.0	0.0	0.0	0.0	0.0	0.0	0.0	0.0	0.0	0.0	0.0	0.0	0.0	0.0	0.0	0.0	0.0	0.0	0.0	0.0
ENSRNA050009762	tRNA-Asn	tRNA-Asn for anticodon GUU	72	0.0	0.0	0.0	0.0	0.0	0.0	0.0	0.0	0.0	0.0	0.0	0.0	0.0	0.0	0.0	0.0	0.0	0.0	0.0	0.0	0.0	0.0	0.0	0.0
ENSRNA050009764	tRNA-Pro	tRNA-Pro for anticodon AGG	72	0.0	0.0	0.0	0.0	0.0	0.0	0.0	0.0	0.0	0.0	0.0	0.0	0.0	0.0	0.0	0.0	0.0	0.0	0.0	0.0	0.0	0.0	0.0	0.0
ENSRNA050009766	tRNA-Pro	tRNA-Pro for anticodon AGG	72	0.0	0.0	0.0	0.0	0.0	0.0	0.0	0.0	0.0	0.0	0.0	0.0	0.0	0.0	0.0	0.0	0.0	0.0	0.0	0.0	0.0	0.0	0.0	0.0
ENSRNA050009769	tRNA-Pro	tRNA-Pro for anticodon AGG	72	0.0	0.0	0.0	0.0	0.0	0.0	0.0	0.0	0.0	0.0	0.0	0.0	0.0	0.0	0.0	0.0	0.0	0.0	0.0	0.0	0.0	0.0	0.0	0.0
ENSRNA050009771	tRNA-Pro	tRNA-Pro for anticodon AGG	72	0.0	0.0	0.0	0.0	0.0	0.0	0.0	0.0	0.0	0.0	0.0	0.0	0.0	0.0	0.0	0.0	0.0	0.0	0.0	0.0	0.0	0.0	0.0	0.0
ENSRNA050009772	tRNA-Arg	tRNA-Arg for anticodon CCG	73	0.0	0.0	0.0	0.0	0.0	0.0	0.0	0.0	0.0	0.0	0.0	0.0	0.0	0.0	0.0	0.0	0.0	0.0	0.0	0.0	0.0	0.0	0.0	0.0
ENSRNA050009774	tRNA-Ala	tRNA-Ala for anticodon AGC	73	0.0	0.0	0.0	0.0	0.0	0.0	0.0	0.0	0.0	0.0	0.0	0.0	0.0	0.0	0.0	0.0	0.0	0.0	0.0	0.0	0.0	0.0	0.0	0.0
ENSRNA050009776	tRNA-Pro	tRNA-Pro for anticodon UGG	72	0.0	0.0	0.0	0.0	0.0	0.0	0.0	0.0	0.0	0.0	0.0	0.0	0.0	0.0	0.0	0.0	0.0	0.0	0.0	0.0	0.0	0.0	0.0	0.0
ENSRNA050009778	tRNA-Asn	tRNA-Asn for anticodon GUU	72	0.0	0.0	0.0	0.0	0.0	0.0	0.0	0.0	0.0	0.0	0.0	0.0	0.0	0.0	0.0	0.0	0.0	0.0	0.0	0.0	0.0	0.0	0.0	0.0
ENSRNA050009780	tRNA-Asn	tRNA-Asn for anticodon GUU	72	0.0	0.0	0.0	0.0	0.0	0.0	0.0	0.0	0.0	0.0	0.0	0.0	0.0	0.0	0.0	0.0	0.0	0.0	0.0	0.0	0.0	0.0	0.0	0.0
ENSRNA050009782	tRNA-Asn	tRNA-Asn for anticodon GUU	72	0.0	0.0	0.0	0.0	0.0	0.0	0.0	0.0	0.0	0.0	0.0	0.0	0.0	0.0	0.0	0.0	0.0	0.0	0.0	0.0	0.0	0.0	0.0	0.0
ENSRNA050009784	tRNA-Trp	tRNA-Trp for anticodon CCA	72	0.0	0.0	0.0	0.0	0.0	0.0	0.0	0.0	0.0	0.0	0.0	0.0	0.0	0.0	0.0	0.0	0.0	0.0	0.0	0.0	0.0	0.0	0.0	0.0
ENSRNA050009786	tRNA-Trp	tRNA-Trp for anticodon CCA	72	0.0	0.0	0.0	0.0	0.0	0.0	0.0	0.0	0.0	0.0	0.0	0.0	0.0	0.0	0.0	0.0	0.0	0.0	0.0	0.0	0.0	0.0	0.0	0.0
ENSRNA050009788	tRNA-Ala	tRNA-Ala for anticodon UGC	73	0.0	0.0	0.0	0.0	0.0	0.0	0.0	0.0	0.0	0.0	0.0	0.0	0.0	0.0	0.0	0.0	0.0	0.0	0.0	0.0	0.0	0.0	0.0	0.0	AES74763.1(transmembrane protein, putative [Medicago truncatula])	GO:0016021(cellular_component:integral component of membrane)
ENSRNA050009790	tRNA-Trp	tRNA-Trp for anticodon CCA	72	0.0	0.0	0.0	0.0	0.0	0.0	0.0	0.0	0.0	0.0	0.0	0.0	0.0	0.0	0.0	0.0	0.0	0.0	0.0	0.0	0.0	0.0	0.0	0.0	EYU24030.1(hypothetical protein MIMGU_mgv11b017560mg [Erythranthe guttata])	GO:0005737(cellular_component:cytoplasm); GO:0007020(biological_process:microtubule nucleation); GO:0000922(cellular_component:spindle pole); GO:0043015(molecular_function:gamma-tubulin binding); GO:0005815(cellular_component:microtubule organizing center); GO:0005874(cellular_component:microtubule)				ENOG4111DDF(S:Function unknown)	ENOG4111DDF(-)
ENSRNA050009792	tRNA-Asn	tRNA-Asn for anticodon GUU	72	0.0	0.0	0.0	0.0	0.0	0.0	0.0	0.0	0.0	0.0	0.0	0.0	0.0	0.0	0.0	0.0	0.0	0.0	0.0	0.0	0.0	0.0	0.0	0.0
ENSRNA050009793	tRNA-Pro	tRNA-Pro for anticodon UGG	72	0.0	0.0	0.0	0.0	0.0	0.0	0.0	0.0	0.0	0.0	0.0	0.0	0.0	0.0	0.0	0.0	0.0	0.0	0.0	0.0	0.0	0.0	0.0	0.0
ENSRNA050009795	tRNA-Pro	tRNA-Pro for anticodon UGG	72	0.0	0.0	0.0	0.0	0.0	0.0	0.0	0.0	0.0	0.0	0.0	0.0	0.0	0.0	0.0	0.0	0.0	0.0	0.0	0.0	0.0	0.0	0.0	0.0
ENSRNA050009797	tRNA-Gly	tRNA-Gly for anticodon GCC	71	0.0	0.0	0.0	0.0	0.0	0.0	0.0	0.0	0.0	0.0	0.0	0.0	0.0	0.0	0.0	0.0	0.0	0.0	0.0	0.0	0.0	0.0	0.0	0.0	PPD91301.1(hypothetical protein GOBAR_DD11763 [Gossypium barbadense])	GO:0016021(cellular_component:integral component of membrane); GO:0004672(molecular_function:protein kinase activity); GO:0005524(molecular_function:ATP binding); GO:0008236(molecular_function:serine-type peptidase activity)
ENSRNA050009798	tRNA-Ala	tRNA-Ala for anticodon CGC	73	0.0	0.0	0.0	0.0	0.0	0.0	0.0	0.0	0.0	0.0	0.0	0.0	0.0	0.0	0.0	0.0	0.0	0.0	0.0	0.0	0.0	0.0	0.0	0.0	EAZ05270.1(hypothetical protein OsI_27472 [Oryza sativa Indica Group])	GO:0003700(molecular_function:transcription factor activity, sequence-specific DNA binding); GO:0005634(cellular_component:nucleus); GO:0000976(molecular_function:transcription regulatory region sequence-specific DNA binding)
ENSRNA050009800	tRNA-Leu	tRNA-Leu for anticodon UAG	80	0.0	0.0	0.0	0.0	0.0	0.0	0.0	0.0	0.0	0.0	0.0	0.0	0.0	0.0	0.0	0.0	0.0	0.0	0.0	0.0	0.0	0.0	0.0	0.0	RYR27197.1(hypothetical protein Ahy_B02g061534 [Arachis hypogaea])
ENSRNA050009802	tRNA-Met	tRNA-Met for anticodon CAU	72	0.0	0.0	0.0	0.0	0.0	0.0	0.0	0.0	0.0	0.0	0.0	0.0	0.0	0.0	0.0	0.0	0.0	0.0	0.0	0.0	0.0	0.0	0.0	0.0	XP_023633781.1(LOW QUALITY PROTEIN: F-box protein At4g27050 [Capsella rubella])	GO:0035598(molecular_function:N6-threonylcarbomyladenosine methylthiotransferase activity); GO:0046872(molecular_function:metal ion binding); GO:0051539(molecular_function:4 iron, 4 sulfur cluster binding); GO:0061712(molecular_function:tRNA (N(6)-L-threonylcarbamoyladenosine(37)-C(2))-methylthiotransferase)
ENSRNA050009805	tRNA-Met	tRNA-Met for anticodon CAU	72	0.0	0.0	0.0	0.0	0.0	0.0	0.0	0.0	0.0	0.0	0.0	0.0	0.0	0.0	0.0	0.0	0.0	0.0	0.0	0.0	0.0	0.0	0.0	0.0	XP_023633781.1(LOW QUALITY PROTEIN: F-box protein At4g27050 [Capsella rubella])	GO:0035598(molecular_function:N6-threonylcarbomyladenosine methylthiotransferase activity); GO:0046872(molecular_function:metal ion binding); GO:0051539(molecular_function:4 iron, 4 sulfur cluster binding); GO:0061712(molecular_function:tRNA (N(6)-L-threonylcarbamoyladenosine(37)-C(2))-methylthiotransferase)
ENSRNA050009807	tRNA-Ser	tRNA-Ser for anticodon UGA	82	0.0	0.0	0.0	0.0	0.0	0.0	0.0	0.0	0.0	0.0	0.0	0.0	0.0	0.0	0.0	0.0	0.0	0.0	0.0	0.0	0.0	0.0	0.0	0.0	AES74272.1(transmembrane protein, putative [Medicago truncatula])	GO:0016021(cellular_component:integral component of membrane)
ENSRNA050009808	tRNA-Ser	tRNA-Ser for anticodon UGA	80	0.0	0.0	0.0	0.0	0.0	0.0	0.0	0.0	0.0	0.0	0.0	0.0	0.0	0.0	0.0	0.0	0.0	0.0	0.0	0.0	0.0	0.0	0.0	0.0
ENSRNA050009810	tRNA-Ser	tRNA-Ser for anticodon UGA	82	0.0	0.0	0.0	0.0	0.0	0.0	0.0	0.0	0.0	0.0	0.0	0.0	0.0	0.0	0.0	0.0	0.0	0.0	0.0	0.0	0.0	0.0	0.0	0.0
ENSRNA050009811	tRNA-Arg	tRNA-Arg for anticodon ACG	73	0.0	0.0	0.0	0.0	0.0	0.0	0.0	0.0	0.0	0.0	0.0	0.0	0.0	0.0	0.0	0.0	0.0	0.0	0.0	0.0	0.0	0.0	0.0	0.0
ENSRNA050009813	tRNA-Leu	tRNA-Leu for anticodon UAG	80	0.0	0.0	0.0	0.0	0.0	0.0	0.0	0.0	0.0	0.0	0.0	0.0	0.0	0.0	0.0	0.0	0.0	0.0	0.0	0.0	0.0	0.0	0.0	0.0	OMO64888.1(Glycogen synthase [Corchorus olitorius])
ENSRNA050009815	tRNA-Leu	tRNA-Leu for anticodon AAG	81	0.0	0.0	0.0	0.0	0.0	0.0	0.0	0.0	0.0	0.0	0.0	0.0	0.0	0.0	0.0	0.0	0.0	0.0	0.0	0.0	0.0	0.0	0.0	0.0	PAN04569.1(hypothetical protein PAHAL_1G075900 [Panicum hallii])	GO:0003755(molecular_function:peptidyl-prolyl cis-trans isomerase activity); GO:0009507(cellular_component:chloroplast)
ENSRNA050009816	tRNA-Leu	tRNA-Leu for anticodon AAG	81	0.0	0.0	0.0	0.0	0.0	0.0	0.0	0.0	0.0	0.0	0.0	0.0	0.0	0.0	0.0	0.0	0.0	0.0	0.0	0.0	0.0	0.0	0.0	0.0	PAN04569.1(hypothetical protein PAHAL_1G075900 [Panicum hallii])	GO:0003755(molecular_function:peptidyl-prolyl cis-trans isomerase activity); GO:0009507(cellular_component:chloroplast)
ENSRNA050009817	tRNA-Arg	tRNA-Arg for anticodon UCG	74	0.0	0.0	0.0	0.0	0.0	0.0	0.0	0.0	0.0	0.0	0.0	0.0	0.0	0.0	0.0	0.0	0.0	0.0	0.0	0.0	0.0	0.0	0.0	0.0	BBG96163.1(cleavage and polyadenylation specificity factor 73-I [Prunus dulcis])
ENSRNA050009820	tRNA-Ser	tRNA-Ser for anticodon UGA	82	0.0	0.0	0.0	0.0	0.0	0.0	0.0	0.0	0.0	0.0	0.0	0.0	0.0	0.0	0.0	0.0	0.0	0.0	0.0	0.0	0.0	0.0	0.0	0.0	AES74272.1(transmembrane protein, putative [Medicago truncatula])	GO:0016021(cellular_component:integral component of membrane)
ENSRNA050009822	tRNA-Pro	tRNA-Pro for anticodon AGG	72	0.0	0.0	0.0	0.0	0.0	0.0	0.0	0.0	0.0	0.0	0.0	0.0	0.0	0.0	0.0	0.0	0.0	0.0	0.0	0.0	0.0	0.0	0.0	0.0
ENSRNA050009825	tRNA-Gly	tRNA-Gly for anticodon GCC	71	0.0	0.0	0.0	0.0	0.0	0.0	0.0	0.0	0.0	0.0	0.0	0.0	0.0	0.0	0.0	0.0	0.0	0.0	0.0	0.0	0.0	0.0	0.0	0.0	PPD91301.1(hypothetical protein GOBAR_DD11763 [Gossypium barbadense])	GO:0016021(cellular_component:integral component of membrane); GO:0004672(molecular_function:protein kinase activity); GO:0005524(molecular_function:ATP binding); GO:0008236(molecular_function:serine-type peptidase activity)
ENSRNA050009828	tRNA-Thr	tRNA-Thr for anticodon UGU	72	0.0	0.0	0.0	0.0	0.0	0.0	0.0	0.0	0.0	0.0	0.0	0.0	0.0	0.0	0.0	0.0	0.0	0.0	0.0	0.0	0.0	0.0	0.0	0.0
ENSRNA050009830	tRNA-Gly	tRNA-Gly for anticodon GCC	71	0.0	0.0	0.0	0.0	0.0	0.0	0.0	0.0	0.0	0.0	0.0	0.0	0.0	0.0	0.0	0.0	0.0	0.0	0.0	0.0	0.0	0.0	0.0	0.0	PPD91301.1(hypothetical protein GOBAR_DD11763 [Gossypium barbadense])	GO:0016021(cellular_component:integral component of membrane); GO:0004672(molecular_function:protein kinase activity); GO:0005524(molecular_function:ATP binding); GO:0008236(molecular_function:serine-type peptidase activity)
ENSRNA050009831	tRNA-Gly	tRNA-Gly for anticodon GCC	71	0.0	0.0	0.0	0.0	0.0	0.0	0.0	0.0	0.0	0.0	0.0	0.0	0.0	0.0	0.0	0.0	0.0	0.0	0.0	0.0	0.0	0.0	0.0	0.0	PPD91301.1(hypothetical protein GOBAR_DD11763 [Gossypium barbadense])	GO:0016021(cellular_component:integral component of membrane); GO:0004672(molecular_function:protein kinase activity); GO:0005524(molecular_function:ATP binding); GO:0008236(molecular_function:serine-type peptidase activity)
ENSRNA050009834	tRNA-Leu	tRNA-Leu for anticodon AAG	81	0.0	0.0	0.0	0.0	0.0	0.0	0.0	0.0	0.0	0.0	0.0	0.0	0.0	0.0	0.0	0.0	0.0	0.0	0.0	0.0	0.0	0.0	0.0	0.0	PAN04569.1(hypothetical protein PAHAL_1G075900 [Panicum hallii])	GO:0003755(molecular_function:peptidyl-prolyl cis-trans isomerase activity); GO:0009507(cellular_component:chloroplast)
ENSRNA050009835	tRNA-Val	tRNA-Val for anticodon UAC	73	0.0	0.0	0.0	0.0	0.0	0.0	0.0	0.0	0.0	0.0	0.0	0.0	0.0	0.0	0.0	0.0	0.0	0.0	0.0	0.0	0.0	0.0	0.0	0.0
ENSRNA050009837	tRNA-Val	tRNA-Val for anticodon UAC	73	0.0	0.0	0.0	0.0	0.0	0.0	0.0	0.0	0.0	0.0	0.0	0.0	0.0	0.0	0.0	0.0	0.0	0.0	0.0	0.0	0.0	0.0	0.0	0.0
ENSRNA050009839	tRNA-Val	tRNA-Val for anticodon UAC	73	0.0	0.0	0.0	0.0	0.0	0.0	0.0	0.0	0.0	0.0	0.0	0.0	0.0	0.0	0.0	0.0	0.0	0.0	0.0	0.0	0.0	0.0	0.0	0.0
ENSRNA050009841	tRNA-Gly	tRNA-Gly for anticodon GCC	71	0.0	0.0	0.0	0.0	0.0	0.0	0.0	0.0	0.0	0.0	0.0	0.0	0.0	0.0	0.0	0.0	0.0	0.0	0.0	0.0	0.0	0.0	0.0	0.0	PPD91301.1(hypothetical protein GOBAR_DD11763 [Gossypium barbadense])	GO:0016021(cellular_component:integral component of membrane); GO:0004672(molecular_function:protein kinase activity); GO:0005524(molecular_function:ATP binding); GO:0008236(molecular_function:serine-type peptidase activity)
ENSRNA050009842	tRNA-Arg	tRNA-Arg for anticodon CCU	73	0.0	0.0	0.0	0.0	0.0	0.0	0.0	0.0	0.0	0.0	0.0	0.0	0.0	0.0	0.0	0.0	0.0	0.0	0.0	0.0	0.0	0.0	0.0	0.0	AES99523.1(transmembrane protein, putative [Medicago truncatula])	GO:0016021(cellular_component:integral component of membrane)
ENSRNA050009844	tRNA-Gln	tRNA-Gln for anticodon CUG	72	0.0	0.0	0.0	0.0	0.0	0.0	0.0	0.0	0.0	0.0	0.0	0.0	0.0	0.0	0.0	0.0	0.0	0.0	0.0	0.0	0.0	0.0	0.0	0.0
ENSRNA050009845	tRNA-Arg	tRNA-Arg for anticodon CCU	73	0.0	0.0	0.0	0.0	0.0	0.0	0.0	0.0	0.0	0.0	0.0	0.0	0.0	0.0	0.0	0.0	0.0	0.0	0.0	0.0	0.0	0.0	0.0	0.0	AES99523.1(transmembrane protein, putative [Medicago truncatula])	GO:0016021(cellular_component:integral component of membrane)
ENSRNA050009847	tRNA-Arg	tRNA-Arg for anticodon ACG	73	0.0	0.0	0.0	0.0	0.0	0.0	0.0	0.0	0.0	0.0	0.0	0.0	0.0	0.0	0.0	0.0	0.0	0.0	0.0	0.0	0.0	0.0	0.0	0.0
ENSRNA050009849	tRNA-Arg	tRNA-Arg for anticodon ACG	73	0.0	0.0	0.0	0.0	0.0	0.0	0.0	0.0	0.0	0.0	0.0	0.0	0.0	0.0	0.0	0.0	0.0	0.0	0.0	0.0	0.0	0.0	0.0	0.0	KAG6593175.1(hypothetical protein SDJN03_12651, partial [Cucurbita argyrosperma subsp. sororia])
ENSRNA050009851	tRNA-Arg	tRNA-Arg for anticodon ACG	73	0.0	0.0	0.0	0.0	0.0	0.0	0.0	0.0	0.0	0.0	0.0	0.0	0.0	0.0	0.0	0.0	0.0	0.0	0.0	0.0	0.0	0.0	0.0	0.0	KAG6593175.1(hypothetical protein SDJN03_12651, partial [Cucurbita argyrosperma subsp. sororia])
ENSRNA050009853	tRNA-Ile	tRNA-Ile for anticodon AAU	74	0.0	0.0	0.0	0.0	0.0	0.0	0.0	0.0	0.0	0.0	0.0	0.0	0.0	0.0	0.0	0.0	0.0	0.0	0.0	0.0	0.0	0.0	0.0	0.0
ENSRNA050009855	tRNA-Ile	tRNA-Ile for anticodon AAU	74	0.0	0.0	0.0	0.0	0.0	0.0	0.0	0.0	0.0	0.0	0.0	0.0	0.0	0.0	0.0	0.0	0.0	0.0	0.0	0.0	0.0	0.0	0.0	0.0
ENSRNA050009856	tRNA-Val	tRNA-Val for anticodon AAC	74	0.0	0.0	0.0	0.0	0.0	0.0	0.0	0.0	0.0	0.0	0.0	0.0	0.0	0.0	0.0	0.0	0.0	0.0	0.0	0.0	0.0	0.0	0.0	0.0
ENSRNA050009858	tRNA-Glu	tRNA-Glu for anticodon CUC	73	0.0	0.0	0.0	0.0	0.0	0.0	0.0	0.0	0.0	0.0	0.0	0.0	0.0	0.0	0.0	0.0	0.0	0.0	0.0	0.0	0.0	0.0	0.0	0.0
ENSRNA050009860	tRNA-Glu	tRNA-Glu for anticodon CUC	73	0.0	0.0	0.0	0.0	0.0	0.0	0.0	0.0	0.0	0.0	0.0	0.0	0.0	0.0	0.0	0.0	0.0	0.0	0.0	0.0	0.0	0.0	0.0	0.0
ENSRNA050009861	tRNA-Asp	tRNA-Asp for anticodon GUC	72	0.0	0.0	0.0	0.0	0.0	0.0	0.0	0.0	0.0	0.0	0.0	0.0	0.0	0.0	0.0	0.0	0.0	0.0	0.0	0.0	0.0	0.0	0.0	0.0	BBH00822.1(Transducin/WD40 repeat-like superfamily protein, partial [Prunus dulcis])	GO:0015996(biological_process:chlorophyll catabolic process); GO:0047746(molecular_function:chlorophyllase activity); GO:0102293(molecular_function:pheophytinase b activity)
ENSRNA050009863	tRNA-Asp	tRNA-Asp for anticodon GUC	72	0.0	0.0	0.0	0.0	0.0	0.0	0.0	0.0	0.0	0.0	0.0	0.0	0.0	0.0	0.0	0.0	0.0	0.0	0.0	0.0	0.0	0.0	0.0	0.0	BBH00822.1(Transducin/WD40 repeat-like superfamily protein, partial [Prunus dulcis])	GO:0015996(biological_process:chlorophyll catabolic process); GO:0047746(molecular_function:chlorophyllase activity); GO:0102293(molecular_function:pheophytinase b activity)
ENSRNA050009865	tRNA-Val	tRNA-Val for anticodon AAC	74	0.0	0.0	0.0	0.0	0.0	0.0	0.0	0.0	0.0	0.0	0.0	0.0	0.0	0.0	0.0	0.0	0.0	0.0	0.0	0.0	0.0	0.0	0.0	0.0	KAF7139419.1(hypothetical protein RHSIM_Rhsim07G0078600 [Rhododendron simsii])
ENSRNA050009866	tRNA-Arg	tRNA-Arg for anticodon ACG	73	0.0	0.0	0.0	0.0	0.0	0.0	0.0	0.0	0.0	0.0	0.0	0.0	0.0	0.0	0.0	0.0	0.0	0.0	0.0	0.0	0.0	0.0	0.0	0.0	KAG6593175.1(hypothetical protein SDJN03_12651, partial [Cucurbita argyrosperma subsp. sororia])
ENSRNA050009867	tRNA-Arg	tRNA-Arg for anticodon ACG	73	0.0	0.0	0.0	0.0	0.0	0.0	0.0	0.0	0.0	0.0	0.0	0.0	0.0	0.0	0.0	0.0	0.0	0.0	0.0	0.0	0.0	0.0	0.0	0.0	KAG6593175.1(hypothetical protein SDJN03_12651, partial [Cucurbita argyrosperma subsp. sororia])
ENSRNA050009868	tRNA-Asp	tRNA-Asp for anticodon GUC	72	0.0	0.0	0.0	0.0	0.0	0.0	0.0	0.0	0.0	0.0	0.0	0.0	0.0	0.0	0.0	0.0	0.0	0.0	0.0	0.0	0.0	0.0	0.0	0.0	BBH00822.1(Transducin/WD40 repeat-like superfamily protein, partial [Prunus dulcis])	GO:0015996(biological_process:chlorophyll catabolic process); GO:0047746(molecular_function:chlorophyllase activity); GO:0102293(molecular_function:pheophytinase b activity)
ENSRNA050009870	tRNA-Asp	tRNA-Asp for anticodon GUC	72	0.0	0.0	0.0	0.0	0.0	0.0	0.0	0.0	0.0	0.0	0.0	0.0	0.0	0.0	0.0	0.0	0.0	0.0	0.0	0.0	0.0	0.0	0.0	0.0	BBH00822.1(Transducin/WD40 repeat-like superfamily protein, partial [Prunus dulcis])	GO:0015996(biological_process:chlorophyll catabolic process); GO:0047746(molecular_function:chlorophyllase activity); GO:0102293(molecular_function:pheophytinase b activity)
ENSRNA050009872	tRNA-Tyr	tRNA-Tyr for anticodon GUA	86	0.0	0.0	0.0	0.0	0.0	0.0	0.0	0.0	0.0	0.0	0.0	0.0	0.0	0.0	0.0	0.0	0.0	0.0	0.0	0.0	0.0	0.0	0.0	0.0
ENSRNA050009874	tRNA-Asn	tRNA-Asn for anticodon GUU	74	0.0	0.0	0.0	0.0	0.0	0.0	0.0	0.0	0.0	0.0	0.0	0.0	0.0	0.0	0.0	0.0	0.0	0.0	0.0	0.0	0.0	0.0	0.0	0.0
ENSRNA050009876	tRNA-Val	tRNA-Val for anticodon AAC	74	0.0	0.0	0.0	0.0	0.0	0.0	0.0	0.0	0.0	0.0	0.0	0.0	0.0	0.0	0.0	0.0	0.0	0.0	0.0	0.0	0.0	0.0	0.0	0.0	KAF7139419.1(hypothetical protein RHSIM_Rhsim07G0078600 [Rhododendron simsii])
ENSRNA050009878	tRNA-Val	tRNA-Val for anticodon AAC	74	0.0	0.0	0.0	0.0	0.0	0.0	0.0	0.0	0.0	0.0	0.0	0.0	0.0	0.0	0.0	0.0	0.0	0.0	0.0	0.0	0.0	0.0	0.0	0.0	KAF7139419.1(hypothetical protein RHSIM_Rhsim07G0078600 [Rhododendron simsii])
ENSRNA050009880	tRNA-Tyr	tRNA-Tyr for anticodon GUA	86	0.0	0.0	0.0	0.0	0.0	0.0	0.0	0.0	0.0	0.0	0.0	0.0	0.0	0.0	0.0	0.0	0.0	0.0	0.0	0.0	0.0	0.0	0.0	0.0
ENSRNA050009881	tRNA-Ile	tRNA-Ile for anticodon AAU	74	0.0	0.0	0.0	0.0	0.0	0.0	0.0	0.0	0.0	0.0	0.0	0.0	0.0	0.0	0.0	0.0	0.0	0.0	0.0	0.0	0.0	0.0	0.0	0.0
ENSRNA050009883	tRNA-Gly	tRNA-Gly for anticodon UCC	72	0.0	0.0	0.0	0.0	0.0	0.0	0.0	0.0	0.0	0.0	0.0	0.0	0.0	0.0	0.0	0.0	0.0	0.0	0.0	0.0	0.0	0.0	0.0	0.0
ENSRNA050009885	tRNA-Gly	tRNA-Gly for anticodon GCC	71	0.0	0.0	0.0	0.0	0.0	0.0	0.0	0.0	0.0	0.0	0.0	0.0	0.0	0.0	0.0	0.0	0.0	0.0	0.0	0.0	0.0	0.0	0.0	0.0	PPD91301.1(hypothetical protein GOBAR_DD11763 [Gossypium barbadense])	GO:0016021(cellular_component:integral component of membrane); GO:0004672(molecular_function:protein kinase activity); GO:0005524(molecular_function:ATP binding); GO:0008236(molecular_function:serine-type peptidase activity)
ENSRNA050009886	tRNA-Gly	tRNA-Gly for anticodon GCC	71	0.0	0.0	0.0	0.0	0.0	0.0	0.0	0.0	0.0	0.0	0.0	0.0	0.0	0.0	0.0	0.0	0.0	0.0	0.0	0.0	0.0	0.0	0.0	0.0	PPD91301.1(hypothetical protein GOBAR_DD11763 [Gossypium barbadense])	GO:0016021(cellular_component:integral component of membrane); GO:0004672(molecular_function:protein kinase activity); GO:0005524(molecular_function:ATP binding); GO:0008236(molecular_function:serine-type peptidase activity)
ENSRNA050009888	tRNA-Asp	tRNA-Asp for anticodon GUC	72	0.0	0.0	0.0	0.0	0.0	0.0	0.0	0.0	0.0	0.0	0.0	0.0	0.0	0.0	0.0	0.0	0.0	0.0	0.0	0.0	0.0	0.0	0.0	0.0	BBH00822.1(Transducin/WD40 repeat-like superfamily protein, partial [Prunus dulcis])	GO:0015996(biological_process:chlorophyll catabolic process); GO:0047746(molecular_function:chlorophyllase activity); GO:0102293(molecular_function:pheophytinase b activity)
ENSRNA050009889	tRNA-Asp	tRNA-Asp for anticodon GUC	72	0.0	0.0	0.0	0.0	0.0	0.0	0.0	0.0	0.0	0.0	0.0	0.0	0.0	0.0	0.0	0.0	0.0	0.0	0.0	0.0	0.0	0.0	0.0	0.0	BBH00822.1(Transducin/WD40 repeat-like superfamily protein, partial [Prunus dulcis])	GO:0015996(biological_process:chlorophyll catabolic process); GO:0047746(molecular_function:chlorophyllase activity); GO:0102293(molecular_function:pheophytinase b activity)
ENSRNA050009891	tRNA-Glu	tRNA-Glu for anticodon CUC	73	0.0	0.0	0.0	0.0	0.0	0.0	0.0	0.0	0.0	0.0	0.0	0.0	0.0	0.0	0.0	0.0	0.0	0.0	0.0	0.0	0.0	0.0	0.0	0.0
ENSRNA050009893	tRNA-Phe	tRNA-Phe for anticodon GAA	73	0.0	0.0	0.0	0.0	0.0	0.0	0.0	0.0	0.0	0.0	0.0	0.0	0.0	0.0	0.0	0.0	0.0	0.0	0.0	0.0	0.0	0.0	0.0	0.0
ENSRNA050009895	tRNA-Phe	tRNA-Phe for anticodon GAA	73	0.0	0.0	0.0	0.0	0.0	0.0	0.0	0.0	0.0	0.0	0.0	0.0	0.0	0.0	0.0	0.0	0.0	0.0	0.0	0.0	0.0	0.0	0.0	0.0
ENSRNA050009897	tRNA-Asp	tRNA-Asp for anticodon GUC	72	0.0	0.0	0.0	0.0	0.0	0.0	0.0	0.0	0.0	0.0	0.0	0.0	0.0	0.0	0.0	0.0	0.0	0.0	0.0	0.0	0.0	0.0	0.0	0.0	BBH00822.1(Transducin/WD40 repeat-like superfamily protein, partial [Prunus dulcis])	GO:0015996(biological_process:chlorophyll catabolic process); GO:0047746(molecular_function:chlorophyllase activity); GO:0102293(molecular_function:pheophytinase b activity)
ENSRNA050009898	tRNA-Ala	tRNA-Ala for anticodon UGC	73	0.0	0.0	0.0	0.0	0.0	0.0	0.0	0.0	0.0	0.0	0.0	0.0	0.0	0.0	0.0	0.0	0.0	0.0	0.0	0.0	0.0	0.0	0.0	0.0	AES74763.1(transmembrane protein, putative [Medicago truncatula])	GO:0016021(cellular_component:integral component of membrane)
ENSRNA050009901	tRNA-Val	tRNA-Val for anticodon UAC	73	0.0	0.0	0.0	0.0	0.0	0.0	0.0	0.0	0.0	0.0	0.0	0.0	0.0	0.0	0.0	0.0	0.0	0.0	0.0	0.0	0.0	0.0	0.0	0.0
ENSRNA050009902	tRNA-Ser	tRNA-Ser for anticodon CGA	82	0.0	0.0	0.0	0.0	0.0	0.0	0.0	0.0	0.0	0.0	0.0	0.0	0.0	0.0	0.0	0.0	0.0	0.0	0.0	0.0	0.0	0.0	0.0	0.0	AES69591.1(hypothetical protein MTR_3g031810 [Medicago truncatula])	GO:0009658(biological_process:chloroplast organization); GO:0009793(biological_process:embryo development ending in seed dormancy); GO:0003723(molecular_function:RNA binding); GO:0000373(biological_process:Group II intron splicing); GO:0046983(molecular_function:protein dimerization activity); GO:1990825(molecular_function:sequence-specific mRNA binding); GO:0009507(cellular_component:chloroplast)
ENSRNA050009905	tRNA-Asp	tRNA-Asp for anticodon GUC	72	0.0	0.0	0.0	0.0	0.0	0.0	0.0	0.0	0.0	0.0	0.0	0.0	0.0	0.0	0.0	0.0	0.0	0.0	0.0	0.0	0.0	0.0	0.0	0.0	BBH00822.1(Transducin/WD40 repeat-like superfamily protein, partial [Prunus dulcis])	GO:0015996(biological_process:chlorophyll catabolic process); GO:0047746(molecular_function:chlorophyllase activity); GO:0102293(molecular_function:pheophytinase b activity)
ENSRNA050009906	tRNA-Asp	tRNA-Asp for anticodon GUC	72	0.0	0.0	0.0	0.0	0.0	0.0	0.0	0.0	0.0	0.0	0.0	0.0	0.0	0.0	0.0	0.0	0.0	0.0	0.0	0.0	0.0	0.0	0.0	0.0	BBH00822.1(Transducin/WD40 repeat-like superfamily protein, partial [Prunus dulcis])	GO:0015996(biological_process:chlorophyll catabolic process); GO:0047746(molecular_function:chlorophyllase activity); GO:0102293(molecular_function:pheophytinase b activity)
ENSRNA050009908	tRNA-Asp	tRNA-Asp for anticodon GUC	72	0.0	0.0	0.0	0.0	0.0	0.0	0.0	0.0	0.0	0.0	0.0	0.0	0.0	0.0	0.0	0.0	0.0	0.0	0.0	0.0	0.0	0.0	0.0	0.0	BBH00822.1(Transducin/WD40 repeat-like superfamily protein, partial [Prunus dulcis])	GO:0015996(biological_process:chlorophyll catabolic process); GO:0047746(molecular_function:chlorophyllase activity); GO:0102293(molecular_function:pheophytinase b activity)
ENSRNA050009910	tRNA-Asp	tRNA-Asp for anticodon GUC	72	0.0	0.0	0.0	0.0	0.0	0.0	0.0	0.0	0.0	0.0	0.0	0.0	0.0	0.0	0.0	0.0	0.0	0.0	0.0	0.0	0.0	0.0	0.0	0.0	BBH00822.1(Transducin/WD40 repeat-like superfamily protein, partial [Prunus dulcis])	GO:0015996(biological_process:chlorophyll catabolic process); GO:0047746(molecular_function:chlorophyllase activity); GO:0102293(molecular_function:pheophytinase b activity)
ENSRNA050009912	tRNA-Ile	tRNA-Ile for anticodon AAU	74	0.0	0.0	0.0	0.0	0.0	0.0	0.0	0.0	0.0	0.0	0.0	0.0	0.0	0.0	0.0	0.0	0.0	0.0	0.0	0.0	0.0	0.0	0.0	0.0
ENSRNA050009914	tRNA-Ile	tRNA-Ile for anticodon AAU	74	0.0	0.0	0.0	0.0	0.0	0.0	0.0	0.0	0.0	0.0	0.0	0.0	0.0	0.0	0.0	0.0	0.0	0.0	0.0	0.0	0.0	0.0	0.0	0.0
ENSRNA050009916	tRNA-Val	tRNA-Val for anticodon AAC	74	0.0	0.0	0.0	0.0	0.0	0.0	0.0	0.0	0.0	0.0	0.0	0.0	0.0	0.0	0.0	0.0	0.0	0.0	0.0	0.0	0.0	0.0	0.0	0.0
ENSRNA050009918	tRNA-Val	tRNA-Val for anticodon AAC	74	0.0	0.0	0.0	0.0	0.0	0.0	0.0	0.0	0.0	0.0	0.0	0.0	0.0	0.0	0.0	0.0	0.0	0.0	0.0	0.0	0.0	0.0	0.0	0.0	KAF7139419.1(hypothetical protein RHSIM_Rhsim07G0078600 [Rhododendron simsii])
ENSRNA050009920	tRNA-Glu	tRNA-Glu for anticodon CUC	73	0.0	0.0	0.0	0.0	0.0	0.0	0.0	0.0	0.0	0.0	0.0	0.0	0.0	0.0	0.0	0.0	0.0	0.0	0.0	0.0	0.0	0.0	0.0	0.0
ENSRNA050009922	tRNA-Glu	tRNA-Glu for anticodon CUC	73	0.0	0.0	0.0	0.0	0.0	0.0	0.0	0.0	0.0	0.0	0.0	0.0	0.0	0.0	0.0	0.0	0.0	0.0	0.0	0.0	0.0	0.0	0.0	0.0
ENSRNA050009924	tRNA-Ser	tRNA-Ser for anticodon CGA	82	0.0	0.0	0.0	0.0	0.0	0.0	0.0	0.0	0.0	0.0	0.0	0.0	0.0	0.0	0.0	0.0	0.0	0.0	0.0	0.0	0.0	0.0	0.0	0.0	AES69591.1(hypothetical protein MTR_3g031810 [Medicago truncatula])	GO:0009658(biological_process:chloroplast organization); GO:0009793(biological_process:embryo development ending in seed dormancy); GO:0003723(molecular_function:RNA binding); GO:0000373(biological_process:Group II intron splicing); GO:0046983(molecular_function:protein dimerization activity); GO:1990825(molecular_function:sequence-specific mRNA binding); GO:0009507(cellular_component:chloroplast)
ENSRNA050009926	tRNA-Ser	tRNA-Ser for anticodon CGA	82	0.0	0.0	0.0	0.0	0.0	0.0	0.0	0.0	0.0	0.0	0.0	0.0	0.0	0.0	0.0	0.0	0.0	0.0	0.0	0.0	0.0	0.0	0.0	0.0	AES69591.1(hypothetical protein MTR_3g031810 [Medicago truncatula])	GO:0009658(biological_process:chloroplast organization); GO:0009793(biological_process:embryo development ending in seed dormancy); GO:0003723(molecular_function:RNA binding); GO:0000373(biological_process:Group II intron splicing); GO:0046983(molecular_function:protein dimerization activity); GO:1990825(molecular_function:sequence-specific mRNA binding); GO:0009507(cellular_component:chloroplast)
ENSRNA050009928	tRNA-Ile	tRNA-Ile for anticodon AAU	74	0.0	0.0	0.0	0.0	0.0	0.0	0.0	0.0	0.0	0.0	0.0	0.0	0.0	0.0	0.0	0.0	0.0	0.0	0.0	0.0	0.0	0.0	0.0	0.0
ENSRNA050009930	tRNA-Gln	tRNA-Gln for anticodon CUG	72	0.0	0.0	0.0	0.0	0.0	0.0	0.0	0.0	0.0	0.0	0.0	0.0	0.0	0.0	0.0	0.0	0.0	0.0	0.0	0.0	0.0	0.0	0.0	0.0
ENSRNA050009933	tRNA-Arg	tRNA-Arg for anticodon CCU	73	0.0	0.0	0.0	0.0	0.0	0.0	0.0	0.0	0.0	0.0	0.0	0.0	0.0	0.0	0.0	0.0	0.0	0.0	0.0	0.0	0.0	0.0	0.0	0.0						ENOG410XPHD(U:Intracellular trafficking, secretion, and vesicular transport)	ENOG410XPHD(solute carrier family 4)
ENSRNA050009935	tRNA-Asn	tRNA-Asn for anticodon GUU	74	0.0	0.0	0.0	0.0	0.0	0.0	0.0	0.0	0.0	0.0	0.0	0.0	0.0	0.0	0.0	0.0	0.0	0.0	0.0	0.0	0.0	0.0	0.0	0.0
ENSRNA050009937	tRNA-Gly	tRNA-Gly for anticodon GCC	71	0.0	0.0	0.0	0.0	0.0	0.0	0.0	0.0	0.0	0.0	0.0	0.0	0.0	0.0	0.0	0.0	0.0	0.0	0.0	0.0	0.0	0.0	0.0	0.0	PPD91301.1(hypothetical protein GOBAR_DD11763 [Gossypium barbadense])	GO:0016021(cellular_component:integral component of membrane); GO:0004672(molecular_function:protein kinase activity); GO:0005524(molecular_function:ATP binding); GO:0008236(molecular_function:serine-type peptidase activity)
ENSRNA050009939	tRNA-Leu	tRNA-Leu for anticodon AAG	81	0.0	0.0	0.0	0.0	0.0	0.0	0.0	0.0	0.0	0.0	0.0	0.0	0.0	0.0	0.0	0.0	0.0	0.0	0.0	0.0	0.0	0.0	0.0	0.0	PAN04569.1(hypothetical protein PAHAL_1G075900 [Panicum hallii])	GO:0003755(molecular_function:peptidyl-prolyl cis-trans isomerase activity); GO:0009507(cellular_component:chloroplast)
ENSRNA050009941	tRNA-Ser	tRNA-Ser for anticodon UGA	82	0.0	0.0	0.0	0.0	0.0	0.0	0.0	0.0	0.0	0.0	0.0	0.0	0.0	0.0	0.0	0.0	0.0	0.0	0.0	0.0	0.0	0.0	0.0	0.0	AES74272.1(transmembrane protein, putative [Medicago truncatula])	GO:0016021(cellular_component:integral component of membrane)
ENSRNA050009943	tRNA-Met	tRNA-Met for anticodon CAU	72	0.0	0.0	0.0	0.0	0.0	0.0	0.0	0.0	0.0	0.0	0.0	0.0	0.0	0.0	0.0	0.0	0.0	0.0	0.0	0.0	0.0	0.0	0.0	0.0	XP_023633781.1(LOW QUALITY PROTEIN: F-box protein At4g27050 [Capsella rubella])	GO:0035598(molecular_function:N6-threonylcarbomyladenosine methylthiotransferase activity); GO:0046872(molecular_function:metal ion binding); GO:0051539(molecular_function:4 iron, 4 sulfur cluster binding); GO:0061712(molecular_function:tRNA (N(6)-L-threonylcarbamoyladenosine(37)-C(2))-methylthiotransferase)
ENSRNA050009944	tRNA-Ser	tRNA-Ser for anticodon AGA	82	0.0	0.0	0.0	0.0	0.0	0.0	0.0	0.0	0.0	0.0	0.0	0.0	0.0	0.0	0.0	0.0	0.0	0.0	0.0	0.0	0.0	0.0	0.0	0.0	EMS57569.1(Phosphatidylinositol N-acetylglucosaminyltransferase subunit A [Triticum urartu])	GO:0016757(molecular_function:transferase activity, transferring glycosyl groups); GO:0006506(biological_process:GPI anchor biosynthetic process)
ENSRNA050009947	tRNA-Pro	tRNA-Pro for anticodon CGG	72	0.0	0.0	0.0	0.0	0.0	0.0	0.0	0.0	0.0	0.0	0.0	0.0	0.0	0.0	0.0	0.0	0.0	0.0	0.0	0.0	0.0	0.0	0.0	0.0
ENSRNA050009949	tRNA-Pro	tRNA-Pro for anticodon CGG	72	0.0	0.0	0.0	0.0	0.0	0.0	0.0	0.0	0.0	0.0	0.0	0.0	0.0	0.0	0.0	0.0	0.0	0.0	0.0	0.0	0.0	0.0	0.0	0.0
ENSRNA050009951	tRNA-Pro	tRNA-Pro for anticodon CGG	72	0.0	0.0	0.0	0.0	0.0	0.0	0.0	0.0	0.0	0.0	0.0	0.0	0.0	0.0	0.0	0.0	0.0	0.0	0.0	0.0	0.0	0.0	0.0	0.0
ENSRNA050009953	tRNA-Pro	tRNA-Pro for anticodon CGG	72	0.0	0.0	0.0	0.0	0.0	0.0	0.0	0.0	0.0	0.0	0.0	0.0	0.0	0.0	0.0	0.0	0.0	0.0	0.0	0.0	0.0	0.0	0.0	0.0
ENSRNA050009955	tRNA-Gly	tRNA-Gly for anticodon GCC	71	0.0	0.0	0.0	0.0	0.0	0.0	0.0	0.0	0.0	0.0	0.0	0.0	0.0	0.0	0.0	0.0	0.0	0.0	0.0	0.0	0.0	0.0	0.0	0.0	PPD91301.1(hypothetical protein GOBAR_DD11763 [Gossypium barbadense])	GO:0016021(cellular_component:integral component of membrane); GO:0004672(molecular_function:protein kinase activity); GO:0005524(molecular_function:ATP binding); GO:0008236(molecular_function:serine-type peptidase activity)
ENSRNA050009957	tRNA-Gly	tRNA-Gly for anticodon GCC	71	0.0	0.0	0.0	0.0	0.0	0.0	0.0	0.0	0.0	0.0	0.0	0.0	0.0	0.0	0.0	0.0	0.0	0.0	0.0	0.0	0.0	0.0	0.0	0.0	PPD91301.1(hypothetical protein GOBAR_DD11763 [Gossypium barbadense])	GO:0016021(cellular_component:integral component of membrane); GO:0004672(molecular_function:protein kinase activity); GO:0005524(molecular_function:ATP binding); GO:0008236(molecular_function:serine-type peptidase activity)
ENSRNA050009958	tRNA-Gln	tRNA-Gln for anticodon CUG	72	0.0	0.0	0.0	0.0	0.0	0.0	0.0	0.0	0.0	0.0	0.0	0.0	0.0	0.0	0.0	0.0	0.0	0.0	0.0	0.0	0.0	0.0	0.0	0.0
ENSRNA050009961	tRNA-Tyr	tRNA-Tyr for anticodon GUA	86	0.0	0.0	0.0	0.0	0.0	0.0	0.0	0.0	0.0	0.0	0.0	0.0	0.0	0.0	0.0	0.0	0.0	0.0	0.0	0.0	0.0	0.0	0.0	0.0
ENSRNA050009963	tRNA-Pro	tRNA-Pro for anticodon AGG	72	0.0	0.0	0.0	0.0	0.0	0.0	0.0	0.0	0.0	0.0	0.0	0.0	0.0	0.0	0.0	0.0	0.0	0.0	0.0	0.0	0.0	0.0	0.0	0.0
ENSRNA050009965	tRNA-Pro	tRNA-Pro for anticodon CGG	72	0.0	0.0	0.0	0.0	0.0	0.0	0.0	0.0	0.0	0.0	0.0	0.0	0.0	0.0	0.0	0.0	0.0	0.0	0.0	0.0	0.0	0.0	0.0	0.0
ENSRNA050009968	tRNA-Leu	tRNA-Leu for anticodon CAA	84	0.0	0.0	0.0	0.0	0.0	0.0	0.0	0.0	0.0	0.0	0.0	0.0	0.0	0.0	0.0	0.0	0.0	0.0	0.0	0.0	0.0	0.0	0.0	0.0	TVU27245.1(hypothetical protein EJB05_29842, partial [Eragrostis curvula])	GO:0015297(molecular_function:antiporter activity); GO:0009555(biological_process:pollen development); GO:0020037(molecular_function:heme binding); GO:0016021(cellular_component:integral component of membrane); GO:0016705(molecular_function:oxidoreductase activity, acting on paired donors, with incorporation or reduction of molecular oxygen); GO:0009812(biological_process:flavonoid metabolic proc…				COG0534(V:Defense mechanisms)	COG0534(Mate efflux family protein)
ENSRNA050009970	tRNA-Trp	tRNA-Trp for anticodon CCA	74	0.0	0.0	0.0	0.0	0.0	0.0	0.0	0.0	0.0	0.0	0.0	0.0	0.0	0.0	0.0	0.0	0.0	0.0	0.0	0.0	0.0	0.0	0.0	0.0
ENSRNA050009972	tRNA-Glu	tRNA-Glu for anticodon CUC	73	0.0	0.0	0.0	0.0	0.0	0.0	0.0	0.0	0.0	0.0	0.0	0.0	0.0	0.0	0.0	0.0	0.0	0.0	0.0	0.0	0.0	0.0	0.0	0.0
ENSRNA050009974	tRNA-Ala	tRNA-Ala for anticodon AGC	73	0.0	0.0	0.0	0.0	0.0	0.0	0.0	0.0	0.0	0.0	0.0	0.0	0.0	0.0	0.0	0.0	0.0	0.0	0.0	0.0	0.0	0.0	0.0	0.0
ENSRNA050009976	tRNA-Val	tRNA-Val for anticodon AAC	74	0.0	0.0	0.0	0.0	0.0	0.0	0.0	0.0	0.0	0.0	0.0	0.0	0.0	0.0	0.0	0.0	0.0	0.0	0.0	0.0	0.0	0.0	0.0	0.0
ENSRNA050009979	tRNA-Met	tRNA-Met for anticodon CAU	72	0.0	0.0	0.0	0.0	0.0	0.0	0.0	0.0	0.0	0.0	0.0	0.0	0.0	0.0	0.0	0.0	0.0	0.0	0.0	0.0	0.0	0.0	0.0	0.0	XP_023633781.1(LOW QUALITY PROTEIN: F-box protein At4g27050 [Capsella rubella])	GO:0035598(molecular_function:N6-threonylcarbomyladenosine methylthiotransferase activity); GO:0046872(molecular_function:metal ion binding); GO:0051539(molecular_function:4 iron, 4 sulfur cluster binding); GO:0061712(molecular_function:tRNA (N(6)-L-threonylcarbamoyladenosine(37)-C(2))-methylthiotransferase)
ENSRNA050009981	tRNA-Phe	tRNA-Phe for anticodon GAA	73	0.0	0.0	0.0	0.0	0.0	0.0	0.0	0.0	0.0	0.0	0.0	0.0	0.0	0.0	0.0	0.0	0.0	0.0	0.0	0.0	0.0	0.0	0.0	0.0
ENSRNA050009983	tRNA-Ile	tRNA-Ile for anticodon AAU	74	0.0	0.0	0.0	0.0	0.0	0.0	0.0	0.0	0.0	0.0	0.0	0.0	0.0	0.0	0.0	0.0	0.0	0.0	0.0	0.0	0.0	0.0	0.0	0.0
ENSRNA050009985	tRNA-Tyr	tRNA-Tyr for anticodon GUA	86	0.0	0.0	0.0	0.0	0.0	0.0	0.0	0.0	0.0	0.0	0.0	0.0	0.0	0.0	0.0	0.0	0.0	0.0	0.0	0.0	0.0	0.0	0.0	0.0
ENSRNA050009986	tRNA-Tyr	tRNA-Tyr for anticodon GUA	86	0.0	0.0	0.0	0.0	0.0	0.0	0.0	0.0	0.0	0.0	0.0	0.0	0.0	0.0	0.0	0.0	0.0	0.0	0.0	0.0	0.0	0.0	0.0	0.0
ENSRNA050009988	tRNA-Arg	tRNA-Arg for anticodon ACG	73	0.0	0.0	0.0	0.0	0.0	0.0	0.0	0.0	0.0	0.0	0.0	0.0	0.0	0.0	0.0	0.0	0.0	0.0	0.0	0.0	0.0	0.0	0.0	0.0	KAG6593175.1(hypothetical protein SDJN03_12651, partial [Cucurbita argyrosperma subsp. sororia])
ENSRNA050009990	tRNA-Leu	tRNA-Leu for anticodon AAG	81	0.0	0.0	0.0	0.0	0.0	0.0	0.0	0.0	0.0	0.0	0.0	0.0	0.0	0.0	0.0	0.0	0.0	0.0	0.0	0.0	0.0	0.0	0.0	0.0	PAN04569.1(hypothetical protein PAHAL_1G075900 [Panicum hallii])	GO:0003755(molecular_function:peptidyl-prolyl cis-trans isomerase activity); GO:0009507(cellular_component:chloroplast)
ENSRNA050009992	tRNA-Asn	tRNA-Asn for anticodon GUU	74	0.0	0.0	0.0	0.0	0.0	0.0	0.0	0.0	0.0	0.0	0.0	0.0	0.0	0.0	0.0	0.0	0.0	0.0	0.0	0.0	0.0	0.0	0.0	0.0
ENSRNA050009994	tRNA-Asn	tRNA-Asn for anticodon GUU	74	0.0	0.0	0.0	0.0	0.0	0.0	0.0	0.0	0.0	0.0	0.0	0.0	0.0	0.0	0.0	0.0	0.0	0.0	0.0	0.0	0.0	0.0	0.0	0.0
ENSRNA050009996	tRNA-Gly	tRNA-Gly for anticodon GCC	71	0.0	0.0	0.0	0.0	0.0	0.0	0.0	0.0	0.0	0.0	0.0	0.0	0.0	0.0	0.0	0.0	0.0	0.0	0.0	0.0	0.0	0.0	0.0	0.0	PPD91301.1(hypothetical protein GOBAR_DD11763 [Gossypium barbadense])	GO:0016021(cellular_component:integral component of membrane); GO:0004672(molecular_function:protein kinase activity); GO:0005524(molecular_function:ATP binding); GO:0008236(molecular_function:serine-type peptidase activity)
ENSRNA050009998	tRNA-Cys	tRNA-Cys for anticodon GCA	72	0.0	0.0	0.0	0.0	0.0	0.0	0.0	0.0	0.0	0.0	0.0	0.0	0.0	0.0	0.0	0.0	0.0	0.0	0.0	0.0	0.0	0.0	0.0	0.0
ENSRNA050009999	tRNA-Cys	tRNA-Cys for anticodon GCA	72	0.0	0.0	0.0	0.0	0.0	0.0	0.0	0.0	0.0	0.0	0.0	0.0	0.0	0.0	0.0	0.0	0.0	0.0	0.0	0.0	0.0	0.0	0.0	0.0
ENSRNA050010001	tRNA-Asn	tRNA-Asn for anticodon GUU	74	0.0	0.0	0.0	0.0	0.0	0.0	0.0	0.0	0.0	0.0	0.0	0.0	0.0	0.0	0.0	0.0	0.0	0.0	0.0	0.0	0.0	0.0	0.0	0.0
ENSRNA050010002	tRNA-Asn	tRNA-Asn for anticodon GUU	74	0.0	0.0	0.0	0.0	0.0	0.0	0.0	0.0	0.0	0.0	0.0	0.0	0.0	0.0	0.0	0.0	0.0	0.0	0.0	0.0	0.0	0.0	0.0	0.0
ENSRNA050010004	tRNA-Gly	tRNA-Gly for anticodon GCC	71	0.0	0.0	0.0	0.0	0.0	0.0	0.0	0.0	0.0	0.0	0.0	0.0	0.0	0.0	0.0	0.0	0.0	0.0	0.0	0.0	0.0	0.0	0.0	0.0	PPD91301.1(hypothetical protein GOBAR_DD11763 [Gossypium barbadense])	GO:0016021(cellular_component:integral component of membrane); GO:0004672(molecular_function:protein kinase activity); GO:0005524(molecular_function:ATP binding); GO:0008236(molecular_function:serine-type peptidase activity)
ENSRNA050010006	tRNA-Gly	tRNA-Gly for anticodon GCC	71	0.0	0.0	0.0	0.0	0.0	0.0	0.0	0.0	0.0	0.0	0.0	0.0	0.0	0.0	0.0	0.0	0.0	0.0	0.0	0.0	0.0	0.0	0.0	0.0	PPD91301.1(hypothetical protein GOBAR_DD11763 [Gossypium barbadense])	GO:0016021(cellular_component:integral component of membrane); GO:0004672(molecular_function:protein kinase activity); GO:0005524(molecular_function:ATP binding); GO:0008236(molecular_function:serine-type peptidase activity)
ENSRNA050010007	tRNA-Gly	tRNA-Gly for anticodon GCC	71	0.0	0.0	0.0	0.0	0.0	0.0	0.0	0.0	0.0	0.0	0.0	0.0	0.0	0.0	0.0	0.0	0.0	0.0	0.0	0.0	0.0	0.0	0.0	0.0	PPD91301.1(hypothetical protein GOBAR_DD11763 [Gossypium barbadense])	GO:0016021(cellular_component:integral component of membrane); GO:0004672(molecular_function:protein kinase activity); GO:0005524(molecular_function:ATP binding); GO:0008236(molecular_function:serine-type peptidase activity)
ENSRNA050010009	tRNA-Asn	tRNA-Asn for anticodon GUU	74	0.0	0.0	0.0	0.0	0.0	0.0	0.0	0.0	0.0	0.0	0.0	0.0	0.0	0.0	0.0	0.0	0.0	0.0	0.0	0.0	0.0	0.0	0.0	0.0
ENSRNA050010011	tRNA-Gly	tRNA-Gly for anticodon GCC	71	0.0	0.0	0.0	0.0	0.0	0.0	0.0	0.0	0.0	0.0	0.0	0.0	0.0	0.0	0.0	0.0	0.0	0.0	0.0	0.0	0.0	0.0	0.0	0.0	PPD91301.1(hypothetical protein GOBAR_DD11763 [Gossypium barbadense])	GO:0016021(cellular_component:integral component of membrane); GO:0004672(molecular_function:protein kinase activity); GO:0005524(molecular_function:ATP binding); GO:0008236(molecular_function:serine-type peptidase activity)
ENSRNA050010014	tRNA-Asp	tRNA-Asp for anticodon GUC	72	0.0	0.0	0.0	0.0	0.0	0.0	0.0	0.0	0.0	0.0	0.0	0.0	0.0	0.0	0.0	0.0	0.0	0.0	0.0	0.0	0.0	0.0	0.0	0.0	BBH00822.1(Transducin/WD40 repeat-like superfamily protein, partial [Prunus dulcis])	GO:0015996(biological_process:chlorophyll catabolic process); GO:0047746(molecular_function:chlorophyllase activity); GO:0102293(molecular_function:pheophytinase b activity)
ENSRNA050010016	tRNA-Ile	tRNA-Ile for anticodon GAU	74	0.0	0.0	0.0	0.0	0.0	0.0	0.0	0.0	0.0	0.0	0.0	0.0	0.0	0.0	0.0	0.0	0.0	0.0	0.0	0.0	0.0	0.0	0.0	0.0
ENSRNA050010019	tRNA-Phe	tRNA-Phe for anticodon GAA	73	0.0	0.0	0.0	0.0	0.0	0.0	0.0	0.0	0.0	0.0	0.0	0.0	0.0	0.0	0.0	0.0	0.0	0.0	0.0	0.0	0.0	0.0	0.0	0.0
ENSRNA050010021	tRNA-Phe	tRNA-Phe for anticodon GAA	73	0.0	0.0	0.0	0.0	0.0	0.0	0.0	0.0	0.0	0.0	0.0	0.0	0.0	0.0	0.0	0.0	0.0	0.0	0.0	0.0	0.0	0.0	0.0	0.0
ENSRNA050010023	tRNA-Ser	tRNA-Ser for anticodon UGA	82	0.0	0.0	0.0	0.0	0.0	0.0	0.0	0.0	0.0	0.0	0.0	0.0	0.0	0.0	0.0	0.0	0.0	0.0	0.0	0.0	0.0	0.0	0.0	0.0	AES74272.1(transmembrane protein, putative [Medicago truncatula])	GO:0016021(cellular_component:integral component of membrane)
ENSRNA050010025	tRNA-Arg	tRNA-Arg for anticodon UCG	74	0.0	0.0	0.0	0.0	0.0	0.0	0.0	0.0	0.0	0.0	0.0	0.0	0.0	0.0	0.0	0.0	0.0	0.0	0.0	0.0	0.0	0.0	0.0	0.0	BBG96163.1(cleavage and polyadenylation specificity factor 73-I [Prunus dulcis])
ENSRNA050010028	tRNA-Gly	tRNA-Gly for anticodon GCC	71	0.0	0.0	0.0	0.0	0.0	0.0	0.0	0.0	0.0	0.0	0.0	0.0	0.0	0.0	0.0	0.0	0.0	0.0	0.0	0.0	0.0	0.0	0.0	0.0	PPD91301.1(hypothetical protein GOBAR_DD11763 [Gossypium barbadense])	GO:0016021(cellular_component:integral component of membrane); GO:0004672(molecular_function:protein kinase activity); GO:0005524(molecular_function:ATP binding); GO:0008236(molecular_function:serine-type peptidase activity)
ENSRNA050010030	tRNA-Gly	tRNA-Gly for anticodon GCC	71	0.0	0.0	0.0	0.0	0.0	0.0	0.0	0.0	0.0	0.0	0.0	0.0	0.0	0.0	0.0	0.0	0.0	0.0	0.0	0.0	0.0	0.0	0.0	0.0	PPD91301.1(hypothetical protein GOBAR_DD11763 [Gossypium barbadense])	GO:0016021(cellular_component:integral component of membrane); GO:0004672(molecular_function:protein kinase activity); GO:0005524(molecular_function:ATP binding); GO:0008236(molecular_function:serine-type peptidase activity)
ENSRNA050010032	tRNA-Met	tRNA-Met for anticodon CAU	72	0.0	0.0	0.0	0.0	0.0	0.0	0.0	0.0	0.0	0.0	0.0	0.0	0.0	0.0	0.0	0.0	0.0	0.0	0.0	0.0	0.0	0.0	0.0	0.0	XP_023633781.1(LOW QUALITY PROTEIN: F-box protein At4g27050 [Capsella rubella])	GO:0035598(molecular_function:N6-threonylcarbomyladenosine methylthiotransferase activity); GO:0046872(molecular_function:metal ion binding); GO:0051539(molecular_function:4 iron, 4 sulfur cluster binding); GO:0061712(molecular_function:tRNA (N(6)-L-threonylcarbamoyladenosine(37)-C(2))-methylthiotransferase)
ENSRNA050010033	tRNA-Ala	tRNA-Ala for anticodon CGC	73	0.0	0.0	0.0	0.0	0.0	0.0	0.0	0.0	0.0	0.0	0.0	0.0	0.0	0.0	0.0	0.0	0.0	0.0	0.0	0.0	0.0	0.0	0.0	0.0	EAZ05270.1(hypothetical protein OsI_27472 [Oryza sativa Indica Group])	GO:0003700(molecular_function:transcription factor activity, sequence-specific DNA binding); GO:0005634(cellular_component:nucleus); GO:0000976(molecular_function:transcription regulatory region sequence-specific DNA binding)
ENSRNA050010036	tRNA-Ala	tRNA-Ala for anticodon UGC	73	0.0	0.0	0.0	0.0	0.0	0.0	0.0	0.0	0.0	0.0	0.0	0.0	0.0	0.0	0.0	0.0	0.0	0.0	0.0	0.0	0.0	0.0	0.0	0.0	AES74763.1(transmembrane protein, putative [Medicago truncatula])	GO:0016021(cellular_component:integral component of membrane); GO:0009055(molecular_function:electron carrier activity)
ENSRNA050010037	tRNA-Thr	tRNA-Thr for anticodon UGU	72	0.0	0.0	0.0	0.0	0.0	0.0	0.0	0.0	0.0	0.0	0.0	0.0	0.0	0.0	0.0	0.0	0.0	0.0	0.0	0.0	0.0	0.0	0.0	0.0
ENSRNA050010038	tRNA-Thr	tRNA-Thr for anticodon AGU	74	0.0	0.0	0.0	0.0	0.0	0.0	0.0	0.0	0.0	0.0	0.0	0.0	0.0	0.0	0.0	0.0	0.0	0.0	0.0	0.0	0.0	0.0	0.0	0.0
ENSRNA050010040	tRNA-Thr	tRNA-Thr for anticodon AGU	74	0.0	0.0	0.0	0.0	0.0	0.0	0.0	0.0	0.0	0.0	0.0	0.0	0.0	0.0	0.0	0.0	0.0	0.0	0.0	0.0	0.0	0.0	0.0	0.0
ENSRNA050010042	tRNA-Arg	tRNA-Arg for anticodon CCU	73	0.0	0.0	0.0	0.0	0.0	0.0	0.0	0.0	0.0	0.0	0.0	0.0	0.0	0.0	0.0	0.0	0.0	0.0	0.0	0.0	0.0	0.0	0.0	0.0	AES99523.1(transmembrane protein, putative [Medicago truncatula])	GO:0016021(cellular_component:integral component of membrane)
ENSRNA050010045	tRNA-Gly	tRNA-Gly for anticodon GCC	71	0.0	0.0	0.0	0.0	0.0	0.0	0.0	0.0	0.0	0.0	0.0	0.0	0.0	0.0	0.0	0.0	0.0	0.0	0.0	0.0	0.0	0.0	0.0	0.0	PPD91301.1(hypothetical protein GOBAR_DD11763 [Gossypium barbadense])	GO:0016021(cellular_component:integral component of membrane); GO:0004672(molecular_function:protein kinase activity); GO:0005524(molecular_function:ATP binding); GO:0008236(molecular_function:serine-type peptidase activity)
ENSRNA050010046	tRNA-Pro	tRNA-Pro for anticodon CGG	72	0.0	0.0	0.0	0.0	0.0	0.0	0.0	0.0	0.0	0.0	0.0	0.0	0.0	0.0	0.0	0.0	0.0	0.0	0.0	0.0	0.0	0.0	0.0	0.0
ENSRNA050010048	tRNA-Pro	tRNA-Pro for anticodon UGG	72	0.0	0.0	0.0	0.0	0.0	0.0	0.0	0.0	0.0	0.0	0.0	0.0	0.0	0.0	0.0	0.0	0.0	0.0	0.0	0.0	0.0	0.0	0.0	0.0
ENSRNA050010051	tRNA-Asp	tRNA-Asp for anticodon GUC	72	0.0	0.0	0.0	0.0	0.0	0.0	0.0	0.0	0.0	0.0	0.0	0.0	0.0	0.0	0.0	0.0	0.0	0.0	0.0	0.0	0.0	0.0	0.0	0.0	BBH00822.1(Transducin/WD40 repeat-like superfamily protein, partial [Prunus dulcis])	GO:0015996(biological_process:chlorophyll catabolic process); GO:0047746(molecular_function:chlorophyllase activity); GO:0102293(molecular_function:pheophytinase b activity)
ENSRNA050010053	tRNA-Pro	tRNA-Pro for anticodon UGG	72	0.0	0.0	0.0	0.0	0.0	0.0	0.0	0.0	0.0	0.0	0.0	0.0	0.0	0.0	0.0	0.0	0.0	0.0	0.0	0.0	0.0	0.0	0.0	0.0
ENSRNA050010056	tRNA-Asp	tRNA-Asp for anticodon GUC	72	0.0	0.0	0.0	0.0	0.0	0.0	0.0	0.0	0.0	0.0	0.0	0.0	0.0	0.0	0.0	0.0	0.0	0.0	0.0	0.0	0.0	0.0	0.0	0.0	BBH00822.1(Transducin/WD40 repeat-like superfamily protein, partial [Prunus dulcis])	GO:0015996(biological_process:chlorophyll catabolic process); GO:0047746(molecular_function:chlorophyllase activity); GO:0102293(molecular_function:pheophytinase b activity)
ENSRNA050010058	tRNA-Pro	tRNA-Pro for anticodon UGG	72	0.0	0.0	0.0	0.0	0.0	0.0	0.0	0.0	0.0	0.0	0.0	0.0	0.0	0.0	0.0	0.0	0.0	0.0	0.0	0.0	0.0	0.0	0.0	0.0
ENSRNA050010061	tRNA-Ser	tRNA-Ser for anticodon AGA	82	0.0	0.0	0.0	0.0	0.0	0.0	0.0	0.0	0.0	0.0	0.0	0.0	0.0	0.0	0.0	0.0	0.0	0.0	0.0	0.0	0.0	0.0	0.0	0.0
ENSRNA050010063	tRNA-Ala	tRNA-Ala for anticodon UGC	73	0.0	0.0	0.0	0.0	0.0	0.0	0.0	0.0	0.0	0.0	0.0	0.0	0.0	0.0	0.0	0.0	0.0	0.0	0.0	0.0	0.0	0.0	0.0	0.0	AES74763.1(transmembrane protein, putative [Medicago truncatula])	GO:0016021(cellular_component:integral component of membrane)
ENSRNA050010065	tRNA-Trp	tRNA-Trp for anticodon CCA	72	0.0	0.0	0.0	0.0	0.0	0.0	0.0	0.0	0.0	0.0	0.0	0.0	0.0	0.0	0.0	0.0	0.0	0.0	0.0	0.0	0.0	0.0	0.0	0.0	EYU24030.1(hypothetical protein MIMGU_mgv11b017560mg [Erythranthe guttata])	GO:0005737(cellular_component:cytoplasm); GO:0007020(biological_process:microtubule nucleation); GO:0000922(cellular_component:spindle pole); GO:0043015(molecular_function:gamma-tubulin binding); GO:0005815(cellular_component:microtubule organizing center); GO:0005874(cellular_component:microtubule)				ENOG4111DDF(S:Function unknown)	ENOG4111DDF(-)
ENSRNA050010068	tRNA-Asn	tRNA-Asn for anticodon GUU	72	0.0	0.0	0.0	0.0	0.0	0.0	0.0	0.0	0.0	0.0	0.0	0.0	0.0	0.0	0.0	0.0	0.0	0.0	0.0	0.0	0.0	0.0	0.0	0.0
ENSRNA050010070	tRNA-Ser	tRNA-Ser for anticodon AGA	82	0.0	0.0	0.0	0.0	0.0	0.0	0.0	0.0	0.0	0.0	0.0	0.0	0.0	0.0	0.0	0.0	0.0	0.0	0.0	0.0	0.0	0.0	0.0	0.0	EMS57569.1(Phosphatidylinositol N-acetylglucosaminyltransferase subunit A [Triticum urartu])	GO:0016757(molecular_function:transferase activity, transferring glycosyl groups); GO:0006506(biological_process:GPI anchor biosynthetic process)
ENSRNA050010071	tRNA-Ile	tRNA-Ile for anticodon AAU	74	0.0	0.0	0.0	0.0	0.0	0.0	0.0	0.0	0.0	0.0	0.0	0.0	0.0	0.0	0.0	0.0	0.0	0.0	0.0	0.0	0.0	0.0	0.0	0.0
ENSRNA050010073	tRNA-Thr	tRNA-Thr for anticodon UGU	72	0.0	0.0	0.0	0.0	0.0	0.0	0.0	0.0	0.0	0.0	0.0	0.0	0.0	0.0	0.0	0.0	0.0	0.0	0.0	0.0	0.0	0.0	0.0	0.0
ENSRNA050010074	tRNA-Pro	tRNA-Pro for anticodon UGG	72	0.0	0.0	0.0	0.0	0.0	0.0	0.0	0.0	0.0	0.0	0.0	0.0	0.0	0.0	0.0	0.0	0.0	0.0	0.0	0.0	0.0	0.0	0.0	0.0
ENSRNA050010077	tRNA-Pro	tRNA-Pro for anticodon AGG	72	0.0	0.0	0.0	0.0	0.0	0.0	0.0	0.0	0.0	0.0	0.0	0.0	0.0	0.0	0.0	0.0	0.0	0.0	0.0	0.0	0.0	0.0	0.0	0.0
ENSRNA050010079	tRNA-Pro	tRNA-Pro for anticodon AGG	72	0.0	0.0	0.0	0.0	0.0	0.0	0.0	0.0	0.0	0.0	0.0	0.0	0.0	0.0	0.0	0.0	0.0	0.0	0.0	0.0	0.0	0.0	0.0	0.0
ENSRNA050010081	tRNA-Pro	tRNA-Pro for anticodon AGG	72	0.0	0.0	0.0	0.0	0.0	0.0	0.0	0.0	0.0	0.0	0.0	0.0	0.0	0.0	0.0	0.0	0.0	0.0	0.0	0.0	0.0	0.0	0.0	0.0
ENSRNA050010082	tRNA-Trp	tRNA-Trp for anticodon CCA	74	0.0	0.0	0.0	0.0	0.0	0.0	0.0	0.0	0.0	0.0	0.0	0.0	0.0	0.0	0.0	0.0	0.0	0.0	0.0	0.0	0.0	0.0	0.0	0.0
ENSRNA050010084	tRNA-Ala	tRNA-Ala for anticodon CGC	73	0.0	0.0	0.0	0.0	0.0	0.0	0.0	0.0	0.0	0.0	0.0	0.0	0.0	0.0	0.0	0.0	0.0	0.0	0.0	0.0	0.0	0.0	0.0	0.0	EAZ05270.1(hypothetical protein OsI_27472 [Oryza sativa Indica Group])	GO:0003700(molecular_function:transcription factor activity, sequence-specific DNA binding); GO:0005634(cellular_component:nucleus); GO:0000976(molecular_function:transcription regulatory region sequence-specific DNA binding)
ENSRNA050010086	tRNA-Leu	tRNA-Leu for anticodon AAG	81	0.0	0.0	0.0	0.0	0.0	0.0	0.0	0.0	0.0	0.0	0.0	0.0	0.0	0.0	0.0	0.0	0.0	0.0	0.0	0.0	0.0	0.0	0.0	0.0	PAN04569.1(hypothetical protein PAHAL_1G075900 [Panicum hallii])	GO:0003755(molecular_function:peptidyl-prolyl cis-trans isomerase activity); GO:0009507(cellular_component:chloroplast)
ENSRNA050010088	tRNA-Trp	tRNA-Trp for anticodon CCA	72	0.0	0.0	0.0	0.0	0.0	0.0	0.0	0.0	0.0	0.0	0.0	0.0	0.0	0.0	0.0	0.0	0.0	0.0	0.0	0.0	0.0	0.0	0.0	0.0	EYU24030.1(hypothetical protein MIMGU_mgv11b017560mg [Erythranthe guttata])	GO:0005737(cellular_component:cytoplasm); GO:0007020(biological_process:microtubule nucleation); GO:0000922(cellular_component:spindle pole); GO:0043015(molecular_function:gamma-tubulin binding); GO:0005815(cellular_component:microtubule organizing center); GO:0005874(cellular_component:microtubule)				ENOG4111DDF(S:Function unknown)	ENOG4111DDF(-)
ENSRNA050010090	tRNA-Ser	tRNA-Ser for anticodon AGA	82	0.0	0.0	0.0	0.0	0.0	0.0	0.0	0.0	0.0	0.0	0.0	0.0	0.0	0.0	0.0	0.0	0.0	0.0	0.0	0.0	0.0	0.0	0.0	0.0	EMS57569.1(Phosphatidylinositol N-acetylglucosaminyltransferase subunit A [Triticum urartu])	GO:0016757(molecular_function:transferase activity, transferring glycosyl groups); GO:0006506(biological_process:GPI anchor biosynthetic process)
ENSRNA050010092	tRNA-Ser	tRNA-Ser for anticodon AGA	82	0.0	0.0	0.0	0.0	0.0	0.0	0.0	0.0	0.0	0.0	0.0	0.0	0.0	0.0	0.0	0.0	0.0	0.0	0.0	0.0	0.0	0.0	0.0	0.0	EMS57569.1(Phosphatidylinositol N-acetylglucosaminyltransferase subunit A [Triticum urartu])	GO:0016757(molecular_function:transferase activity, transferring glycosyl groups); GO:0006506(biological_process:GPI anchor biosynthetic process)
ENSRNA050010094	tRNA-Glu	tRNA-Glu for anticodon CUC	73	0.0	0.0	0.0	0.0	0.0	0.0	0.0	0.0	0.0	0.0	0.0	0.0	0.0	0.0	0.0	0.0	0.0	0.0	0.0	0.0	0.0	0.0	0.0	0.0
ENSRNA050010095	tRNA-Glu	tRNA-Glu for anticodon CUC	73	0.0	0.0	0.0	0.0	0.0	0.0	0.0	0.0	0.0	0.0	0.0	0.0	0.0	0.0	0.0	0.0	0.0	0.0	0.0	0.0	0.0	0.0	0.0	0.0
ENSRNA050010097	tRNA-Glu	tRNA-Glu for anticodon CUC	73	0.0	0.0	0.0	0.0	0.0	0.0	0.0	0.0	0.0	0.0	0.0	0.0	0.0	0.0	0.0	0.0	0.0	0.0	0.0	0.0	0.0	0.0	0.0	0.0
ENSRNA050010099	tRNA-Glu	tRNA-Glu for anticodon CUC	73	0.0	0.0	0.0	0.0	0.0	0.0	0.0	0.0	0.0	0.0	0.0	0.0	0.0	0.0	0.0	0.0	0.0	0.0	0.0	0.0	0.0	0.0	0.0	0.0
ENSRNA050010101	tRNA-Pro	tRNA-Pro for anticodon CGG	72	0.0	0.0	0.0	0.0	0.0	0.0	0.0	0.0	0.0	0.0	0.0	0.0	0.0	0.0	0.0	0.0	0.0	0.0	0.0	0.0	0.0	0.0	0.0	0.0
ENSRNA050010103	tRNA-Asn	tRNA-Asn for anticodon GUU	72	0.0	0.0	0.0	0.0	0.0	0.0	0.0	0.0	0.0	0.0	0.0	0.0	0.0	0.0	0.0	0.0	0.0	0.0	0.0	0.0	0.0	0.0	0.0	0.0
ENSRNA050010105	tRNA-Phe	tRNA-Phe for anticodon GAA	73	0.0	0.0	0.0	0.0	0.0	0.0	0.0	0.0	0.0	0.0	0.0	0.0	0.0	0.0	0.0	0.0	0.0	0.0	0.0	0.0	0.0	0.0	0.0	0.0
ENSRNA050010107	tRNA-Asp	tRNA-Asp for anticodon GUC	72	0.0	0.0	0.0	0.0	0.0	0.0	0.0	0.0	0.0	0.0	0.0	0.0	0.0	0.0	0.0	0.0	0.0	0.0	0.0	0.0	0.0	0.0	0.0	0.0	BBH00822.1(Transducin/WD40 repeat-like superfamily protein, partial [Prunus dulcis])	GO:0015996(biological_process:chlorophyll catabolic process); GO:0047746(molecular_function:chlorophyllase activity); GO:0102293(molecular_function:pheophytinase b activity)
ENSRNA050010108	tRNA-Pro	tRNA-Pro for anticodon AGG	72	0.0	0.0	0.0	0.0	0.0	0.0	0.0	0.0	0.0	0.0	0.0	0.0	0.0	0.0	0.0	0.0	0.0	0.0	0.0	0.0	0.0	0.0	0.0	0.0
ENSRNA050010110	tRNA-Trp	tRNA-Trp for anticodon CCA	74	0.0	0.0	0.0	0.0	0.0	0.0	0.0	0.0	0.0	0.0	0.0	0.0	0.0	0.0	0.0	0.0	0.0	0.0	0.0	0.0	0.0	0.0	0.0	0.0
ENSRNA050010112	tRNA-His	tRNA-His for anticodon GUG	72	0.0	0.0	0.0	0.0	0.0	0.0	0.0	0.0	0.0	0.0	0.0	0.0	0.0	0.0	0.0	0.0	0.0	0.0	0.0	0.0	0.0	0.0	0.0	0.0	AES91802.1(hypothetical protein MTR_4g119090 [Medicago truncatula])
ENSRNA050010114	tRNA-Gln	tRNA-Gln for anticodon UUG	72	0.0	0.0	0.0	0.0	0.0	0.0	0.0	0.0	0.0	0.0	0.0	0.0	0.0	0.0	0.0	0.0	0.0	0.0	0.0	0.0	0.0	0.0	0.0	0.0
ENSRNA050010116	tRNA-Tyr	tRNA-Tyr for anticodon GUA	86	0.0	0.0	0.0	0.0	0.0	0.0	0.0	0.0	0.0	0.0	0.0	0.0	0.0	0.0	0.0	0.0	0.0	0.0	0.0	0.0	0.0	0.0	0.0	0.0
ENSRNA050010117	tRNA-Lys	tRNA-Lys for anticodon UUU	72	0.0	0.0	0.0	0.0	0.0	0.0	0.0	0.0	0.0	0.0	0.0	0.0	0.0	0.0	0.0	0.0	0.0	0.0	0.0	0.0	0.0	0.0	0.0	0.0
ENSRNA050010119	tRNA-Leu	tRNA-Leu for anticodon CAG	81	0.0	0.0	0.0	0.0	0.0	0.0	0.0	0.0	0.0	0.0	0.0	0.0	0.0	0.0	0.0	0.0	0.0	0.0	0.0	0.0	0.0	0.0	0.0	0.0	ESR60976.1(hypothetical protein CICLE_v10017825mg, partial [Citrus clementina])	GO:0016021(cellular_component:integral component of membrane); GO:0005840(cellular_component:ribosome)
ENSRNA050010121	tRNA-Leu	tRNA-Leu for anticodon CAG	81	0.0	0.0	0.0	0.0	0.0	0.0	0.0	0.0	0.0	0.0	0.0	0.0	0.0	0.0	0.0	0.0	0.0	0.0	0.0	0.0	0.0	0.0	0.0	0.0	ESR60976.1(hypothetical protein CICLE_v10017825mg, partial [Citrus clementina])	GO:0016021(cellular_component:integral component of membrane); GO:0005840(cellular_component:ribosome)
ENSRNA050010123	tRNA-Gly	tRNA-Gly for anticodon GCC	71	0.0	0.0	0.0	0.0	0.0	0.0	0.0	0.0	0.0	0.0	0.0	0.0	0.0	0.0	0.0	0.0	0.0	0.0	0.0	0.0	0.0	0.0	0.0	0.0	PPD91301.1(hypothetical protein GOBAR_DD11763 [Gossypium barbadense])	GO:0016021(cellular_component:integral component of membrane); GO:0004672(molecular_function:protein kinase activity); GO:0005524(molecular_function:ATP binding); GO:0008236(molecular_function:serine-type peptidase activity)
ENSRNA050010124	tRNA-Leu	tRNA-Leu for anticodon AAG	81	0.0	0.0	0.0	0.0	0.0	0.0	0.0	0.0	0.0	0.0	0.0	0.0	0.0	0.0	0.0	0.0	0.0	0.0	0.0	0.0	0.0	0.0	0.0	0.0	RXH71688.1(hypothetical protein DVH24_025189 [Malus domestica])	GO:0016021(cellular_component:integral component of membrane)
ENSRNA050010127	tRNA-Leu	tRNA-Leu for anticodon CAA	84	0.0	0.0	0.0	0.0	0.0	0.0	0.0	0.0	0.0	0.0	0.0	0.0	0.0	0.0	0.0	0.0	0.0	0.0	0.0	0.0	0.0	0.0	0.0	0.0	NP_001190838.1(detoxifying efflux carrier 35 [Arabidopsis thaliana])	GO:0015297(molecular_function:antiporter activity); GO:0006457(biological_process:protein folding); GO:0020037(molecular_function:heme binding); GO:0009555(biological_process:pollen development); GO:0030544(molecular_function:Hsp70 protein binding); GO:0016021(cellular_component:integral component of membrane); GO:0016705(molecular_function:oxidoreductase activity, acting on paired donors, with i…				COG0534(V:Defense mechanisms)	COG0534(Mate efflux family protein)
ENSRNA050010129	tRNA-Pro	tRNA-Pro for anticodon AGG	72	0.0	0.0	0.0	0.0	0.0	0.0	0.0	0.0	0.0	0.0	0.0	0.0	0.0	0.0	0.0	0.0	0.0	0.0	0.0	0.0	0.0	0.0	0.0	0.0
ENSRNA050010130	tRNA-Ala	tRNA-Ala for anticodon CGC	73	0.0	0.0	0.0	0.0	0.0	0.0	0.0	0.0	0.0	0.0	0.0	0.0	0.0	0.0	0.0	0.0	0.0	0.0	0.0	0.0	0.0	0.0	0.0	0.0	EAZ05270.1(hypothetical protein OsI_27472 [Oryza sativa Indica Group])	GO:0003700(molecular_function:transcription factor activity, sequence-specific DNA binding); GO:0005634(cellular_component:nucleus); GO:0000976(molecular_function:transcription regulatory region sequence-specific DNA binding)
ENSRNA050010132	tRNA-Glu	tRNA-Glu for anticodon CUC	73	0.0	0.0	0.0	0.0	0.0	0.0	0.0	0.0	0.0	0.0	0.0	0.0	0.0	0.0	0.0	0.0	0.0	0.0	0.0	0.0	0.0	0.0	0.0	0.0
ENSRNA050010134	tRNA-Lys	tRNA-Lys for anticodon UUU	72	0.0	0.0	0.0	0.0	0.0	0.0	0.0	0.0	0.0	0.0	0.0	0.0	0.0	0.0	0.0	0.0	0.0	0.0	0.0	0.0	0.0	0.0	0.0	0.0
ENSRNA050010136	tRNA-Lys	tRNA-Lys for anticodon UUU	72	0.0	0.0	0.0	0.0	0.0	0.0	0.0	0.0	0.0	0.0	0.0	0.0	0.0	0.0	0.0	0.0	0.0	0.0	0.0	0.0	0.0	0.0	0.0	0.0
ENSRNA050010138	tRNA-Trp	tRNA-Trp for anticodon CCA	74	0.0	0.0	0.0	0.0	0.0	0.0	0.0	0.0	0.0	0.0	0.0	0.0	0.0	0.0	0.0	0.0	0.0	0.0	0.0	0.0	0.0	0.0	0.0	0.0
ENSRNA050010140	tRNA-Asn	tRNA-Asn for anticodon GUU	72	0.0	0.0	0.0	0.0	0.0	0.0	0.0	0.0	0.0	0.0	0.0	0.0	0.0	0.0	0.0	0.0	0.0	0.0	0.0	0.0	0.0	0.0	0.0	0.0
ENSRNA050010142	tRNA-Tyr	tRNA-Tyr for anticodon GUA	85	0.0	0.0	0.0	0.0	0.0	0.0	0.0	0.0	0.0	0.0	0.0	0.0	0.0	0.0	0.0	0.0	0.0	0.0	0.0	0.0	0.0	0.0	0.0	0.0
ENSRNA050010143	tRNA-Ser	tRNA-Ser for anticodon AGA	82	0.0	0.0	0.0	0.0	0.0	0.0	0.0	0.0	0.0	0.0	0.0	0.0	0.0	0.0	0.0	0.0	0.0	0.0	0.0	0.0	0.0	0.0	0.0	0.0	EMS57569.1(Phosphatidylinositol N-acetylglucosaminyltransferase subunit A [Triticum urartu])	GO:0016757(molecular_function:transferase activity, transferring glycosyl groups); GO:0006506(biological_process:GPI anchor biosynthetic process)
ENSRNA050010145	tRNA-Phe	tRNA-Phe for anticodon GAA	73	0.0	0.0	0.0	0.0	0.0	0.0	0.0	0.0	0.0	0.0	0.0	0.0	0.0	0.0	0.0	0.0	0.0	0.0	0.0	0.0	0.0	0.0	0.0	0.0
ENSRNA050010147	tRNA-Phe	tRNA-Phe for anticodon GAA	73	0.0	0.0	0.0	0.0	0.0	0.0	0.0	0.0	0.0	0.0	0.0	0.0	0.0	0.0	0.0	0.0	0.0	0.0	0.0	0.0	0.0	0.0	0.0	0.0
ENSRNA050010149	tRNA-Asn	tRNA-Asn for anticodon GUU	72	0.0	0.0	0.0	0.0	0.0	0.0	0.0	0.0	0.0	0.0	0.0	0.0	0.0	0.0	0.0	0.0	0.0	0.0	0.0	0.0	0.0	0.0	0.0	0.0
ENSRNA050010151	tRNA-Glu	tRNA-Glu for anticodon CUC	73	0.0	0.0	0.0	0.0	0.0	0.0	0.0	0.0	0.0	0.0	0.0	0.0	0.0	0.0	0.0	0.0	0.0	0.0	0.0	0.0	0.0	0.0	0.0	0.0
ENSRNA050010153	tRNA-Glu	tRNA-Glu for anticodon CUC	73	0.0	0.0	0.0	0.0	0.0	0.0	0.0	0.0	0.0	0.0	0.0	0.0	0.0	0.0	0.0	0.0	0.0	0.0	0.0	0.0	0.0	0.0	0.0	0.0
ENSRNA050010156	tRNA-Glu	tRNA-Glu for anticodon CUC	73	0.0	0.0	0.0	0.0	0.0	0.0	0.0	0.0	0.0	0.0	0.0	0.0	0.0	0.0	0.0	0.0	0.0	0.0	0.0	0.0	0.0	0.0	0.0	0.0
ENSRNA050010157	tRNA-Glu	tRNA-Glu for anticodon CUC	73	0.0	0.0	0.0	0.0	0.0	0.0	0.0	0.0	0.0	0.0	0.0	0.0	0.0	0.0	0.0	0.0	0.0	0.0	0.0	0.0	0.0	0.0	0.0	0.0
ENSRNA050010160	tRNA-Glu	tRNA-Glu for anticodon CUC	73	0.0	0.0	0.0	0.0	0.0	0.0	0.0	0.0	0.0	0.0	0.0	0.0	0.0	0.0	0.0	0.0	0.0	0.0	0.0	0.0	0.0	0.0	0.0	0.0
ENSRNA050010162	tRNA-Ser	tRNA-Ser for anticodon AGA	82	0.0	0.0	0.0	0.0	0.0	0.0	0.0	0.0	0.0	0.0	0.0	0.0	0.0	0.0	0.0	0.0	0.0	0.0	0.0	0.0	0.0	0.0	0.0	0.0	EMS57569.1(Phosphatidylinositol N-acetylglucosaminyltransferase subunit A [Triticum urartu])	GO:0016757(molecular_function:transferase activity, transferring glycosyl groups); GO:0006506(biological_process:GPI anchor biosynthetic process)
ENSRNA050010164	tRNA-Trp	tRNA-Trp for anticodon CCA	72	0.0	0.0	0.0	0.0	0.0	0.0	0.0	0.0	0.0	0.0	0.0	0.0	0.0	0.0	0.0	0.0	0.0	0.0	0.0	0.0	0.0	0.0	0.0	0.0	EYU24030.1(hypothetical protein MIMGU_mgv11b017560mg [Erythranthe guttata])	GO:0005737(cellular_component:cytoplasm); GO:0007020(biological_process:microtubule nucleation); GO:0000922(cellular_component:spindle pole); GO:0043015(molecular_function:gamma-tubulin binding); GO:0005815(cellular_component:microtubule organizing center); GO:0005874(cellular_component:microtubule)				ENOG4111DDF(S:Function unknown)	ENOG4111DDF(-)
ENSRNA050010169	tRNA-Leu	tRNA-Leu for anticodon CAA	83	0.0	0.0	0.0	0.0	0.0	0.0	0.0	0.0	0.0	0.0	0.0	0.0	0.0	0.0	0.0	0.0	0.0	0.0	0.0	0.0	0.0	0.0	0.0	0.0
ENSRNA050010171	tRNA-Trp	tRNA-Trp for anticodon CCA	74	0.0	0.0	0.0	0.0	0.0	0.0	0.0	0.0	0.0	0.0	0.0	0.0	0.0	0.0	0.0	0.0	0.0	0.0	0.0	0.0	0.0	0.0	0.0	0.0
ENSRNA050010174	tRNA-Pro	tRNA-Pro for anticodon AGG	72	0.0	0.0	0.0	0.0	0.0	0.0	0.0	0.0	0.0	0.0	0.0	0.0	0.0	0.0	0.0	0.0	0.0	0.0	0.0	0.0	0.0	0.0	0.0	0.0
ENSRNA050010176	tRNA-Pro	tRNA-Pro for anticodon AGG	72	0.0	0.0	0.0	0.0	0.0	0.0	0.0	0.0	0.0	0.0	0.0	0.0	0.0	0.0	0.0	0.0	0.0	0.0	0.0	0.0	0.0	0.0	0.0	0.0
ENSRNA050010178	tRNA-Pro	tRNA-Pro for anticodon UGG	72	0.0	0.0	0.0	0.0	0.0	0.0	0.0	0.0	0.0	0.0	0.0	0.0	0.0	0.0	0.0	0.0	0.0	0.0	0.0	0.0	0.0	0.0	0.0	0.0
ENSRNA050010181	tRNA-Pro	tRNA-Pro for anticodon UGG	72	0.0	0.0	0.0	0.0	0.0	0.0	0.0	0.0	0.0	0.0	0.0	0.0	0.0	0.0	0.0	0.0	0.0	0.0	0.0	0.0	0.0	0.0	0.0	0.0
ENSRNA050010183	tRNA-Leu	tRNA-Leu for anticodon AAG	81	0.0	0.0	0.0	0.0	0.0	0.0	0.0	0.0	0.0	0.0	0.0	0.0	0.0	0.0	0.0	0.0	0.0	0.0	0.0	0.0	0.0	0.0	0.0	0.0	PAN04569.1(hypothetical protein PAHAL_1G075900 [Panicum hallii])	GO:0003755(molecular_function:peptidyl-prolyl cis-trans isomerase activity); GO:0009507(cellular_component:chloroplast)
ENSRNA050010185	tRNA-Trp	tRNA-Trp for anticodon CCA	72	0.0	0.0	0.0	0.0	0.0	0.0	0.0	0.0	0.0	0.0	0.0	0.0	0.0	0.0	0.0	0.0	0.0	0.0	0.0	0.0	0.0	0.0	0.0	0.0
ENSRNA050010187	tRNA-Trp	tRNA-Trp for anticodon CCA	72	0.0	0.0	0.0	0.0	0.0	0.0	0.0	0.0	0.0	0.0	0.0	0.0	0.0	0.0	0.0	0.0	0.0	0.0	0.0	0.0	0.0	0.0	0.0	0.0
ENSRNA050010188	tRNA-Ala	tRNA-Ala for anticodon UGC	73	0.0	0.0	0.0	0.0	0.0	0.0	0.0	0.0	0.0	0.0	0.0	0.0	0.0	0.0	0.0	0.0	0.0	0.0	0.0	0.0	0.0	0.0	0.0	0.0	AES74763.1(transmembrane protein, putative [Medicago truncatula])	GO:0016021(cellular_component:integral component of membrane)
ENSRNA050010190	tRNA-Trp	tRNA-Trp for anticodon CCA	72	0.0	0.0	0.0	0.0	0.0	0.0	0.0	0.0	0.0	0.0	0.0	0.0	0.0	0.0	0.0	0.0	0.0	0.0	0.0	0.0	0.0	0.0	0.0	0.0	EYU24030.1(hypothetical protein MIMGU_mgv11b017560mg [Erythranthe guttata])	GO:0005737(cellular_component:cytoplasm); GO:0007020(biological_process:microtubule nucleation); GO:0000922(cellular_component:spindle pole); GO:0043015(molecular_function:gamma-tubulin binding); GO:0005815(cellular_component:microtubule organizing center); GO:0005874(cellular_component:microtubule)				ENOG4111DDF(S:Function unknown)	ENOG4111DDF(-)
ENSRNA050010192	tRNA-Pro	tRNA-Pro for anticodon UGG	72	0.0	0.0	0.0	0.0	0.0	0.0	0.0	0.0	0.0	0.0	0.0	0.0	0.0	0.0	0.0	0.0	0.0	0.0	0.0	0.0	0.0	0.0	0.0	0.0
ENSRNA050010193	tRNA-Pro	tRNA-Pro for anticodon UGG	72	0.0	0.0	0.0	0.0	0.0	0.0	0.0	0.0	0.0	0.0	0.0	0.0	0.0	0.0	0.0	0.0	0.0	0.0	0.0	0.0	0.0	0.0	0.0	0.0
ENSRNA050010195	tRNA-Pro	tRNA-Pro for anticodon UGG	72	0.0	0.0	0.0	0.0	0.0	0.0	0.0	0.0	0.0	0.0	0.0	0.0	0.0	0.0	0.0	0.0	0.0	0.0	0.0	0.0	0.0	0.0	0.0	0.0
ENSRNA050010197	tRNA-Pro	tRNA-Pro for anticodon UGG	72	0.0	0.0	0.0	0.0	0.0	0.0	0.0	0.0	0.0	0.0	0.0	0.0	0.0	0.0	0.0	0.0	0.0	0.0	0.0	0.0	0.0	0.0	0.0	0.0
ENSRNA050010199	tRNA-Gly	tRNA-Gly for anticodon GCC	71	0.0	0.0	0.0	0.0	0.0	0.0	0.0	0.0	0.0	0.0	0.0	0.0	0.0	0.0	0.0	0.0	0.0	0.0	0.0	0.0	0.0	0.0	0.0	0.0	PPD91301.1(hypothetical protein GOBAR_DD11763 [Gossypium barbadense])	GO:0016021(cellular_component:integral component of membrane); GO:0004672(molecular_function:protein kinase activity); GO:0005524(molecular_function:ATP binding); GO:0008236(molecular_function:serine-type peptidase activity)
ENSRNA050010201	tRNA-Thr	tRNA-Thr for anticodon CGU	72	0.0	0.0	0.0	0.0	0.0	0.0	0.0	0.0	0.0	0.0	0.0	0.0	0.0	0.0	0.0	0.0	0.0	0.0	0.0	0.0	0.0	0.0	0.0	0.0
ENSRNA050010203	tRNA-Thr	tRNA-Thr for anticodon CGU	72	0.0	0.0	0.0	0.0	0.0	0.0	0.0	0.0	0.0	0.0	0.0	0.0	0.0	0.0	0.0	0.0	0.0	0.0	0.0	0.0	0.0	0.0	0.0	0.0
ENSRNA050010205	tRNA-Thr	tRNA-Thr for anticodon CGU	72	0.0	0.0	0.0	0.0	0.0	0.0	0.0	0.0	0.0	0.0	0.0	0.0	0.0	0.0	0.0	0.0	0.0	0.0	0.0	0.0	0.0	0.0	0.0	0.0
ENSRNA050010207	tRNA-Thr	tRNA-Thr for anticodon CGU	72	0.0	0.0	0.0	0.0	0.0	0.0	0.0	0.0	0.0	0.0	0.0	0.0	0.0	0.0	0.0	0.0	0.0	0.0	0.0	0.0	0.0	0.0	0.0	0.0
ENSRNA050010209	tRNA-Thr	tRNA-Thr for anticodon CGU	72	0.0	0.0	0.0	0.0	0.0	0.0	0.0	0.0	0.0	0.0	0.0	0.0	0.0	0.0	0.0	0.0	0.0	0.0	0.0	0.0	0.0	0.0	0.0	0.0
ENSRNA050010210	tRNA-Met	tRNA-Met for anticodon CAU	72	0.0	0.0	0.0	0.0	0.0	0.0	0.0	0.0	0.0	0.0	0.0	0.0	0.0	0.0	0.0	0.0	0.0	0.0	0.0	0.0	0.0	0.0	0.0	0.0	XP_023633781.1(LOW QUALITY PROTEIN: F-box protein At4g27050 [Capsella rubella])	GO:0035598(molecular_function:N6-threonylcarbomyladenosine methylthiotransferase activity); GO:0046872(molecular_function:metal ion binding); GO:0051539(molecular_function:4 iron, 4 sulfur cluster binding); GO:0061712(molecular_function:tRNA (N(6)-L-threonylcarbamoyladenosine(37)-C(2))-methylthiotransferase)
ENSRNA050010212	tRNA-Gly	tRNA-Gly for anticodon GCC	71	0.0	0.0	0.0	0.0	0.0	0.0	0.0	0.0	0.0	0.0	0.0	0.0	0.0	0.0	0.0	0.0	0.0	0.0	0.0	0.0	0.0	0.0	0.0	0.0	RDX71428.1(hypothetical protein CR513_49231, partial [Mucuna pruriens])	GO:0016021(cellular_component:integral component of membrane); GO:0004672(molecular_function:protein kinase activity); GO:0005524(molecular_function:ATP binding); GO:0008236(molecular_function:serine-type peptidase activity)
ENSRNA050010213	tRNA-Gly	tRNA-Gly for anticodon GCC	71	0.0	0.0	0.0	0.0	0.0	0.0	0.0	0.0	0.0	0.0	0.0	0.0	0.0	0.0	0.0	0.0	0.0	0.0	0.0	0.0	0.0	0.0	0.0	0.0	PPD91301.1(hypothetical protein GOBAR_DD11763 [Gossypium barbadense])	GO:0016021(cellular_component:integral component of membrane); GO:0004672(molecular_function:protein kinase activity); GO:0005524(molecular_function:ATP binding); GO:0008236(molecular_function:serine-type peptidase activity)
ENSRNA050010214	tRNA-Val	tRNA-Val for anticodon AAC	74	0.0	0.0	0.0	0.0	0.0	0.0	0.0	0.0	0.0	0.0	0.0	0.0	0.0	0.0	0.0	0.0	0.0	0.0	0.0	0.0	0.0	0.0	0.0	0.0	KAF7139419.1(hypothetical protein RHSIM_Rhsim07G0078600 [Rhododendron simsii])
ENSRNA050010216	tRNA-Val	tRNA-Val for anticodon AAC	74	0.0	0.0	0.0	0.0	0.0	0.0	0.0	0.0	0.0	0.0	0.0	0.0	0.0	0.0	0.0	0.0	0.0	0.0	0.0	0.0	0.0	0.0	0.0	0.0
ENSRNA050010218	tRNA-Ala	tRNA-Ala for anticodon CGC	73	0.0	0.0	0.0	0.0	0.0	0.0	0.0	0.0	0.0	0.0	0.0	0.0	0.0	0.0	0.0	0.0	0.0	0.0	0.0	0.0	0.0	0.0	0.0	0.0	EAZ05270.1(hypothetical protein OsI_27472 [Oryza sativa Indica Group])	GO:0003700(molecular_function:transcription factor activity, sequence-specific DNA binding); GO:0005634(cellular_component:nucleus); GO:0000976(molecular_function:transcription regulatory region sequence-specific DNA binding)
ENSRNA050010220	tRNA-Ala	tRNA-Ala for anticodon CGC	73	0.0	0.0	0.0	0.0	0.0	0.0	0.0	0.0	0.0	0.0	0.0	0.0	0.0	0.0	0.0	0.0	0.0	0.0	0.0	0.0	0.0	0.0	0.0	0.0	EAZ05270.1(hypothetical protein OsI_27472 [Oryza sativa Indica Group])	GO:0003700(molecular_function:transcription factor activity, sequence-specific DNA binding); GO:0005634(cellular_component:nucleus); GO:0000976(molecular_function:transcription regulatory region sequence-specific DNA binding)
ENSRNA050010223	tRNA-Arg	tRNA-Arg for anticodon ACG	73	0.0	0.0	0.0	0.0	0.0	0.0	0.0	0.0	0.0	0.0	0.0	0.0	0.0	0.0	0.0	0.0	0.0	0.0	0.0	0.0	0.0	0.0	0.0	0.0	KAG6593175.1(hypothetical protein SDJN03_12651, partial [Cucurbita argyrosperma subsp. sororia])
ENSRNA050010225	tRNA-Arg	tRNA-Arg for anticodon ACG	73	0.0	0.0	0.0	0.0	0.0	0.0	0.0	0.0	0.0	0.0	0.0	0.0	0.0	0.0	0.0	0.0	0.0	0.0	0.0	0.0	0.0	0.0	0.0	0.0	KAG6593175.1(hypothetical protein SDJN03_12651, partial [Cucurbita argyrosperma subsp. sororia])
ENSRNA050010227	tRNA-Arg	tRNA-Arg for anticodon ACG	73	0.0	0.0	0.0	0.0	0.0	0.0	0.0	0.0	0.0	0.0	0.0	0.0	0.0	0.0	0.0	0.0	0.0	0.0	0.0	0.0	0.0	0.0	0.0	0.0	KAG6593175.1(hypothetical protein SDJN03_12651, partial [Cucurbita argyrosperma subsp. sororia])
ENSRNA050010229	tRNA-Arg	tRNA-Arg for anticodon ACG	73	0.0	0.0	0.0	0.0	0.0	0.0	0.0	0.0	0.0	0.0	0.0	0.0	0.0	0.0	0.0	0.0	0.0	0.0	0.0	0.0	0.0	0.0	0.0	0.0	KAG6593175.1(hypothetical protein SDJN03_12651, partial [Cucurbita argyrosperma subsp. sororia])
ENSRNA050010231	tRNA-Arg	tRNA-Arg for anticodon ACG	73	0.0	0.0	0.0	0.0	0.0	0.0	0.0	0.0	0.0	0.0	0.0	0.0	0.0	0.0	0.0	0.0	0.0	0.0	0.0	0.0	0.0	0.0	0.0	0.0
ENSRNA050010233	tRNA-Pro	tRNA-Pro for anticodon AGG	72	0.0	0.0	0.0	0.0	0.0	0.0	0.0	0.0	0.0	0.0	0.0	0.0	0.0	0.0	0.0	0.0	0.0	0.0	0.0	0.0	0.0	0.0	0.0	0.0
ENSRNA050010235	tRNA-Asp	tRNA-Asp for anticodon GUC	74	0.0	0.0	0.0	0.0	0.0	0.0	0.0	0.0	0.0	0.0	0.0	0.0	0.0	0.0	0.0	0.0	0.0	0.0	0.0	0.0	0.0	0.0	0.0	0.0
ENSRNA050010238	tRNA-Trp	tRNA-Trp for anticodon CCA	74	0.0	0.0	0.0	0.0	0.0	0.0	0.0	0.0	0.0	0.0	0.0	0.0	0.0	0.0	0.0	0.0	0.0	0.0	0.0	0.0	0.0	0.0	0.0	0.0
ENSRNA050010240	tRNA-Ser	tRNA-Ser for anticodon AGA	82	0.0	0.0	0.0	0.0	0.0	0.0	0.0	0.0	0.0	0.0	0.0	0.0	0.0	0.0	0.0	0.0	0.0	0.0	0.0	0.0	0.0	0.0	0.0	0.0	EMS57569.1(Phosphatidylinositol N-acetylglucosaminyltransferase subunit A [Triticum urartu])	GO:0016757(molecular_function:transferase activity, transferring glycosyl groups); GO:0006506(biological_process:GPI anchor biosynthetic process)
ENSRNA050010242	tRNA-Leu	tRNA-Leu for anticodon AAG	81	0.0	0.0	0.0	0.0	0.0	0.0	0.0	0.0	0.0	0.0	0.0	0.0	0.0	0.0	0.0	0.0	0.0	0.0	0.0	0.0	0.0	0.0	0.0	0.0	PAN04569.1(hypothetical protein PAHAL_1G075900 [Panicum hallii])	GO:0003755(molecular_function:peptidyl-prolyl cis-trans isomerase activity); GO:0009507(cellular_component:chloroplast)
ENSRNA050010244	tRNA-Phe	tRNA-Phe for anticodon GAA	73	0.0	0.0	0.0	0.0	0.0	0.0	0.0	0.0	0.0	0.0	0.0	0.0	0.0	0.0	0.0	0.0	0.0	0.0	0.0	0.0	0.0	0.0	0.0	0.0
ENSRNA050010246	tRNA-Pro	tRNA-Pro for anticodon UGG	72	0.0	0.0	0.0	0.0	0.0	0.0	0.0	0.0	0.0	0.0	0.0	0.0	0.0	0.0	0.0	0.0	0.0	0.0	0.0	0.0	0.0	0.0	0.0	0.0
ENSRNA050010248	tRNA-Asn	tRNA-Asn for anticodon GUU	74	0.0	0.0	0.0	0.0	0.0	0.0	0.0	0.0	0.0	0.0	0.0	0.0	0.0	0.0	0.0	0.0	0.0	0.0	0.0	0.0	0.0	0.0	0.0	0.0
ENSRNA050010251	tRNA-Trp	tRNA-Trp for anticodon CCA	72	0.0	0.0	0.0	0.0	0.0	0.0	0.0	0.0	0.0	0.0	0.0	0.0	0.0	0.0	0.0	0.0	0.0	0.0	0.0	0.0	0.0	0.0	0.0	0.0	EYU24030.1(hypothetical protein MIMGU_mgv11b017560mg [Erythranthe guttata])	GO:0005737(cellular_component:cytoplasm); GO:0007020(biological_process:microtubule nucleation); GO:0000922(cellular_component:spindle pole); GO:0043015(molecular_function:gamma-tubulin binding); GO:0005815(cellular_component:microtubule organizing center); GO:0005874(cellular_component:microtubule)				ENOG4111DDF(S:Function unknown)	ENOG4111DDF(-)
ENSRNA050010253	tRNA-Trp	tRNA-Trp for anticodon CCA	72	0.0	0.0	0.0	0.0	0.0	0.0	0.0	0.0	0.0	0.0	0.0	0.0	0.0	0.0	0.0	0.0	0.0	0.0	0.0	0.0	0.0	0.0	0.0	0.0	EYU24030.1(hypothetical protein MIMGU_mgv11b017560mg [Erythranthe guttata])	GO:0005737(cellular_component:cytoplasm); GO:0007020(biological_process:microtubule nucleation); GO:0000922(cellular_component:spindle pole); GO:0043015(molecular_function:gamma-tubulin binding); GO:0005815(cellular_component:microtubule organizing center); GO:0005874(cellular_component:microtubule)				ENOG4111DDF(S:Function unknown)	ENOG4111DDF(-)
ENSRNA050010255	tRNA-Trp	tRNA-Trp for anticodon CCA	72	0.0	0.0	0.0	0.0	0.0	0.0	0.0	0.0	0.0	0.0	0.0	0.0	0.0	0.0	0.0	0.0	0.0	0.0	0.0	0.0	0.0	0.0	0.0	0.0	EYU24030.1(hypothetical protein MIMGU_mgv11b017560mg [Erythranthe guttata])	GO:0005737(cellular_component:cytoplasm); GO:0007020(biological_process:microtubule nucleation); GO:0000922(cellular_component:spindle pole); GO:0043015(molecular_function:gamma-tubulin binding); GO:0005815(cellular_component:microtubule organizing center); GO:0005874(cellular_component:microtubule)				ENOG4111DDF(S:Function unknown)	ENOG4111DDF(-)
ENSRNA050010257	tRNA-Trp	tRNA-Trp for anticodon CCA	72	0.0	0.0	0.0	0.0	0.0	0.0	0.0	0.0	0.0	0.0	0.0	0.0	0.0	0.0	0.0	0.0	0.0	0.0	0.0	0.0	0.0	0.0	0.0	0.0	EYU24030.1(hypothetical protein MIMGU_mgv11b017560mg [Erythranthe guttata])	GO:0005737(cellular_component:cytoplasm); GO:0007020(biological_process:microtubule nucleation); GO:0000922(cellular_component:spindle pole); GO:0043015(molecular_function:gamma-tubulin binding); GO:0005815(cellular_component:microtubule organizing center); GO:0005874(cellular_component:microtubule)				ENOG4111DDF(S:Function unknown)	ENOG4111DDF(-)
ENSRNA050010260	tRNA-Thr	tRNA-Thr for anticodon CGU	72	0.0	0.0	0.0	0.0	0.0	0.0	0.0	0.0	0.0	0.0	0.0	0.0	0.0	0.0	0.0	0.0	0.0	0.0	0.0	0.0	0.0	0.0	0.0	0.0
ENSRNA050010262	tRNA-Met	tRNA-Met for anticodon CAU	72	0.0	0.0	0.0	0.0	0.0	0.0	0.0	0.0	0.0	0.0	0.0	0.0	0.0	0.0	0.0	0.0	0.0	0.0	0.0	0.0	0.0	0.0	0.0	0.0	XP_023633781.1(LOW QUALITY PROTEIN: F-box protein At4g27050 [Capsella rubella])	GO:0035598(molecular_function:N6-threonylcarbomyladenosine methylthiotransferase activity); GO:0046872(molecular_function:metal ion binding); GO:0051539(molecular_function:4 iron, 4 sulfur cluster binding); GO:0061712(molecular_function:tRNA (N(6)-L-threonylcarbamoyladenosine(37)-C(2))-methylthiotransferase)
ENSRNA050010264	tRNA-Leu	tRNA-Leu for anticodon AAG	81	0.0	0.0	0.0	0.0	0.0	0.0	0.0	0.0	0.0	0.0	0.0	0.0	0.0	0.0	0.0	0.0	0.0	0.0	0.0	0.0	0.0	0.0	0.0	0.0	PAN04569.1(hypothetical protein PAHAL_1G075900 [Panicum hallii])	GO:0003755(molecular_function:peptidyl-prolyl cis-trans isomerase activity); GO:0009507(cellular_component:chloroplast)
ENSRNA050010266	tRNA-Gln	tRNA-Gln for anticodon CUG	72	0.0	0.0	0.0	0.0	0.0	0.0	0.0	0.0	0.0	0.0	0.0	0.0	0.0	0.0	0.0	0.0	0.0	0.0	0.0	0.0	0.0	0.0	0.0	0.0
ENSRNA050010269	tRNA-Arg	tRNA-Arg for anticodon CCU	73	0.0	0.0	0.0	0.0	0.0	0.0	0.0	0.0	0.0	0.0	0.0	0.0	0.0	0.0	0.0	0.0	0.0	0.0	0.0	0.0	0.0	0.0	0.0	0.0	AES99523.1(transmembrane protein, putative [Medicago truncatula])	GO:0016021(cellular_component:integral component of membrane)
ENSRNA050010271	tRNA-Trp	tRNA-Trp for anticodon CCA	72	0.0	0.0	0.0	0.0	0.0	0.0	0.0	0.0	0.0	0.0	0.0	0.0	0.0	0.0	0.0	0.0	0.0	0.0	0.0	0.0	0.0	0.0	0.0	0.0	EYU24030.1(hypothetical protein MIMGU_mgv11b017560mg [Erythranthe guttata])	GO:0005737(cellular_component:cytoplasm); GO:0007020(biological_process:microtubule nucleation); GO:0000922(cellular_component:spindle pole); GO:0043015(molecular_function:gamma-tubulin binding); GO:0005815(cellular_component:microtubule organizing center); GO:0005874(cellular_component:microtubule)				ENOG4111DDF(S:Function unknown)	ENOG4111DDF(-)
ENSRNA050010273	tRNA-Cys	tRNA-Cys for anticodon GCA	72	0.0	0.0	0.0	0.0	0.0	0.0	0.0	0.0	0.0	0.0	0.0	0.0	0.0	0.0	0.0	0.0	0.0	0.0	0.0	0.0	0.0	0.0	0.0	0.0
ENSRNA050010275	tRNA-Pro	tRNA-Pro for anticodon AGG	72	0.0	0.0	0.0	0.0	0.0	0.0	0.0	0.0	0.0	0.0	0.0	0.0	0.0	0.0	0.0	0.0	0.0	0.0	0.0	0.0	0.0	0.0	0.0	0.0
ENSRNA050010278	tRNA-Asn	tRNA-Asn for anticodon GUU	72	0.0	0.0	0.0	0.0	0.0	0.0	0.0	0.0	0.0	0.0	0.0	0.0	0.0	0.0	0.0	0.0	0.0	0.0	0.0	0.0	0.0	0.0	0.0	0.0
ENSRNA050010279	tRNA-Lys	tRNA-Lys for anticodon UUU	73	0.0	0.0	0.0	0.0	0.0	0.0	0.0	0.0	0.0	0.0	0.0	0.0	0.0	0.0	0.0	0.0	0.0	0.0	0.0	0.0	0.0	0.0	0.0	0.0
ENSRNA050010281	tRNA-Cys	tRNA-Cys for anticodon GCA	72	0.0	0.0	0.0	0.0	0.0	0.0	0.0	0.0	0.0	0.0	0.0	0.0	0.0	0.0	0.0	0.0	0.0	0.0	0.0	0.0	0.0	0.0	0.0	0.0
ENSRNA050010284	tRNA-Arg	tRNA-Arg for anticodon ACG	73	0.0	0.0	0.0	0.0	0.0	0.0	0.0	0.0	0.0	0.0	0.0	0.0	0.0	0.0	0.0	0.0	0.0	0.0	0.0	0.0	0.0	0.0	0.0	0.0	KAG6593175.1(hypothetical protein SDJN03_12651, partial [Cucurbita argyrosperma subsp. sororia])
ENSRNA050010286	tRNA-Tyr	tRNA-Tyr for anticodon GUA	85	0.0	0.0	0.0	0.0	0.0	0.0	0.0	0.0	0.0	0.0	0.0	0.0	0.0	0.0	0.0	0.0	0.0	0.0	0.0	0.0	0.0	0.0	0.0	0.0
ENSRNA050010288	tRNA-Val	tRNA-Val for anticodon AAC	74	0.0	0.0	0.0	0.0	0.0	0.0	0.0	0.0	0.0	0.0	0.0	0.0	0.0	0.0	0.0	0.0	0.0	0.0	0.0	0.0	0.0	0.0	0.0	0.0
ENSRNA050010291	tRNA-Gly	tRNA-Gly for anticodon GCC	71	0.0	0.0	0.0	0.0	0.0	0.0	0.0	0.0	0.0	0.0	0.0	0.0	0.0	0.0	0.0	0.0	0.0	0.0	0.0	0.0	0.0	0.0	0.0	0.0	PPD91301.1(hypothetical protein GOBAR_DD11763 [Gossypium barbadense])	GO:0016021(cellular_component:integral component of membrane); GO:0004672(molecular_function:protein kinase activity); GO:0005524(molecular_function:ATP binding); GO:0008236(molecular_function:serine-type peptidase activity)
ENSRNA050010292	tRNA-Gly	tRNA-Gly for anticodon GCC	71	0.0	0.0	0.0	0.0	0.0	0.0	0.0	0.0	0.0	0.0	0.0	0.0	0.0	0.0	0.0	0.0	0.0	0.0	0.0	0.0	0.0	0.0	0.0	0.0	PPD91301.1(hypothetical protein GOBAR_DD11763 [Gossypium barbadense])	GO:0016021(cellular_component:integral component of membrane); GO:0004672(molecular_function:protein kinase activity); GO:0005524(molecular_function:ATP binding); GO:0008236(molecular_function:serine-type peptidase activity)
ENSRNA050010295	tRNA-Gly	tRNA-Gly for anticodon GCC	71	0.0	0.0	0.0	0.0	0.0	0.0	0.0	0.0	0.0	0.0	0.0	0.0	0.0	0.0	0.0	0.0	0.0	0.0	0.0	0.0	0.0	0.0	0.0	0.0	PPD91301.1(hypothetical protein GOBAR_DD11763 [Gossypium barbadense])	GO:0016021(cellular_component:integral component of membrane); GO:0004672(molecular_function:protein kinase activity); GO:0005524(molecular_function:ATP binding); GO:0008236(molecular_function:serine-type peptidase activity)
ENSRNA050010296	tRNA-Ile	tRNA-Ile for anticodon GAU	74	0.0	0.0	0.0	0.0	0.0	0.0	0.0	0.0	0.0	0.0	0.0	0.0	0.0	0.0	0.0	0.0	0.0	0.0	0.0	0.0	0.0	0.0	0.0	0.0
ENSRNA050010298	tRNA-Ile	tRNA-Ile for anticodon GAU	74	0.0	0.0	0.0	0.0	0.0	0.0	0.0	0.0	0.0	0.0	0.0	0.0	0.0	0.0	0.0	0.0	0.0	0.0	0.0	0.0	0.0	0.0	0.0	0.0
ENSRNA050010299	tRNA-Ile	tRNA-Ile for anticodon GAU	74	0.0	0.0	0.0	0.0	0.0	0.0	0.0	0.0	0.0	0.0	0.0	0.0	0.0	0.0	0.0	0.0	0.0	0.0	0.0	0.0	0.0	0.0	0.0	0.0
ENSRNA050010301	tRNA-Ile	tRNA-Ile for anticodon GAU	74	0.0	0.0	0.0	0.0	0.0	0.0	0.0	0.0	0.0	0.0	0.0	0.0	0.0	0.0	0.0	0.0	0.0	0.0	0.0	0.0	0.0	0.0	0.0	0.0
ENSRNA050010303	tRNA-Ile	tRNA-Ile for anticodon GAU	74	0.0	0.0	0.0	0.0	0.0	0.0	0.0	0.0	0.0	0.0	0.0	0.0	0.0	0.0	0.0	0.0	0.0	0.0	0.0	0.0	0.0	0.0	0.0	0.0
ENSRNA050010306	tRNA-Ile	tRNA-Ile for anticodon GAU	74	0.0	0.0	0.0	0.0	0.0	0.0	0.0	0.0	0.0	0.0	0.0	0.0	0.0	0.0	0.0	0.0	0.0	0.0	0.0	0.0	0.0	0.0	0.0	0.0
ENSRNA050010308	tRNA-Thr	tRNA-Thr for anticodon AGU	74	0.0	0.0	0.0	0.0	0.0	0.0	0.0	0.0	0.0	0.0	0.0	0.0	0.0	0.0	0.0	0.0	0.0	0.0	0.0	0.0	0.0	0.0	0.0	0.0
ENSRNA050010310	tRNA-Thr	tRNA-Thr for anticodon CGU	72	0.0	0.0	0.0	0.0	0.0	0.0	0.0	0.0	0.0	0.0	0.0	0.0	0.0	0.0	0.0	0.0	0.0	0.0	0.0	0.0	0.0	0.0	0.0	0.0
ENSRNA050010312	tRNA-Arg	tRNA-Arg for anticodon UCG	74	0.0	0.0	0.0	0.0	0.0	0.0	0.0	0.0	0.0	0.0	0.0	0.0	0.0	0.0	0.0	0.0	0.0	0.0	0.0	0.0	0.0	0.0	0.0	0.0	BBG96163.1(cleavage and polyadenylation specificity factor 73-I [Prunus dulcis])
ENSRNA050010315	tRNA-Ile	tRNA-Ile for anticodon AAU	74	0.0	0.0	0.0	0.0	0.0	0.0	0.0	0.0	0.0	0.0	0.0	0.0	0.0	0.0	0.0	0.0	0.0	0.0	0.0	0.0	0.0	0.0	0.0	0.0
ENSRNA050010317	tRNA-Ile	tRNA-Ile for anticodon AAU	74	0.0	0.0	0.0	0.0	0.0	0.0	0.0	0.0	0.0	0.0	0.0	0.0	0.0	0.0	0.0	0.0	0.0	0.0	0.0	0.0	0.0	0.0	0.0	0.0
ENSRNA050010319	tRNA-Gly	tRNA-Gly for anticodon GCC	71	0.0	0.0	0.0	0.0	0.0	0.0	0.0	0.0	0.0	0.0	0.0	0.0	0.0	0.0	0.0	0.0	0.0	0.0	0.0	0.0	0.0	0.0	0.0	0.0	PPD91301.1(hypothetical protein GOBAR_DD11763 [Gossypium barbadense])	GO:0016021(cellular_component:integral component of membrane); GO:0004672(molecular_function:protein kinase activity); GO:0005524(molecular_function:ATP binding); GO:0008236(molecular_function:serine-type peptidase activity)
ENSRNA050010321	tRNA-Gly	tRNA-Gly for anticodon GCC	71	0.0	0.0	0.0	0.0	0.0	0.0	0.0	0.0	0.0	0.0	0.0	0.0	0.0	0.0	0.0	0.0	0.0	0.0	0.0	0.0	0.0	0.0	0.0	0.0	PPD91301.1(hypothetical protein GOBAR_DD11763 [Gossypium barbadense])	GO:0016021(cellular_component:integral component of membrane); GO:0004672(molecular_function:protein kinase activity); GO:0005524(molecular_function:ATP binding); GO:0008236(molecular_function:serine-type peptidase activity)
ENSRNA050010323	tRNA-Asp	tRNA-Asp for anticodon GUC	74	0.0	0.0	0.0	0.0	0.0	0.0	0.0	0.0	0.0	0.0	0.0	0.0	0.0	0.0	0.0	0.0	0.0	0.0	0.0	0.0	0.0	0.0	0.0	0.0
ENSRNA050010325	tRNA-Glu	tRNA-Glu for anticodon CUC	73	0.0	0.0	0.0	0.0	0.0	0.0	0.0	0.0	0.0	0.0	0.0	0.0	0.0	0.0	0.0	0.0	0.0	0.0	0.0	0.0	0.0	0.0	0.0	0.0
ENSRNA050010327	tRNA-Ala	tRNA-Ala for anticodon CGC	73	0.0	0.0	0.0	0.0	0.0	0.0	0.0	0.0	0.0	0.0	0.0	0.0	0.0	0.0	0.0	0.0	0.0	0.0	0.0	0.0	0.0	0.0	0.0	0.0	EAZ05270.1(hypothetical protein OsI_27472 [Oryza sativa Indica Group])	GO:0003700(molecular_function:transcription factor activity, sequence-specific DNA binding); GO:0005634(cellular_component:nucleus); GO:0000976(molecular_function:transcription regulatory region sequence-specific DNA binding)
ENSRNA050010330	tRNA-Pro	tRNA-Pro for anticodon UGG	72	0.0	0.0	0.0	0.0	0.0	0.0	0.0	0.0	0.0	0.0	0.0	0.0	0.0	0.0	0.0	0.0	0.0	0.0	0.0	0.0	0.0	0.0	0.0	0.0
ENSRNA050010332	tRNA-Leu	tRNA-Leu for anticodon CAG	81	0.0	0.0	0.0	0.0	0.0	0.0	0.0	0.0	0.0	0.0	0.0	0.0	0.0	0.0	0.0	0.0	0.0	0.0	0.0	0.0	0.0	0.0	0.0	0.0	ESR60976.1(hypothetical protein CICLE_v10017825mg, partial [Citrus clementina])	GO:0016021(cellular_component:integral component of membrane); GO:0005840(cellular_component:ribosome)
ENSRNA050010334	tRNA-Trp	tRNA-Trp for anticodon CCA	72	0.0	0.0	0.0	0.0	0.0	0.0	0.0	0.0	0.0	0.0	0.0	0.0	0.0	0.0	0.0	0.0	0.0	0.0	0.0	0.0	0.0	0.0	0.0	0.0	EYU24030.1(hypothetical protein MIMGU_mgv11b017560mg [Erythranthe guttata])	GO:0005737(cellular_component:cytoplasm); GO:0007020(biological_process:microtubule nucleation); GO:0000922(cellular_component:spindle pole); GO:0043015(molecular_function:gamma-tubulin binding); GO:0005815(cellular_component:microtubule organizing center); GO:0005874(cellular_component:microtubule)				ENOG4111DDF(S:Function unknown)	ENOG4111DDF(-)
ENSRNA050010336	tRNA-Leu	tRNA-Leu for anticodon AAG	81	0.0	0.0	0.0	0.0	0.0	0.0	0.0	0.0	0.0	0.0	0.0	0.0	0.0	0.0	0.0	0.0	0.0	0.0	0.0	0.0	0.0	0.0	0.0	0.0	PAN04569.1(hypothetical protein PAHAL_1G075900 [Panicum hallii])	GO:0003755(molecular_function:peptidyl-prolyl cis-trans isomerase activity); GO:0009507(cellular_component:chloroplast)
ENSRNA050010337	tRNA-Leu	tRNA-Leu for anticodon AAG	81	0.0	0.0	0.0	0.0	0.0	0.0	0.0	0.0	0.0	0.0	0.0	0.0	0.0	0.0	0.0	0.0	0.0	0.0	0.0	0.0	0.0	0.0	0.0	0.0	PAN04569.1(hypothetical protein PAHAL_1G075900 [Panicum hallii])	GO:0003755(molecular_function:peptidyl-prolyl cis-trans isomerase activity); GO:0009507(cellular_component:chloroplast)
ENSRNA050010339	tRNA-Leu	tRNA-Leu for anticodon AAG	81	0.0	0.0	0.0	0.0	0.0	0.0	0.0	0.0	0.0	0.0	0.0	0.0	0.0	0.0	0.0	0.0	0.0	0.0	0.0	0.0	0.0	0.0	0.0	0.0
ENSRNA050010342	tRNA-Leu	tRNA-Leu for anticodon AAG	81	0.0	0.0	0.0	0.0	0.0	0.0	0.0	0.0	0.0	0.0	0.0	0.0	0.0	0.0	0.0	0.0	0.0	0.0	0.0	0.0	0.0	0.0	0.0	0.0
ENSRNA050010343	tRNA-Asn	tRNA-Asn for anticodon GUU	74	0.0	0.0	0.0	0.0	0.0	0.0	0.0	0.0	0.0	0.0	0.0	0.0	0.0	0.0	0.0	0.0	0.0	0.0	0.0	0.0	0.0	0.0	0.0	0.0
ENSRNA050010345	tRNA-Asn	tRNA-Asn for anticodon GUU	74	0.0	0.0	0.0	0.0	0.0	0.0	0.0	0.0	0.0	0.0	0.0	0.0	0.0	0.0	0.0	0.0	0.0	0.0	0.0	0.0	0.0	0.0	0.0	0.0
ENSRNA050010347	tRNA-Leu	tRNA-Leu for anticodon CAG	81	0.0	0.0	0.0	0.0	0.0	0.0	0.0	0.0	0.0	0.0	0.0	0.0	0.0	0.0	0.0	0.0	0.0	0.0	0.0	0.0	0.0	0.0	0.0	0.0	ESR60976.1(hypothetical protein CICLE_v10017825mg, partial [Citrus clementina])	GO:0016021(cellular_component:integral component of membrane); GO:0005840(cellular_component:ribosome)
ENSRNA050010350	tRNA-Asp	tRNA-Asp for anticodon GUC	74	0.0	0.0	0.0	0.0	0.0	0.0	0.0	0.0	0.0	0.0	0.0	0.0	0.0	0.0	0.0	0.0	0.0	0.0	0.0	0.0	0.0	0.0	0.0	0.0
ENSRNA050010353	tRNA-Asn	tRNA-Asn for anticodon GUU	72	0.0	0.0	0.0	0.0	0.0	0.0	0.0	0.0	0.0	0.0	0.0	0.0	0.0	0.0	0.0	0.0	0.0	0.0	0.0	0.0	0.0	0.0	0.0	0.0
ENSRNA050010355	tRNA-Lys	tRNA-Lys for anticodon UUU	73	0.0	0.0	0.0	0.0	0.0	0.0	0.0	0.0	0.0	0.0	0.0	0.0	0.0	0.0	0.0	0.0	0.0	0.0	0.0	0.0	0.0	0.0	0.0	0.0
ENSRNA050010357	tRNA-Lys	tRNA-Lys for anticodon UUU	73	0.0	0.0	0.0	0.0	0.0	0.0	0.0	0.0	0.0	0.0	0.0	0.0	0.0	0.0	0.0	0.0	0.0	0.0	0.0	0.0	0.0	0.0	0.0	0.0
ENSRNA050010359	tRNA-Arg	tRNA-Arg for anticodon CCG	73	0.0	0.0	0.0	0.0	0.0	0.0	0.0	0.0	0.0	0.0	0.0	0.0	0.0	0.0	0.0	0.0	0.0	0.0	0.0	0.0	0.0	0.0	0.0	0.0
ENSRNA050010361	tRNA-Asn	tRNA-Asn for anticodon GUU	74	0.0	0.0	0.0	0.0	0.0	0.0	0.0	0.0	0.0	0.0	0.0	0.0	0.0	0.0	0.0	0.0	0.0	0.0	0.0	0.0	0.0	0.0	0.0	0.0
ENSRNA050010363	tRNA-Asn	tRNA-Asn for anticodon GUU	74	0.0	0.0	0.0	0.0	0.0	0.0	0.0	0.0	0.0	0.0	0.0	0.0	0.0	0.0	0.0	0.0	0.0	0.0	0.0	0.0	0.0	0.0	0.0	0.0
ENSRNA050010365	tRNA-Asn	tRNA-Asn for anticodon GUU	74	0.0	0.0	0.0	0.0	0.0	0.0	0.0	0.0	0.0	0.0	0.0	0.0	0.0	0.0	0.0	0.0	0.0	0.0	0.0	0.0	0.0	0.0	0.0	0.0
ENSRNA050010366	tRNA-Lys	tRNA-Lys for anticodon UUU	74	0.0	0.0	0.0	0.0	0.0	0.0	0.0	0.0	0.0	0.0	0.0	0.0	0.0	0.0	0.0	0.0	0.0	0.0	0.0	0.0	0.0	0.0	0.0	0.0
ENSRNA050010368	tRNA-Asn	tRNA-Asn for anticodon GUU	74	0.0	0.0	0.0	0.0	0.0	0.0	0.0	0.0	0.0	0.0	0.0	0.0	0.0	0.0	0.0	0.0	0.0	0.0	0.0	0.0	0.0	0.0	0.0	0.0
ENSRNA050010370	tRNA-Met	tRNA-Met for anticodon CAU	72	0.0	0.0	0.0	0.0	0.0	0.0	0.0	0.0	0.0	0.0	0.0	0.0	0.0	0.0	0.0	0.0	0.0	0.0	0.0	0.0	0.0	0.0	0.0	0.0	XP_023633781.1(LOW QUALITY PROTEIN: F-box protein At4g27050 [Capsella rubella])	GO:0035598(molecular_function:N6-threonylcarbomyladenosine methylthiotransferase activity); GO:0046872(molecular_function:metal ion binding); GO:0051539(molecular_function:4 iron, 4 sulfur cluster binding); GO:0061712(molecular_function:tRNA (N(6)-L-threonylcarbamoyladenosine(37)-C(2))-methylthiotransferase)
ENSRNA050010372	tRNA-Met	tRNA-Met for anticodon CAU	72	0.0	0.0	0.0	0.0	0.0	0.0	0.0	0.0	0.0	0.0	0.0	0.0	0.0	0.0	0.0	0.0	0.0	0.0	0.0	0.0	0.0	0.0	0.0	0.0	XP_023633781.1(LOW QUALITY PROTEIN: F-box protein At4g27050 [Capsella rubella])	GO:0035598(molecular_function:N6-threonylcarbomyladenosine methylthiotransferase activity); GO:0046872(molecular_function:metal ion binding); GO:0051539(molecular_function:4 iron, 4 sulfur cluster binding); GO:0061712(molecular_function:tRNA (N(6)-L-threonylcarbamoyladenosine(37)-C(2))-methylthiotransferase)
ENSRNA050010374	tRNA-Arg	tRNA-Arg for anticodon ACG	73	0.0	0.0	0.0	0.0	0.0	0.0	0.0	0.0	0.0	0.0	0.0	0.0	0.0	0.0	0.0	0.0	0.0	0.0	0.0	0.0	0.0	0.0	0.0	0.0	KAG6593175.1(hypothetical protein SDJN03_12651, partial [Cucurbita argyrosperma subsp. sororia])
ENSRNA050010375	tRNA-Phe	tRNA-Phe for anticodon GAA	73	0.0	0.0	0.0	0.0	0.0	0.0	0.0	0.0	0.0	0.0	0.0	0.0	0.0	0.0	0.0	0.0	0.0	0.0	0.0	0.0	0.0	0.0	0.0	0.0
ENSRNA050010377	tRNA-Lys	tRNA-Lys for anticodon UUU	73	0.0	0.0	0.0	0.0	0.0	0.0	0.0	0.0	0.0	0.0	0.0	0.0	0.0	0.0	0.0	0.0	0.0	0.0	0.0	0.0	0.0	0.0	0.0	0.0
ENSRNA050010378	tRNA-Asp	tRNA-Asp for anticodon GUC	74	0.0	0.0	0.0	0.0	0.0	0.0	0.0	0.0	0.0	0.0	0.0	0.0	0.0	0.0	0.0	0.0	0.0	0.0	0.0	0.0	0.0	0.0	0.0	0.0
ENSRNA050010380	tRNA-Asp	tRNA-Asp for anticodon GUC	74	0.0	0.0	0.0	0.0	0.0	0.0	0.0	0.0	0.0	0.0	0.0	0.0	0.0	0.0	0.0	0.0	0.0	0.0	0.0	0.0	0.0	0.0	0.0	0.0
ENSRNA050010382	tRNA-Asn	tRNA-Asn for anticodon GUU	72	0.0	0.0	0.0	0.0	0.0	0.0	0.0	0.0	0.0	0.0	0.0	0.0	0.0	0.0	0.0	0.0	0.0	0.0	0.0	0.0	0.0	0.0	0.0	0.0
ENSRNA050010384	tRNA-Arg	tRNA-Arg for anticodon ACG	73	0.0	0.0	0.0	0.0	0.0	0.0	0.0	0.0	0.0	0.0	0.0	0.0	0.0	0.0	0.0	0.0	0.0	0.0	0.0	0.0	0.0	0.0	0.0	0.0	KAG6593175.1(hypothetical protein SDJN03_12651, partial [Cucurbita argyrosperma subsp. sororia])
ENSRNA050010386	tRNA-Asp	tRNA-Asp for anticodon GUC	72	0.0	0.0	0.0	0.0	0.0	0.0	0.0	0.0	0.0	0.0	0.0	0.0	0.0	0.0	0.0	0.0	0.0	0.0	0.0	0.0	0.0	0.0	0.0	0.0	BBH00822.1(Transducin/WD40 repeat-like superfamily protein, partial [Prunus dulcis])	GO:0015996(biological_process:chlorophyll catabolic process); GO:0047746(molecular_function:chlorophyllase activity); GO:0102293(molecular_function:pheophytinase b activity)
ENSRNA050010388	tRNA-Val	tRNA-Val for anticodon AAC	74	0.0	0.0	0.0	0.0	0.0	0.0	0.0	0.0	0.0	0.0	0.0	0.0	0.0	0.0	0.0	0.0	0.0	0.0	0.0	0.0	0.0	0.0	0.0	0.0	KAF7139419.1(hypothetical protein RHSIM_Rhsim07G0078600 [Rhododendron simsii])
ENSRNA050010390	tRNA-Arg	tRNA-Arg for anticodon CCG	73	0.0	0.0	0.0	0.0	0.0	0.0	0.0	0.0	0.0	0.0	0.0	0.0	0.0	0.0	0.0	0.0	0.0	0.0	0.0	0.0	0.0	0.0	0.0	0.0
ENSRNA050010392	tRNA-Thr	tRNA-Thr for anticodon AGU	74	0.0	0.0	0.0	0.0	0.0	0.0	0.0	0.0	0.0	0.0	0.0	0.0	0.0	0.0	0.0	0.0	0.0	0.0	0.0	0.0	0.0	0.0	0.0	0.0
ENSRNA050010394	tRNA-Thr	tRNA-Thr for anticodon CGU	72	0.0	0.0	0.0	0.0	0.0	0.0	0.0	0.0	0.0	0.0	0.0	0.0	0.0	0.0	0.0	0.0	0.0	0.0	0.0	0.0	0.0	0.0	0.0	0.0
ENSRNA050010395	tRNA-Gly	tRNA-Gly for anticodon GCC	71	0.0	0.0	0.0	0.0	0.0	0.0	0.0	0.0	0.0	0.0	0.0	0.0	0.0	0.0	0.0	0.0	0.0	0.0	0.0	0.0	0.0	0.0	0.0	0.0	PPD91301.1(hypothetical protein GOBAR_DD11763 [Gossypium barbadense])	GO:0016021(cellular_component:integral component of membrane); GO:0004672(molecular_function:protein kinase activity); GO:0005524(molecular_function:ATP binding); GO:0008236(molecular_function:serine-type peptidase activity)
ENSRNA050010397	tRNA-Ile	tRNA-Ile for anticodon GAU	74	0.0	0.0	0.0	0.0	0.0	0.0	0.0	0.0	0.0	0.0	0.0	0.0	0.0	0.0	0.0	0.0	0.0	0.0	0.0	0.0	0.0	0.0	0.0	0.0
ENSRNA050010399	tRNA-Ile	tRNA-Ile for anticodon GAU	74	0.0	0.0	0.0	0.0	0.0	0.0	0.0	0.0	0.0	0.0	0.0	0.0	0.0	0.0	0.0	0.0	0.0	0.0	0.0	0.0	0.0	0.0	0.0	0.0
ENSRNA050010401	tRNA-Ile	tRNA-Ile for anticodon GAU	74	0.0	0.0	0.0	0.0	0.0	0.0	0.0	0.0	0.0	0.0	0.0	0.0	0.0	0.0	0.0	0.0	0.0	0.0	0.0	0.0	0.0	0.0	0.0	0.0
ENSRNA050010403	tRNA-Ile	tRNA-Ile for anticodon GAU	74	0.0	0.0	0.0	0.0	0.0	0.0	0.0	0.0	0.0	0.0	0.0	0.0	0.0	0.0	0.0	0.0	0.0	0.0	0.0	0.0	0.0	0.0	0.0	0.0
ENSRNA050010405	tRNA-Val	tRNA-Val for anticodon UAC	73	0.0	0.0	0.0	0.0	0.0	0.0	0.0	0.0	0.0	0.0	0.0	0.0	0.0	0.0	0.0	0.0	0.0	0.0	0.0	0.0	0.0	0.0	0.0	0.0
ENSRNA050010406	tRNA-Phe	tRNA-Phe for anticodon GAA	73	0.0	0.0	0.0	0.0	0.0	0.0	0.0	0.0	0.0	0.0	0.0	0.0	0.0	0.0	0.0	0.0	0.0	0.0	0.0	0.0	0.0	0.0	0.0	0.0
ENSRNA050010408	tRNA-Ala	tRNA-Ala for anticodon UGC	73	0.0	0.0	0.0	0.0	0.0	0.0	0.0	0.0	0.0	0.0	0.0	0.0	0.0	0.0	0.0	0.0	0.0	0.0	0.0	0.0	0.0	0.0	0.0	0.0	AES74763.1(transmembrane protein, putative [Medicago truncatula])	GO:0016021(cellular_component:integral component of membrane)
ENSRNA050010410	tRNA-Ile	tRNA-Ile for anticodon AAU	74	0.0	0.0	0.0	0.0	0.0	0.0	0.0	0.0	0.0	0.0	0.0	0.0	0.0	0.0	0.0	0.0	0.0	0.0	0.0	0.0	0.0	0.0	0.0	0.0
ENSRNA050010412	tRNA-Ala	tRNA-Ala for anticodon CGC	73	0.0	0.0	0.0	0.0	0.0	0.0	0.0	0.0	0.0	0.0	0.0	0.0	0.0	0.0	0.0	0.0	0.0	0.0	0.0	0.0	0.0	0.0	0.0	0.0	EAZ05270.1(hypothetical protein OsI_27472 [Oryza sativa Indica Group])	GO:0003700(molecular_function:transcription factor activity, sequence-specific DNA binding); GO:0005634(cellular_component:nucleus); GO:0000976(molecular_function:transcription regulatory region sequence-specific DNA binding)
ENSRNA050010414	tRNA-Val	tRNA-Val for anticodon CAC	74	0.0	0.0	0.0	0.0	0.0	0.0	0.0	0.0	0.0	0.0	0.0	0.0	0.0	0.0	0.0	0.0	0.0	0.0	0.0	0.0	0.0	0.0	0.0	0.0	EMS57767.1(HIV Tat-specific factor 1-like protein [Triticum urartu])	GO:0000184(biological_process:nuclear-transcribed mRNA catabolic process, nonsense-mediated decay); GO:0005829(cellular_component:cytosol); GO:0009910(biological_process:negative regulation of flower development); GO:0000398(biological_process:mRNA splicing, via spliceosome); GO:0005634(cellular_component:nucleus); GO:0003729(molecular_function:mRNA binding)
ENSRNA050010416	tRNA-Leu	tRNA-Leu for anticodon UAA	83	0.0	0.0	0.0	0.0	0.0	0.0	0.0	0.0	0.0	0.0	0.0	0.0	0.0	0.0	0.0	0.0	0.0	0.0	0.0	0.0	0.0	0.0	0.0	0.0
ENSRNA050010417	tRNA-Leu	tRNA-Leu for anticodon UAA	83	0.0	0.0	0.0	0.0	0.0	0.0	0.0	0.0	0.0	0.0	0.0	0.0	0.0	0.0	0.0	0.0	0.0	0.0	0.0	0.0	0.0	0.0	0.0	0.0	KAE8647839.1(hypothetical protein Csa_000521 [Cucumis sativus])
ENSRNA050010419	tRNA-Ile	tRNA-Ile for anticodon AAU	74	0.0	0.0	0.0	0.0	0.0	0.0	0.0	0.0	0.0	0.0	0.0	0.0	0.0	0.0	0.0	0.0	0.0	0.0	0.0	0.0	0.0	0.0	0.0	0.0
ENSRNA050010421	tRNA-Leu	tRNA-Leu for anticodon AAG	81	0.0	0.0	0.0	0.0	0.0	0.0	0.0	0.0	0.0	0.0	0.0	0.0	0.0	0.0	0.0	0.0	0.0	0.0	0.0	0.0	0.0	0.0	0.0	0.0	PAN04569.1(hypothetical protein PAHAL_1G075900 [Panicum hallii])	GO:0003755(molecular_function:peptidyl-prolyl cis-trans isomerase activity); GO:0009507(cellular_component:chloroplast)
ENSRNA050010423	tRNA-Trp	tRNA-Trp for anticodon CCA	72	0.0	0.0	0.0	0.0	0.0	0.0	0.0	0.0	0.0	0.0	0.0	0.0	0.0	0.0	0.0	0.0	0.0	0.0	0.0	0.0	0.0	0.0	0.0	0.0	EYU24030.1(hypothetical protein MIMGU_mgv11b017560mg [Erythranthe guttata])	GO:0005737(cellular_component:cytoplasm); GO:0007020(biological_process:microtubule nucleation); GO:0000922(cellular_component:spindle pole); GO:0043015(molecular_function:gamma-tubulin binding); GO:0005815(cellular_component:microtubule organizing center); GO:0005874(cellular_component:microtubule)				ENOG4111DDF(S:Function unknown)	ENOG4111DDF(-)
ENSRNA050010425	tRNA-Asp	tRNA-Asp for anticodon GUC	72	0.0	0.0	0.0	0.0	0.0	0.0	0.0	0.0	0.0	0.0	0.0	0.0	0.0	0.0	0.0	0.0	0.0	0.0	0.0	0.0	0.0	0.0	0.0	0.0	BBH00822.1(Transducin/WD40 repeat-like superfamily protein, partial [Prunus dulcis])	GO:0015996(biological_process:chlorophyll catabolic process); GO:0047746(molecular_function:chlorophyllase activity); GO:0102293(molecular_function:pheophytinase b activity)
ENSRNA050010427	tRNA-Trp	tRNA-Trp for anticodon CCA	72	0.0	0.0	0.0	0.0	0.0	0.0	0.0	0.0	0.0	0.0	0.0	0.0	0.0	0.0	0.0	0.0	0.0	0.0	0.0	0.0	0.0	0.0	0.0	0.0	EYU24030.1(hypothetical protein MIMGU_mgv11b017560mg [Erythranthe guttata])	GO:0005737(cellular_component:cytoplasm); GO:0007020(biological_process:microtubule nucleation); GO:0000922(cellular_component:spindle pole); GO:0043015(molecular_function:gamma-tubulin binding); GO:0005815(cellular_component:microtubule organizing center); GO:0005874(cellular_component:microtubule)				ENOG4111DDF(S:Function unknown)	ENOG4111DDF(-)
ENSRNA050010429	tRNA-Ser	tRNA-Ser for anticodon AGA	81	0.0	0.0	0.0	0.0	0.0	0.0	0.0	0.0	0.0	0.0	0.0	0.0	0.0	0.0	0.0	0.0	0.0	0.0	0.0	0.0	0.0	0.0	0.0	0.0
ENSRNA050010430	tRNA-Glu	tRNA-Glu for anticodon UUC	72	0.0	0.0	0.0	0.0	0.0	0.0	0.0	0.0	0.0	0.0	0.0	0.0	0.0	0.0	0.0	0.0	0.0	0.0	0.0	0.0	0.0	0.0	0.0	0.0
ENSRNA050010433	tRNA-Trp	tRNA-Trp for anticodon CCA	72	0.0	0.0	0.0	0.0	0.0	0.0	0.0	0.0	0.0	0.0	0.0	0.0	0.0	0.0	0.0	0.0	0.0	0.0	0.0	0.0	0.0	0.0	0.0	0.0
ENSRNA050010435	tRNA-Trp	tRNA-Trp for anticodon CCA	72	0.0	0.0	0.0	0.0	0.0	0.0	0.0	0.0	0.0	0.0	0.0	0.0	0.0	0.0	0.0	0.0	0.0	0.0	0.0	0.0	0.0	0.0	0.0	0.0
ENSRNA050010436	tRNA-Trp	tRNA-Trp for anticodon CCA	72	0.0	0.0	0.0	0.0	0.0	0.0	0.0	0.0	0.0	0.0	0.0	0.0	0.0	0.0	0.0	0.0	0.0	0.0	0.0	0.0	0.0	0.0	0.0	0.0
ENSRNA050010439	tRNA-Met	tRNA-Met for anticodon CAU	72	0.0	0.0	0.0	0.0	0.0	0.0	0.0	0.0	0.0	0.0	0.0	0.0	0.0	0.0	0.0	0.0	0.0	0.0	0.0	0.0	0.0	0.0	0.0	0.0	XP_023633781.1(LOW QUALITY PROTEIN: F-box protein At4g27050 [Capsella rubella])	GO:0035598(molecular_function:N6-threonylcarbomyladenosine methylthiotransferase activity); GO:0046872(molecular_function:metal ion binding); GO:0051539(molecular_function:4 iron, 4 sulfur cluster binding); GO:0061712(molecular_function:tRNA (N(6)-L-threonylcarbamoyladenosine(37)-C(2))-methylthiotransferase)
ENSRNA050010441	tRNA-Met	tRNA-Met for anticodon CAU	72	0.0	0.0	0.0	0.0	0.0	0.0	0.0	0.0	0.0	0.0	0.0	0.0	0.0	0.0	0.0	0.0	0.0	0.0	0.0	0.0	0.0	0.0	0.0	0.0	XP_023633781.1(LOW QUALITY PROTEIN: F-box protein At4g27050 [Capsella rubella])	GO:0035598(molecular_function:N6-threonylcarbomyladenosine methylthiotransferase activity); GO:0046872(molecular_function:metal ion binding); GO:0051539(molecular_function:4 iron, 4 sulfur cluster binding); GO:0061712(molecular_function:tRNA (N(6)-L-threonylcarbamoyladenosine(37)-C(2))-methylthiotransferase)
ENSRNA050010443	tRNA-Asn	tRNA-Asn for anticodon GUU	74	0.0	0.0	0.0	0.0	0.0	0.0	0.0	0.0	0.0	0.0	0.0	0.0	0.0	0.0	0.0	0.0	0.0	0.0	0.0	0.0	0.0	0.0	0.0	0.0
ENSRNA050010445	tRNA-Ala	tRNA-Ala for anticodon CGC	73	0.0	0.0	0.0	0.0	0.0	0.0	0.0	0.0	0.0	0.0	0.0	0.0	0.0	0.0	0.0	0.0	0.0	0.0	0.0	0.0	0.0	0.0	0.0	0.0	EAZ05270.1(hypothetical protein OsI_27472 [Oryza sativa Indica Group])	GO:0003700(molecular_function:transcription factor activity, sequence-specific DNA binding); GO:0005634(cellular_component:nucleus); GO:0000976(molecular_function:transcription regulatory region sequence-specific DNA binding)
ENSRNA050010447	tRNA-Ala	tRNA-Ala for anticodon CGC	73	0.0	0.0	0.0	0.0	0.0	0.0	0.0	0.0	0.0	0.0	0.0	0.0	0.0	0.0	0.0	0.0	0.0	0.0	0.0	0.0	0.0	0.0	0.0	0.0	EAZ05270.1(hypothetical protein OsI_27472 [Oryza sativa Indica Group])	GO:0003700(molecular_function:transcription factor activity, sequence-specific DNA binding); GO:0005634(cellular_component:nucleus); GO:0000976(molecular_function:transcription regulatory region sequence-specific DNA binding)
ENSRNA050010449	tRNA-Phe	tRNA-Phe for anticodon GAA	73	0.0	0.0	0.0	0.0	0.0	0.0	0.0	0.0	0.0	0.0	0.0	0.0	0.0	0.0	0.0	0.0	0.0	0.0	0.0	0.0	0.0	0.0	0.0	0.0
ENSRNA050010450	tRNA-Lys	tRNA-Lys for anticodon UUU	73	0.0	0.0	0.0	0.0	0.0	0.0	0.0	0.0	0.0	0.0	0.0	0.0	0.0	0.0	0.0	0.0	0.0	0.0	0.0	0.0	0.0	0.0	0.0	0.0
ENSRNA050010452	tRNA-Gln	tRNA-Gln for anticodon UUG	72	0.0	0.0	0.0	0.0	0.0	0.0	0.0	0.0	0.0	0.0	0.0	0.0	0.0	0.0	0.0	0.0	0.0	0.0	0.0	0.0	0.0	0.0	0.0	0.0
ENSRNA050010454	tRNA-Val	tRNA-Val for anticodon CAC	74	0.0	0.0	0.0	0.0	0.0	0.0	0.0	0.0	0.0	0.0	0.0	0.0	0.0	0.0	0.0	0.0	0.0	0.0	0.0	0.0	0.0	0.0	0.0	0.0	EMS57767.1(HIV Tat-specific factor 1-like protein [Triticum urartu])	GO:0000184(biological_process:nuclear-transcribed mRNA catabolic process, nonsense-mediated decay); GO:0005829(cellular_component:cytosol); GO:0009910(biological_process:negative regulation of flower development); GO:0000398(biological_process:mRNA splicing, via spliceosome); GO:0005634(cellular_component:nucleus); GO:0003729(molecular_function:mRNA binding)
ENSRNA050010456	tRNA-Tyr	tRNA-Tyr for anticodon GUA	87	0.0	0.0	0.0	0.0	0.0	0.0	0.0	0.0	0.0	0.0	0.0	0.0	0.0	0.0	0.0	0.0	0.0	0.0	0.0	0.0	0.0	0.0	0.0	0.0
ENSRNA050010459	tRNA-Thr	tRNA-Thr for anticodon CGU	72	0.0	0.0	0.0	0.0	0.0	0.0	0.0	0.0	0.0	0.0	0.0	0.0	0.0	0.0	0.0	0.0	0.0	0.0	0.0	0.0	0.0	0.0	0.0	0.0
ENSRNA050010461	tRNA-Cys	tRNA-Cys for anticodon GCA	72	0.0	0.0	0.0	0.0	0.0	0.0	0.0	0.0	0.0	0.0	0.0	0.0	0.0	0.0	0.0	0.0	0.0	0.0	0.0	0.0	0.0	0.0	0.0	0.0
ENSRNA050010462	tRNA-Leu	tRNA-Leu for anticodon AAG	81	0.0	0.0	0.0	0.0	0.0	0.0	0.0	0.0	0.0	0.0	0.0	0.0	0.0	0.0	0.0	0.0	0.0	0.0	0.0	0.0	0.0	0.0	0.0	0.0	PAN04569.1(hypothetical protein PAHAL_1G075900 [Panicum hallii])	GO:0003755(molecular_function:peptidyl-prolyl cis-trans isomerase activity); GO:0009507(cellular_component:chloroplast)
ENSRNA050010464	tRNA-Ile	tRNA-Ile for anticodon AAU	74	0.0	0.0	0.0	0.0	0.0	0.0	0.0	0.0	0.0	0.0	0.0	0.0	0.0	0.0	0.0	0.0	0.0	0.0	0.0	0.0	0.0	0.0	0.0	0.0
ENSRNA050010467	tRNA-Ile	tRNA-Ile for anticodon UAU	74	0.0	0.0	0.0	0.0	0.0	0.0	0.0	0.0	0.0	0.0	0.0	0.0	0.0	0.0	0.0	0.0	0.0	0.0	0.0	0.0	0.0	0.0	0.0	0.0
ENSRNA050010469	tRNA-Gln	tRNA-Gln for anticodon CUG	72	0.0	0.0	0.0	0.0	0.0	0.0	0.0	0.0	0.0	0.0	0.0	0.0	0.0	0.0	0.0	0.0	0.0	0.0	0.0	0.0	0.0	0.0	0.0	0.0
ENSRNA050010470	tRNA-Ser	tRNA-Ser for anticodon UGA	82	0.0	0.0	0.0	0.0	0.0	0.0	0.0	0.0	0.0	0.0	0.0	0.0	0.0	0.0	0.0	0.0	0.0	0.0	0.0	0.0	0.0	0.0	0.0	0.0	AES74272.1(transmembrane protein, putative [Medicago truncatula])	GO:0016021(cellular_component:integral component of membrane)
ENSRNA050010472	tRNA-Glu	tRNA-Glu for anticodon CUC	73	0.0	0.0	0.0	0.0	0.0	0.0	0.0	0.0	0.0	0.0	0.0	0.0	0.0	0.0	0.0	0.0	0.0	0.0	0.0	0.0	0.0	0.0	0.0	0.0
ENSRNA050010474	tRNA-Gly	tRNA-Gly for anticodon UCC	72	0.0	0.0	0.0	0.0	0.0	0.0	0.0	0.0	0.0	0.0	0.0	0.0	0.0	0.0	0.0	0.0	0.0	0.0	0.0	0.0	0.0	0.0	0.0	0.0
ENSRNA050010476	tRNA-Gly	tRNA-Gly for anticodon UCC	72	0.0	0.0	0.0	0.0	0.0	0.0	0.0	0.0	0.0	0.0	0.0	0.0	0.0	0.0	0.0	0.0	0.0	0.0	0.0	0.0	0.0	0.0	0.0	0.0
ENSRNA050010478	tRNA-Leu	tRNA-Leu for anticodon UAG	80	0.0	0.0	0.0	0.0	0.0	0.0	0.0	0.0	0.0	0.0	0.0	0.0	0.0	0.0	0.0	0.0	0.0	0.0	0.0	0.0	0.0	0.0	0.0	0.0	OMO64888.1(Glycogen synthase [Corchorus olitorius])
ENSRNA050010479	tRNA-Ser	tRNA-Ser for anticodon UGA	82	0.0	0.0	0.0	0.0	0.0	0.0	0.0	0.0	0.0	0.0	0.0	0.0	0.0	0.0	0.0	0.0	0.0	0.0	0.0	0.0	0.0	0.0	0.0	0.0	AES74272.1(transmembrane protein, putative [Medicago truncatula])	GO:0016021(cellular_component:integral component of membrane)
ENSRNA050010481	tRNA-Arg	tRNA-Arg for anticodon ACG	73	0.0	0.0	0.0	0.0	0.0	0.0	0.0	0.0	0.0	0.0	0.0	0.0	0.0	0.0	0.0	0.0	0.0	0.0	0.0	0.0	0.0	0.0	0.0	0.0	KAG6593175.1(hypothetical protein SDJN03_12651, partial [Cucurbita argyrosperma subsp. sororia])
ENSRNA050010483	tRNA-Arg	tRNA-Arg for anticodon UCG	74	0.0	0.0	0.0	0.0	0.0	0.0	0.0	0.0	0.0	0.0	0.0	0.0	0.0	0.0	0.0	0.0	0.0	0.0	0.0	0.0	0.0	0.0	0.0	0.0	BBG96163.1(cleavage and polyadenylation specificity factor 73-I [Prunus dulcis])
ENSRNA050010485	tRNA-Leu	tRNA-Leu for anticodon UAG	80	0.0	0.0	0.0	0.0	0.0	0.0	0.0	0.0	0.0	0.0	0.0	0.0	0.0	0.0	0.0	0.0	0.0	0.0	0.0	0.0	0.0	0.0	0.0	0.0	OMO64888.1(Glycogen synthase [Corchorus olitorius])
ENSRNA050010487	tRNA-Asn	tRNA-Asn for anticodon GUU	74	0.0	0.0	0.0	0.0	0.0	0.0	0.0	0.0	0.0	0.0	0.0	0.0	0.0	0.0	0.0	0.0	0.0	0.0	0.0	0.0	0.0	0.0	0.0	0.0
ENSRNA050010489	tRNA-Leu	tRNA-Leu for anticodon AAG	81	0.0	0.0	0.0	0.0	0.0	0.0	0.0	0.0	0.0	0.0	0.0	0.0	0.0	0.0	0.0	0.0	0.0	0.0	0.0	0.0	0.0	0.0	0.0	0.0	PAN04569.1(hypothetical protein PAHAL_1G075900 [Panicum hallii])	GO:0003755(molecular_function:peptidyl-prolyl cis-trans isomerase activity); GO:0009507(cellular_component:chloroplast)
ENSRNA050010491	tRNA-Ser	tRNA-Ser for anticodon UGA	82	0.0	0.0	0.0	0.0	0.0	0.0	0.0	0.0	0.0	0.0	0.0	0.0	0.0	0.0	0.0	0.0	0.0	0.0	0.0	0.0	0.0	0.0	0.0	0.0	AES74272.1(transmembrane protein, putative [Medicago truncatula])	GO:0016021(cellular_component:integral component of membrane)
ENSRNA050010492	tRNA-Pro	tRNA-Pro for anticodon AGG	72	0.0	0.0	0.0	0.0	0.0	0.0	0.0	0.0	0.0	0.0	0.0	0.0	0.0	0.0	0.0	0.0	0.0	0.0	0.0	0.0	0.0	0.0	0.0	0.0
ENSRNA050010495	tRNA-Gly	tRNA-Gly for anticodon GCC	71	0.0	0.0	0.0	0.0	0.0	0.0	0.0	0.0	0.0	0.0	0.0	0.0	0.0	0.0	0.0	0.0	0.0	0.0	0.0	0.0	0.0	0.0	0.0	0.0	PPD91301.1(hypothetical protein GOBAR_DD11763 [Gossypium barbadense])	GO:0016021(cellular_component:integral component of membrane); GO:0004672(molecular_function:protein kinase activity); GO:0005524(molecular_function:ATP binding); GO:0008236(molecular_function:serine-type peptidase activity)
ENSRNA050010497	tRNA-Gly	tRNA-Gly for anticodon GCC	71	0.0	0.0	0.0	0.0	0.0	0.0	0.0	0.0	0.0	0.0	0.0	0.0	0.0	0.0	0.0	0.0	0.0	0.0	0.0	0.0	0.0	0.0	0.0	0.0	PPD91301.1(hypothetical protein GOBAR_DD11763 [Gossypium barbadense])	GO:0016021(cellular_component:integral component of membrane); GO:0004672(molecular_function:protein kinase activity); GO:0005524(molecular_function:ATP binding); GO:0008236(molecular_function:serine-type peptidase activity)
ENSRNA050010499	tRNA-Leu	tRNA-Leu for anticodon AAG	81	0.0	0.0	0.0	0.0	0.0	0.0	0.0	0.0	0.0	0.0	0.0	0.0	0.0	0.0	0.0	0.0	0.0	0.0	0.0	0.0	0.0	0.0	0.0	0.0	PAN04569.1(hypothetical protein PAHAL_1G075900 [Panicum hallii])	GO:0003755(molecular_function:peptidyl-prolyl cis-trans isomerase activity); GO:0009507(cellular_component:chloroplast)
ENSRNA050010501	tRNA-Leu	tRNA-Leu for anticodon AAG	81	0.0	0.0	0.0	0.0	0.0	0.0	0.0	0.0	0.0	0.0	0.0	0.0	0.0	0.0	0.0	0.0	0.0	0.0	0.0	0.0	0.0	0.0	0.0	0.0	PAN04569.1(hypothetical protein PAHAL_1G075900 [Panicum hallii])	GO:0003755(molecular_function:peptidyl-prolyl cis-trans isomerase activity); GO:0009507(cellular_component:chloroplast)
ENSRNA050010503	tRNA-Arg	tRNA-Arg for anticodon CCU	73	0.0	0.0	0.0	0.0	0.0	0.0	0.0	0.0	0.0	0.0	0.0	0.0	0.0	0.0	0.0	0.0	0.0	0.0	0.0	0.0	0.0	0.0	0.0	0.0	AES99523.1(transmembrane protein, putative [Medicago truncatula])	GO:0016021(cellular_component:integral component of membrane)
ENSRNA050010505	tRNA-Leu	tRNA-Leu for anticodon UAG	80	0.0	0.0	0.0	0.0	0.0	0.0	0.0	0.0	0.0	0.0	0.0	0.0	0.0	0.0	0.0	0.0	0.0	0.0	0.0	0.0	0.0	0.0	0.0	0.0	OMO64888.1(Glycogen synthase [Corchorus olitorius])
ENSRNA050010507	tRNA-Asp	tRNA-Asp for anticodon GUC	72	0.0	0.0	0.0	0.0	0.0	0.0	0.0	0.0	0.0	0.0	0.0	0.0	0.0	0.0	0.0	0.0	0.0	0.0	0.0	0.0	0.0	0.0	0.0	0.0	BBH00822.1(Transducin/WD40 repeat-like superfamily protein, partial [Prunus dulcis])	GO:0015996(biological_process:chlorophyll catabolic process); GO:0047746(molecular_function:chlorophyllase activity); GO:0102293(molecular_function:pheophytinase b activity)
ENSRNA050010509	tRNA-Tyr	tRNA-Tyr for anticodon GUA	86	0.0	0.0	0.0	0.0	0.0	0.0	0.0	0.0	0.0	0.0	0.0	0.0	0.0	0.0	0.0	0.0	0.0	0.0	0.0	0.0	0.0	0.0	0.0	0.0
ENSRNA050010511	tRNA-Val	tRNA-Val for anticodon AAC	74	0.0	0.0	0.0	0.0	0.0	0.0	0.0	0.0	0.0	0.0	0.0	0.0	0.0	0.0	0.0	0.0	0.0	0.0	0.0	0.0	0.0	0.0	0.0	0.0	KAF7139419.1(hypothetical protein RHSIM_Rhsim07G0078600 [Rhododendron simsii])
ENSRNA050010512	tRNA-Gly	tRNA-Gly for anticodon UCC	72	0.0	0.0	0.0	0.0	0.0	0.0	0.0	0.0	0.0	0.0	0.0	0.0	0.0	0.0	0.0	0.0	0.0	0.0	0.0	0.0	0.0	0.0	0.0	0.0
ENSRNA050010514	tRNA-Gly	tRNA-Gly for anticodon GCC	71	0.0	0.0	0.0	0.0	0.0	0.0	0.0	0.0	0.0	0.0	0.0	0.0	0.0	0.0	0.0	0.0	0.0	0.0	0.0	0.0	0.0	0.0	0.0	0.0	PPD91301.1(hypothetical protein GOBAR_DD11763 [Gossypium barbadense])	GO:0016021(cellular_component:integral component of membrane); GO:0004672(molecular_function:protein kinase activity); GO:0005524(molecular_function:ATP binding); GO:0008236(molecular_function:serine-type peptidase activity)
ENSRNA050010515	tRNA-Asp	tRNA-Asp for anticodon GUC	72	0.0	0.0	0.0	0.0	0.0	0.0	0.0	0.0	0.0	0.0	0.0	0.0	0.0	0.0	0.0	0.0	0.0	0.0	0.0	0.0	0.0	0.0	0.0	0.0	BBH00822.1(Transducin/WD40 repeat-like superfamily protein, partial [Prunus dulcis])	GO:0015996(biological_process:chlorophyll catabolic process); GO:0047746(molecular_function:chlorophyllase activity); GO:0102293(molecular_function:pheophytinase b activity)
ENSRNA050010517	tRNA-Asp	tRNA-Asp for anticodon GUC	72	0.0	0.0	0.0	0.0	0.0	0.0	0.0	0.0	0.0	0.0	0.0	0.0	0.0	0.0	0.0	0.0	0.0	0.0	0.0	0.0	0.0	0.0	0.0	0.0	BBH00822.1(Transducin/WD40 repeat-like superfamily protein, partial [Prunus dulcis])	GO:0015996(biological_process:chlorophyll catabolic process); GO:0047746(molecular_function:chlorophyllase activity); GO:0102293(molecular_function:pheophytinase b activity)
ENSRNA050010520	tRNA-Asp	tRNA-Asp for anticodon GUC	72	0.0	0.0	0.0	0.0	0.0	0.0	0.0	0.0	0.0	0.0	0.0	0.0	0.0	0.0	0.0	0.0	0.0	0.0	0.0	0.0	0.0	0.0	0.0	0.0	BBH00822.1(Transducin/WD40 repeat-like superfamily protein, partial [Prunus dulcis])	GO:0015996(biological_process:chlorophyll catabolic process); GO:0047746(molecular_function:chlorophyllase activity); GO:0102293(molecular_function:pheophytinase b activity)
ENSRNA050010522	tRNA-Thr	tRNA-Thr for anticodon CGU	72	0.0	0.0	0.0	0.0	0.0	0.0	0.0	0.0	0.0	0.0	0.0	0.0	0.0	0.0	0.0	0.0	0.0	0.0	0.0	0.0	0.0	0.0	0.0	0.0
ENSRNA050010524	tRNA-Phe	tRNA-Phe for anticodon GAA	73	0.0	0.0	0.0	0.0	0.0	0.0	0.0	0.0	0.0	0.0	0.0	0.0	0.0	0.0	0.0	0.0	0.0	0.0	0.0	0.0	0.0	0.0	0.0	0.0
ENSRNA050010526	tRNA-Phe	tRNA-Phe for anticodon GAA	73	0.0	0.0	0.0	0.0	0.0	0.0	0.0	0.0	0.0	0.0	0.0	0.0	0.0	0.0	0.0	0.0	0.0	0.0	0.0	0.0	0.0	0.0	0.0	0.0
ENSRNA050010528	tRNA-Asp	tRNA-Asp for anticodon GUC	72	0.0	0.0	0.0	0.0	0.0	0.0	0.0	0.0	0.0	0.0	0.0	0.0	0.0	0.0	0.0	0.0	0.0	0.0	0.0	0.0	0.0	0.0	0.0	0.0	BBH00822.1(Transducin/WD40 repeat-like superfamily protein, partial [Prunus dulcis])	GO:0015996(biological_process:chlorophyll catabolic process); GO:0047746(molecular_function:chlorophyllase activity); GO:0102293(molecular_function:pheophytinase b activity)
ENSRNA050010530	tRNA-Ala	tRNA-Ala for anticodon UGC	73	0.0	0.0	0.0	0.0	0.0	0.0	0.0	0.0	0.0	0.0	0.0	0.0	0.0	0.0	0.0	0.0	0.0	0.0	0.0	0.0	0.0	0.0	0.0	0.0	AES74763.1(transmembrane protein, putative [Medicago truncatula])	GO:0016021(cellular_component:integral component of membrane)
ENSRNA050010532	tRNA-Lys	tRNA-Lys for anticodon UUU	72	0.0	0.0	0.0	0.0	0.0	0.0	0.0	0.0	0.0	0.0	0.0	0.0	0.0	0.0	0.0	0.0	0.0	0.0	0.0	0.0	0.0	0.0	0.0	0.0
ENSRNA050010533	tRNA-Asp	tRNA-Asp for anticodon GUC	72	0.0	0.0	0.0	0.0	0.0	0.0	0.0	0.0	0.0	0.0	0.0	0.0	0.0	0.0	0.0	0.0	0.0	0.0	0.0	0.0	0.0	0.0	0.0	0.0	BBH00822.1(Transducin/WD40 repeat-like superfamily protein, partial [Prunus dulcis])	GO:0015996(biological_process:chlorophyll catabolic process); GO:0047746(molecular_function:chlorophyllase activity); GO:0102293(molecular_function:pheophytinase b activity)
ENSRNA050010535	tRNA-Asp	tRNA-Asp for anticodon GUC	72	0.0	0.0	0.0	0.0	0.0	0.0	0.0	0.0	0.0	0.0	0.0	0.0	0.0	0.0	0.0	0.0	0.0	0.0	0.0	0.0	0.0	0.0	0.0	0.0	BBH00822.1(Transducin/WD40 repeat-like superfamily protein, partial [Prunus dulcis])	GO:0015996(biological_process:chlorophyll catabolic process); GO:0047746(molecular_function:chlorophyllase activity); GO:0102293(molecular_function:pheophytinase b activity)
ENSRNA050010536	tRNA-Asp	tRNA-Asp for anticodon GUC	72	0.0	0.0	0.0	0.0	0.0	0.0	0.0	0.0	0.0	0.0	0.0	0.0	0.0	0.0	0.0	0.0	0.0	0.0	0.0	0.0	0.0	0.0	0.0	0.0	BBH00822.1(Transducin/WD40 repeat-like superfamily protein, partial [Prunus dulcis])	GO:0015996(biological_process:chlorophyll catabolic process); GO:0047746(molecular_function:chlorophyllase activity); GO:0102293(molecular_function:pheophytinase b activity)
ENSRNA050010539	tRNA-Ile	tRNA-Ile for anticodon AAU	74	0.0	0.0	0.0	0.0	0.0	0.0	0.0	0.0	0.0	0.0	0.0	0.0	0.0	0.0	0.0	0.0	0.0	0.0	0.0	0.0	0.0	0.0	0.0	0.0
ENSRNA050010542	tRNA-Val	tRNA-Val for anticodon AAC	74	0.0	0.0	0.0	0.0	0.0	0.0	0.0	0.0	0.0	0.0	0.0	0.0	0.0	0.0	0.0	0.0	0.0	0.0	0.0	0.0	0.0	0.0	0.0	0.0
ENSRNA050010544	tRNA-Val	tRNA-Val for anticodon AAC	74	0.0	0.0	0.0	0.0	0.0	0.0	0.0	0.0	0.0	0.0	0.0	0.0	0.0	0.0	0.0	0.0	0.0	0.0	0.0	0.0	0.0	0.0	0.0	0.0
ENSRNA050010546	tRNA-Ser	tRNA-Ser for anticodon CGA	82	0.0	0.0	0.0	0.0	0.0	0.0	0.0	0.0	0.0	0.0	0.0	0.0	0.0	0.0	0.0	0.0	0.0	0.0	0.0	0.0	0.0	0.0	0.0	0.0	AES69591.1(hypothetical protein MTR_3g031810 [Medicago truncatula])	GO:0009658(biological_process:chloroplast organization); GO:0009793(biological_process:embryo development ending in seed dormancy); GO:0003723(molecular_function:RNA binding); GO:0000373(biological_process:Group II intron splicing); GO:0046983(molecular_function:protein dimerization activity); GO:1990825(molecular_function:sequence-specific mRNA binding); GO:0009507(cellular_component:chloroplast)
ENSRNA050010547	tRNA-Ser	tRNA-Ser for anticodon CGA	82	0.0	0.0	0.0	0.0	0.0	0.0	0.0	0.0	0.0	0.0	0.0	0.0	0.0	0.0	0.0	0.0	0.0	0.0	0.0	0.0	0.0	0.0	0.0	0.0	AES69591.1(hypothetical protein MTR_3g031810 [Medicago truncatula])	GO:0009658(biological_process:chloroplast organization); GO:0009793(biological_process:embryo development ending in seed dormancy); GO:0003723(molecular_function:RNA binding); GO:0000373(biological_process:Group II intron splicing); GO:0046983(molecular_function:protein dimerization activity); GO:1990825(molecular_function:sequence-specific mRNA binding); GO:0009507(cellular_component:chloroplast)
ENSRNA050010549	tRNA-Arg	tRNA-Arg for anticodon ACG	73	0.0	0.0	0.0	0.0	0.0	0.0	0.0	0.0	0.0	0.0	0.0	0.0	0.0	0.0	0.0	0.0	0.0	0.0	0.0	0.0	0.0	0.0	0.0	0.0	KAG6593175.1(hypothetical protein SDJN03_12651, partial [Cucurbita argyrosperma subsp. sororia])
ENSRNA050010552	tRNA-Gln	tRNA-Gln for anticodon CUG	72	0.0	0.0	0.0	0.0	0.0	0.0	0.0	0.0	0.0	0.0	0.0	0.0	0.0	0.0	0.0	0.0	0.0	0.0	0.0	0.0	0.0	0.0	0.0	0.0
ENSRNA050010554	tRNA-Gln	tRNA-Gln for anticodon CUG	72	0.0	0.0	0.0	0.0	0.0	0.0	0.0	0.0	0.0	0.0	0.0	0.0	0.0	0.0	0.0	0.0	0.0	0.0	0.0	0.0	0.0	0.0	0.0	0.0
ENSRNA050010555	tRNA-Arg	tRNA-Arg for anticodon CCU	73	0.0	0.0	0.0	0.0	0.0	0.0	0.0	0.0	0.0	0.0	0.0	0.0	0.0	0.0	0.0	0.0	0.0	0.0	0.0	0.0	0.0	0.0	0.0	0.0						ENOG410XPHD(U:Intracellular trafficking, secretion, and vesicular transport)	ENOG410XPHD(solute carrier family 4)
ENSRNA050010557	tRNA-Trp	tRNA-Trp for anticodon CCA	74	0.0	0.0	0.0	0.0	0.0	0.0	0.0	0.0	0.0	0.0	0.0	0.0	0.0	0.0	0.0	0.0	0.0	0.0	0.0	0.0	0.0	0.0	0.0	0.0
ENSRNA050010559	tRNA-Val	tRNA-Val for anticodon UAC	73	0.0	0.0	0.0	0.0	0.0	0.0	0.0	0.0	0.0	0.0	0.0	0.0	0.0	0.0	0.0	0.0	0.0	0.0	0.0	0.0	0.0	0.0	0.0	0.0
ENSRNA050010561	tRNA-Val	tRNA-Val for anticodon UAC	73	0.0	0.0	0.0	0.0	0.0	0.0	0.0	0.0	0.0	0.0	0.0	0.0	0.0	0.0	0.0	0.0	0.0	0.0	0.0	0.0	0.0	0.0	0.0	0.0
ENSRNA050010562	tRNA-Val	tRNA-Val for anticodon UAC	73	0.0	0.0	0.0	0.0	0.0	0.0	0.0	0.0	0.0	0.0	0.0	0.0	0.0	0.0	0.0	0.0	0.0	0.0	0.0	0.0	0.0	0.0	0.0	0.0
ENSRNA050010564	tRNA-Gly	tRNA-Gly for anticodon GCC	71	0.0	0.0	0.0	0.0	0.0	0.0	0.0	0.0	0.0	0.0	0.0	0.0	0.0	0.0	0.0	0.0	0.0	0.0	0.0	0.0	0.0	0.0	0.0	0.0	PPD91301.1(hypothetical protein GOBAR_DD11763 [Gossypium barbadense])	GO:0016021(cellular_component:integral component of membrane); GO:0004672(molecular_function:protein kinase activity); GO:0005524(molecular_function:ATP binding); GO:0008236(molecular_function:serine-type peptidase activity)
ENSRNA050010566	tRNA-Arg	tRNA-Arg for anticodon ACG	73	0.0	0.0	0.0	0.0	0.0	0.0	0.0	0.0	0.0	0.0	0.0	0.0	0.0	0.0	0.0	0.0	0.0	0.0	0.0	0.0	0.0	0.0	0.0	0.0	KAG6593175.1(hypothetical protein SDJN03_12651, partial [Cucurbita argyrosperma subsp. sororia])
ENSRNA050010568	tRNA-Arg	tRNA-Arg for anticodon ACG	73	0.0	0.0	0.0	0.0	0.0	0.0	0.0	0.0	0.0	0.0	0.0	0.0	0.0	0.0	0.0	0.0	0.0	0.0	0.0	0.0	0.0	0.0	0.0	0.0	KAG6593175.1(hypothetical protein SDJN03_12651, partial [Cucurbita argyrosperma subsp. sororia])
ENSRNA050010570	tRNA-Arg	tRNA-Arg for anticodon ACG	73	0.0	0.0	0.0	0.0	0.0	0.0	0.0	0.0	0.0	0.0	0.0	0.0	0.0	0.0	0.0	0.0	0.0	0.0	0.0	0.0	0.0	0.0	0.0	0.0	KAG6593175.1(hypothetical protein SDJN03_12651, partial [Cucurbita argyrosperma subsp. sororia])
ENSRNA050010572	tRNA-Ile	tRNA-Ile for anticodon AAU	74	0.0	0.0	0.0	0.0	0.0	0.0	0.0	0.0	0.0	0.0	0.0	0.0	0.0	0.0	0.0	0.0	0.0	0.0	0.0	0.0	0.0	0.0	0.0	0.0
ENSRNA050010574	tRNA-Ile	tRNA-Ile for anticodon AAU	74	0.0	0.0	0.0	0.0	0.0	0.0	0.0	0.0	0.0	0.0	0.0	0.0	0.0	0.0	0.0	0.0	0.0	0.0	0.0	0.0	0.0	0.0	0.0	0.0
ENSRNA050010577	tRNA-Glu	tRNA-Glu for anticodon CUC	73	0.0	0.0	0.0	0.0	0.0	0.0	0.0	0.0	0.0	0.0	0.0	0.0	0.0	0.0	0.0	0.0	0.0	0.0	0.0	0.0	0.0	0.0	0.0	0.0
ENSRNA050010579	tRNA-Asp	tRNA-Asp for anticodon GUC	72	0.0	0.0	0.0	0.0	0.0	0.0	0.0	0.0	0.0	0.0	0.0	0.0	0.0	0.0	0.0	0.0	0.0	0.0	0.0	0.0	0.0	0.0	0.0	0.0	BBH00822.1(Transducin/WD40 repeat-like superfamily protein, partial [Prunus dulcis])	GO:0015996(biological_process:chlorophyll catabolic process); GO:0047746(molecular_function:chlorophyllase activity); GO:0102293(molecular_function:pheophytinase b activity)
ENSRNA050010581	tRNA-Asp	tRNA-Asp for anticodon GUC	72	0.0	0.0	0.0	0.0	0.0	0.0	0.0	0.0	0.0	0.0	0.0	0.0	0.0	0.0	0.0	0.0	0.0	0.0	0.0	0.0	0.0	0.0	0.0	0.0	BBH00822.1(Transducin/WD40 repeat-like superfamily protein, partial [Prunus dulcis])	GO:0015996(biological_process:chlorophyll catabolic process); GO:0047746(molecular_function:chlorophyllase activity); GO:0102293(molecular_function:pheophytinase b activity)
ENSRNA050010583	tRNA-Asp	tRNA-Asp for anticodon GUC	72	0.0	0.0	0.0	0.0	0.0	0.0	0.0	0.0	0.0	0.0	0.0	0.0	0.0	0.0	0.0	0.0	0.0	0.0	0.0	0.0	0.0	0.0	0.0	0.0	BBH00822.1(Transducin/WD40 repeat-like superfamily protein, partial [Prunus dulcis])	GO:0015996(biological_process:chlorophyll catabolic process); GO:0047746(molecular_function:chlorophyllase activity); GO:0102293(molecular_function:pheophytinase b activity)
ENSRNA050010585	tRNA-Val	tRNA-Val for anticodon AAC	74	0.0	0.0	0.0	0.0	0.0	0.0	0.0	0.0	0.0	0.0	0.0	0.0	0.0	0.0	0.0	0.0	0.0	0.0	0.0	0.0	0.0	0.0	0.0	0.0
ENSRNA050010587	tRNA-Val	tRNA-Val for anticodon UAC	73	0.0	0.0	0.0	0.0	0.0	0.0	0.0	0.0	0.0	0.0	0.0	0.0	0.0	0.0	0.0	0.0	0.0	0.0	0.0	0.0	0.0	0.0	0.0	0.0
ENSRNA050010588	tRNA-Arg	tRNA-Arg for anticodon ACG	73	0.0	0.0	0.0	0.0	0.0	0.0	0.0	0.0	0.0	0.0	0.0	0.0	0.0	0.0	0.0	0.0	0.0	0.0	0.0	0.0	0.0	0.0	0.0	0.0	KAG6593175.1(hypothetical protein SDJN03_12651, partial [Cucurbita argyrosperma subsp. sororia])
ENSRNA050010591	tRNA-Arg	tRNA-Arg for anticodon ACG	73	0.0	0.0	0.0	0.0	0.0	0.0	0.0	0.0	0.0	0.0	0.0	0.0	0.0	0.0	0.0	0.0	0.0	0.0	0.0	0.0	0.0	0.0	0.0	0.0	KAG6593175.1(hypothetical protein SDJN03_12651, partial [Cucurbita argyrosperma subsp. sororia])
ENSRNA050010593	tRNA-Arg	tRNA-Arg for anticodon ACG	73	0.0	0.0	0.0	0.0	0.0	0.0	0.0	0.0	0.0	0.0	0.0	0.0	0.0	0.0	0.0	0.0	0.0	0.0	0.0	0.0	0.0	0.0	0.0	0.0	KAG6593175.1(hypothetical protein SDJN03_12651, partial [Cucurbita argyrosperma subsp. sororia])
ENSRNA050010596	tRNA-Asp	tRNA-Asp for anticodon GUC	72	0.0	0.0	0.0	0.0	0.0	0.0	0.0	0.0	0.0	0.0	0.0	0.0	0.0	0.0	0.0	0.0	0.0	0.0	0.0	0.0	0.0	0.0	0.0	0.0	BBH00822.1(Transducin/WD40 repeat-like superfamily protein, partial [Prunus dulcis])	GO:0015996(biological_process:chlorophyll catabolic process); GO:0047746(molecular_function:chlorophyllase activity); GO:0102293(molecular_function:pheophytinase b activity)
ENSRNA050010598	tRNA-Asp	tRNA-Asp for anticodon GUC	72	0.0	0.0	0.0	0.0	0.0	0.0	0.0	0.0	0.0	0.0	0.0	0.0	0.0	0.0	0.0	0.0	0.0	0.0	0.0	0.0	0.0	0.0	0.0	0.0	BBH00822.1(Transducin/WD40 repeat-like superfamily protein, partial [Prunus dulcis])	GO:0015996(biological_process:chlorophyll catabolic process); GO:0047746(molecular_function:chlorophyllase activity); GO:0102293(molecular_function:pheophytinase b activity)
ENSRNA050010601	tRNA-Tyr	tRNA-Tyr for anticodon GUA	85	0.0	0.0	0.0	0.0	0.0	0.0	0.0	0.0	0.0	0.0	0.0	0.0	0.0	0.0	0.0	0.0	0.0	0.0	0.0	0.0	0.0	0.0	0.0	0.0
ENSRNA050010603	tRNA-Ile	tRNA-Ile for anticodon AAU	74	0.0	0.0	0.0	0.0	0.0	0.0	0.0	0.0	0.0	0.0	0.0	0.0	0.0	0.0	0.0	0.0	0.0	0.0	0.0	0.0	0.0	0.0	0.0	0.0
ENSRNA050010606	tRNA-Trp	tRNA-Trp for anticodon CCA	74	0.0	0.0	0.0	0.0	0.0	0.0	0.0	0.0	0.0	0.0	0.0	0.0	0.0	0.0	0.0	0.0	0.0	0.0	0.0	0.0	0.0	0.0	0.0	0.0
ENSRNA050010609	tRNA-Val	tRNA-Val for anticodon AAC	74	0.0	0.0	0.0	0.0	0.0	0.0	0.0	0.0	0.0	0.0	0.0	0.0	0.0	0.0	0.0	0.0	0.0	0.0	0.0	0.0	0.0	0.0	0.0	0.0	KAF7139419.1(hypothetical protein RHSIM_Rhsim07G0078600 [Rhododendron simsii])
ENSRNA050010611	tRNA-Val	tRNA-Val for anticodon AAC	74	0.0	0.0	0.0	0.0	0.0	0.0	0.0	0.0	0.0	0.0	0.0	0.0	0.0	0.0	0.0	0.0	0.0	0.0	0.0	0.0	0.0	0.0	0.0	0.0	KAF7139419.1(hypothetical protein RHSIM_Rhsim07G0078600 [Rhododendron simsii])
ENSRNA050010613	tRNA-Val	tRNA-Val for anticodon AAC	74	0.0	0.0	0.0	0.0	0.0	0.0	0.0	0.0	0.0	0.0	0.0	0.0	0.0	0.0	0.0	0.0	0.0	0.0	0.0	0.0	0.0	0.0	0.0	0.0	KAF7139419.1(hypothetical protein RHSIM_Rhsim07G0078600 [Rhododendron simsii])
ENSRNA050010616	tRNA-Glu	tRNA-Glu for anticodon CUC	73	0.0	0.0	0.0	0.0	0.0	0.0	0.0	0.0	0.0	0.0	0.0	0.0	0.0	0.0	0.0	0.0	0.0	0.0	0.0	0.0	0.0	0.0	0.0	0.0
ENSRNA050010618	tRNA-Leu	tRNA-Leu for anticodon CAG	81	0.0	0.0	0.0	0.0	0.0	0.0	0.0	0.0	0.0	0.0	0.0	0.0	0.0	0.0	0.0	0.0	0.0	0.0	0.0	0.0	0.0	0.0	0.0	0.0	ESR60976.1(hypothetical protein CICLE_v10017825mg, partial [Citrus clementina])	GO:0016021(cellular_component:integral component of membrane); GO:0005840(cellular_component:ribosome)
ENSRNA050010619	tRNA-Ser	tRNA-Ser for anticodon CGA	82	0.0	0.0	0.0	0.0	0.0	0.0	0.0	0.0	0.0	0.0	0.0	0.0	0.0	0.0	0.0	0.0	0.0	0.0	0.0	0.0	0.0	0.0	0.0	0.0	AES69591.1(hypothetical protein MTR_3g031810 [Medicago truncatula])	GO:0009658(biological_process:chloroplast organization); GO:0009793(biological_process:embryo development ending in seed dormancy); GO:0003723(molecular_function:RNA binding); GO:0000373(biological_process:Group II intron splicing); GO:0046983(molecular_function:protein dimerization activity); GO:1990825(molecular_function:sequence-specific mRNA binding); GO:0009507(cellular_component:chloroplast)
ENSRNA050010621	tRNA-Glu	tRNA-Glu for anticodon CUC	73	0.0	0.0	0.0	0.0	0.0	0.0	0.0	0.0	0.0	0.0	0.0	0.0	0.0	0.0	0.0	0.0	0.0	0.0	0.0	0.0	0.0	0.0	0.0	0.0
ENSRNA050010623	tRNA-Asn	tRNA-Asn for anticodon GUU	74	0.0	0.0	0.0	0.0	0.0	0.0	0.0	0.0	0.0	0.0	0.0	0.0	0.0	0.0	0.0	0.0	0.0	0.0	0.0	0.0	0.0	0.0	0.0	0.0
ENSRNA050010625	tRNA-Asn	tRNA-Asn for anticodon GUU	72	0.0	0.0	0.0	0.0	0.0	0.0	0.0	0.0	0.0	0.0	0.0	0.0	0.0	0.0	0.0	0.0	0.0	0.0	0.0	0.0	0.0	0.0	0.0	0.0
ENSRNA050010627	tRNA-Gly	tRNA-Gly for anticodon GCC	71	0.0	0.0	0.0	0.0	0.0	0.0	0.0	0.0	0.0	0.0	0.0	0.0	0.0	0.0	0.0	0.0	0.0	0.0	0.0	0.0	0.0	0.0	0.0	0.0	PPD91301.1(hypothetical protein GOBAR_DD11763 [Gossypium barbadense])	GO:0016021(cellular_component:integral component of membrane); GO:0004672(molecular_function:protein kinase activity); GO:0005524(molecular_function:ATP binding); GO:0008236(molecular_function:serine-type peptidase activity)
ENSRNA050010629	tRNA-Arg	tRNA-Arg for anticodon UCG	74	0.0	0.0	0.0	0.0	0.0	0.0	0.0	0.0	0.0	0.0	0.0	0.0	0.0	0.0	0.0	0.0	0.0	0.0	0.0	0.0	0.0	0.0	0.0	0.0
ENSRNA050010631	tRNA-Asn	tRNA-Asn for anticodon AUU	74	0.0	0.0	0.0	0.0	0.0	0.0	0.0	0.0	0.0	0.0	0.0	0.0	0.0	0.0	0.0	0.0	0.0	0.0	0.0	0.0	0.0	0.0	0.0	0.0
ENSRNA050010634	tRNA-Thr	tRNA-Thr for anticodon AGU	74	0.0	0.0	0.0	0.0	0.0	0.0	0.0	0.0	0.0	0.0	0.0	0.0	0.0	0.0	0.0	0.0	0.0	0.0	0.0	0.0	0.0	0.0	0.0	0.0
ENSRNA050010636	tRNA-Asn	tRNA-Asn for anticodon GUU	74	0.0	0.0	0.0	0.0	0.0	0.0	0.0	0.0	0.0	0.0	0.0	0.0	0.0	0.0	0.0	0.0	0.0	0.0	0.0	0.0	0.0	0.0	0.0	0.0
ENSRNA050010638	tRNA-Glu	tRNA-Glu for anticodon CUC	73	0.0	0.0	0.0	0.0	0.0	0.0	0.0	0.0	0.0	0.0	0.0	0.0	0.0	0.0	0.0	0.0	0.0	0.0	0.0	0.0	0.0	0.0	0.0	0.0
ENSRNA050010641	tRNA-Asp	tRNA-Asp for anticodon GUC	72	0.0	0.0	0.0	0.0	0.0	0.0	0.0	0.0	0.0	0.0	0.0	0.0	0.0	0.0	0.0	0.0	0.0	0.0	0.0	0.0	0.0	0.0	0.0	0.0	BBH00822.1(Transducin/WD40 repeat-like superfamily protein, partial [Prunus dulcis])	GO:0015996(biological_process:chlorophyll catabolic process); GO:0047746(molecular_function:chlorophyllase activity); GO:0102293(molecular_function:pheophytinase b activity)
ENSRNA050010643	tRNA-Ser	tRNA-Ser for anticodon UGA	82	0.0	0.0	0.0	0.0	0.0	0.0	0.0	0.0	0.0	0.0	0.0	0.0	0.0	0.0	0.0	0.0	0.0	0.0	0.0	0.0	0.0	0.0	0.0	0.0	AES74272.1(transmembrane protein, putative [Medicago truncatula])	GO:0016021(cellular_component:integral component of membrane)
ENSRNA050010645	tRNA-Ser	tRNA-Ser for anticodon AGA	82	0.0	0.0	0.0	0.0	0.0	0.0	0.0	0.0	0.0	0.0	0.0	0.0	0.0	0.0	0.0	0.0	0.0	0.0	0.0	0.0	0.0	0.0	0.0	0.0	EMS57569.1(Phosphatidylinositol N-acetylglucosaminyltransferase subunit A [Triticum urartu])	GO:0016757(molecular_function:transferase activity, transferring glycosyl groups); GO:0006506(biological_process:GPI anchor biosynthetic process)
ENSRNA050010647	tRNA-Thr	tRNA-Thr for anticodon AGU	74	0.0	0.0	0.0	0.0	0.0	0.0	0.0	0.0	0.0	0.0	0.0	0.0	0.0	0.0	0.0	0.0	0.0	0.0	0.0	0.0	0.0	0.0	0.0	0.0
ENSRNA050010648	tRNA-Lys	tRNA-Lys for anticodon CUU	73	0.0	0.0	0.0	0.0	0.0	0.0	0.0	0.0	0.0	0.0	0.0	0.0	0.0	0.0	0.0	0.0	0.0	0.0	0.0	0.0	0.0	0.0	0.0	0.0
ENSRNA050010650	tRNA-Arg	tRNA-Arg for anticodon UCG	74	0.0	0.0	0.0	0.0	0.0	0.0	0.0	0.0	0.0	0.0	0.0	0.0	0.0	0.0	0.0	0.0	0.0	0.0	0.0	0.0	0.0	0.0	0.0	0.0	BBG96163.1(cleavage and polyadenylation specificity factor 73-I [Prunus dulcis])
ENSRNA050010652	tRNA-Ile	tRNA-Ile for anticodon AAU	74	0.0	0.0	0.0	0.0	0.0	0.0	0.0	0.0	0.0	0.0	0.0	0.0	0.0	0.0	0.0	0.0	0.0	0.0	0.0	0.0	0.0	0.0	0.0	0.0
ENSRNA050010653	tRNA-Gly	tRNA-Gly for anticodon GCC	71	0.0	0.0	0.0	0.0	0.0	0.0	0.0	0.0	0.0	0.0	0.0	0.0	0.0	0.0	0.0	0.0	0.0	0.0	0.0	0.0	0.0	0.0	0.0	0.0	PPD91301.1(hypothetical protein GOBAR_DD11763 [Gossypium barbadense])	GO:0016021(cellular_component:integral component of membrane); GO:0004672(molecular_function:protein kinase activity); GO:0005524(molecular_function:ATP binding); GO:0008236(molecular_function:serine-type peptidase activity)
ENSRNA050010655	tRNA-Gly	tRNA-Gly for anticodon GCC	71	0.0	0.0	0.0	0.0	0.0	0.0	0.0	0.0	0.0	0.0	0.0	0.0	0.0	0.0	0.0	0.0	0.0	0.0	0.0	0.0	0.0	0.0	0.0	0.0	PPD91301.1(hypothetical protein GOBAR_DD11763 [Gossypium barbadense])	GO:0016021(cellular_component:integral component of membrane); GO:0004672(molecular_function:protein kinase activity); GO:0005524(molecular_function:ATP binding); GO:0008236(molecular_function:serine-type peptidase activity)
ENSRNA050010657	tRNA-Ala	tRNA-Ala for anticodon CGC	73	0.0	0.0	0.0	0.0	0.0	0.0	0.0	0.0	0.0	0.0	0.0	0.0	0.0	0.0	0.0	0.0	0.0	0.0	0.0	0.0	0.0	0.0	0.0	0.0	EAZ05270.1(hypothetical protein OsI_27472 [Oryza sativa Indica Group])	GO:0003700(molecular_function:transcription factor activity, sequence-specific DNA binding); GO:0005634(cellular_component:nucleus); GO:0000976(molecular_function:transcription regulatory region sequence-specific DNA binding)
ENSRNA050010659	tRNA-Trp	tRNA-Trp for anticodon CCA	72	0.0	0.0	0.0	0.0	0.0	0.0	0.0	0.0	0.0	0.0	0.0	0.0	0.0	0.0	0.0	0.0	0.0	0.0	0.0	0.0	0.0	0.0	0.0	0.0	EYU24030.1(hypothetical protein MIMGU_mgv11b017560mg [Erythranthe guttata])	GO:0005737(cellular_component:cytoplasm); GO:0007020(biological_process:microtubule nucleation); GO:0000922(cellular_component:spindle pole); GO:0043015(molecular_function:gamma-tubulin binding); GO:0005815(cellular_component:microtubule organizing center); GO:0005874(cellular_component:microtubule)				ENOG4111DDF(S:Function unknown)	ENOG4111DDF(-)
ENSRNA050010661	tRNA-Leu	tRNA-Leu for anticodon AAG	81	0.0	0.0	0.0	0.0	0.0	0.0	0.0	0.0	0.0	0.0	0.0	0.0	0.0	0.0	0.0	0.0	0.0	0.0	0.0	0.0	0.0	0.0	0.0	0.0
ENSRNA050010663	tRNA-Asn	tRNA-Asn for anticodon GUU	74	0.0	0.0	0.0	0.0	0.0	0.0	0.0	0.0	0.0	0.0	0.0	0.0	0.0	0.0	0.0	0.0	0.0	0.0	0.0	0.0	0.0	0.0	0.0	0.0
ENSRNA050010665	tRNA-Gly	tRNA-Gly for anticodon UCC	72	0.0	0.0	0.0	0.0	0.0	0.0	0.0	0.0	0.0	0.0	0.0	0.0	0.0	0.0	0.0	0.0	0.0	0.0	0.0	0.0	0.0	0.0	0.0	0.0
ENSRNA050010667	tRNA-Asn	tRNA-Asn for anticodon GUU	72	0.0	0.0	0.0	0.0	0.0	0.0	0.0	0.0	0.0	0.0	0.0	0.0	0.0	0.0	0.0	0.0	0.0	0.0	0.0	0.0	0.0	0.0	0.0	0.0
ENSRNA050010670	tRNA-Thr	tRNA-Thr for anticodon CGU	72	0.0	0.0	0.0	0.0	0.0	0.0	0.0	0.0	0.0	0.0	0.0	0.0	0.0	0.0	0.0	0.0	0.0	0.0	0.0	0.0	0.0	0.0	0.0	0.0
ENSRNA050010672	tRNA-Arg	tRNA-Arg for anticodon CCG	73	0.0	0.0	0.0	0.0	0.0	0.0	0.0	0.0	0.0	0.0	0.0	0.0	0.0	0.0	0.0	0.0	0.0	0.0	0.0	0.0	0.0	0.0	0.0	0.0
ENSRNA050010674	tRNA-Ala	tRNA-Ala for anticodon CGC	73	0.0	0.0	0.0	0.0	0.0	0.0	0.0	0.0	0.0	0.0	0.0	0.0	0.0	0.0	0.0	0.0	0.0	0.0	0.0	0.0	0.0	0.0	0.0	0.0	EAZ05270.1(hypothetical protein OsI_27472 [Oryza sativa Indica Group])	GO:0003700(molecular_function:transcription factor activity, sequence-specific DNA binding); GO:0005634(cellular_component:nucleus); GO:0000976(molecular_function:transcription regulatory region sequence-specific DNA binding)
ENSRNA050010675	tRNA-Ala	tRNA-Ala for anticodon CGC	73	0.0	0.0	0.0	0.0	0.0	0.0	0.0	0.0	0.0	0.0	0.0	0.0	0.0	0.0	0.0	0.0	0.0	0.0	0.0	0.0	0.0	0.0	0.0	0.0	EAZ05270.1(hypothetical protein OsI_27472 [Oryza sativa Indica Group])	GO:0003700(molecular_function:transcription factor activity, sequence-specific DNA binding); GO:0005634(cellular_component:nucleus); GO:0000976(molecular_function:transcription regulatory region sequence-specific DNA binding)
ENSRNA050010678	tRNA-Asp	tRNA-Asp for anticodon GUC	72	0.0	0.0	0.0	0.0	0.0	0.0	0.0	0.0	0.0	0.0	0.0	0.0	0.0	0.0	0.0	0.0	0.0	0.0	0.0	0.0	0.0	0.0	0.0	0.0
ENSRNA050010679	tRNA-Leu	tRNA-Leu for anticodon AAG	81	0.0	0.0	0.0	0.0	0.0	0.0	0.0	0.0	0.0	0.0	0.0	0.0	0.0	0.0	0.0	0.0	0.0	0.0	0.0	0.0	0.0	0.0	0.0	0.0	PAN04569.1(hypothetical protein PAHAL_1G075900 [Panicum hallii])	GO:0003755(molecular_function:peptidyl-prolyl cis-trans isomerase activity); GO:0009507(cellular_component:chloroplast)
ENSRNA050010681	tRNA-Asn	tRNA-Asn for anticodon GUU	74	0.0	0.0	0.0	0.0	0.0	0.0	0.0	0.0	0.0	0.0	0.0	0.0	0.0	0.0	0.0	0.0	0.0	0.0	0.0	0.0	0.0	0.0	0.0	0.0
ENSRNA050010683	tRNA-Val	tRNA-Val for anticodon AAC	74	0.0	0.0	0.0	0.0	0.0	0.0	0.0	0.0	0.0	0.0	0.0	0.0	0.0	0.0	0.0	0.0	0.0	0.0	0.0	0.0	0.0	0.0	0.0	0.0	KAF7139419.1(hypothetical protein RHSIM_Rhsim07G0078600 [Rhododendron simsii])
ENSRNA050010686	tRNA-Tyr	tRNA-Tyr for anticodon GUA	86	0.0	0.0	0.0	0.0	0.0	0.0	0.0	0.0	0.0	0.0	0.0	0.0	0.0	0.0	0.0	0.0	0.0	0.0	0.0	0.0	0.0	0.0	0.0	0.0
ENSRNA050010689	tRNA-Arg	tRNA-Arg for anticodon CCG	73	0.0	0.0	0.0	0.0	0.0	0.0	0.0	0.0	0.0	0.0	0.0	0.0	0.0	0.0	0.0	0.0	0.0	0.0	0.0	0.0	0.0	0.0	0.0	0.0
ENSRNA050010690	tRNA-Asn	tRNA-Asn for anticodon GUU	72	0.0	0.0	0.0	0.0	0.0	0.0	0.0	0.0	0.0	0.0	0.0	0.0	0.0	0.0	0.0	0.0	0.0	0.0	0.0	0.0	0.0	0.0	0.0	0.0
ENSRNA050010693	tRNA-Asn	tRNA-Asn for anticodon AUU	72	0.0	0.0	0.0	0.0	0.0	0.0	0.0	0.0	0.0	0.0	0.0	0.0	0.0	0.0	0.0	0.0	0.0	0.0	0.0	0.0	0.0	0.0	0.0	0.0
ENSRNA050010695	tRNA-Thr	tRNA-Thr for anticodon CGU	72	0.0	0.0	0.0	0.0	0.0	0.0	0.0	0.0	0.0	0.0	0.0	0.0	0.0	0.0	0.0	0.0	0.0	0.0	0.0	0.0	0.0	0.0	0.0	0.0
ENSRNA050010698	tRNA-Asn	tRNA-Asn for anticodon GUU	72	0.0	0.0	0.0	0.0	0.0	0.0	0.0	0.0	0.0	0.0	0.0	0.0	0.0	0.0	0.0	0.0	0.0	0.0	0.0	0.0	0.0	0.0	0.0	0.0
ENSRNA050010699	tRNA-Phe	tRNA-Phe for anticodon GAA	73	0.0	0.0	0.0	0.0	0.0	0.0	0.0	0.0	0.0	0.0	0.0	0.0	0.0	0.0	0.0	0.0	0.0	0.0	0.0	0.0	0.0	0.0	0.0	0.0
ENSRNA050010701	tRNA-Val	tRNA-Val for anticodon AAC	74	0.0	0.0	0.0	0.0	0.0	0.0	0.0	0.0	0.0	0.0	0.0	0.0	0.0	0.0	0.0	0.0	0.0	0.0	0.0	0.0	0.0	0.0	0.0	0.0	KAF7139419.1(hypothetical protein RHSIM_Rhsim07G0078600 [Rhododendron simsii])
ENSRNA050010703	tRNA-Ile	tRNA-Ile for anticodon AAU	74	0.0	0.0	0.0	0.0	0.0	0.0	0.0	0.0	0.0	0.0	0.0	0.0	0.0	0.0	0.0	0.0	0.0	0.0	0.0	0.0	0.0	0.0	0.0	0.0
ENSRNA050010706	tRNA-Ile	tRNA-Ile for anticodon AAU	74	0.0	0.0	0.0	0.0	0.0	0.0	0.0	0.0	0.0	0.0	0.0	0.0	0.0	0.0	0.0	0.0	0.0	0.0	0.0	0.0	0.0	0.0	0.0	0.0
ENSRNA050010707	tRNA-Leu	tRNA-Leu for anticodon UAA	83	0.0	0.0	0.0	0.0	0.0	0.0	0.0	0.0	0.0	0.0	0.0	0.0	0.0	0.0	0.0	0.0	0.0	0.0	0.0	0.0	0.0	0.0	0.0	0.0	KAE8647839.1(hypothetical protein Csa_000521 [Cucumis sativus])
ENSRNA050010709	tRNA-Leu	tRNA-Leu for anticodon UAA	83	0.0	0.0	0.0	0.0	0.0	0.0	0.0	0.0	0.0	0.0	0.0	0.0	0.0	0.0	0.0	0.0	0.0	0.0	0.0	0.0	0.0	0.0	0.0	0.0	KAE8647839.1(hypothetical protein Csa_000521 [Cucumis sativus])
ENSRNA050010711	tRNA-Trp	tRNA-Trp for anticodon CCA	72	0.0	0.0	0.0	0.0	0.0	0.0	0.0	0.0	0.0	0.0	0.0	0.0	0.0	0.0	0.0	0.0	0.0	0.0	0.0	0.0	0.0	0.0	0.0	0.0	EYU24030.1(hypothetical protein MIMGU_mgv11b017560mg [Erythranthe guttata])	GO:0005737(cellular_component:cytoplasm); GO:0007020(biological_process:microtubule nucleation); GO:0000922(cellular_component:spindle pole); GO:0043015(molecular_function:gamma-tubulin binding); GO:0005815(cellular_component:microtubule organizing center); GO:0005874(cellular_component:microtubule)
ENSRNA050010714	tRNA-Asn	tRNA-Asn for anticodon GUU	72	0.0	0.0	0.0	0.0	0.0	0.0	0.0	0.0	0.0	0.0	0.0	0.0	0.0	0.0	0.0	0.0	0.0	0.0	0.0	0.0	0.0	0.0	0.0	0.0
ENSRNA050010716	tRNA-Asn	tRNA-Asn for anticodon GUU	72	0.0	0.0	0.0	0.0	0.0	0.0	0.0	0.0	0.0	0.0	0.0	0.0	0.0	0.0	0.0	0.0	0.0	0.0	0.0	0.0	0.0	0.0	0.0	0.0
ENSRNA050010718	tRNA-Ser	tRNA-Ser for anticodon AGA	82	0.0	0.0	0.0	0.0	0.0	0.0	0.0	0.0	0.0	0.0	0.0	0.0	0.0	0.0	0.0	0.0	0.0	0.0	0.0	0.0	0.0	0.0	0.0	0.0	AES68045.1(hypothetical protein MTR_2g102410 [Medicago truncatula])	GO:0016021(cellular_component:integral component of membrane)
ENSRNA050010720	tRNA-Ala	tRNA-Ala for anticodon UGC	73	0.0	0.0	0.0	0.0	0.0	0.0	0.0	0.0	0.0	0.0	0.0	0.0	0.0	0.0	0.0	0.0	0.0	0.0	0.0	0.0	0.0	0.0	0.0	0.0	AES74763.1(transmembrane protein, putative [Medicago truncatula])	GO:0016021(cellular_component:integral component of membrane)
ENSRNA050010722	tRNA-Asn	tRNA-Asn for anticodon GUU	74	0.0	0.0	0.0	0.0	0.0	0.0	0.0	0.0	0.0	0.0	0.0	0.0	0.0	0.0	0.0	0.0	0.0	0.0	0.0	0.0	0.0	0.0	0.0	0.0
ENSRNA050010724	tRNA-Val	tRNA-Val for anticodon CAC	74	0.0	0.0	0.0	0.0	0.0	0.0	0.0	0.0	0.0	0.0	0.0	0.0	0.0	0.0	0.0	0.0	0.0	0.0	0.0	0.0	0.0	0.0	0.0	0.0	EMS57767.1(HIV Tat-specific factor 1-like protein [Triticum urartu])	GO:0000184(biological_process:nuclear-transcribed mRNA catabolic process, nonsense-mediated decay); GO:0005829(cellular_component:cytosol); GO:0009910(biological_process:negative regulation of flower development); GO:0000398(biological_process:mRNA splicing, via spliceosome); GO:0005634(cellular_component:nucleus); GO:0003729(molecular_function:mRNA binding)
ENSRNA050010727	tRNA-Phe	tRNA-Phe for anticodon GAA	73	0.0	0.0	0.0	0.0	0.0	0.0	0.0	0.0	0.0	0.0	0.0	0.0	0.0	0.0	0.0	0.0	0.0	0.0	0.0	0.0	0.0	0.0	0.0	0.0
ENSRNA050010729	tRNA-Lys	tRNA-Lys for anticodon UUU	73	0.0	0.0	0.0	0.0	0.0	0.0	0.0	0.0	0.0	0.0	0.0	0.0	0.0	0.0	0.0	0.0	0.0	0.0	0.0	0.0	0.0	0.0	0.0	0.0
ENSRNA050010731	tRNA-Ile	tRNA-Ile for anticodon AAU	74	0.0	0.0	0.0	0.0	0.0	0.0	0.0	0.0	0.0	0.0	0.0	0.0	0.0	0.0	0.0	0.0	0.0	0.0	0.0	0.0	0.0	0.0	0.0	0.0
ENSRNA050010732	tRNA-Trp	tRNA-Trp for anticodon CCA	72	0.0	0.0	0.0	0.0	0.0	0.0	0.0	0.0	0.0	0.0	0.0	0.0	0.0	0.0	0.0	0.0	0.0	0.0	0.0	0.0	0.0	0.0	0.0	0.0	EYU24030.1(hypothetical protein MIMGU_mgv11b017560mg [Erythranthe guttata])	GO:0005737(cellular_component:cytoplasm); GO:0007020(biological_process:microtubule nucleation); GO:0000922(cellular_component:spindle pole); GO:0043015(molecular_function:gamma-tubulin binding); GO:0005815(cellular_component:microtubule organizing center); GO:0005874(cellular_component:microtubule)				ENOG4111DDF(S:Function unknown)	ENOG4111DDF(-)
ENSRNA050010734	tRNA-Arg	tRNA-Arg for anticodon ACG	73	0.0	0.0	0.0	0.0	0.0	0.0	0.0	0.0	0.0	0.0	0.0	0.0	0.0	0.0	0.0	0.0	0.0	0.0	0.0	0.0	0.0	0.0	0.0	0.0	KAG6593175.1(hypothetical protein SDJN03_12651, partial [Cucurbita argyrosperma subsp. sororia])
ENSRNA050010736	tRNA-Met	tRNA-Met for anticodon CAU	76	0.0	0.0	0.0	0.0	0.0	0.0	0.0	0.0	0.0	0.0	0.0	0.0	0.0	0.0	0.0	0.0	0.0	0.0	0.0	0.0	0.0	0.0	0.0	0.0
ENSRNA050010738	tRNA-Thr	tRNA-Thr for anticodon AGU	74	0.0	0.0	0.0	0.0	0.0	0.0	0.0	0.0	0.0	0.0	0.0	0.0	0.0	0.0	0.0	0.0	0.0	0.0	0.0	0.0	0.0	0.0	0.0	0.0
ENSRNA050010740	tRNA-Lys	tRNA-Lys for anticodon UUU	72	0.0	0.0	0.0	0.0	0.0	0.0	0.0	0.0	0.0	0.0	0.0	0.0	0.0	0.0	0.0	0.0	0.0	0.0	0.0	0.0	0.0	0.0	0.0	0.0
ENSRNA050010741	tRNA-Thr	tRNA-Thr for anticodon AGU	74	0.0	0.0	0.0	0.0	0.0	0.0	0.0	0.0	0.0	0.0	0.0	0.0	0.0	0.0	0.0	0.0	0.0	0.0	0.0	0.0	0.0	0.0	0.0	0.0
ENSRNA050010743	tRNA-Thr	tRNA-Thr for anticodon AGU	74	0.0	0.0	0.0	0.0	0.0	0.0	0.0	0.0	0.0	0.0	0.0	0.0	0.0	0.0	0.0	0.0	0.0	0.0	0.0	0.0	0.0	0.0	0.0	0.0
ENSRNA050010745	tRNA-Gly	tRNA-Gly for anticodon UCC	72	0.0	0.0	0.0	0.0	0.0	0.0	0.0	0.0	0.0	0.0	0.0	0.0	0.0	0.0	0.0	0.0	0.0	0.0	0.0	0.0	0.0	0.0	0.0	0.0
ENSRNA050010747	tRNA-Pro	tRNA-Pro for anticodon CGG	72	0.0	0.0	0.0	0.0	0.0	0.0	0.0	0.0	0.0	0.0	0.0	0.0	0.0	0.0	0.0	0.0	0.0	0.0	0.0	0.0	0.0	0.0	0.0	0.0
ENSRNA050010749	tRNA-Ile	tRNA-Ile for anticodon GAU	74	0.0	0.0	0.0	0.0	0.0	0.0	0.0	0.0	0.0	0.0	0.0	0.0	0.0	0.0	0.0	0.0	0.0	0.0	0.0	0.0	0.0	0.0	0.0	0.0
ENSRNA050010751	tRNA-Ser	tRNA-Ser for anticodon AGA	82	0.0	0.0	0.0	0.0	0.0	0.0	0.0	0.0	0.0	0.0	0.0	0.0	0.0	0.0	0.0	0.0	0.0	0.0	0.0	0.0	0.0	0.0	0.0	0.0
ENSRNA050010752	tRNA-Ser	tRNA-Ser for anticodon AGA	82	0.0	0.0	0.0	0.0	0.0	0.0	0.0	0.0	0.0	0.0	0.0	0.0	0.0	0.0	0.0	0.0	0.0	0.0	0.0	0.0	0.0	0.0	0.0	0.0
ENSRNA050010754	tRNA-Ala	tRNA-Ala for anticodon CGC	73	0.0	0.0	0.0	0.0	0.0	0.0	0.0	0.0	0.0	0.0	0.0	0.0	0.0	0.0	0.0	0.0	0.0	0.0	0.0	0.0	0.0	0.0	0.0	0.0	EAZ05270.1(hypothetical protein OsI_27472 [Oryza sativa Indica Group])	GO:0003700(molecular_function:transcription factor activity, sequence-specific DNA binding); GO:0005634(cellular_component:nucleus); GO:0000976(molecular_function:transcription regulatory region sequence-specific DNA binding)
ENSRNA050010756	tRNA-Asp	tRNA-Asp for anticodon GUC	72	0.0	0.0	0.0	0.0	0.0	0.0	0.0	0.0	0.0	0.0	0.0	0.0	0.0	0.0	0.0	0.0	0.0	0.0	0.0	0.0	0.0	0.0	0.0	0.0	BBH00822.1(Transducin/WD40 repeat-like superfamily protein, partial [Prunus dulcis])	GO:0015996(biological_process:chlorophyll catabolic process); GO:0047746(molecular_function:chlorophyllase activity); GO:0102293(molecular_function:pheophytinase b activity)
ENSRNA050010757	tRNA-Asn	tRNA-Asn for anticodon GUU	72	0.0	0.0	0.0	0.0	0.0	0.0	0.0	0.0	0.0	0.0	0.0	0.0	0.0	0.0	0.0	0.0	0.0	0.0	0.0	0.0	0.0	0.0	0.0	0.0
ENSRNA050010759	tRNA-Lys	tRNA-Lys for anticodon UUU	73	0.0	0.0	0.0	0.0	0.0	0.0	0.0	0.0	0.0	0.0	0.0	0.0	0.0	0.0	0.0	0.0	0.0	0.0	0.0	0.0	0.0	0.0	0.0	0.0
ENSRNA050010761	tRNA-Glu	tRNA-Glu for anticodon UUC	72	0.0	0.0	0.0	0.0	0.0	0.0	0.0	0.0	0.0	0.0	0.0	0.0	0.0	0.0	0.0	0.0	0.0	0.0	0.0	0.0	0.0	0.0	0.0	0.0
ENSRNA050010762	tRNA-Trp	tRNA-Trp for anticodon CCA	72	0.0	0.0	0.0	0.0	0.0	0.0	0.0	0.0	0.0	0.0	0.0	0.0	0.0	0.0	0.0	0.0	0.0	0.0	0.0	0.0	0.0	0.0	0.0	0.0
ENSRNA050010764	tRNA-Trp	tRNA-Trp for anticodon CCA	72	0.0	0.0	0.0	0.0	0.0	0.0	0.0	0.0	0.0	0.0	0.0	0.0	0.0	0.0	0.0	0.0	0.0	0.0	0.0	0.0	0.0	0.0	0.0	0.0
ENSRNA050010766	tRNA-Trp	tRNA-Trp for anticodon CCA	72	0.0	0.0	0.0	0.0	0.0	0.0	0.0	0.0	0.0	0.0	0.0	0.0	0.0	0.0	0.0	0.0	0.0	0.0	0.0	0.0	0.0	0.0	0.0	0.0
ENSRNA050010767	tRNA-Met	tRNA-Met for anticodon CAU	72	0.0	0.0	0.0	0.0	0.0	0.0	0.0	0.0	0.0	0.0	0.0	0.0	0.0	0.0	0.0	0.0	0.0	0.0	0.0	0.0	0.0	0.0	0.0	0.0	XP_023633781.1(LOW QUALITY PROTEIN: F-box protein At4g27050 [Capsella rubella])	GO:0035598(molecular_function:N6-threonylcarbomyladenosine methylthiotransferase activity); GO:0046872(molecular_function:metal ion binding); GO:0051539(molecular_function:4 iron, 4 sulfur cluster binding); GO:0061712(molecular_function:tRNA (N(6)-L-threonylcarbamoyladenosine(37)-C(2))-methylthiotransferase)
ENSRNA050010770	tRNA-Asn	tRNA-Asn for anticodon GUU	74	0.0	0.0	0.0	0.0	0.0	0.0	0.0	0.0	0.0	0.0	0.0	0.0	0.0	0.0	0.0	0.0	0.0	0.0	0.0	0.0	0.0	0.0	0.0	0.0
ENSRNA050010772	tRNA-Asn	tRNA-Asn for anticodon GUU	74	0.0	0.0	0.0	0.0	0.0	0.0	0.0	0.0	0.0	0.0	0.0	0.0	0.0	0.0	0.0	0.0	0.0	0.0	0.0	0.0	0.0	0.0	0.0	0.0
ENSRNA050010774	tRNA-Asn	tRNA-Asn for anticodon GUU	74	0.0	0.0	0.0	0.0	0.0	0.0	0.0	0.0	0.0	0.0	0.0	0.0	0.0	0.0	0.0	0.0	0.0	0.0	0.0	0.0	0.0	0.0	0.0	0.0
ENSRNA050010776	tRNA-Asn	tRNA-Asn for anticodon GUU	74	0.0	0.0	0.0	0.0	0.0	0.0	0.0	0.0	0.0	0.0	0.0	0.0	0.0	0.0	0.0	0.0	0.0	0.0	0.0	0.0	0.0	0.0	0.0	0.0
ENSRNA050010777	tRNA-Gln	tRNA-Gln for anticodon UUG	72	0.0	0.0	0.0	0.0	0.0	0.0	0.0	0.0	0.0	0.0	0.0	0.0	0.0	0.0	0.0	0.0	0.0	0.0	0.0	0.0	0.0	0.0	0.0	0.0
ENSRNA050010779	tRNA-Tyr	tRNA-Tyr for anticodon GUA	87	0.0	0.0	0.0	0.0	0.0	0.0	0.0	0.0	0.0	0.0	0.0	0.0	0.0	0.0	0.0	0.0	0.0	0.0	0.0	0.0	0.0	0.0	0.0	0.0
ENSRNA050010781	tRNA-Leu	tRNA-Leu for anticodon CAA	84	0.0	0.0	0.0	0.0	0.0	0.0	0.0	0.0	0.0	0.0	0.0	0.0	0.0	0.0	0.0	0.0	0.0	0.0	0.0	0.0	0.0	0.0	0.0	0.0	NP_001190838.1(detoxifying efflux carrier 35 [Arabidopsis thaliana])	GO:0015297(molecular_function:antiporter activity); GO:0020037(molecular_function:heme binding); GO:0009555(biological_process:pollen development); GO:0016021(cellular_component:integral component of membrane); GO:0016705(molecular_function:oxidoreductase activity, acting on paired donors, with incorporation or reduction of molecular oxygen); GO:0009812(biological_process:flavonoid metabolic proc…				COG0534(V:Defense mechanisms)	COG0534(Mate efflux family protein)
ENSRNA050010783	tRNA-Ser	tRNA-Ser for anticodon GCU	82	0.0	0.0	0.0	0.0	0.0	0.0	0.0	0.0	0.0	0.0	0.0	0.0	0.0	0.0	0.0	0.0	0.0	0.0	0.0	0.0	0.0	0.0	0.0	0.0	KAA8534981.1(hypothetical protein F0562_029984 [Nyssa sinensis])	GO:0009733(biological_process:response to auxin); GO:0016021(cellular_component:integral component of membrane); GO:0005525(molecular_function:GTP binding)
ENSRNA050010784	tRNA-Ser	tRNA-Ser for anticodon GCU	82	0.0	0.0	0.0	0.0	0.0	0.0	0.0	0.0	0.0	0.0	0.0	0.0	0.0	0.0	0.0	0.0	0.0	0.0	0.0	0.0	0.0	0.0	0.0	0.0	KAA8534981.1(hypothetical protein F0562_029984 [Nyssa sinensis])	GO:0016021(cellular_component:integral component of membrane); GO:0005525(molecular_function:GTP binding)
ENSRNA050010786	tRNA-Leu	tRNA-Leu for anticodon AAG	81	0.0	0.0	0.0	0.0	0.0	0.0	0.0	0.0	0.0	0.0	0.0	0.0	0.0	0.0	0.0	0.0	0.0	0.0	0.0	0.0	0.0	0.0	0.0	0.0	PAN04569.1(hypothetical protein PAHAL_1G075900 [Panicum hallii])	GO:0003755(molecular_function:peptidyl-prolyl cis-trans isomerase activity); GO:0009507(cellular_component:chloroplast)
ENSRNA050010788	tRNA-Ile	tRNA-Ile for anticodon AAU	74	0.0	0.0	0.0	0.0	0.0	0.0	0.0	0.0	0.0	0.0	0.0	0.0	0.0	0.0	0.0	0.0	0.0	0.0	0.0	0.0	0.0	0.0	0.0	0.0
ENSRNA050010790	tRNA-Ile	tRNA-Ile for anticodon UAU	74	0.0	0.0	0.0	0.0	0.0	0.0	0.0	0.0	0.0	0.0	0.0	0.0	0.0	0.0	0.0	0.0	0.0	0.0	0.0	0.0	0.0	0.0	0.0	0.0
ENSRNA050010792	tRNA-Ala	tRNA-Ala for anticodon AGC	73	0.0	0.0	0.0	0.0	0.0	0.0	0.0	0.0	0.0	0.0	0.0	0.0	0.0	0.0	0.0	0.0	0.0	0.0	0.0	0.0	0.0	0.0	0.0	0.0
ENSRNA050010794	tRNA-Gln	tRNA-Gln for anticodon CUG	72	0.0	0.0	0.0	0.0	0.0	0.0	0.0	0.0	0.0	0.0	0.0	0.0	0.0	0.0	0.0	0.0	0.0	0.0	0.0	0.0	0.0	0.0	0.0	0.0
ENSRNA050010796	tRNA-Pro	tRNA-Pro for anticodon UGG	72	0.0	0.0	0.0	0.0	0.0	0.0	0.0	0.0	0.0	0.0	0.0	0.0	0.0	0.0	0.0	0.0	0.0	0.0	0.0	0.0	0.0	0.0	0.0	0.0
ENSRNA050010798	tRNA-Asn	tRNA-Asn for anticodon GUU	72	0.0	0.0	0.0	0.0	0.0	0.0	0.0	0.0	0.0	0.0	0.0	0.0	0.0	0.0	0.0	0.0	0.0	0.0	0.0	0.0	0.0	0.0	0.0	0.0
ENSRNA050010800	tRNA-Gly	tRNA-Gly for anticodon CCC	71	0.0	0.0	0.0	0.0	0.0	0.0	0.0	0.0	0.0	0.0	0.0	0.0	0.0	0.0	0.0	0.0	0.0	0.0	0.0	0.0	0.0	0.0	0.0	0.0	KAF8117885.1(hypothetical protein N665_0008s0225 [Sinapis alba])	GO:0016021(cellular_component:integral component of membrane)
ENSRNA050010801	tRNA-Ser	tRNA-Ser for anticodon UGA	82	0.0	0.0	0.0	0.0	0.0	0.0	0.0	0.0	0.0	0.0	0.0	0.0	0.0	0.0	0.0	0.0	0.0	0.0	0.0	0.0	0.0	0.0	0.0	0.0	AES74272.1(transmembrane protein, putative [Medicago truncatula])	GO:0016021(cellular_component:integral component of membrane)
ENSRNA050010803	tRNA-Glu	tRNA-Glu for anticodon CUC	73	0.0	0.0	0.0	0.0	0.0	0.0	0.0	0.0	0.0	0.0	0.0	0.0	0.0	0.0	0.0	0.0	0.0	0.0	0.0	0.0	0.0	0.0	0.0	0.0
ENSRNA050010805	tRNA-Gly	tRNA-Gly for anticodon UCC	72	0.0	0.0	0.0	0.0	0.0	0.0	0.0	0.0	0.0	0.0	0.0	0.0	0.0	0.0	0.0	0.0	0.0	0.0	0.0	0.0	0.0	0.0	0.0	0.0
ENSRNA050010807	tRNA-Gly	tRNA-Gly for anticodon UCC	72	0.0	0.0	0.0	0.0	0.0	0.0	0.0	0.0	0.0	0.0	0.0	0.0	0.0	0.0	0.0	0.0	0.0	0.0	0.0	0.0	0.0	0.0	0.0	0.0
ENSRNA050010809	tRNA-Gly	tRNA-Gly for anticodon UCC	72	0.0	0.0	0.0	0.0	0.0	0.0	0.0	0.0	0.0	0.0	0.0	0.0	0.0	0.0	0.0	0.0	0.0	0.0	0.0	0.0	0.0	0.0	0.0	0.0
ENSRNA050010811	tRNA-Asn	tRNA-Asn for anticodon GUU	74	0.0	0.0	0.0	0.0	0.0	0.0	0.0	0.0	0.0	0.0	0.0	0.0	0.0	0.0	0.0	0.0	0.0	0.0	0.0	0.0	0.0	0.0	0.0	0.0
ENSRNA050010814	tRNA-Asp	tRNA-Asp for anticodon GUC	74	0.0	0.0	0.0	0.0	0.0	0.0	0.0	0.0	0.0	0.0	0.0	0.0	0.0	0.0	0.0	0.0	0.0	0.0	0.0	0.0	0.0	0.0	0.0	0.0
ENSRNA050010816	tRNA-Asp	tRNA-Asp for anticodon GUC	72	0.0	0.0	0.0	0.0	0.0	0.0	0.0	0.0	0.0	0.0	0.0	0.0	0.0	0.0	0.0	0.0	0.0	0.0	0.0	0.0	0.0	0.0	0.0	0.0	BBH00822.1(Transducin/WD40 repeat-like superfamily protein, partial [Prunus dulcis])	GO:0015996(biological_process:chlorophyll catabolic process); GO:0047746(molecular_function:chlorophyllase activity); GO:0102293(molecular_function:pheophytinase b activity)
ENSRNA050010818	tRNA-Met	tRNA-Met for anticodon CAU	72	0.0	0.0	0.0	0.0	0.0	0.0	0.0	0.0	0.0	0.0	0.0	0.0	0.0	0.0	0.0	0.0	0.0	0.0	0.0	0.0	0.0	0.0	0.0	0.0	XP_023633781.1(LOW QUALITY PROTEIN: F-box protein At4g27050 [Capsella rubella])	GO:0035598(molecular_function:N6-threonylcarbomyladenosine methylthiotransferase activity); GO:0046872(molecular_function:metal ion binding); GO:0051539(molecular_function:4 iron, 4 sulfur cluster binding); GO:0061712(molecular_function:tRNA (N(6)-L-threonylcarbamoyladenosine(37)-C(2))-methylthiotransferase)
ENSRNA050010820	tRNA-Ala	tRNA-Ala for anticodon UGC	73	0.0	0.0	0.0	0.0	0.0	0.0	0.0	0.0	0.0	0.0	0.0	0.0	0.0	0.0	0.0	0.0	0.0	0.0	0.0	0.0	0.0	0.0	0.0	0.0	AES74763.1(transmembrane protein, putative [Medicago truncatula])	GO:0016021(cellular_component:integral component of membrane)
ENSRNA050010822	tRNA-Phe	tRNA-Phe for anticodon GAA	73	0.0	0.0	0.0	0.0	0.0	0.0	0.0	0.0	0.0	0.0	0.0	0.0	0.0	0.0	0.0	0.0	0.0	0.0	0.0	0.0	0.0	0.0	0.0	0.0
ENSRNA050010824	tRNA-Gly	tRNA-Gly for anticodon GCC	71	0.0	1.03	0.82	1.52	0.0	0.0	0.0	0.0	0.0	0.0	0.0	0.94	5.13	0.0	0.0	0.0	0.0	0.0	0.0	0.0	0.674	0.0	1.214	0.0	PPD91301.1(hypothetical protein GOBAR_DD11763 [Gossypium barbadense])	GO:0016021(cellular_component:integral component of membrane); GO:0004672(molecular_function:protein kinase activity); GO:0005524(molecular_function:ATP binding); GO:0008236(molecular_function:serine-type peptidase activity)
ENSRNA050010826	tRNA-Asp	tRNA-Asp for anticodon GUC	72	0.0	0.0	0.0	0.0	0.0	0.0	0.0	0.0	0.0	0.0	0.0	0.0	0.0	0.0	0.0	0.0	0.0	0.0	0.0	0.0	0.0	0.0	0.0	0.0	BBH00822.1(Transducin/WD40 repeat-like superfamily protein, partial [Prunus dulcis])	GO:0015996(biological_process:chlorophyll catabolic process); GO:0047746(molecular_function:chlorophyllase activity); GO:0102293(molecular_function:pheophytinase b activity)
ENSRNA050010828	tRNA-Asp	tRNA-Asp for anticodon GUC	72	0.0	0.0	0.0	0.0	0.0	0.0	0.0	0.0	0.0	0.0	0.0	0.0	0.0	0.0	0.0	0.0	0.0	0.0	0.0	0.0	0.0	0.0	0.0	0.0	BBH00822.1(Transducin/WD40 repeat-like superfamily protein, partial [Prunus dulcis])	GO:0015996(biological_process:chlorophyll catabolic process); GO:0047746(molecular_function:chlorophyllase activity); GO:0102293(molecular_function:pheophytinase b activity)
ENSRNA050010830	tRNA-Asp	tRNA-Asp for anticodon GUC	72	0.0	0.0	0.0	0.0	0.0	0.0	0.0	0.0	0.0	0.0	0.0	0.0	0.0	0.0	0.0	0.0	0.0	0.0	0.0	0.0	0.0	0.0	0.0	0.0	BBH00822.1(Transducin/WD40 repeat-like superfamily protein, partial [Prunus dulcis])	GO:0015996(biological_process:chlorophyll catabolic process); GO:0047746(molecular_function:chlorophyllase activity); GO:0102293(molecular_function:pheophytinase b activity)
ENSRNA050010832	tRNA-Leu	tRNA-Leu for anticodon CAG	81	0.0	0.0	0.0	0.0	0.0	0.0	0.0	0.0	0.0	0.0	0.0	0.0	0.0	0.0	0.0	0.0	0.0	0.0	0.0	0.0	0.0	0.0	0.0	0.0	ESR60976.1(hypothetical protein CICLE_v10017825mg, partial [Citrus clementina])	GO:0016021(cellular_component:integral component of membrane); GO:0005840(cellular_component:ribosome)
ENSRNA050010834	tRNA-Leu	tRNA-Leu for anticodon CAG	81	0.0	0.0	0.0	0.0	0.0	0.0	0.0	0.0	0.0	0.0	0.0	0.0	0.0	0.0	0.0	0.0	0.0	0.0	0.0	0.0	0.0	0.0	0.0	0.0	ESR60976.1(hypothetical protein CICLE_v10017825mg, partial [Citrus clementina])	GO:0016021(cellular_component:integral component of membrane); GO:0005840(cellular_component:ribosome)
ENSRNA050010836	tRNA-Leu	tRNA-Leu for anticodon CAG	81	0.0	0.0	0.0	0.0	0.0	0.0	0.0	0.0	0.0	0.0	0.0	0.0	0.0	0.0	0.0	0.0	0.0	0.0	0.0	0.0	0.0	0.0	0.0	0.0	ESR60976.1(hypothetical protein CICLE_v10017825mg, partial [Citrus clementina])	GO:0016021(cellular_component:integral component of membrane); GO:0005840(cellular_component:ribosome)
ENSRNA050010838	tRNA-Glu	tRNA-Glu for anticodon CUC	73	0.0	0.0	0.0	0.0	0.0	0.0	0.0	0.0	0.0	0.0	0.0	0.0	0.0	0.0	0.0	0.0	0.0	0.0	0.0	0.0	0.0	0.0	0.0	0.0
ENSRNA050010840	tRNA-Ser	tRNA-Ser for anticodon AGA	82	0.0	0.0	0.0	0.0	0.0	0.0	0.0	0.0	0.0	0.0	0.0	0.0	0.0	0.0	0.0	0.0	0.0	0.0	0.0	0.0	0.0	0.0	0.0	0.0	EMS57569.1(Phosphatidylinositol N-acetylglucosaminyltransferase subunit A [Triticum urartu])	GO:0016757(molecular_function:transferase activity, transferring glycosyl groups); GO:0006506(biological_process:GPI anchor biosynthetic process)
ENSRNA050010841	tRNA-Cys	tRNA-Cys for anticodon GCA	72	0.0	0.0	0.0	0.0	0.0	0.0	0.0	0.0	0.0	0.0	0.0	0.0	0.0	0.0	0.0	0.0	0.0	0.0	0.0	0.0	0.0	0.0	0.0	0.0
ENSRNA050010843	tRNA-Cys	tRNA-Cys for anticodon GCA	72	0.0	0.0	0.0	0.0	0.0	0.0	0.0	0.0	0.0	0.0	0.0	0.0	0.0	0.0	0.0	0.0	0.0	0.0	0.0	0.0	0.0	0.0	0.0	0.0
ENSRNA050010845	tRNA-Cys	tRNA-Cys for anticodon GCA	72	0.0	0.0	0.0	0.0	0.0	0.0	0.0	0.0	0.0	0.0	0.0	0.0	0.0	0.0	0.0	0.0	0.0	0.0	0.0	0.0	0.0	0.0	0.0	0.0
ENSRNA050010847	tRNA-Gly	tRNA-Gly for anticodon GCC	71	0.0	0.0	0.0	0.0	0.0	0.0	0.0	0.0	0.0	0.0	0.0	0.0	0.0	0.0	0.0	0.0	0.0	0.0	0.0	0.0	0.0	0.0	0.0	0.0	PPD91301.1(hypothetical protein GOBAR_DD11763 [Gossypium barbadense])	GO:0016021(cellular_component:integral component of membrane); GO:0004672(molecular_function:protein kinase activity); GO:0005524(molecular_function:ATP binding); GO:0008236(molecular_function:serine-type peptidase activity)
ENSRNA050010848	tRNA-Asp	tRNA-Asp for anticodon GUC	72	0.0	0.0	0.0	0.0	0.0	0.0	0.0	0.0	0.0	0.0	0.0	0.0	0.0	0.0	0.0	0.0	0.0	0.0	0.0	0.0	0.0	0.0	0.0	0.0	BBH00822.1(Transducin/WD40 repeat-like superfamily protein, partial [Prunus dulcis])	GO:0015996(biological_process:chlorophyll catabolic process); GO:0047746(molecular_function:chlorophyllase activity); GO:0102293(molecular_function:pheophytinase b activity)
ENSRNA050010850	tRNA-Ile	tRNA-Ile for anticodon AAU	74	0.0	0.0	0.0	0.0	0.0	0.0	0.0	0.0	0.0	0.0	0.0	0.0	0.0	0.0	0.0	0.0	0.0	0.0	0.0	0.0	0.0	0.0	0.0	0.0
ENSRNA050010852	tRNA-Ile	tRNA-Ile for anticodon AAU	74	0.0	0.0	0.0	0.0	0.0	0.0	0.0	0.0	0.0	0.0	0.0	0.0	0.0	0.0	0.0	0.0	0.0	0.0	0.0	0.0	0.0	0.0	0.0	0.0
ENSRNA050010854	tRNA-Ile	tRNA-Ile for anticodon AAU	74	0.0	0.0	0.0	0.0	0.0	0.0	0.0	0.0	0.0	0.0	0.0	0.0	0.0	0.0	0.0	0.0	0.0	0.0	0.0	0.0	0.0	0.0	0.0	0.0
ENSRNA050010856	tRNA-Ile	tRNA-Ile for anticodon AAU	74	0.0	0.0	0.0	0.0	0.0	0.0	0.0	0.0	0.0	0.0	0.0	0.0	0.0	0.0	0.0	0.0	0.0	0.0	0.0	0.0	0.0	0.0	0.0	0.0
ENSRNA050010858	tRNA-Ile	tRNA-Ile for anticodon AAU	74	0.0	0.0	0.0	0.0	0.0	0.0	0.0	0.0	0.0	0.0	0.0	0.0	0.0	0.0	0.0	0.0	0.0	0.0	0.0	0.0	0.0	0.0	0.0	0.0
ENSRNA050010860	tRNA-Ile	tRNA-Ile for anticodon AAU	74	0.0	0.0	0.0	0.0	0.0	0.0	0.0	0.0	0.0	0.0	0.0	0.0	0.0	0.0	0.0	0.0	0.0	0.0	0.0	0.0	0.0	0.0	0.0	0.0
ENSRNA050010863	tRNA-Ile	tRNA-Ile for anticodon AAU	74	0.0	0.0	0.0	0.0	0.0	0.0	0.0	0.0	0.0	0.0	0.0	0.0	0.0	0.0	0.0	0.0	0.0	0.0	0.0	0.0	0.0	0.0	0.0	0.0
ENSRNA050010865	tRNA-Ile	tRNA-Ile for anticodon AAU	74	0.0	0.0	0.0	0.0	0.0	0.0	0.0	0.0	0.0	0.0	0.0	0.0	0.0	0.0	0.0	0.0	0.0	0.0	0.0	0.0	0.0	0.0	0.0	0.0
ENSRNA050010867	tRNA-Ile	tRNA-Ile for anticodon AAU	74	0.0	0.0	0.0	0.0	0.0	0.0	0.0	0.0	0.0	0.0	0.0	0.0	0.0	0.0	0.0	0.0	0.0	0.0	0.0	0.0	0.0	0.0	0.0	0.0
ENSRNA050010869	tRNA-Ile	tRNA-Ile for anticodon AAU	74	0.0	0.0	0.0	0.0	0.0	0.0	0.0	0.0	0.0	0.0	0.0	0.0	0.0	0.0	0.0	0.0	0.0	0.0	0.0	0.0	0.0	0.0	0.0	0.0
ENSRNA050010871	tRNA-Ile	tRNA-Ile for anticodon AAU	74	0.0	0.0	0.0	0.0	0.0	0.0	0.0	0.0	0.0	0.0	0.0	0.0	0.0	0.0	0.0	0.0	0.0	0.0	0.0	0.0	0.0	0.0	0.0	0.0
ENSRNA050010873	tRNA-Ile	tRNA-Ile for anticodon AAU	74	0.0	0.0	0.0	0.0	0.0	0.0	0.0	0.0	0.0	0.0	0.0	0.0	0.0	0.0	0.0	0.0	0.0	0.0	0.0	0.0	0.0	0.0	0.0	0.0
ENSRNA050010874	tRNA-Ile	tRNA-Ile for anticodon AAU	74	0.0	0.0	0.0	0.0	0.0	0.0	0.0	0.0	0.0	0.0	0.0	0.0	0.0	0.0	0.0	0.0	0.0	0.0	0.0	0.0	0.0	0.0	0.0	0.0
ENSRNA050010876	tRNA-Ile	tRNA-Ile for anticodon AAU	74	0.0	0.0	0.0	0.0	0.0	0.0	0.0	0.0	0.0	0.0	0.0	0.0	0.0	0.0	0.0	0.0	0.0	0.0	0.0	0.0	0.0	0.0	0.0	0.0
ENSRNA050010878	tRNA-Ile	tRNA-Ile for anticodon AAU	74	0.0	0.0	0.0	0.0	0.0	0.0	0.0	0.0	0.0	0.0	0.0	0.0	0.0	0.0	0.0	0.0	0.0	0.0	0.0	0.0	0.0	0.0	0.0	0.0
ENSRNA050010880	tRNA-Thr	tRNA-Thr for anticodon AGU	74	0.0	0.0	0.0	0.0	0.0	0.0	0.0	0.0	0.0	0.0	0.0	0.0	0.0	0.0	0.0	0.0	0.0	0.0	0.0	0.0	0.0	0.0	0.0	0.0
ENSRNA050010882	tRNA-Arg	tRNA-Arg for anticodon UCG	74	0.0	0.0	0.0	0.0	0.0	0.0	0.0	0.0	0.0	0.0	0.0	0.0	0.0	0.0	0.0	0.0	0.0	0.0	0.0	0.0	0.0	0.0	0.0	0.0	BBG96163.1(cleavage and polyadenylation specificity factor 73-I [Prunus dulcis])
ENSRNA050010883	tRNA-Arg	tRNA-Arg for anticodon UCG	74	0.0	0.0	0.0	0.0	0.0	0.0	0.0	0.0	0.0	0.0	0.0	0.0	0.0	0.0	0.0	0.0	0.0	0.0	0.0	0.0	0.0	0.0	0.0	0.0	BBG96163.1(cleavage and polyadenylation specificity factor 73-I [Prunus dulcis])
ENSRNA050010885	tRNA-Asn	tRNA-Asn for anticodon GUU	72	0.0	0.0	0.0	0.0	0.0	0.0	0.0	0.0	0.0	0.0	0.0	0.0	0.0	0.0	0.0	0.0	0.0	0.0	0.0	0.0	0.0	0.0	0.0	0.0
ENSRNA050010886	tRNA-Asn	tRNA-Asn for anticodon GUU	72	0.0	0.0	0.0	0.0	0.0	0.0	0.0	0.0	0.0	0.0	0.0	0.0	0.0	0.0	0.0	0.0	0.0	0.0	0.0	0.0	0.0	0.0	0.0	0.0
ENSRNA050010888	tRNA-Lys	tRNA-Lys for anticodon UUU	72	0.0	0.0	0.0	0.0	0.0	0.0	0.0	0.0	0.0	0.0	0.0	0.0	0.0	0.0	0.0	0.0	0.0	0.0	0.0	0.0	0.0	0.0	0.0	0.0
ENSRNA050010890	tRNA-Ile	tRNA-Ile for anticodon AAU	74	0.0	0.0	0.0	0.0	0.0	0.0	0.0	0.0	0.0	0.0	0.0	0.0	0.0	0.0	0.0	0.0	0.0	0.0	0.0	0.0	0.0	0.0	0.0	0.0
ENSRNA050010892	tRNA-Ile	tRNA-Ile for anticodon AAU	74	0.0	0.0	0.0	0.0	0.0	0.0	0.0	0.0	0.0	0.0	0.0	0.0	0.0	0.0	0.0	0.0	0.0	0.0	0.0	0.0	0.0	0.0	0.0	0.0
ENSRNA050010893	tRNA-Val	tRNA-Val for anticodon AAC	74	0.0	0.0	0.0	0.0	0.0	0.0	0.0	0.0	0.0	0.0	0.0	0.0	0.0	0.0	0.0	0.0	0.0	0.0	0.0	0.0	0.0	0.0	0.0	0.0
ENSRNA050010895	tRNA-Val	tRNA-Val for anticodon CAC	74	0.0	0.0	0.0	0.0	0.0	0.0	0.0	0.0	0.0	0.0	0.0	0.0	0.0	0.0	0.0	0.0	0.0	0.0	0.0	0.0	0.0	0.0	0.0	0.0
ENSRNA050010897	tRNA-Ala	tRNA-Ala for anticodon UGC	73	0.0	0.0	0.0	0.0	0.0	0.0	0.0	0.0	0.0	0.0	0.0	0.0	0.0	0.0	0.0	0.0	0.0	0.0	0.0	0.0	0.0	0.0	0.0	0.0	AES74763.1(transmembrane protein, putative [Medicago truncatula])	GO:0016021(cellular_component:integral component of membrane)
ENSRNA050010898	tRNA-Asn	tRNA-Asn for anticodon GUU	74	0.0	0.0	0.0	0.0	0.0	0.0	0.0	0.0	0.0	0.0	0.0	0.0	0.0	0.0	0.0	0.0	0.0	0.0	0.0	0.0	0.0	0.0	0.0	0.0
ENSRNA050010900	tRNA-Glu	tRNA-Glu for anticodon CUC	73	0.0	0.0	0.0	0.0	0.0	0.0	0.0	0.0	0.0	0.0	0.0	0.0	0.0	0.0	0.0	0.0	0.0	0.0	0.0	0.0	0.0	0.0	0.0	0.0
ENSRNA050010902	tRNA-Gln	tRNA-Gln for anticodon CUG	72	0.0	0.0	0.0	0.0	0.0	0.0	0.0	0.0	0.0	0.0	0.0	0.0	0.0	0.0	0.0	0.0	0.0	0.0	0.0	0.0	0.0	0.0	0.0	0.0
ENSRNA050010904	tRNA-Gln	tRNA-Gln for anticodon CUG	72	0.0	0.0	0.0	0.0	0.0	0.0	0.0	0.0	0.0	0.0	0.0	0.0	0.0	0.0	0.0	0.0	0.0	0.0	0.0	0.0	0.0	0.0	0.0	0.0
ENSRNA050010906	tRNA-Asn	tRNA-Asn for anticodon GUU	72	0.0	0.0	0.0	0.0	0.0	0.0	0.0	0.0	0.0	0.0	0.0	0.0	0.0	0.0	0.0	0.0	0.0	0.0	0.0	0.0	0.0	0.0	0.0	0.0
ENSRNA050010909	tRNA-Lys	tRNA-Lys for anticodon CUU	73	0.0	0.0	0.0	0.0	0.0	0.0	0.0	0.0	0.0	0.0	0.0	0.0	0.0	0.0	0.0	0.0	0.0	0.0	0.0	0.0	0.0	0.0	0.0	0.0
ENSRNA050010911	tRNA-Lys	tRNA-Lys for anticodon CUU	73	0.0	0.0	0.0	0.0	0.0	0.0	0.0	0.0	0.0	0.0	0.0	0.0	0.0	0.0	0.0	0.0	0.0	0.0	0.0	0.0	0.0	0.0	0.0	0.0
ENSRNA050010913	tRNA-Arg	tRNA-Arg for anticodon UCG	74	0.0	0.0	0.0	0.0	0.0	0.0	0.0	0.0	0.0	0.0	0.0	0.0	0.0	0.0	0.0	0.0	0.0	0.0	0.0	0.0	0.0	0.0	0.0	0.0
ENSRNA050010915	tRNA-Phe	tRNA-Phe for anticodon GAA	73	0.0	0.0	0.0	0.0	0.0	0.0	0.0	0.0	0.0	0.0	0.0	0.0	0.0	0.0	0.0	0.0	0.0	0.0	0.0	0.0	0.0	0.0	0.0	0.0
ENSRNA050010917	tRNA-Phe	tRNA-Phe for anticodon GAA	73	0.0	0.0	0.0	0.0	0.0	0.0	0.0	0.0	0.0	0.0	0.0	0.0	0.0	0.0	0.0	0.0	0.0	0.0	0.0	0.0	0.0	0.0	0.0	0.0
ENSRNA050010918	tRNA-Phe	tRNA-Phe for anticodon GAA	73	0.0	0.0	0.0	0.0	0.0	0.0	0.0	0.0	0.0	0.0	0.0	0.0	0.0	0.0	0.0	0.0	0.0	0.0	0.0	0.0	0.0	0.0	0.0	0.0
ENSRNA050010920	tRNA-Ala	tRNA-Ala for anticodon AGC	73	0.0	0.0	0.0	0.0	0.0	0.0	0.0	0.0	0.0	0.0	0.0	0.0	0.0	0.0	0.0	0.0	0.0	0.0	0.0	0.0	0.0	0.0	0.0	0.0	KAF8021708.1(hypothetical protein BT93_G1991 [Corymbia citriodora subsp. variegata])
ENSRNA050010921	tRNA-Ser	tRNA-Ser for anticodon CGA	82	0.0	0.0	0.0	0.0	0.0	0.0	0.0	0.0	0.0	0.0	0.0	0.0	0.0	0.0	0.0	0.0	0.0	0.0	0.0	0.0	0.0	0.0	0.0	0.0	AES69591.1(hypothetical protein MTR_3g031810 [Medicago truncatula])	GO:0009658(biological_process:chloroplast organization); GO:0009793(biological_process:embryo development ending in seed dormancy); GO:0003723(molecular_function:RNA binding); GO:0000373(biological_process:Group II intron splicing); GO:0046983(molecular_function:protein dimerization activity); GO:1990825(molecular_function:sequence-specific mRNA binding); GO:0009507(cellular_component:chloroplast)
ENSRNA050010923	tRNA-Ile	tRNA-Ile for anticodon AAU	74	0.0	0.0	0.0	0.0	0.0	0.0	0.0	0.0	0.0	0.0	0.0	0.0	0.0	0.0	0.0	0.0	0.0	0.0	0.0	0.0	0.0	0.0	0.0	0.0
ENSRNA050010925	tRNA-Tyr	tRNA-Tyr for anticodon GUA	86	0.0	0.0	0.0	0.0	0.0	0.0	0.0	0.0	0.0	0.0	0.0	0.0	0.0	0.0	0.0	0.0	0.0	0.0	0.0	0.0	0.0	0.0	0.0	0.0
ENSRNA050010926	tRNA-Tyr	tRNA-Tyr for anticodon GUA	86	0.0	0.0	0.0	0.0	0.0	0.0	0.0	0.0	0.0	0.0	0.0	0.0	0.0	0.0	0.0	0.0	0.0	0.0	0.0	0.0	0.0	0.0	0.0	0.0
ENSRNA050010928	tRNA-Val	tRNA-Val for anticodon AAC	74	0.0	0.0	0.0	0.0	0.0	0.0	0.0	0.0	0.0	0.0	0.0	0.0	0.0	0.0	0.0	0.0	0.0	0.0	0.0	0.0	0.0	0.0	0.0	0.0	KAF7139419.1(hypothetical protein RHSIM_Rhsim07G0078600 [Rhododendron simsii])
ENSRNA050010930	tRNA-Gln	tRNA-Gln for anticodon UUG	72	0.0	0.0	0.0	0.0	0.0	0.0	0.0	0.0	0.0	0.0	0.0	0.0	0.0	0.0	0.0	0.0	0.0	0.0	0.0	0.0	0.0	0.0	0.0	0.0
ENSRNA050010932	tRNA-Gln	tRNA-Gln for anticodon UUG	72	0.0	0.0	0.0	0.0	0.0	0.0	0.0	0.0	0.0	0.0	0.0	0.0	0.0	0.0	0.0	0.0	0.0	0.0	0.0	0.0	0.0	0.0	0.0	0.0
ENSRNA050010934	tRNA-Gln	tRNA-Gln for anticodon UUG	72	0.0	0.0	0.0	0.0	0.0	0.0	0.0	0.0	0.0	0.0	0.0	0.0	0.0	0.0	0.0	0.0	0.0	0.0	0.0	0.0	0.0	0.0	0.0	0.0
ENSRNA050010935	tRNA-Gln	tRNA-Gln for anticodon UUG	72	0.0	0.0	0.0	0.0	0.0	0.0	0.0	0.0	0.0	0.0	0.0	0.0	0.0	0.0	0.0	0.0	0.0	0.0	0.0	0.0	0.0	0.0	0.0	0.0
ENSRNA050010937	tRNA-Gln	tRNA-Gln for anticodon UUG	72	0.0	0.0	0.0	0.0	0.0	0.0	0.0	0.0	0.0	0.0	0.0	0.0	0.0	0.0	0.0	0.0	0.0	0.0	0.0	0.0	0.0	0.0	0.0	0.0
ENSRNA050010939	tRNA-Gln	tRNA-Gln for anticodon UUG	72	0.0	0.0	0.0	0.0	0.0	0.0	0.0	0.0	0.0	0.0	0.0	0.0	0.0	0.0	0.0	0.0	0.0	0.0	0.0	0.0	0.0	0.0	0.0	0.0
ENSRNA050010940	tRNA-Gln	tRNA-Gln for anticodon UUG	72	0.0	0.0	0.0	0.0	0.0	0.0	0.0	0.0	0.0	0.0	0.0	0.0	0.0	0.0	0.0	0.0	0.0	0.0	0.0	0.0	0.0	0.0	0.0	0.0
ENSRNA050010942	tRNA-Gln	tRNA-Gln for anticodon UUG	72	0.0	0.0	0.0	0.0	0.0	0.0	0.0	0.0	0.0	0.0	0.0	0.0	0.0	0.0	0.0	0.0	0.0	0.0	0.0	0.0	0.0	0.0	0.0	0.0
ENSRNA050010944	tRNA-Gln	tRNA-Gln for anticodon UUG	72	0.0	0.0	0.0	0.0	0.0	0.0	0.0	0.0	0.0	0.0	0.0	0.0	0.0	0.0	0.0	0.0	0.0	0.0	0.0	0.0	0.0	0.0	0.0	0.0
ENSRNA050010946	tRNA-Gln	tRNA-Gln for anticodon UUG	72	0.0	0.0	0.0	0.0	0.0	0.0	0.0	0.0	0.0	0.0	0.0	0.0	0.0	0.0	0.0	0.0	0.0	0.0	0.0	0.0	0.0	0.0	0.0	0.0
ENSRNA050010948	tRNA-Gln	tRNA-Gln for anticodon UUG	72	0.0	0.0	0.0	0.0	0.0	0.0	0.0	0.0	0.0	0.0	0.0	0.0	0.0	0.0	0.0	0.0	0.0	0.0	0.0	0.0	0.0	0.0	0.0	0.0
ENSRNA050010949	tRNA-Gln	tRNA-Gln for anticodon UUG	72	0.0	0.0	0.0	0.0	0.0	0.0	0.0	0.0	0.0	0.0	0.0	0.0	0.0	0.0	0.0	0.0	0.0	0.0	0.0	0.0	0.0	0.0	0.0	0.0
ENSRNA050010951	tRNA-Pro	tRNA-Pro for anticodon CGG	72	1.83	3.12	1.24	1.87	1.79	2.01	0.98	1.9	0.86	2.19	1.82	1.93	1.44	0.79	2.28	3.23	1.5	2.39	1.16	0.88	1.97	1.588	1.652	1.832
ENSRNA050010953	tRNA-Glu	tRNA-Glu for anticodon CUC	73	0.0	0.0	0.0	0.0	0.0	0.0	0.0	0.0	0.0	0.0	0.0	0.0	0.0	0.0	0.0	0.0	0.0	0.0	0.0	0.0	0.0	0.0	0.0	0.0
ENSRNA050010955	tRNA-Asp	tRNA-Asp for anticodon GUC	72	0.0	0.0	0.0	0.0	0.0	0.0	0.0	0.0	0.0	0.0	0.0	0.0	0.0	0.0	0.0	0.0	0.0	0.0	0.0	0.0	0.0	0.0	0.0	0.0	BBH00822.1(Transducin/WD40 repeat-like superfamily protein, partial [Prunus dulcis])	GO:0015996(biological_process:chlorophyll catabolic process); GO:0047746(molecular_function:chlorophyllase activity); GO:0102293(molecular_function:pheophytinase b activity)
ENSRNA050010957	tRNA-Arg	tRNA-Arg for anticodon ACG	73	0.0	0.0	0.0	0.0	0.0	0.0	0.0	0.0	0.0	0.0	0.0	0.0	0.0	0.0	0.0	0.0	0.0	0.0	0.0	0.0	0.0	0.0	0.0	0.0
ENSRNA050010959	tRNA-Asp	tRNA-Asp for anticodon GUC	72	0.0	0.0	0.0	0.0	0.0	0.0	0.0	0.0	0.0	0.0	0.0	0.0	0.0	0.0	0.0	0.0	0.0	0.0	0.0	0.0	0.0	0.0	0.0	0.0	BBH00822.1(Transducin/WD40 repeat-like superfamily protein, partial [Prunus dulcis])	GO:0015996(biological_process:chlorophyll catabolic process); GO:0047746(molecular_function:chlorophyllase activity); GO:0102293(molecular_function:pheophytinase b activity)
ENSRNA050010961	tRNA-Tyr	tRNA-Tyr for anticodon GUA	86	0.0	0.0	0.0	0.0	0.0	0.0	0.0	0.0	0.0	0.0	0.0	0.0	0.0	0.0	0.0	0.0	0.0	0.0	0.0	0.0	0.0	0.0	0.0	0.0
ENSRNA050010963	tRNA-Val	tRNA-Val for anticodon UAC	73	0.0	0.0	0.0	0.0	0.0	0.0	0.0	0.0	0.0	0.0	0.0	0.0	0.0	0.0	0.0	0.0	0.0	0.0	0.0	0.0	0.0	0.0	0.0	0.0
ENSRNA050010965	tRNA-Phe	tRNA-Phe for anticodon GAA	73	0.0	0.0	0.0	0.0	0.0	0.0	0.0	0.0	0.0	0.0	0.0	0.0	0.0	0.0	0.0	0.0	0.0	0.0	0.0	0.0	0.0	0.0	0.0	0.0
ENSRNA050010967	tRNA-Ser	tRNA-Ser for anticodon CGA	82	0.0	0.0	0.0	0.0	0.0	0.0	0.0	0.0	0.0	0.0	0.0	0.0	0.0	0.0	0.0	0.0	0.0	0.0	0.0	0.0	0.0	0.0	0.0	0.0	AES69591.1(hypothetical protein MTR_3g031810 [Medicago truncatula])	GO:0009658(biological_process:chloroplast organization); GO:0009793(biological_process:embryo development ending in seed dormancy); GO:0003723(molecular_function:RNA binding); GO:0000373(biological_process:Group II intron splicing); GO:1990825(molecular_function:sequence-specific mRNA binding); GO:0009507(cellular_component:chloroplast)
ENSRNA050010969	tRNA-Glu	tRNA-Glu for anticodon CUC	73	0.0	0.0	0.0	0.0	0.0	0.0	0.0	0.0	0.0	0.0	0.0	0.0	0.0	0.0	0.0	0.0	0.0	0.0	0.0	0.0	0.0	0.0	0.0	0.0
ENSRNA050010970	tRNA-Arg	tRNA-Arg for anticodon ACG	73	0.0	0.0	0.0	0.0	0.0	0.0	0.0	0.0	0.0	0.0	0.0	0.0	0.0	0.0	0.0	0.0	0.0	0.0	0.0	0.0	0.0	0.0	0.0	0.0	KAG6593175.1(hypothetical protein SDJN03_12651, partial [Cucurbita argyrosperma subsp. sororia])
ENSRNA050010972	tRNA-Thr	tRNA-Thr for anticodon AGU	74	0.0	0.0	0.0	0.0	0.0	0.0	0.0	0.0	0.0	0.0	0.0	0.0	0.0	0.0	0.0	0.0	0.0	0.0	0.0	0.0	0.0	0.0	0.0	0.0
ENSRNA050010974	tRNA-Gln	tRNA-Gln for anticodon CUG	72	0.0	0.0	0.0	0.0	0.0	0.0	0.0	0.0	0.0	0.0	0.0	0.0	0.0	0.0	0.0	0.0	0.0	0.0	0.0	0.0	0.0	0.0	0.0	0.0
ENSRNA050010976	tRNA-Asp	tRNA-Asp for anticodon GUC	72	0.0	0.0	0.0	0.0	0.0	0.0	0.0	0.0	0.0	0.0	0.0	0.0	0.0	0.0	0.0	0.0	0.0	0.0	0.0	0.0	0.0	0.0	0.0	0.0	BBH00822.1(Transducin/WD40 repeat-like superfamily protein, partial [Prunus dulcis])	GO:0015996(biological_process:chlorophyll catabolic process); GO:0047746(molecular_function:chlorophyllase activity); GO:0102293(molecular_function:pheophytinase b activity)
ENSRNA050010977	tRNA-Ile	tRNA-Ile for anticodon AAU	74	0.0	0.0	0.0	0.0	0.0	0.0	0.0	0.0	0.0	0.0	0.0	0.0	0.0	0.0	0.0	0.0	0.0	0.0	0.0	0.0	0.0	0.0	0.0	0.0
ENSRNA050010979	tRNA-Gly	tRNA-Gly for anticodon UCC	72	0.0	0.0	0.0	0.0	0.0	0.0	0.0	0.0	0.0	0.0	0.0	0.0	0.0	0.0	0.0	0.0	0.0	0.0	0.0	0.0	0.0	0.0	0.0	0.0
ENSRNA050010981	tRNA-Leu	tRNA-Leu for anticodon UAG	80	0.0	0.0	0.0	0.0	0.0	0.0	0.0	0.0	0.0	0.0	0.0	0.0	0.0	0.0	0.0	0.0	0.0	0.0	0.0	0.0	0.0	0.0	0.0	0.0	OMO64888.1(Glycogen synthase [Corchorus olitorius])
ENSRNA050010983	tRNA-Gln	tRNA-Gln for anticodon UUG	72	1.79	2.3	1.89	1.32	2.08	1.79	2.18	1.74	2.51	1.64	2.28	1.37	2.51	4.12	1.71	0.0	4.99	4.83	1.63	4.2	1.876	1.972	2.398	3.13
ENSRNA050010986	tRNA-Gln	tRNA-Gln for anticodon UUG	72	0.0	0.0	0.0	0.0	0.0	0.0	0.0	0.0	0.0	0.0	0.0	0.0	0.0	0.0	0.0	0.0	0.0	0.0	0.0	0.0	0.0	0.0	0.0	0.0
ENSRNA050010987	tRNA-Gln	tRNA-Gln for anticodon UUG	72	0.0	0.0	0.0	0.0	0.0	0.0	0.0	0.0	0.0	0.0	0.0	0.0	0.0	0.0	0.0	0.0	0.0	0.0	0.0	0.0	0.0	0.0	0.0	0.0
ENSRNA050010989	tRNA-Gln	tRNA-Gln for anticodon UUG	72	0.0	0.0	0.0	0.0	0.0	0.0	0.0	0.0	0.0	0.0	0.0	0.0	0.0	0.0	0.0	0.0	0.0	0.0	0.0	0.0	0.0	0.0	0.0	0.0
ENSRNA050010992	tRNA-Gln	tRNA-Gln for anticodon UUG	72	0.0	0.0	0.0	0.0	0.0	0.0	0.0	0.0	0.0	0.0	0.0	0.0	0.0	0.0	0.0	0.0	0.0	0.0	0.0	0.0	0.0	0.0	0.0	0.0
ENSRNA050010993	tRNA-Gln	tRNA-Gln for anticodon UUG	72	0.0	0.0	0.0	0.0	0.0	0.0	0.0	0.0	0.0	0.0	0.0	0.0	0.0	0.0	0.0	0.0	0.0	0.0	0.0	0.0	0.0	0.0	0.0	0.0
ENSRNA050010996	tRNA-Gln	tRNA-Gln for anticodon UUG	72	0.0	0.0	0.0	0.0	0.0	0.0	0.0	0.0	0.0	0.0	0.0	0.0	0.0	0.0	0.0	0.0	0.0	0.0	0.0	0.0	0.0	0.0	0.0	0.0
ENSRNA050010997	tRNA-Gln	tRNA-Gln for anticodon UUG	72	0.0	0.0	0.0	0.0	0.0	0.0	0.0	0.0	0.0	0.0	0.0	0.0	0.0	0.0	0.0	0.0	0.0	0.0	0.0	0.0	0.0	0.0	0.0	0.0
ENSRNA050010999	tRNA-Tyr	tRNA-Tyr for anticodon GUA	86	0.0	0.0	0.0	0.0	0.0	0.0	0.0	0.0	0.0	0.0	0.0	0.0	0.0	0.0	0.0	0.0	0.0	0.0	0.0	0.0	0.0	0.0	0.0	0.0
ENSRNA050011001	tRNA-Ser	tRNA-Ser for anticodon AGA	82	0.0	0.0	0.0	0.0	0.0	0.0	0.0	0.0	0.0	0.0	0.0	0.0	0.0	0.0	0.0	0.0	0.0	0.0	0.0	0.0	0.0	0.0	0.0	0.0	EMS57569.1(Phosphatidylinositol N-acetylglucosaminyltransferase subunit A [Triticum urartu])	GO:0016757(molecular_function:transferase activity, transferring glycosyl groups); GO:0006506(biological_process:GPI anchor biosynthetic process)
ENSRNA050011002	tRNA-Tyr	tRNA-Tyr for anticodon GUA	85	0.0	0.0	0.0	0.0	0.0	0.0	0.0	0.0	0.0	0.0	0.0	0.0	0.0	0.0	0.0	0.0	0.0	0.0	0.0	0.0	0.0	0.0	0.0	0.0
ENSRNA050011004	tRNA-Tyr	tRNA-Tyr for anticodon GUA	85	0.0	0.0	0.0	0.0	0.0	0.0	0.0	0.0	0.0	0.0	0.0	0.0	0.0	0.0	0.0	0.0	0.0	0.0	0.0	0.0	0.0	0.0	0.0	0.0
ENSRNA050011005	tRNA-Gly	tRNA-Gly for anticodon GCC	71	0.0	0.0	0.0	0.0	0.0	0.0	0.0	0.0	0.0	0.0	0.0	0.0	0.0	0.0	0.0	0.0	0.0	0.0	0.0	0.0	0.0	0.0	0.0	0.0	PPD91301.1(hypothetical protein GOBAR_DD11763 [Gossypium barbadense])	GO:0016021(cellular_component:integral component of membrane); GO:0004672(molecular_function:protein kinase activity); GO:0005524(molecular_function:ATP binding); GO:0008236(molecular_function:serine-type peptidase activity)
[truncated: 141,661 more rows]
