# Supplementary material for: Transcriptome-based analysis of the effects of compound microbial agents on gene expression in wheat roots and leaves under salt stress
Source: Front Plant Sci. 2023 May 10;14:1109077. doi: 10.3389/fpls.2023.1109077 (PMC10206238; doi:10.3389/fpls.2023.1109077)
Supplement: Supplementary Table 4 — PCA-transcript.tpm.matrix.annot [file DataSheet_4.zip]

Archive with 1 entries (1 files):
- Table S4 PCA-transcript.tpm.matrix.annot.xls
