# Supplementary material for: Transcriptome-based analysis of the effects of compound microbial agents on gene expression in wheat roots and leaves under salt stress
Source: Front Plant Sci. 2023 May 10;14:1109077. doi: 10.3389/fpls.2023.1109077 (PMC10206238; doi:10.3389/fpls.2023.1109077)
Supplement: Supplementary Table 5 — Statistical results of gene expression difference [file DataSheet_5.csv]

Transcript_id	Gene_id	Gene_name	Gene_description	WF_Bio_L_vs_WF_CK_L	WF_Bio_G_vs_WF_CK_G	Sum
14792	14272			14619	197	14792
TraesCS2A02G150000.1	TraesCS2A02G150000		[Pyruvate dehydrogenase (acetyl-transferring)] kinase, mitochondrial [Source:Projected from Arabidopsis thaliana (AT3G06483) UniProtKB/Swiss-Prot;Acc:Q9SBJ1]	yes|up	no|down	1
TraesCS1D02G250600.1	TraesCS1D02G250600		1-(5-phosphoribosyl)-5-[(5-phosphoribosylamino)methylideneamino] imidazole-4-carboxamide isomerase, chloroplastic [Source:UniProtKB/TrEMBL;Acc:A0A341PLR2]	yes|up	no|down	1
TraesCS1A02G251000.1	TraesCS1A02G251000		1-(5-phosphoribosyl)-5-[(5-phosphoribosylamino)methylideneamino] imidazole-4-carboxamide isomerase, chloroplastic [Source:UniProtKB/TrEMBL;Acc:W4ZNI2]	yes|up	no|up	1
TraesCS7A02G336400.1	TraesCS7A02G336400		1,4-alpha-glucan-branching enzyme 3, chloroplastic/amyloplastic [Source:Projected from Arabidopsis thaliana (AT3G20440) UniProtKB/Swiss-Prot;Acc:D2WL32]	yes|up	no|up	1
TraesCS7D02G344000.1	TraesCS7D02G344000		1,4-alpha-glucan-branching enzyme 3, chloroplastic/amyloplastic [Source:Projected from Arabidopsis thaliana (AT3G20440) UniProtKB/Swiss-Prot;Acc:D2WL32]	yes|up	no|down	1
TraesCS7D02G405500.1	TraesCS7D02G405500		12-oxophytodienoate reductase (EC:1.3.1.42), Jasmonic acid (JA) biosynthesi [Source: Projected from Oryza sativa (Os08g0459600)]	yes|up	no|up	1
TraesCS7A02G412400.1	TraesCS7A02G412400		12-oxophytodienoate reductase (EC:1.3.1.42), Jasmonic acid (JA) biosynthesi [Source: Projected from Oryza sativa (Os08g0459600)]	yes|down	no|up	1
TraesCS7B02G311600.1	TraesCS7B02G311600		12-oxo-phytodienoic acid reductase 2 [Source:UniProtKB/TrEMBL;Acc:A0A0A0S1W1]	yes|down	no|up	1
TraesCS3D02G055500.1	TraesCS3D02G055500		14-3-3 protein [Source:UniProtKB/TrEMBL;Acc:L0GDQ5]	yes|down	no|down	1
TraesCS1A02G171200.1	TraesCS1A02G171200		1-acyl-sn-glycerol-3-phosphate acyltransferase [Source:UniProtKB/TrEMBL;Acc:A0A1D5RUR7]	yes|up	no|down	1
TraesCS1D02G168900.1	TraesCS1D02G168900		1-acyl-sn-glycerol-3-phosphate acyltransferase 1, chloroplastic [Source:Projected from Arabidopsis thaliana (AT4G30580) UniProtKB/Swiss-Prot;Acc:Q8GXU8]	yes|up	no|up	1
TraesCS2D02G427700.4	TraesCS2D02G427700		26S proteasome non-ATPase regulatory subunit 1 homolog [Source:UniProtKB/TrEMBL;Acc:A0A341RQL1]	yes|down	no|up	1
TraesCS4D02G129300.1	TraesCS4D02G129300		2-carboxy-D-arabinitol-1-phosphatase [Source:UniProtKB/Swiss-Prot;Acc:W5EP13]	yes|up	no|no test	1
TraesCS3A02G403800.1	TraesCS3A02G403800		2-C-methyl-D-erythritol 4-phosphate cytidylyltransferase, chloroplastic [Source:Projected from Arabidopsis thaliana (AT2G02500) UniProtKB/Swiss-Prot;Acc:P69834]	yes|up	no|down	1
TraesCS2A02G365400.1	TraesCS2A02G365400		2-phytyl-1,4-beta-naphthoquinone methyltransferase, chloroplastic [Source:UniProtKB/TrEMBL;Acc:A0A1D5T7Y9]	yes|up	no|down	1
TraesCS2D02G360200.1	TraesCS2D02G360200		2-phytyl-1,4-beta-naphthoquinone methyltransferase, chloroplastic [Source:UniProtKB/TrEMBL;Acc:A0A1D5UR57]	yes|up	no|up	1
TraesCS2A02G362800.1	TraesCS2A02G362800		2-phytyl-1,4-beta-naphthoquinone methyltransferase, chloroplastic [Source:UniProtKB/TrEMBL;Acc:A0A1D6RIN6]	yes|up	no|no test	1
TraesCS7D02G306700.1	TraesCS7D02G306700		2-succinylbenzoate--CoA ligase, chloroplastic/peroxisomal [Source:Projected from Arabidopsis thaliana (AT1G30520) UniProtKB/Swiss-Prot;Acc:Q8VYJ1]	yes|up	no|no test	1
TraesCS7A02G310100.1	TraesCS7A02G310100		2-succinylbenzoate--CoA ligase, chloroplastic/peroxisomal [Source:Projected from Arabidopsis thaliana (AT1G30520) UniProtKB/Swiss-Prot;Acc:Q8VYJ1]	yes|up	no|down	1
TraesCS4D02G181000.1	TraesCS4D02G181000		30S ribosomal protein S1, chloroplastic [Source:Projected from Arabidopsis thaliana (AT5G30510) UniProtKB/Swiss-Prot;Acc:Q93VC7]	yes|up	no|down	1
TraesCS4B02G179400.1	TraesCS4B02G179400		30S ribosomal protein S1, chloroplastic [Source:Projected from Arabidopsis thaliana (AT5G30510) UniProtKB/Swiss-Prot;Acc:Q93VC7]	yes|up	no|down	1
TraesCS4A02G125000.1	TraesCS4A02G125000		30S ribosomal protein S1, chloroplastic [Source:Projected from Arabidopsis thaliana (AT5G30510) UniProtKB/Swiss-Prot;Acc:Q93VC7]	yes|up	no|down	1
TraesCS4D02G263300.1	TraesCS4D02G263300		30S ribosomal protein S10, chloroplastic [Source:Projected from Arabidopsis thaliana (AT3G13120) UniProtKB/Swiss-Prot;Acc:Q9LK61]	yes|up	no|up	1
TraesCS4B02G263100.1	TraesCS4B02G263100		30S ribosomal protein S10, chloroplastic [Source:Projected from Arabidopsis thaliana (AT3G13120) UniProtKB/Swiss-Prot;Acc:Q9LK61]	yes|up	no|down	1
TraesCS4A02G042500.1	TraesCS4A02G042500		30S ribosomal protein S10, chloroplastic [Source:Projected from Arabidopsis thaliana (AT3G13120) UniProtKB/Swiss-Prot;Acc:Q9LK61]	yes|up	no|down	1
TraesCS7B02G231800.1	TraesCS7B02G231800		30S ribosomal protein S31, chloroplastic [Source:Projected from Arabidopsis thaliana (AT2G38140) UniProtKB/Swiss-Prot;Acc:O80439]	yes|up	no|down	1
TraesCS7A02G351100.1	TraesCS7A02G351100		30S ribosomal protein S31, chloroplastic [Source:Projected from Arabidopsis thaliana (AT2G38140) UniProtKB/Swiss-Prot;Acc:O80439]	yes|up	no|up	1
TraesCS7D02G327700.1	TraesCS7D02G327700		30S ribosomal protein S31, chloroplastic [Source:Projected from Arabidopsis thaliana (AT2G38140) UniProtKB/Swiss-Prot;Acc:O80439]	yes|up	no|down	1
TraesCS5A02G404500.1	TraesCS5A02G404500		30S ribosomal protein S9, chloroplastic [Source:Projected from Arabidopsis thaliana (AT1G74970) UniProtKB/Swiss-Prot;Acc:Q9XJ27]	yes|up	no|up	1
TraesCS5B02G409400.1	TraesCS5B02G409400		30S ribosomal protein S9, chloroplastic [Source:Projected from Arabidopsis thaliana (AT1G74970) UniProtKB/Swiss-Prot;Acc:Q9XJ27]	yes|up	no|down	1
TraesCS5D02G414600.1	TraesCS5D02G414600		30S ribosomal protein S9, chloroplastic [Source:Projected from Arabidopsis thaliana (AT1G74970) UniProtKB/Swiss-Prot;Acc:Q9XJ27]	yes|up	no|up	1
TraesCS2D02G133900.1	TraesCS2D02G133900		30S ribosomal protein S9, mitochondrial [Source:Projected from Arabidopsis thaliana (AT3G49080) UniProtKB/Swiss-Prot;Acc:Q8L6Z4]	yes|up	no|up	1
TraesCS2A02G131800.1	TraesCS2A02G131800		30S ribosomal protein S9, mitochondrial [Source:Projected from Arabidopsis thaliana (AT3G49080) UniProtKB/Swiss-Prot;Acc:Q8L6Z4]	yes|up	no|up	1
TraesCS6A02G277800.1	TraesCS6A02G277800		3-hydroxy-3-methylglutaryl coenzyme A reductase [Source:UniProtKB/TrEMBL;Acc:A0A1D6AD03]	yes|down	no|down	1
TraesCS6B02G306000.2	TraesCS6B02G306000		3-hydroxy-3-methylglutaryl coenzyme A reductase [Source:UniProtKB/TrEMBL;Acc:A0A1D6ASD2]	yes|down	no|no test	1
TraesCS6D02G258300.1	TraesCS6D02G258300		3-hydroxy-3-methylglutaryl coenzyme A reductase [Source:UniProtKB/TrEMBL;Acc:A0A1D6B9W1]	yes|down	no|up	1
TraesCS4D02G347100.1	TraesCS4D02G347100		3-hydroxy-3-methylglutaryl coenzyme A synthase [Source:UniProtKB/TrEMBL;Acc:A0A1D5Y0C8]	yes|up	no|down	1
TraesCS5A02G522100.1	TraesCS5A02G522100		3-hydroxy-3-methylglutaryl coenzyme A synthase [Source:UniProtKB/TrEMBL;Acc:A0A1D5YQM9]	yes|up	no|up	1
TraesCS7D02G450800.1	TraesCS7D02G450800		3-hydroxyisobutyrate dehydrogenase [Source:UniProtKB/TrEMBL;Acc:W5I3Z9]	yes|down	no|down	1
TraesCS2B02G609800.1	TraesCS2B02G609800		3-isopropylmalate dehydrogenase [Source:UniProtKB/TrEMBL;Acc:A0A1D5TV70]	yes|up	no|up	1
TraesCS2D02G589000.1	TraesCS2D02G589000		3-isopropylmalate dehydrogenase [Source:UniProtKB/TrEMBL;Acc:A0A1D5UHC9]	yes|up	no|up	1
TraesCS2A02G577600.1	TraesCS2A02G577600		3-isopropylmalate dehydrogenase [Source:UniProtKB/TrEMBL;Acc:A0A1D6D6S0]	yes|up	no|down	1
TraesCS1A02G039800.1	TraesCS1A02G039800		3-ketoacyl-CoA synthase [Source:UniProtKB/TrEMBL;Acc:A0A1D5S3Z4]	yes|down	no|down	1
TraesCS4D02G242200.1	TraesCS4D02G242200		3-ketoacyl-CoA synthase [Source:UniProtKB/TrEMBL;Acc:A0A1D5Y1I8]	yes|up	no|up	1
TraesCS6B02G422900.1	TraesCS6B02G422900		3-ketoacyl-CoA synthase [Source:UniProtKB/TrEMBL;Acc:A0A1D6AKM7]	yes|down	no|down	1
TraesCS7D02G076400.1	TraesCS7D02G076400		3-ketoacyl-CoA synthase [Source:UniProtKB/TrEMBL;Acc:A0A1D6CY83]	yes|up	no|no test	1
TraesCS6A02G383700.1	TraesCS6A02G383700		3-ketoacyl-CoA synthase [Source:UniProtKB/TrEMBL;Acc:A0A341WRC6]	yes|down	no|down	1
TraesCS7B02G254900.1	TraesCS7B02G254900		3-ketoacyl-CoA synthase [Source:UniProtKB/TrEMBL;Acc:A0A341YFB2]	yes|down	no|down	1
TraesCS7D02G035700.1	TraesCS7D02G035700		3-ketoacyl-CoA synthase [Source:UniProtKB/TrEMBL;Acc:A0A341YPL3]	yes|up	no|no test	1
TraesCS4A02G065300.1	TraesCS4A02G065300		3-ketoacyl-CoA synthase [Source:UniProtKB/TrEMBL;Acc:W5E0C4]	yes|up	no|down	1
TraesCS4D02G296400.1	TraesCS4D02G296400		3-ketoacyl-CoA synthase [Source:UniProtKB/TrEMBL;Acc:W5EIQ2]	yes|up	no|up	1
TraesCS3B02G177600.1	TraesCS3B02G177600		3-methyl-2-oxobutanoate hydroxymethyltransferase [Source:UniProtKB/TrEMBL;Acc:A0A077S100]	yes|up	no|up	1
TraesCS3D02G158500.1	TraesCS3D02G158500		3-methyl-2-oxobutanoate hydroxymethyltransferase [Source:UniProtKB/TrEMBL;Acc:A0A077S100]	yes|down	no|down	1
TraesCS2A02G313500.1	TraesCS2A02G313500		3-oxoacyl-[acyl-carrier-protein] synthase [Source:UniProtKB/TrEMBL;Acc:A0A1D5TD10]	yes|up	no|down	1
TraesCS2A02G133300.1	TraesCS2A02G133300		3-oxoacyl-[acyl-carrier-protein] synthase [Source:UniProtKB/TrEMBL;Acc:A0A1D5TMP7]	yes|down	no|no test	1
TraesCS2B02G332300.1	TraesCS2B02G332300		3-oxoacyl-[acyl-carrier-protein] synthase [Source:UniProtKB/TrEMBL;Acc:A0A1D5TZ12]	yes|up	no|down	1
TraesCS2D02G312000.1	TraesCS2D02G312000		3-oxoacyl-[acyl-carrier-protein] synthase [Source:UniProtKB/TrEMBL;Acc:A0A1D5UJT9]	yes|up	no|down	1
TraesCS2D02G135300.1	TraesCS2D02G135300		3-oxoacyl-[acyl-carrier-protein] synthase [Source:UniProtKB/TrEMBL;Acc:A0A1D5UXF6]	yes|down	no|no test	1
TraesCS6A02G159200.1	TraesCS6A02G159200		3-oxoacyl-[acyl-carrier-protein] synthase [Source:UniProtKB/TrEMBL;Acc:A0A1D6AJK0]	yes|up	no|up	1
TraesCS7A02G160600.1	TraesCS7A02G160600		3-oxoacyl-[acyl-carrier-protein] synthase [Source:UniProtKB/TrEMBL;Acc:A0A1D6SCC4]	yes|up	no|down	1
TraesCS3D02G037600.1	TraesCS3D02G037600		40S ribosomal protein S10, mitochondrial [Source:Projected from Arabidopsis thaliana (AT3G22300) UniProtKB/Swiss-Prot;Acc:P42797]	yes|up	no|down	1
TraesCS2B02G262700.1	TraesCS2B02G262700		40S ribosomal protein S12 [Source:UniProtKB/TrEMBL;Acc:A0A1D5UFM0]	yes|up	no|up	1
TraesCS3D02G349900.1	TraesCS3D02G349900		40S ribosomal protein S15a [Source:UniProtKB/TrEMBL;Acc:E2F3W4]	yes|up	no|up	1
TraesCS3B02G388800.1	TraesCS3B02G388800		40S ribosomal protein S15a [Source:UniProtKB/TrEMBL;Acc:E2F3W4]	yes|up	no|up	1
TraesCS2D02G115900.1	TraesCS2D02G115900		40S ribosomal protein S21 [Source:UniProtKB/TrEMBL;Acc:A0A0C4BJ86]	yes|up	no|up	1
TraesCS6B02G234000.1	TraesCS6B02G234000		40S ribosomal protein S24 [Source:UniProtKB/TrEMBL;Acc:A0A1D6AQI4]	yes|up	no|up	1
TraesCS7A02G356300.1	TraesCS7A02G356300		40S ribosomal protein S24 [Source:UniProtKB/TrEMBL;Acc:A0A1D6BR45]	yes|up	no|up	1
TraesCS7B02G271400.1	TraesCS7B02G271400		40S ribosomal protein S24 [Source:UniProtKB/TrEMBL;Acc:A0A1D6DK86]	yes|up	no|up	1
TraesCS6D02G177000.2	TraesCS6D02G177000		40S ribosomal protein S24 [Source:UniProtKB/TrEMBL;Acc:A0A341XBT0]	yes|up	no|up	1
TraesCS4B02G082600.1	TraesCS4B02G082600		40S ribosomal protein S27 [Source:UniProtKB/TrEMBL;Acc:W5HZ68]	yes|up	no|up	1
TraesCS4D02G260400.1	TraesCS4D02G260400		40S ribosomal protein S3a [Source:UniProtKB/TrEMBL;Acc:A0A1D5XXA6]	yes|up	no|up	1
TraesCS4A02G044700.1	TraesCS4A02G044700		40S ribosomal protein S3a [Source:UniProtKB/TrEMBL;Acc:A0A1D6RVF1]	yes|up	no|up	1
TraesCS4B02G260600.1	TraesCS4B02G260600		40S ribosomal protein S3a [Source:UniProtKB/TrEMBL;Acc:A0A1D6RXF7]	yes|up	no|up	1
TraesCS1D02G101600.1	TraesCS1D02G101600		40S ribosomal protein S4 [Source:UniProtKB/TrEMBL;Acc:A0A1D5SLI4]	yes|up	no|up	1
TraesCS1A02G092900.1	TraesCS1A02G092900		40S ribosomal protein S4 [Source:UniProtKB/TrEMBL;Acc:A0A1D5SLI4]	yes|up	no|up	1
TraesCS1B02G120600.1	TraesCS1B02G120600		40S ribosomal protein S4 [Source:UniProtKB/TrEMBL;Acc:A0A1D5SLI4]	yes|up	no|up	1
TraesCS2A02G066200.1	TraesCS2A02G066200		40S ribosomal protein S6 [Source:UniProtKB/TrEMBL;Acc:W5C8N6]	yes|up	no|up	1
TraesCS2B02G078200.1	TraesCS2B02G078200		40S ribosomal protein S6 [Source:UniProtKB/TrEMBL;Acc:W5C8N6]	yes|up	no|up	1
TraesCS2B02G078300.1	TraesCS2B02G078300		40S ribosomal protein S6 [Source:UniProtKB/TrEMBL;Acc:W5C8N6]	yes|up	no|up	1
TraesCS1D02G125600.1	TraesCS1D02G125600		40S ribosomal protein S7 [Source:UniProtKB/TrEMBL;Acc:A0A1D5T5A4]	yes|up	no|up	1
TraesCS4B02G190000.1	TraesCS4B02G190000		40S ribosomal protein S7 [Source:UniProtKB/TrEMBL;Acc:Q5I7K2]	yes|up	no|up	1
TraesCS4D02G191400.1	TraesCS4D02G191400		40S ribosomal protein S7 [Source:UniProtKB/TrEMBL;Acc:Q5I7K2]	yes|up	no|up	1
TraesCS4A02G114100.1	TraesCS4A02G114100		40S ribosomal protein S7 [Source:UniProtKB/TrEMBL;Acc:Q5I7K2]	yes|up	no|up	1
TraesCS1A02G129100.1	TraesCS1A02G129100		40S ribosomal protein S7 [Source:UniProtKB/TrEMBL;Acc:W4ZYD0]	yes|up	no|down	1
TraesCS1B02G146100.1	TraesCS1B02G146100		40S ribosomal protein S7 [Source:UniProtKB/TrEMBL;Acc:W5A838]	yes|up	no|up	1
TraesCS2A02G276100.1	TraesCS2A02G276100		40S ribosomal protein S8 [Source:UniProtKB/TrEMBL;Acc:A0A1D5T837]	yes|up	no|up	1
TraesCS2D02G275100.1	TraesCS2D02G275100		40S ribosomal protein S8 [Source:UniProtKB/TrEMBL;Acc:A0A1D5UKZ4]	yes|up	no|up	1
TraesCS2D02G175700.1	TraesCS2D02G175700		40S ribosomal protein SA [Source:UniProtKB/TrEMBL;Acc:A0A1D5V2G6]	yes|up	no|up	1
TraesCS2A02G168300.1	TraesCS2A02G168300		40S ribosomal protein SA [Source:UniProtKB/TrEMBL;Acc:W5B0W3]	yes|up	no|up	1
TraesCS2B02G194400.1	TraesCS2B02G194400		40S ribosomal protein SA [Source:UniProtKB/TrEMBL;Acc:W5BPU1]	yes|up	no|up	1
TraesCS4B02G299100.1	TraesCS4B02G299100		40S ribosomal protein SA [Source:UniProtKB/TrEMBL;Acc:W5E2W7]	yes|up	no|up	1
TraesCS4D02G298000.1	TraesCS4D02G298000		40S ribosomal protein SA [Source:UniProtKB/TrEMBL;Acc:W5E2W7]	yes|up	no|up	1
TraesCS7A02G496200.1	TraesCS7A02G496200		4-coumarate:coenzyme A ligase, Lignin biosynthesis, Defense against woundin [Source: Projected from Oryza sativa (Os06g0656500)]	yes|down	no|up	1
TraesCS4D02G268400.1	TraesCS4D02G268400		4-coumarate--CoA ligase-like 7 [Source:Projected from Arabidopsis thaliana (AT4G05160) UniProtKB/Swiss-Prot;Acc:Q9M0X9]	yes|down	no|down	1
TraesCS6D02G197800.1	TraesCS6D02G197800		4-hydroxy-3-methylbut-2-en-1-yl diphosphate synthase (ferredoxin), chloroplastic [Source:Projected from Arabidopsis thaliana (AT5G60600) UniProtKB/Swiss-Prot;Acc:F4K0E8]	yes|up	no|down	1
TraesCS7D02G551600.1	TraesCS7D02G551600		4-hydroxy-4-methyl-2-oxoglutarate aldolase [Source:UniProtKB/TrEMBL;Acc:A0A1D6CSV5]	yes|up	no|down	1
TraesCS7A02G558300.1	TraesCS7A02G558300		4-hydroxy-4-methyl-2-oxoglutarate aldolase [Source:UniProtKB/TrEMBL;Acc:A0A341Y5S7]	yes|down	no|up	1
TraesCS6B02G462500.1	TraesCS6B02G462500		4-hydroxybenzoate polyprenyltransferase, mitochondrial [Source:UniProtKB/TrEMBL;Acc:A0A1D6AM23]	yes|up	no|up	1
TraesCS3B02G302700.1	TraesCS3B02G302700		50S ribosomal protein L15, putative, expressed [Source:UniProtKB/TrEMBL;Acc:D8L9P2]	yes|up	no|up	1
TraesCS5D02G481500.1	TraesCS5D02G481500		50S ribosomal protein L17, chloroplastic [Source:Projected from Arabidopsis thaliana (AT3G54210) UniProtKB/Swiss-Prot;Acc:Q9M385]	yes|up	no|up	1
TraesCS5B02G481100.1	TraesCS5B02G481100		50S ribosomal protein L17, chloroplastic [Source:Projected from Arabidopsis thaliana (AT3G54210) UniProtKB/Swiss-Prot;Acc:Q9M385]	yes|up	no|down	1
TraesCS5A02G468600.2	TraesCS5A02G468600		50S ribosomal protein L17, chloroplastic [Source:Projected from Arabidopsis thaliana (AT3G54210) UniProtKB/Swiss-Prot;Acc:Q9M385]	yes|up	no|down	1
TraesCS5A02G468600.1	TraesCS5A02G468600		50S ribosomal protein L17, chloroplastic [Source:Projected from Arabidopsis thaliana (AT3G54210) UniProtKB/Swiss-Prot;Acc:Q9M385]	yes|up	no|no test	1
TraesCS1B02G362900.1	TraesCS1B02G362900		50S ribosomal protein L20 [Source:UniProtKB/TrEMBL;Acc:W5A6R9]	yes|up	no|up	1
TraesCS3D02G280000.1	TraesCS3D02G280000		50S ribosomal protein L20 [Source:UniProtKB/TrEMBL;Acc:W5DBR4]	yes|up	no|up	1
TraesCS6A02G191400.2	TraesCS6A02G191400		50S ribosomal protein L21, chloroplastic [Source:Projected from Arabidopsis thaliana (AT1G35680) UniProtKB/Swiss-Prot;Acc:P51412]	yes|up	no|up	1
TraesCS3D02G224800.1	TraesCS3D02G224800		50S ribosomal protein L31 [Source:UniProtKB/TrEMBL;Acc:A0A341T2W4]	yes|up	no|down	1
TraesCS3B02G257700.1	TraesCS3B02G257700		50S ribosomal protein L31 [Source:UniProtKB/TrEMBL;Acc:W5CQ20]	yes|up	no|down	1
TraesCS3A02G226800.1	TraesCS3A02G226800		50S ribosomal protein L31 [Source:UniProtKB/TrEMBL;Acc:W5CQ20]	yes|up	no|up	1
TraesCS3D02G176800.1	TraesCS3D02G176800		50S ribosomal protein L3-2, chloroplastic [Source:Projected from Arabidopsis thaliana (AT3G17465) UniProtKB/Swiss-Prot;Acc:Q9LRN8]	yes|up	no|up	1
TraesCS3A02G164700.1	TraesCS3A02G164700		50S ribosomal protein L3-2, chloroplastic [Source:Projected from Arabidopsis thaliana (AT3G17465) UniProtKB/Swiss-Prot;Acc:Q9LRN8]	yes|up	no|up	1
TraesCS3B02G201400.1	TraesCS3B02G201400		50S ribosomal protein L3-2, chloroplastic [Source:Projected from Arabidopsis thaliana (AT3G17465) UniProtKB/Swiss-Prot;Acc:Q9LRN8]	yes|up	no|up	1
TraesCS3A02G332300.1	TraesCS3A02G332300		50S ribosomal protein L34, chloroplastic [Source:Projected from Arabidopsis thaliana (AT1G29070) UniProtKB/Swiss-Prot;Acc:Q9LP37]	yes|up	no|down	1
TraesCS3D02G325800.1	TraesCS3D02G325800		50S ribosomal protein L34, chloroplastic [Source:Projected from Arabidopsis thaliana (AT1G29070) UniProtKB/Swiss-Prot;Acc:Q9LP37]	yes|up	no|up	1
TraesCS3B02G362100.1	TraesCS3B02G362100		50S ribosomal protein L34, chloroplastic [Source:Projected from Arabidopsis thaliana (AT1G29070) UniProtKB/Swiss-Prot;Acc:Q9LP37]	yes|up	no|down	1
TraesCS1D02G201000.1	TraesCS1D02G201000		50S ribosomal protein L35 [Source:UniProtKB/TrEMBL;Acc:A0A1D5SV53]	yes|up	no|up	1
TraesCS7D02G499800.1	TraesCS7D02G499800		50S ribosomal protein L35 [Source:UniProtKB/TrEMBL;Acc:A0A1D6SFB3]	yes|up	no|down	1
TraesCS5A02G513500.1	TraesCS5A02G513500		50S ribosomal protein L5, chloroplastic [Source:Projected from Arabidopsis thaliana (AT4G01310) UniProtKB/Swiss-Prot;Acc:O04603]	yes|up	no|up	1
TraesCS4D02G339700.1	TraesCS4D02G339700		50S ribosomal protein L5, chloroplastic [Source:Projected from Arabidopsis thaliana (AT4G01310) UniProtKB/Swiss-Prot;Acc:O04603]	yes|up	no|down	1
TraesCS4B02G344600.1	TraesCS4B02G344600		50S ribosomal protein L5, chloroplastic [Source:Projected from Arabidopsis thaliana (AT4G01310) UniProtKB/Swiss-Prot;Acc:O04603]	yes|up	no|up	1
TraesCS4B02G157100.1	TraesCS4B02G157100		50S ribosomal protein L6, chloroplastic [Source:Projected from Arabidopsis thaliana (AT1G05190) UniProtKB/Swiss-Prot;Acc:O23049]	yes|up	no|up	1
TraesCS4D02G256900.1	TraesCS4D02G256900		5'-3' exonuclease family protein [Source:Projected from Arabidopsis thaliana (AT3G28030) UniProtKB/TrEMBL;Acc:A0A1I9LM66]	yes|down	no|up	1
TraesCS4B02G009800.1	TraesCS4B02G009800		5-amino-6-(5-phospho-D-ribitylamino)uracil phosphatase, chloroplastic [Source:Projected from Arabidopsis thaliana (AT4G11570) UniProtKB/Swiss-Prot;Acc:Q9LDD5]	yes|down	no|down	1
TraesCS2D02G200100.1	TraesCS2D02G200100		5-formyltetrahydrofolate cyclo-ligase [Source:UniProtKB/TrEMBL;Acc:A0A1D5UWH2]	yes|up	no|down	1
TraesCS2A02G352600.1	TraesCS2A02G352600		6,7-dimethyl-8-ribityllumazine synthase [Source:UniProtKB/TrEMBL;Acc:A0A1D5TD66]	yes|up	no|down	1
TraesCS2B02G371700.1	TraesCS2B02G371700		6,7-dimethyl-8-ribityllumazine synthase [Source:UniProtKB/TrEMBL;Acc:A0A1D5U287]	yes|up	no|up	1
TraesCS1A02G399800.1	TraesCS1A02G399800		60S ribosomal protein L18a [Source:UniProtKB/TrEMBL;Acc:A0A1D5SRX8]	yes|up	no|up	1
TraesCS3A02G247600.1	TraesCS3A02G247600		60S ribosomal protein L18a [Source:UniProtKB/TrEMBL;Acc:W5D7B8]	yes|up	no|up	1
TraesCS5A02G513300.1	TraesCS5A02G513300		60S ribosomal protein L21 [Source:UniProtKB/TrEMBL;Acc:F4YWL9]	yes|up	no|up	1
TraesCS7B02G243300.1	TraesCS7B02G243300		60S ribosomal protein L27 [Source:UniProtKB/TrEMBL;Acc:A0A341XZK6]	yes|up	no|up	1
TraesCS7A02G331700.1	TraesCS7A02G331700		60S ribosomal protein L27 [Source:UniProtKB/TrEMBL;Acc:A0A341XZK6]	yes|up	no|up	1
TraesCS7B02G444400.1	TraesCS7B02G444400		60S ribosomal protein L27 [Source:UniProtKB/TrEMBL;Acc:W5H631]	yes|up	no|up	1
TraesCS7A02G527600.1	TraesCS7A02G527600		60S ribosomal protein L27 [Source:UniProtKB/TrEMBL;Acc:W5H631]	yes|up	no|up	1
TraesCS3A02G358500.1	TraesCS3A02G358500		60S ribosomal protein L36 [Source:UniProtKB/TrEMBL;Acc:A0A096UNN1]	yes|up	no|up	1
TraesCS3D02G352800.2	TraesCS3D02G352800		60S ribosomal protein L36 [Source:UniProtKB/TrEMBL;Acc:A0A096UNN1]	yes|up	no|up	1
TraesCS3B02G391300.1	TraesCS3B02G391300		60S ribosomal protein L36 [Source:UniProtKB/TrEMBL;Acc:W5CY36]	yes|up	no|down	1
TraesCS7A02G331900.1	TraesCS7A02G331900		60S ribosomal protein L37a, expressed [Source:UniProtKB/TrEMBL;Acc:D8L9P6]	yes|up	no|up	1
TraesCS1A02G386300.1	TraesCS1A02G386300		60S ribosomal protein L37a, expressed [Source:UniProtKB/TrEMBL;Acc:D8L9P6]	yes|up	no|up	1
TraesCS6B02G230300.2	TraesCS6B02G230300		60S ribosomal protein L6 [Source:UniProtKB/TrEMBL;Acc:A0A1D6ALC6]	yes|up	no|up	1
TraesCS7A02G266000.1	TraesCS7A02G266000		60S ribosomal protein L7-1 [Source:Projected from Arabidopsis thaliana (AT1G80750) UniProtKB/Swiss-Prot;Acc:Q9SAI5]	yes|up	no|up	1
TraesCS2A02G114300.1	TraesCS2A02G114300		60S ribosome subunit biogenesis protein NIP7 homolog [Source:UniProtKB/TrEMBL;Acc:W5BKZ9]	yes|up	no|up	1
TraesCS2D02G115100.1	TraesCS2D02G115100		60S ribosome subunit biogenesis protein NIP7 homolog [Source:UniProtKB/TrEMBL;Acc:W5BKZ9]	yes|up	no|down	1
TraesCS7A02G260100.2	TraesCS7A02G260100		65-kDa microtubule-associated protein 8 [Source:Projected from Arabidopsis thaliana (AT1G27920) UniProtKB/Swiss-Prot;Acc:Q9C7G0]	yes|down	no|down	1
TraesCS7B02G158100.1	TraesCS7B02G158100		65-kDa microtubule-associated protein 8 [Source:Projected from Arabidopsis thaliana (AT1G27920) UniProtKB/Swiss-Prot;Acc:Q9C7G0]	yes|down	no|down	1
TraesCS4A02G143000.4	TraesCS4A02G143000		68 kDa protein HP68 [Source:UniProtKB/TrEMBL;Acc:Q93YY0]	yes|up	no|down	1
TraesCS1B02G373600.1	TraesCS1B02G373600		6-phosphogluconate dehydrogenase, decarboxylating [Source:UniProtKB/TrEMBL;Acc:A0A1D5SCW4]	yes|up	no|up	1
TraesCS1A02G357200.1	TraesCS1A02G357200		6-phosphogluconate dehydrogenase, decarboxylating [Source:UniProtKB/TrEMBL;Acc:A0A341NU59]	yes|up	no|down	1
TraesCS1A02G044600.1	TraesCS1A02G044600		7,8-dihydroneopterin aldolase [Source:UniProtKB/TrEMBL;Acc:A0A1D5S1X8]	yes|up	no|up	1
TraesCS1D02G045200.1	TraesCS1D02G045200		7,8-dihydroneopterin aldolase [Source:UniProtKB/TrEMBL;Acc:A0A1D5T4X0]	yes|up	no|up	1
TraesCS1B02G252900.2	TraesCS1B02G252900		7-hydroxymethyl chlorophyll a reductase, chloroplastic [Source:Projected from Arabidopsis thaliana (AT1G04620) UniProtKB/Swiss-Prot;Acc:Q8GS60]	yes|up	no|down	1
TraesCS6D02G154100.1	TraesCS6D02G154100		A20/AN1-type zinc finger protein, Regulation of plant growth and abiotic stress response, Modulation of gibberellins (GA) and abscisic acid (ABA) biosynthesi [Source: Projected from Oryza sativa (Os02g0195600)]	yes|down	no|up	1
TraesCS6A02G165500.1	TraesCS6A02G165500		A20/AN1-type zinc finger protein, Regulation of plant growth and abiotic stress response, Modulation of gibberellins (GA) and abscisic acid (ABA) biosynthesi [Source: Projected from Oryza sativa (Os02g0195600)]	yes|down	no|up	1
TraesCS6A02G271300.1	TraesCS6A02G271300		ABA 8'-hydroxylase [Source:UniProtKB/TrEMBL;Acc:R4WUP9]	yes|down	no|down	1
TraesCS6D02G243800.1	TraesCS6D02G243800		ABA 8'-hydroxylase [Source:UniProtKB/TrEMBL;Acc:R4X4I5]	yes|down	no|down	1
TraesCS5D02G244900.1	TraesCS5D02G244900		ABA 8'-hydroxylase [Source:UniProtKB/TrEMBL;Acc:T2HNM4]	no|down	yes|down	1
TraesCS5A02G238000.1	TraesCS5A02G238000		ABA 8'-hydroxylase [Source:UniProtKB/TrEMBL;Acc:T2HP39]	yes|down	no|down	1
TraesCS1B02G381500.1	TraesCS1B02G381500		ABA inducible protein [Source:UniProtKB/TrEMBL;Acc:Q7XAP5]	yes|down	no|down	1
TraesCS3D02G129900.2	TraesCS3D02G129900		ABC subfamily C transporter [Source:UniProtKB/TrEMBL;Acc:A0A0D3RBU8]	yes|up	no|up	1
TraesCS3D02G412600.1	TraesCS3D02G412600		ABC transporter B family member 26, chloroplastic [Source:Projected from Arabidopsis thaliana (AT1G70610) UniProtKB/Swiss-Prot;Acc:Q8RY46]	yes|up	no|up	1
TraesCS7A02G380900.1	TraesCS7A02G380900		ABC transporter B family member 28 [Source:Projected from Arabidopsis thaliana (AT4G25450) UniProtKB/Swiss-Prot;Acc:Q8LPQ6]	yes|up	no|up	1
TraesCS7B02G282800.1	TraesCS7B02G282800		ABC transporter B family member 28 [Source:Projected from Arabidopsis thaliana (AT4G25450) UniProtKB/Swiss-Prot;Acc:Q8LPQ6]	yes|up	no|down	1
TraesCS3A02G143200.1	TraesCS3A02G143200		ABC transporter D family member 2, chloroplastic [Source:Projected from Arabidopsis thaliana (AT1G54350) UniProtKB/Swiss-Prot;Acc:Q6NLC1]	yes|up	no|no test	1
TraesCSU02G020100.1	TraesCSU02G020100		ABC transporter G family member 11 [Source:Projected from Arabidopsis thaliana (AT1G17840) UniProtKB/Swiss-Prot;Acc:Q8RXN0]	yes|up	no|no test	1
TraesCSU02G106900.1	TraesCSU02G106900		ABC transporter G family member 28 [Source:Projected from Arabidopsis thaliana (AT5G60740) UniProtKB/Swiss-Prot;Acc:Q9FF46]	yes|down	no|down	1
TraesCS4A02G133200.1	TraesCS4A02G133200		ABC transporter I family member 6, chloroplastic [Source:Projected from Arabidopsis thaliana (AT3G10670) UniProtKB/Swiss-Prot;Acc:Q9CAF5]	yes|up	no|up	1
TraesCS4B02G035800.1	TraesCS4B02G035800		ABC transporter like protein [Source:Projected from Arabidopsis thaliana (AT2G40090) UniProtKB/TrEMBL;Acc:Q67ZT0]	yes|down	no|down	1
TraesCS4D02G034000.1	TraesCS4D02G034000		ABC transporter like protein [Source:Projected from Arabidopsis thaliana (AT2G40090) UniProtKB/TrEMBL;Acc:Q67ZT0]	yes|down	no|down	1
TraesCS1A02G136500.1	TraesCS1A02G136500		ABC1K3 [Source:Projected from Arabidopsis thaliana (AT1G79600) UniProtKB/TrEMBL;Acc:A0A178WNJ7]	yes|down	no|up	1
TraesCS7A02G141600.1	TraesCS7A02G141600		Aberrant root formation protein 4 [Source:Projected from Arabidopsis thaliana (AT5G11030) UniProtKB/Swiss-Prot;Acc:Q84VX3]	yes|down	no|down	1
TraesCS7A02G329600.1	TraesCS7A02G329600		ABI3/VP1 transcription factor family protein, Regulation of iron-deficiency response and toleranc [Source: Projected from Oryza sativa (Os08g0101000)]	yes|up	no|up	1
TraesCS5A02G216000.2	TraesCS5A02G216000		ABI3-interacting protein 2-1 protein [Source:UniProtKB/TrEMBL;Acc:C0KTZ5]	yes|down	no|down	1
TraesCS5A02G216000.1	TraesCS5A02G216000		ABI3-interacting protein 2-1 protein [Source:UniProtKB/TrEMBL;Acc:C0KTZ5]	yes|down	no|down	1
TraesCS5B02G214500.2	TraesCS5B02G214500		ABI3-interacting protein 2-1 protein [Source:UniProtKB/TrEMBL;Acc:C0KTZ6]	yes|down	no|down	1
TraesCS7A02G350700.1	TraesCS7A02G350700		ABP protein [Source:UniProtKB/TrEMBL;Acc:A0A1D6BIT2]	yes|up	no|up	1
TraesCS6B02G317400.1	TraesCS6B02G317400		Acetolactate synthase [Source:UniProtKB/TrEMBL;Acc:A0A341XBA5]	yes|up	no|up	1
TraesCS2D02G288800.1	TraesCS2D02G288800		Acetyl-coenzyme A synthetase [Source:UniProtKB/TrEMBL;Acc:A0A1D5UTR1]	yes|up	no|up	1
TraesCS7D02G011600.2	TraesCS7D02G011600		Acetyltransferase component of pyruvate dehydrogenase complex [Source:UniProtKB/TrEMBL;Acc:A0A1D6D186]	yes|down	no|down	1
TraesCS1B02G312700.3	TraesCS1B02G312700		Acetyltransferase NSI [Source:Projected from Arabidopsis thaliana (AT1G32070) UniProtKB/Swiss-Prot;Acc:Q7X9V3]	yes|up	no|down	1
TraesCS1D02G301900.4	TraesCS1D02G301900		Acetyltransferase NSI [Source:Projected from Arabidopsis thaliana (AT1G32070) UniProtKB/Swiss-Prot;Acc:Q7X9V3]	yes|up	no|down	1
TraesCS1A02G302500.3	TraesCS1A02G302500		Acetyltransferase NSI [Source:Projected from Arabidopsis thaliana (AT1G32070) UniProtKB/Swiss-Prot;Acc:Q7X9V3]	yes|up	no|down	1
TraesCS5A02G505000.1	TraesCS5A02G505000		Aconitate hydratase [Source:UniProtKB/TrEMBL;Acc:A0A1D5YLT8]	yes|down	no|down	1
TraesCS7A02G219100.1	TraesCS7A02G219100		Aconitate hydratase [Source:UniProtKB/TrEMBL;Acc:A0A341Y9K5]	yes|down	no|down	1
TraesCS5B02G127300.1	TraesCS5B02G127300		ACR12 [Source:Projected from Arabidopsis thaliana (AT5G04740) UniProtKB/TrEMBL;Acc:A0A178UNY1]	yes|up	no|down	1
TraesCS5A02G128300.1	TraesCS5A02G128300		ACR12 [Source:Projected from Arabidopsis thaliana (AT5G04740) UniProtKB/TrEMBL;Acc:A0A178UNY1]	yes|up	no|up	1
TraesCS4A02G254300.1	TraesCS4A02G254300		ACT domain-containing protein ACR1 [Source:Projected from Arabidopsis thaliana (AT5G65890) UniProtKB/Swiss-Prot;Acc:Q9FHP1]	yes|up	no|down	1
TraesCS4D02G059900.1	TraesCS4D02G059900		ACT domain-containing protein ACR1 [Source:Projected from Arabidopsis thaliana (AT5G65890) UniProtKB/Swiss-Prot;Acc:Q9FHP1]	yes|up	no|up	1
TraesCS4B02G060200.1	TraesCS4B02G060200		ACT domain-containing protein ACR1 [Source:Projected from Arabidopsis thaliana (AT5G65890) UniProtKB/Swiss-Prot;Acc:Q9FHP1]	yes|up	no|up	1
TraesCS4B02G050600.3	TraesCS4B02G050600		Actin 1 [Source: Projected from Oryza sativa (Os03g0718100)]	yes|up	no|up	1
TraesCS4D02G050800.1	TraesCS4D02G050800		Actin 1 [Source: Projected from Oryza sativa (Os03g0718100)]	yes|up	no|up	1
TraesCS1D02G123200.1	TraesCS1D02G123200		Actin binding protein family [Source:Projected from Arabidopsis thaliana (AT1G52080) UniProtKB/TrEMBL;Acc:Q9SAU9]	yes|down	no|up	1
TraesCS1B02G141400.1	TraesCS1B02G141400		Actin binding protein family [Source:Projected from Arabidopsis thaliana (AT1G52080) UniProtKB/TrEMBL;Acc:Q9SAU9]	yes|down	no|down	1
TraesCS1A02G122200.1	TraesCS1A02G122200		Actin binding protein family [Source:Projected from Arabidopsis thaliana (AT1G52080) UniProtKB/TrEMBL;Acc:Q9SAU9]	yes|down	no|down	1
TraesCS3A02G369400.1	TraesCS3A02G369400		Actin-related protein 2 [Source:Projected from Arabidopsis thaliana (AT3G27000) UniProtKB/Swiss-Prot;Acc:Q9LSD6]	yes|down	no|up	1
TraesCS7A02G519800.1	TraesCS7A02G519800		Actin-related protein 2/3 complex subunit 3 [Source:UniProtKB/TrEMBL;Acc:A0A1D6BQN0]	yes|down	no|up	1
TraesCS5B02G550400.1	TraesCS5B02G550400		Actin-related protein 2/3 complex subunit 4 [Source:UniProtKB/TrEMBL;Acc:W5FV76]	yes|up	no|down	1
TraesCS2A02G539700.1	TraesCS2A02G539700		Actin-related protein 8 [Source:Projected from Arabidopsis thaliana (AT5G56180) UniProtKB/Swiss-Prot;Acc:Q9FKT0]	yes|up	no|down	1
TraesCS5A02G331500.1	TraesCS5A02G331500		Acyl carrier protein [Source:UniProtKB/TrEMBL;Acc:A0A1D5YDS1]	yes|up	no|up	1
TraesCS5D02G337400.1	TraesCS5D02G337400		Acyl carrier protein [Source:UniProtKB/TrEMBL;Acc:A0A1D5ZYC9]	yes|up	no|up	1
TraesCS5D02G108700.1	TraesCS5D02G108700		Acyl carrier protein [Source:UniProtKB/TrEMBL;Acc:A0A1D6A1A8]	yes|up	no|up	1
TraesCS7D02G272700.1	TraesCS7D02G272700		Acyl carrier protein [Source:UniProtKB/TrEMBL;Acc:A0A1D6CY43]	yes|up	no|up	1
TraesCS7B02G169600.1	TraesCS7B02G169600		Acyl carrier protein [Source:UniProtKB/TrEMBL;Acc:A0A341YMX9]	yes|up	no|down	1
TraesCS5A02G096100.1	TraesCS5A02G096100		Acyl carrier protein [Source:UniProtKB/TrEMBL;Acc:W5F3T3]	yes|up	no|up	1
TraesCS5B02G102000.1	TraesCS5B02G102000		Acyl carrier protein [Source:UniProtKB/TrEMBL;Acc:W5FM23]	yes|up	no|up	1
TraesCS5D02G131500.1	TraesCS5D02G131500		Acyl-[acyl-carrier-protein] desaturase [Source:UniProtKB/TrEMBL;Acc:W5G133]	yes|down	no|down	1
TraesCS4A02G387700.1	TraesCS4A02G387700		Acyl-[acyl-carrier-protein] hydrolase [Source:UniProtKB/TrEMBL;Acc:A0A1D5X5S2]	yes|down	no|down	1
TraesCS5A02G284400.1	TraesCS5A02G284400		Acyl-[acyl-carrier-protein] hydrolase [Source:UniProtKB/TrEMBL;Acc:A0A1D5YMV2]	yes|up	no|down	1
TraesCS5D02G291700.2	TraesCS5D02G291700		Acyl-[acyl-carrier-protein] hydrolase [Source:UniProtKB/TrEMBL;Acc:A0A1D5ZW40]	yes|up	no|up	1
TraesCS5D02G291700.1	TraesCS5D02G291700		Acyl-[acyl-carrier-protein] hydrolase [Source:UniProtKB/TrEMBL;Acc:A0A1D5ZW40]	yes|up	no|down	1
TraesCS7A02G089000.1	TraesCS7A02G089000		Acyl-[acyl-carrier-protein] hydrolase [Source:UniProtKB/TrEMBL;Acc:W5HE61]	yes|down	no|down	1
TraesCS7D02G351000.1	TraesCS7D02G351000		Acyl-[acyl-carrier-protein] hydrolase [Source:UniProtKB/TrEMBL;Acc:W5HZE8]	yes|down	no|down	1
TraesCS5A02G067500.1	TraesCS5A02G067500		Adenine phosphoribosyl transferase 1 [Source:Projected from Arabidopsis thaliana (AT1G27450) UniProtKB/TrEMBL;Acc:F4HSX1]	yes|up	no|down	1
TraesCS2D02G356900.1	TraesCS2D02G356900		Adenine phosphoribosyltransferase 5 [Source:Projected from Arabidopsis thaliana (AT5G11160) UniProtKB/Swiss-Prot;Acc:Q9LFP0]	yes|up	no|up	1
TraesCS2A02G358100.1	TraesCS2A02G358100		Adenine phosphoribosyltransferase 5 [Source:Projected from Arabidopsis thaliana (AT5G11160) UniProtKB/Swiss-Prot;Acc:Q9LFP0]	yes|up	no|up	1
TraesCS2A02G489600.2	TraesCS2A02G489600		Adenosylhomocysteinase [Source:UniProtKB/TrEMBL;Acc:A0A1D5TBU1]	yes|up	no|up	1
TraesCS2B02G517500.1	TraesCS2B02G517500		Adenosylhomocysteinase [Source:UniProtKB/TrEMBL;Acc:A0A1D5U4G9]	yes|up	no|up	1
TraesCS2A02G493600.2	TraesCS2A02G493600		Adenosylhomocysteinase [Source:UniProtKB/TrEMBL;Acc:A0A1D5UKX4]	yes|up	no|up	1
TraesCS2D02G493500.1	TraesCS2D02G493500		Adenosylhomocysteinase [Source:UniProtKB/TrEMBL;Acc:A0A1D5UKX4]	yes|up	no|up	1
TraesCS2B02G521600.2	TraesCS2B02G521600		Adenosylhomocysteinase [Source:UniProtKB/TrEMBL;Acc:W5B7Z6]	yes|up	no|up	1
TraesCS7B02G223000.1	TraesCS7B02G223000		Adenylate kinase 2, chloroplastic [Source:Projected from Arabidopsis thaliana (AT5G47840) UniProtKB/Swiss-Prot;Acc:Q9FIJ7]	yes|up	no|up	1
TraesCS4A02G276300.1	TraesCS4A02G276300		Adenylosuccinate synthetase, chloroplastic [Source:UniProtKB/TrEMBL;Acc:A0A1D5X9C8]	yes|up	no|down	1
TraesCS4A02G013500.1	TraesCS4A02G013500		Adenylosuccinate synthetase, chloroplastic [Source:UniProtKB/TrEMBL;Acc:A0A1D5XE65]	yes|up	no|up	1
TraesCS4B02G290200.1	TraesCS4B02G290200		Adenylosuccinate synthetase, chloroplastic [Source:UniProtKB/TrEMBL;Acc:A0A1D5XML1]	yes|up	no|up	1
TraesCS4D02G289300.2	TraesCS4D02G289300		Adenylosuccinate synthetase, chloroplastic [Source:UniProtKB/TrEMBL;Acc:A0A1D5XZ59]	yes|up	no|up	1
TraesCS4B02G037400.1	TraesCS4B02G037400		Adenylosuccinate synthetase, chloroplastic [Source:UniProtKB/TrEMBL;Acc:W5EEK9]	yes|up	no|up	1
TraesCS4D02G034800.1	TraesCS4D02G034800		Adenylosuccinate synthetase, chloroplastic [Source:UniProtKB/TrEMBL;Acc:W5ESR1]	yes|down	no|up	1
TraesCS2A02G184200.1	TraesCS2A02G184200		Adenylyl-sulfate kinase [Source:UniProtKB/TrEMBL;Acc:A0A1D5TQW6]	yes|up	no|down	1
TraesCS2B02G223200.1	TraesCS2B02G223200		Adenylyl-sulfate kinase [Source:UniProtKB/TrEMBL;Acc:A0A341QK61]	yes|up	no|down	1
TraesCS2D02G203500.2	TraesCS2D02G203500		Adenylyl-sulfate kinase [Source:UniProtKB/TrEMBL;Acc:A0A341RHF3]	yes|up	no|down	1
TraesCS3A02G048500.1	TraesCS3A02G048500		ADP,ATP carrier protein ER-ANT1 [Source:Projected from Arabidopsis thaliana (AT5G17400) UniProtKB/Swiss-Prot;Acc:Q8LB08]	yes|up	no|up	1
TraesCS2A02G203600.1	TraesCS2A02G203600		ADP-ribosylation factor GTPase-activating protein AGD5 [Source:Projected from Arabidopsis thaliana (AT5G54310) UniProtKB/Swiss-Prot;Acc:Q9FL69]	yes|down	no|up	1
TraesCS7D02G244100.1	TraesCS7D02G244100		AGL26 [Source:Projected from Arabidopsis thaliana (AT5G26880) UniProtKB/TrEMBL;Acc:A0A178UI04]	yes|up	no|up	1
TraesCS7B02G146000.1	TraesCS7B02G146000		AGL26 [Source:Projected from Arabidopsis thaliana (AT5G26880) UniProtKB/TrEMBL;Acc:A0A178UI04]	yes|up	no|up	1
TraesCS7A02G245500.1	TraesCS7A02G245500		AGL26 [Source:Projected from Arabidopsis thaliana (AT5G26880) UniProtKB/TrEMBL;Acc:A0A178UI04]	yes|up	no|down	1
TraesCS3A02G233800.1	TraesCS3A02G233800		AKT1-like potassium channel [Source:UniProtKB/TrEMBL;Acc:Q9M671]	yes|down	no|up	1
TraesCS6B02G183800.1	TraesCS6B02G183800		ALA-interacting subunit [Source:UniProtKB/TrEMBL;Acc:A0A1D6AUE3]	yes|down	no|down	1
TraesCS7D02G469100.1	TraesCS7D02G469100		ALA-interacting subunit [Source:UniProtKB/TrEMBL;Acc:A0A1D6CRY8]	yes|down	no|down	1
TraesCS5A02G519200.1	TraesCS5A02G519200		ALA-interacting subunit [Source:UniProtKB/TrEMBL;Acc:A0A341VKG6]	yes|down	no|up	1
TraesCS4B02G350400.1	TraesCS4B02G350400		ALA-interacting subunit [Source:UniProtKB/TrEMBL;Acc:W5E151]	yes|up	no|down	1
TraesCS4A02G177000.1	TraesCS4A02G177000		Alanine--tRNA ligase [Source:UniProtKB/TrEMBL;Acc:A0A341TK50]	yes|down	no|down	1
TraesCS4B02G398200.2	TraesCS4B02G398200		Alanine--tRNA ligase [Source:UniProtKB/TrEMBL;Acc:A0A341UC06]	yes|up	no|up	1
TraesCS4A02G341100.4	TraesCS4A02G341100		ALBINO3-like protein 1, chloroplastic [Source:Projected from Arabidopsis thaliana (AT1G24490) UniProtKB/Swiss-Prot;Acc:Q9FYL3]	yes|down	no|down	1
TraesCS4A02G202300.1	TraesCS4A02G202300		Alcohol dehydrogenase ADH2D [Source:UniProtKB/TrEMBL;Acc:A9U8G1]	yes|down	no|down	1
TraesCS2B02G406900.1	TraesCS2B02G406900		Aldehyde dehydrogenase [Source:UniProtKB/TrEMBL;Acc:A0A1D5U1H8]	yes|down	no|down	1
TraesCS2D02G386700.1	TraesCS2D02G386700		Aldehyde dehydrogenase [Source:UniProtKB/TrEMBL;Acc:A0A1D5UK85]	yes|down	no|up	1
TraesCS5A02G113200.2	TraesCS5A02G113200		Aldehyde dehydrogenase [Source:UniProtKB/TrEMBL;Acc:A0A1D5YT81]	yes|down	no|up	1
TraesCS6A02G239600.1	TraesCS6A02G239600		Aldehyde dehydrogenase [Source:UniProtKB/TrEMBL;Acc:A0A1D6A896]	yes|up	no|up	1
TraesCS6B02G284900.1	TraesCS6B02G284900		Aldehyde dehydrogenase [Source:UniProtKB/TrEMBL;Acc:A0A1D6ANW6]	yes|up	no|down	1
TraesCS6D02G222300.1	TraesCS6D02G222300		Aldehyde dehydrogenase [Source:UniProtKB/TrEMBL;Acc:A0A1D6B4U7]	yes|up	no|up	1
TraesCS6D02G222000.1	TraesCS6D02G222000		Aldehyde dehydrogenase [Source:UniProtKB/TrEMBL;Acc:A0A341XDS6]	yes|up	no|down	1
TraesCS4D02G094500.1	TraesCS4D02G094500		Aldehyde dehydrogenase [Source:UniProtKB/TrEMBL;Acc:W5ES52]	yes|down	no|up	1
TraesCS2D02G094400.1	TraesCS2D02G094400		Aldehyde dehydrogenase 22A1 [Source:Projected from Arabidopsis thaliana (AT3G66658) UniProtKB/Swiss-Prot;Acc:Q0WSF1]	yes|up	no|down	1
TraesCS2A02G096000.1	TraesCS2A02G096000		Aldehyde dehydrogenase 22A1 [Source:Projected from Arabidopsis thaliana (AT3G66658) UniProtKB/Swiss-Prot;Acc:Q0WSF1]	yes|up	no|down	1
TraesCS2A02G343300.1	TraesCS2A02G343300		Aldose 1-epimerase [Source:UniProtKB/TrEMBL;Acc:W5AQF4]	yes|down	no|down	1
TraesCS6D02G314300.1	TraesCS6D02G314300		Allene oxide cyclase, Biosynthesis of jasmonic acid, Defence respons [Source: Projected from Oryza sativa (Os03g0438100)]	yes|down	no|down	1
TraesCS2A02G294800.4	TraesCS2A02G294800		Alpha carbonic anhydrase 1, chloroplastic [Source:Projected from Arabidopsis thaliana (AT3G52720) UniProtKB/Swiss-Prot;Acc:O04846]	yes|up	no|down	1
TraesCS2A02G294800.2	TraesCS2A02G294800		Alpha carbonic anhydrase 1, chloroplastic [Source:Projected from Arabidopsis thaliana (AT3G52720) UniProtKB/Swiss-Prot;Acc:O04846]	yes|up	no|up	1
TraesCS2A02G294800.1	TraesCS2A02G294800		Alpha carbonic anhydrase 1, chloroplastic [Source:Projected from Arabidopsis thaliana (AT3G52720) UniProtKB/Swiss-Prot;Acc:O04846]	yes|up	no|no test	1
TraesCS2B02G311300.1	TraesCS2B02G311300		Alpha carbonic anhydrase 1, chloroplastic [Source:Projected from Arabidopsis thaliana (AT3G52720) UniProtKB/Swiss-Prot;Acc:O04846]	yes|up	no|up	1
TraesCS1D02G127200.2	TraesCS1D02G127200		alpha-1,2-Mannosidase [Source:UniProtKB/TrEMBL;Acc:A0A1D5T253]	yes|up	no|up	1
TraesCS2A02G432100.1	TraesCS2A02G432100		alpha-1,2-Mannosidase [Source:UniProtKB/TrEMBL;Acc:A0A1D5TFD4]	yes|up	no|down	1
TraesCS2D02G430000.1	TraesCS2D02G430000		alpha-1,2-Mannosidase [Source:UniProtKB/TrEMBL;Acc:A0A1D5UKE1]	yes|up	no|up	1
TraesCS2B02G453500.1	TraesCS2B02G453500		alpha-1,2-Mannosidase [Source:UniProtKB/TrEMBL;Acc:W5BB25]	yes|up	no|up	1
TraesCS5A02G395200.1	TraesCS5A02G395200		Alpha-1,4 glucan phosphorylase [Source:UniProtKB/TrEMBL;Acc:A0A1D5YE08]	yes|up	no|up	1
TraesCS5D02G404500.1	TraesCS5D02G404500		Alpha-1,4 glucan phosphorylase [Source:UniProtKB/TrEMBL;Acc:A0A1D6S6L0]	yes|up	no|up	1
TraesCS3D02G359300.1	TraesCS3D02G359300		Alpha-1,4 glucan phosphorylase [Source:UniProtKB/TrEMBL;Acc:A0A341T741]	yes|up	no|down	1
TraesCS3B02G398000.1	TraesCS3B02G398000		Alpha-1,4 glucan phosphorylase [Source:UniProtKB/TrEMBL;Acc:D8L9G6]	yes|up	no|up	1
TraesCS7B02G286000.1	TraesCS7B02G286000		Alpha-amylase [Source:UniProtKB/TrEMBL;Acc:A0A1D6C904]	yes|down	no|up	1
TraesCS3A02G248000.1	TraesCS3A02G248000		Alpha-amylase [Source:UniProtKB/TrEMBL;Acc:A0A1D6DD56]	yes|up	no|up	1
TraesCS3B02G276700.1	TraesCS3B02G276700		Alpha-amylase [Source:UniProtKB/TrEMBL;Acc:A0A341SGU4]	yes|up	no|up	1
TraesCS5D02G477100.1	TraesCS5D02G477100		Alpha-amylase [Source:UniProtKB/TrEMBL;Acc:W5FW24]	yes|down	no|down	1
TraesCS2B02G122900.1	TraesCS2B02G122900		Alpha-galactosidase [Source:UniProtKB/TrEMBL;Acc:A0A1D5U6J5]	yes|down	no|down	1
TraesCS2D02G105500.3	TraesCS2D02G105500		Alpha-galactosidase [Source:UniProtKB/TrEMBL;Acc:A0A1D5V2V1]	yes|down	no|down	1
TraesCS2A02G105900.1	TraesCS2A02G105900		Alpha-galactosidase [Source:UniProtKB/TrEMBL;Acc:A0A341PY32]	yes|down	no|down	1
TraesCS5B02G496400.1	TraesCS5B02G496400		Alpha-mannosidase [Source:UniProtKB/TrEMBL;Acc:A0A1D5ZBF2]	yes|up	no|up	1
TraesCS2A02G562400.1	TraesCS2A02G562400		Amidase 1 [Source:Projected from Arabidopsis thaliana (AT1G08980) UniProtKB/Swiss-Prot;Acc:Q9FR37]	yes|up	no|down	1
TraesCS3A02G383500.1	TraesCS3A02G383500		Amidophosphoribosyltransferase [Source:UniProtKB/TrEMBL;Acc:A0A1D5VEA1]	yes|up	no|up	1
TraesCS1B02G279800.1	TraesCS1B02G279800		Amidophosphoribosyltransferase [Source:UniProtKB/TrEMBL;Acc:A0A1D6RE22]	yes|up	no|up	1
TraesCS3D02G376600.1	TraesCS3D02G376600		Amidophosphoribosyltransferase [Source:UniProtKB/TrEMBL;Acc:A0A341T7R7]	yes|up	no|up	1
TraesCS2A02G327600.1	TraesCS2A02G327600		Amine oxidase [Source:UniProtKB/TrEMBL;Acc:A0A1D5T912]	yes|down	no|down	1
TraesCS2B02G354400.3	TraesCS2B02G354400		Amine oxidase [Source:UniProtKB/TrEMBL;Acc:A0A1D5U5D9]	yes|down	no|down	1
TraesCS4A02G020900.1	TraesCS4A02G020900		Amine oxidase [Source:UniProtKB/TrEMBL;Acc:A0A1D5XBC4]	yes|up	no|down	1
TraesCS2B02G091300.1	TraesCS2B02G091300		Amine oxidase [Source:UniProtKB/TrEMBL;Acc:A0A341QK06]	yes|up	no|up	1
TraesCS2D02G335300.2	TraesCS2D02G335300		Amine oxidase [Source:UniProtKB/TrEMBL;Acc:A0A341RMH3]	yes|down	no|down	1
TraesCS6D02G191300.1	TraesCS6D02G191300		Amine oxidase [Source:UniProtKB/TrEMBL;Acc:A0A341XG79]	yes|down	no|up	1
TraesCS6B02G382000.1	TraesCS6B02G382000		Amino acid transporter AVT1A [Source:Projected from Arabidopsis thaliana (AT2G41190) UniProtKB/Swiss-Prot;Acc:O80668]	yes|up	no|down	1
TraesCS7B02G433400.1	TraesCS7B02G433400		Amino acid transporter AVT6E [Source:Projected from Arabidopsis thaliana (AT1G80510) UniProtKB/Swiss-Prot;Acc:Q9M8L9]	yes|up	no|down	1
TraesCS2A02G467900.1	TraesCS2A02G467900		Aminomethyltransferase [Source:UniProtKB/TrEMBL;Acc:A0A1D5T8H3]	yes|up	no|no test	1
TraesCS2D02G467900.1	TraesCS2D02G467900		Aminomethyltransferase [Source:UniProtKB/TrEMBL;Acc:A0A341RH14]	yes|up	no|down	1
TraesCS4A02G294100.3	TraesCS4A02G294100		Aminopeptidase [Source:UniProtKB/TrEMBL;Acc:A0A1D5X2F1]	yes|down	no|up	1
TraesCS5D02G196500.1	TraesCS5D02G196500		Aminopeptidase [Source:UniProtKB/TrEMBL;Acc:A0A1D5ZME1]	yes|up	no|up	1
TraesCS6B02G213700.1	TraesCS6B02G213700		Aminopeptidase [Source:UniProtKB/TrEMBL;Acc:A0A1D6B0C9]	yes|down	no|down	1
TraesCS4B02G020000.4	TraesCS4B02G020000		Aminopeptidase [Source:UniProtKB/TrEMBL;Acc:A0A341TWU3]	yes|up	no|down	1
TraesCS6A02G182500.1	TraesCS6A02G182500		Aminopeptidase [Source:UniProtKB/TrEMBL;Acc:A0A341WJA0]	yes|down	no|down	1
TraesCS2A02G365000.1	TraesCS2A02G365000		Ammonium transporter [Source:UniProtKB/TrEMBL;Acc:A0A1D5TG44]	yes|up	no|up	1
TraesCS2B02G383600.1	TraesCS2B02G383600		Ammonium transporter [Source:UniProtKB/TrEMBL;Acc:W5BH53]	yes|up	no|up	1
TraesCS3D02G240400.1	TraesCS3D02G240400		AMSH2 [Source:Projected from Arabidopsis thaliana (AT1G10600) UniProtKB/TrEMBL;Acc:A0A178W3T5]	yes|down	no|down	1
TraesCS2D02G555000.2	TraesCS2D02G555000		Anamorsin homolog [Source:UniProtKB/TrEMBL;Acc:A0A1D5UR98]	yes|down	no|down	1
TraesCS2D02G555000.1	TraesCS2D02G555000		Anamorsin homolog [Source:UniProtKB/TrEMBL;Acc:A0A1D5UR98]	yes|down	no|down	1
TraesCS2B02G585100.1	TraesCS2B02G585100		Anamorsin homolog [Source:UniProtKB/TrEMBL;Acc:W5BH20]	yes|down	no|up	1
TraesCS2D02G160000.1	TraesCS2D02G160000		Anaphase-promoting complex subunit 13 [Source:Projected from Arabidopsis thaliana (AT1G73177) UniProtKB/Swiss-Prot;Acc:Q8L981]	yes|down	no|up	1
TraesCS6B02G273900.1	TraesCS6B02G273900		Anaphase-promoting complex subunit 8 [Source:Projected from Arabidopsis thaliana (AT3G48150) UniProtKB/Swiss-Prot;Acc:Q9STS3]	yes|down	no|down	1
TraesCS7A02G145900.1	TraesCS7A02G145900		Ankyrin domain containing protein [Source: Projected from Oryza sativa (Os08g0258200)]	yes|up	no|up	1
TraesCS7D02G194200.1	TraesCS7D02G194200		Ankyrin repeat domain-containing protein EMB506, chloroplastic [Source:Projected from Arabidopsis thaliana (AT5G40160) UniProtKB/Swiss-Prot;Acc:Q9SQK3]	yes|up	no|up	1
TraesCS7A02G193000.1	TraesCS7A02G193000		Ankyrin repeat domain-containing protein EMB506, chloroplastic [Source:Projected from Arabidopsis thaliana (AT5G40160) UniProtKB/Swiss-Prot;Acc:Q9SQK3]	yes|up	no|up	1
TraesCS7A02G193000.2	TraesCS7A02G193000		Ankyrin repeat domain-containing protein EMB506, chloroplastic [Source:Projected from Arabidopsis thaliana (AT5G40160) UniProtKB/Swiss-Prot;Acc:Q9SQK3]	yes|up	no|down	1
TraesCS1A02G239700.1	TraesCS1A02G239700		Annexin [Source:UniProtKB/TrEMBL;Acc:A0A1D5RRV6]	yes|up	no|down	1
TraesCS1D02G239900.1	TraesCS1D02G239900		Annexin [Source:UniProtKB/TrEMBL;Acc:A0A1D5SRH3]	yes|up	no|down	1
TraesCS2A02G129800.1	TraesCS2A02G129800		Annexin [Source:UniProtKB/TrEMBL;Acc:A0A1D5TQK4]	yes|down	no|down	1
TraesCS7D02G181600.1	TraesCS7D02G181600		Annexin [Source:UniProtKB/TrEMBL;Acc:A0A1D6CVU9]	yes|up	no|down	1
TraesCS3D02G479100.1	TraesCS3D02G479100		Annexin [Source:UniProtKB/TrEMBL;Acc:A0A1D6RS67]	yes|down	no|down	1
TraesCS6D02G280300.1	TraesCS6D02G280300		Annexin [Source:UniProtKB/TrEMBL;Acc:A0A341XRW4]	yes|up	no|down	1
TraesCS4D02G278700.1	TraesCS4D02G278700		Annexin [Source:UniProtKB/TrEMBL;Acc:W5ELY8]	yes|up	no|up	1
TraesCS7A02G180100.1	TraesCS7A02G180100		Annexin [Source:UniProtKB/TrEMBL;Acc:W5HJY2]	yes|up	no|down	1
TraesCS5D02G119700.1	TraesCS5D02G119700		AP complex subunit sigma [Source:UniProtKB/TrEMBL;Acc:A0A341VX98]	yes|up	no|up	1
TraesCS7B02G029800.4	TraesCS7B02G029800		AP-1 complex subunit gamma [Source:UniProtKB/TrEMBL;Acc:A0A1D6CGR7]	yes|up	no|up	1
TraesCS2D02G181400.3	TraesCS2D02G181400		APETALA1 (AP1)/ FRUITFULL (FUL)-like MADS box transcription factor, Specification of inflorescence meristem identit [Source: Projected from Oryza sativa (Os07g0605200)]	yes|up	no|up	1
TraesCS2B02G439500.1	TraesCS2B02G439500		APO RNA-binding protein (DUF794) [Source:Projected from Arabidopsis thaliana (AT1G64810) UniProtKB/TrEMBL;Acc:F4I896]	yes|up	no|down	1
TraesCS2A02G420600.2	TraesCS2A02G420600		APO RNA-binding protein (DUF794) [Source:Projected from Arabidopsis thaliana (AT1G64810) UniProtKB/TrEMBL;Acc:F4I896]	yes|up	no|up	1
TraesCS2D02G417300.1	TraesCS2D02G417300		APO RNA-binding protein (DUF794) [Source:Projected from Arabidopsis thaliana (AT1G64810) UniProtKB/TrEMBL;Acc:F4I896]	yes|down	no|down	1
TraesCS3D02G540900.1	TraesCS3D02G540900		Aquaporin TIP1-3 [Source:Projected from Arabidopsis thaliana (AT4G01470) UniProtKB/Swiss-Prot;Acc:O82598]	yes|up	no|down	1
TraesCS3B02G608500.1	TraesCS3B02G608500		Aquaporin TIP1-3 [Source:Projected from Arabidopsis thaliana (AT4G01470) UniProtKB/Swiss-Prot;Acc:O82598]	yes|up	no|down	1
TraesCS2D02G034900.1	TraesCS2D02G034900		Arginase [Source:UniProtKB/TrEMBL;Acc:G3LT25]	yes|down	no|down	1
TraesCS2D02G034900.2	TraesCS2D02G034900		Arginase [Source:UniProtKB/TrEMBL;Acc:G3LT25]	yes|down	no|up	1
TraesCS5A02G446000.2	TraesCS5A02G446000		ARGONAUTE (AGO) family protein, Development of pre-meiotic germ cells, Progression of meiosi [Source: Projected from Oryza sativa (Os03g0800200)]	yes|up	no|up	1
TraesCS4B02G197700.1	TraesCS4B02G197700		Arogenate dehydratase [Source:UniProtKB/TrEMBL;Acc:A0A1D5XFR2]	yes|up	no|up	1
TraesCS4D02G198200.1	TraesCS4D02G198200		Arogenate dehydratase [Source:UniProtKB/TrEMBL;Acc:A0A341UFP9]	yes|up	no|up	1
TraesCS5D02G379700.1	TraesCS5D02G379700		Arogenate dehydratase [Source:UniProtKB/TrEMBL;Acc:A0A341W3L1]	yes|down	no|down	1
TraesCS2B02G308400.1	TraesCS2B02G308400		Arogenate dehydratase [Source:UniProtKB/TrEMBL;Acc:W5BD50]	yes|up	no|up	1
TraesCS3A02G122400.1	TraesCS3A02G122400		Aromatic aminotransferase ISS1 [Source:Projected from Arabidopsis thaliana (AT1G80360) UniProtKB/Swiss-Prot;Acc:Q9C969]	yes|down	no|down	1
TraesCS3B02G141600.1	TraesCS3B02G141600		Aromatic aminotransferase ISS1 [Source:Projected from Arabidopsis thaliana (AT1G80360) UniProtKB/Swiss-Prot;Acc:Q9C969]	yes|down	no|up	1
TraesCS5D02G138500.1	TraesCS5D02G138500		Aromatic L-amino acid decarboxylase (AADC), Serotonin biosynthesi [Source: Projected from Oryza sativa (Os07g0437500)]	yes|up	no|up	1
TraesCS3B02G262900.1	TraesCS3B02G262900		Arp2/3 complex 34 kDa subunit [Source:UniProtKB/TrEMBL;Acc:A0A1D5W1P4]	yes|down	no|up	1
TraesCS2A02G437700.1	TraesCS2A02G437700		ascorbate peroxidase 4 [Source:Projected from Arabidopsis thaliana (AT4G09010) TAIR;Acc:AT4G09010]	yes|up	no|up	1
TraesCS2D02G434500.1	TraesCS2D02G434500		ascorbate peroxidase 4 [Source:Projected from Arabidopsis thaliana (AT4G09010) TAIR;Acc:AT4G09010]	yes|up	no|up	1
TraesCS2B02G457600.1	TraesCS2B02G457600		ascorbate peroxidase 4 [Source:Projected from Arabidopsis thaliana (AT4G09010) TAIR;Acc:AT4G09010]	yes|up	no|down	1
TraesCS4A02G311300.1	TraesCS4A02G311300		Ascorbate transporter, chloroplastic [Source:Projected from Arabidopsis thaliana (AT4G00370) UniProtKB/Swiss-Prot;Acc:Q8GX78]	yes|up	no|up	1
TraesCS6B02G393600.1	TraesCS6B02G393600		Aspartate aminotransferase [Source:UniProtKB/TrEMBL;Acc:A0A1D6AMM3]	yes|up	no|up	1
TraesCS6D02G344200.1	TraesCS6D02G344200		Aspartate aminotransferase [Source:UniProtKB/TrEMBL;Acc:W5GY37]	yes|up	no|down	1
TraesCS7D02G369300.1	TraesCS7D02G369300		Aspartate aminotransferase [Source:UniProtKB/TrEMBL;Acc:W5I3E6]	yes|down	no|down	1
TraesCS5B02G121700.1	TraesCS5B02G121700		Aspartate carbamoyltransferase, chloroplastic [Source:Projected from Arabidopsis thaliana (AT3G20330) UniProtKB/Swiss-Prot;Acc:P49077]	yes|up	no|down	1
TraesCS4A02G337800.1	TraesCS4A02G337800		Aspartokinase [Source:UniProtKB/TrEMBL;Acc:A0A1D5X6L2]	yes|down	no|up	1
TraesCS1D02G327000.2	TraesCS1D02G327000		At1g09850 [Source:Projected from Arabidopsis thaliana (AT1G09850) UniProtKB/TrEMBL;Acc:Q0WVJ5]	yes|down	yes|down	2
TraesCS1D02G327000.1	TraesCS1D02G327000		At1g09850 [Source:Projected from Arabidopsis thaliana (AT1G09850) UniProtKB/TrEMBL;Acc:Q0WVJ5]	yes|down	no|down	1
TraesCS1A02G325400.1	TraesCS1A02G325400		At1g09850 [Source:Projected from Arabidopsis thaliana (AT1G09850) UniProtKB/TrEMBL;Acc:Q0WVJ5]	yes|down	no|down	1
TraesCS7D02G221500.1	TraesCS7D02G221500		At1g14620/T5E21_15 [Source:Projected from Arabidopsis thaliana (AT1G14620) UniProtKB/TrEMBL;Acc:Q8L7U3]	yes|up	no|up	1
TraesCS7D02G221500.2	TraesCS7D02G221500		At1g14620/T5E21_15 [Source:Projected from Arabidopsis thaliana (AT1G14620) UniProtKB/TrEMBL;Acc:Q8L7U3]	yes|up	no|up	1
TraesCS7A02G220600.1	TraesCS7A02G220600		At1g14620/T5E21_15 [Source:Projected from Arabidopsis thaliana (AT1G14620) UniProtKB/TrEMBL;Acc:Q8L7U3]	yes|up	no|up	1
TraesCS7B02G126800.1	TraesCS7B02G126800		At1g14620/T5E21_15 [Source:Projected from Arabidopsis thaliana (AT1G14620) UniProtKB/TrEMBL;Acc:Q8L7U3]	yes|up	no|up	1
TraesCS4B02G334000.1	TraesCS4B02G334000		At1g76060 [Source:Projected from Arabidopsis thaliana (AT1G76060) UniProtKB/TrEMBL;Acc:Q63Z96]	yes|up	no|up	1
TraesCS6B02G173500.2	TraesCS6B02G173500		At2g26000 [Source:Projected from Arabidopsis thaliana (AT2G26000) UniProtKB/TrEMBL;Acc:O80996]	yes|down	no|up	1
TraesCS5D02G501300.1	TraesCS5D02G501300		AT3g09210/F3L24_8 [Source:Projected from Arabidopsis thaliana (AT3G09210) UniProtKB/TrEMBL;Acc:Q94AA3]	yes|up	no|down	1
TraesCS5D02G099800.1	TraesCS5D02G099800		AT3g17170/K14A17_29 [Source:Projected from Arabidopsis thaliana (AT3G17170) UniProtKB/TrEMBL;Acc:Q948R9]	yes|up	no|down	1
TraesCS2D02G450800.1	TraesCS2D02G450800		At3g17670 [Source:Projected from Arabidopsis thaliana (AT3G17668) UniProtKB/TrEMBL;Acc:Q9LUN0]	yes|up	no|up	1
TraesCS6D02G223400.1	TraesCS6D02G223400		AT3G53570 protein [Source:Projected from Arabidopsis thaliana (AT3G53570) UniProtKB/TrEMBL;Acc:B9DH08]	yes|up	no|down	1
TraesCS3D02G225500.1	TraesCS3D02G225500		AT5g40850/MHK7_8 [Source:Projected from Arabidopsis thaliana (AT5G40850) UniProtKB/TrEMBL;Acc:Q42606]	yes|up	no|up	1
TraesCS3B02G256800.1	TraesCS3B02G256800		AT5g40850/MHK7_8 [Source:Projected from Arabidopsis thaliana (AT5G40850) UniProtKB/TrEMBL;Acc:Q42606]	yes|up	no|down	1
TraesCS3A02G227700.1	TraesCS3A02G227700		AT5g40850/MHK7_8 [Source:Projected from Arabidopsis thaliana (AT5G40850) UniProtKB/TrEMBL;Acc:Q42606]	yes|up	no|down	1
TraesCS2B02G365700.1	TraesCS2B02G365700		At5g43050 [Source:Projected from Arabidopsis thaliana (AT5G43050) UniProtKB/TrEMBL;Acc:Q9FMH9]	yes|up	no|up	1
TraesCS2D02G345900.1	TraesCS2D02G345900		At5g43050 [Source:Projected from Arabidopsis thaliana (AT5G43050) UniProtKB/TrEMBL;Acc:Q9FMH9]	yes|up	no|up	1
TraesCS6D02G267700.1	TraesCS6D02G267700		At5g47680 [Source:Projected from Arabidopsis thaliana (AT5G47680) UniProtKB/TrEMBL;Acc:Q9FGI9]	yes|up	no|up	1
TraesCS6D02G298300.1	TraesCS6D02G298300		AT5G65220 protein [Source:Projected from Arabidopsis thaliana (AT5G65220) UniProtKB/TrEMBL;Acc:B9DH43]	yes|up	no|down	1
TraesCS6A02G319100.1	TraesCS6A02G319100		AT5G65220 protein [Source:Projected from Arabidopsis thaliana (AT5G65220) UniProtKB/TrEMBL;Acc:B9DH43]	yes|up	no|down	1
TraesCS6B02G349300.1	TraesCS6B02G349300		AT5G65220 protein [Source:Projected from Arabidopsis thaliana (AT5G65220) UniProtKB/TrEMBL;Acc:B9DH43]	yes|up	no|down	1
TraesCS5A02G503200.2	TraesCS5A02G503200		AT5G66055 protein [Source:Projected from Arabidopsis thaliana (AT5G66055) UniProtKB/TrEMBL;Acc:B9DF91]	yes|up	no|up	1
TraesCS4A02G203800.1	TraesCS4A02G203800		AtACDO1 [Source:Projected from Arabidopsis thaliana (AT4G31390) UniProtKB/TrEMBL;Acc:A0A178V5V0]	yes|up	no|up	1
TraesCS4D02G152600.1	TraesCS4D02G152600		ATARFC1 [Source:Projected from Arabidopsis thaliana (AT3G22950) UniProtKB/TrEMBL;Acc:A0A384KMJ2]	no|down	yes|down	1
TraesCS4D02G034400.1	TraesCS4D02G034400		ATCES1 [Source:Projected from Arabidopsis thaliana (AT4G22330) UniProtKB/TrEMBL;Acc:A0A178UXI2]	yes|down	no|down	1
TraesCSU02G093700.1	TraesCSU02G093700		ATL43 [Source:Projected from Arabidopsis thaliana (AT5G05810) UniProtKB/TrEMBL;Acc:A0A178ULT1]	yes|down	no|up	1
TraesCS7D02G420000.1	TraesCS7D02G420000		ATL43 [Source:Projected from Arabidopsis thaliana (AT5G05810) UniProtKB/TrEMBL;Acc:A0A178ULT1]	yes|down	no|up	1
TraesCS7B02G327800.1	TraesCS7B02G327800		ATL43 [Source:Projected from Arabidopsis thaliana (AT5G05810) UniProtKB/TrEMBL;Acc:A0A178ULT1]	yes|down	no|up	1
TraesCS2B02G046500.1	TraesCS2B02G046500		ATP sulfurylase 2 [Source:Projected from Arabidopsis thaliana (AT1G19920) UniProtKB/Swiss-Prot;Acc:Q43870]	yes|up	no|up	1
TraesCS2D02G031800.1	TraesCS2D02G031800		ATP sulfurylase 2 [Source:Projected from Arabidopsis thaliana (AT1G19920) UniProtKB/Swiss-Prot;Acc:Q43870]	yes|up	no|up	1
TraesCS2A02G032500.1	TraesCS2A02G032500		ATP sulfurylase 2 [Source:Projected from Arabidopsis thaliana (AT1G19920) UniProtKB/Swiss-Prot;Acc:Q43870]	yes|up	no|up	1
TraesCS2A02G547200.1	TraesCS2A02G547200		ATP synthase subunit alpha [Source:UniProtKB/TrEMBL;Acc:A0A341QFI1]	yes|down	no|up	1
TraesCS5A02G019900.1	TraesCS5A02G019900		ATP synthase subunit alpha [Source:UniProtKB/TrEMBL;Acc:A0A341UQ00]	yes|down	no|up	1
TraesCS1B02G400300.2	TraesCS1B02G400300		ATP synthase subunit beta [Source:UniProtKB/TrEMBL;Acc:A0A341P7T5]	yes|up	no|up	1
TraesCS2D02G584400.2	TraesCS2D02G584400		ATP synthase subunit beta [Source:UniProtKB/TrEMBL;Acc:A0A341RKW5]	yes|up	no|up	1
TraesCS2D02G291300.1	TraesCS2D02G291300		ATP synthase subunit d, mitochondrial [Source:UniProtKB/TrEMBL;Acc:W5BEP1]	yes|up	no|up	1
TraesCS5A02G429500.1	TraesCS5A02G429500		ATPase, AAA+ type, core domain containing protein [Source: Projected from Oryza sativa (Os03g0792600)]	yes|up	no|up	1
TraesCS4D02G080700.1	TraesCS4D02G080700		ATP-dependent (S)-NAD(P)H-hydrate dehydratase [Source:UniProtKB/TrEMBL;Acc:W5ETE1]	yes|up	no|up	1
TraesCS1B02G357000.1	TraesCS1B02G357000		ATP-dependent 6-phosphofructokinase [Source:UniProtKB/TrEMBL;Acc:A0A1D5SEJ3]	yes|up	no|down	1
TraesCS1D02G346200.1	TraesCS1D02G346200		ATP-dependent 6-phosphofructokinase [Source:UniProtKB/TrEMBL;Acc:A0A1D5SZG4]	yes|up	no|down	1
TraesCS2B02G350500.1	TraesCS2B02G350500		ATP-dependent 6-phosphofructokinase [Source:UniProtKB/TrEMBL;Acc:A0A1D5U3B7]	yes|down	no|down	1
TraesCS2D02G331200.1	TraesCS2D02G331200		ATP-dependent 6-phosphofructokinase [Source:UniProtKB/TrEMBL;Acc:A0A1D5UP90]	yes|down	no|down	1
TraesCS3A02G107600.1	TraesCS3A02G107600		ATP-dependent 6-phosphofructokinase [Source:UniProtKB/TrEMBL;Acc:A0A1D5VKR9]	yes|down	no|up	1
TraesCS3B02G311900.3	TraesCS3B02G311900		ATP-dependent 6-phosphofructokinase [Source:UniProtKB/TrEMBL;Acc:A0A1D5VNY2]	yes|up	no|up	1
TraesCS5D02G104900.1	TraesCS5D02G104900		ATP-dependent 6-phosphofructokinase [Source:UniProtKB/TrEMBL;Acc:A0A1D6A0Z3]	yes|down	no|down	1
TraesCS7D02G101300.1	TraesCS7D02G101300		ATP-dependent 6-phosphofructokinase [Source:UniProtKB/TrEMBL;Acc:A0A1D6D3B3]	yes|up	no|down	1
TraesCS3B02G126400.1	TraesCS3B02G126400		ATP-dependent 6-phosphofructokinase [Source:UniProtKB/TrEMBL;Acc:W5CU85]	yes|down	no|up	1
TraesCS1D02G202100.1	TraesCS1D02G202100		ATP-dependent Clp protease proteolytic subunit [Source:UniProtKB/TrEMBL;Acc:A0A1D5SW54]	yes|up	no|up	1
TraesCS2D02G372600.1	TraesCS2D02G372600		ATP-dependent Clp protease proteolytic subunit [Source:UniProtKB/TrEMBL;Acc:A0A1D5UFU5]	yes|up	no|up	1
TraesCS3B02G229600.1	TraesCS3B02G229600		ATP-dependent Clp protease proteolytic subunit [Source:UniProtKB/TrEMBL;Acc:A0A1D5VYJ9]	yes|up	no|up	1
TraesCS4B02G165100.1	TraesCS4B02G165100		ATP-dependent Clp protease proteolytic subunit [Source:UniProtKB/TrEMBL;Acc:A0A1D5XK08]	yes|up	no|down	1
TraesCS4D02G157200.1	TraesCS4D02G157200		ATP-dependent Clp protease proteolytic subunit [Source:UniProtKB/TrEMBL;Acc:A0A1D5Y3Z6]	yes|up	no|down	1
TraesCS3A02G197900.1	TraesCS3A02G197900		ATP-dependent Clp protease proteolytic subunit [Source:UniProtKB/TrEMBL;Acc:A0A341RVG7]	yes|up	no|down	1
TraesCS3D02G191100.1	TraesCS3D02G191100		ATP-dependent Clp protease proteolytic subunit [Source:UniProtKB/TrEMBL;Acc:A0A341T4M2]	yes|up	no|down	1
TraesCS4A02G374600.3	TraesCS4A02G374600		ATP-dependent Clp protease proteolytic subunit [Source:UniProtKB/TrEMBL;Acc:A0A341TPH9]	yes|up	no|up	1
TraesCS4A02G139700.1	TraesCS4A02G139700		ATP-dependent Clp protease proteolytic subunit [Source:UniProtKB/TrEMBL;Acc:A0A341TT30]	yes|up	no|down	1
TraesCS4A02G139700.2	TraesCS4A02G139700		ATP-dependent Clp protease proteolytic subunit [Source:UniProtKB/TrEMBL;Acc:A0A341TT30]	yes|up	no|down	1
TraesCS7A02G076400.2	TraesCS7A02G076400		ATP-dependent Clp protease proteolytic subunit [Source:UniProtKB/TrEMBL;Acc:A0A341XZ21]	yes|up	no|up	1
TraesCS1B02G213300.1	TraesCS1B02G213300		ATP-dependent Clp protease proteolytic subunit [Source:UniProtKB/TrEMBL;Acc:W5A4Z1]	yes|up	no|up	1
TraesCS4B02G181600.1	TraesCS4B02G181600		ATP-dependent Clp protease proteolytic subunit [Source:UniProtKB/TrEMBL;Acc:W5E1T5]	yes|up	no|up	1
TraesCS4D02G184400.1	TraesCS4D02G184400		ATP-dependent Clp protease proteolytic subunit [Source:UniProtKB/TrEMBL;Acc:W5EJA6]	yes|up	no|down	1
TraesCS2A02G103300.1	TraesCS2A02G103300		ATP-dependent DNA helicase [Source:UniProtKB/TrEMBL;Acc:A0A341PY02]	yes|up	no|up	1
TraesCS2B02G120600.1	TraesCS2B02G120600		ATP-dependent DNA helicase [Source:UniProtKB/TrEMBL;Acc:A0A341QL51]	yes|up	no|up	1
TraesCS2D02G102800.1	TraesCS2D02G102800		ATP-dependent DNA helicase [Source:UniProtKB/TrEMBL;Acc:A0A341R7Q5]	yes|up	no|down	1
TraesCS6B02G048200.1	TraesCS6B02G048200		ATP-dependent helicase BRM [Source:Projected from Arabidopsis thaliana (AT2G46020) UniProtKB/Swiss-Prot;Acc:Q6EVK6]	yes|down	no|up	1
TraesCS3D02G230100.1	TraesCS3D02G230100		ATP-dependent zinc metalloprotease FTSH 11, chloroplastic/mitochondrial [Source:Projected from Arabidopsis thaliana (AT5G53170) UniProtKB/Swiss-Prot;Acc:Q9FGM0]	yes|up	no|down	1
TraesCS5D02G224100.2	TraesCS5D02G224100		AT-rich interactive domain-containing protein 4 [Source:Projected from Arabidopsis thaliana (AT3G43240) UniProtKB/Swiss-Prot;Acc:Q6NQ79]	yes|up	no|up	1
TraesCS5A02G216100.1	TraesCS5A02G216100		AT-rich interactive domain-containing protein 4 [Source:Projected from Arabidopsis thaliana (AT3G43240) UniProtKB/Swiss-Prot;Acc:Q6NQ79]	no|down	yes|up	1
TraesCS5B02G214600.2	TraesCS5B02G214600		AT-rich interactive domain-containing protein 4 [Source:Projected from Arabidopsis thaliana (AT3G43240) UniProtKB/Swiss-Prot;Acc:Q6NQ79]	yes|down	no|up	1
TraesCS3A02G344400.2	TraesCS3A02G344400		ATSIK [Source:Projected from Arabidopsis thaliana (AT3G08760) UniProtKB/TrEMBL;Acc:A0A384KX76]	yes|down	no|down	1
TraesCS3D02G494600.2	TraesCS3D02G494600		A-type response regulator, Cytokinin signalin [Source: Projected from Oryza sativa (Os01g0952500)]	yes|up	no|up	1
TraesCS6A02G221800.1	TraesCS6A02G221800		A-type response regulator, Cytokinin signalin [Source: Projected from Oryza sativa (Os02g0631700)]	yes|up	no|no test	1
TraesCS6A02G416400.1	TraesCS6A02G416400		A-type response regulator, Cytokinin signalin [Source: Projected from Oryza sativa (Os02g0830200)]	yes|down	no|up	1
TraesCS2B02G582300.1	TraesCS2B02G582300		A-type response regulator, Cytokinin signalin [Source: Projected from Oryza sativa (Os04g0673300)]	yes|up	no|down	1
TraesCS2A02G551100.1	TraesCS2A02G551100		A-type response regulator, Cytokinin signalin [Source: Projected from Oryza sativa (Os04g0673300)]	yes|up	no|down	1
TraesCS2D02G552200.1	TraesCS2D02G552200		A-type response regulator, Cytokinin signalin [Source: Projected from Oryza sativa (Os04g0673300)]	yes|up	yes|down	2
TraesCS6B02G066500.1	TraesCS6B02G066500		Autophagy protein 5 [Source:UniProtKB/TrEMBL;Acc:A0A1D6B0T3]	yes|down	no|up	1
TraesCS5D02G163400.1	TraesCS5D02G163400		Autophagy-related protein [Source:UniProtKB/TrEMBL;Acc:A0A341VWJ6]	yes|down	no|down	1
TraesCS2A02G224000.1	TraesCS2A02G224000		Autophagy-related protein [Source:UniProtKB/TrEMBL;Acc:Q7XY24]	yes|down	no|down	1
TraesCS2D02G229900.1	TraesCS2D02G229900		Autophagy-related protein [Source:UniProtKB/TrEMBL;Acc:Q7XY24]	yes|down	no|down	1
TraesCS2B02G491200.1	TraesCS2B02G491200		Autophagy-related protein [Source:UniProtKB/TrEMBL;Acc:U3PVX7]	yes|down	no|down	1
TraesCS2A02G468300.1	TraesCS2A02G468300		Autophagy-related protein [Source:UniProtKB/TrEMBL;Acc:U3Q019]	yes|down	no|down	1
TraesCS5A02G158000.1	TraesCS5A02G158000		Autophagy-related protein [Source:UniProtKB/TrEMBL;Acc:U3Q3C6]	yes|down	no|down	1
TraesCS5B02G155700.1	TraesCS5B02G155700		Autophagy-related protein [Source:UniProtKB/TrEMBL;Acc:W5FDE3]	yes|down	no|down	1
TraesCS6A02G353600.1	TraesCS6A02G353600		Autophagy-related protein 18b [Source:Projected from Arabidopsis thaliana (AT4G30510) UniProtKB/Swiss-Prot;Acc:Q8H1Q8]	yes|down	no|down	1
TraesCS3D02G318200.1	TraesCS3D02G318200		Autophagy-related protein 18f [Source:Projected from Arabidopsis thaliana (AT5G54730) UniProtKB/Swiss-Prot;Acc:Q9FH32]	yes|down	no|down	1
TraesCS3B02G353900.1	TraesCS3B02G353900		Autophagy-related protein 18f [Source:Projected from Arabidopsis thaliana (AT5G54730) UniProtKB/Swiss-Prot;Acc:Q9FH32]	yes|down	no|down	1
TraesCS1D02G221700.1	TraesCS1D02G221700		Autophagy-related protein 3 [Source:UniProtKB/TrEMBL;Acc:U3Q004]	yes|down	no|down	1
TraesCS1A02G220200.2	TraesCS1A02G220200		Autophagy-related protein 3 [Source:UniProtKB/TrEMBL;Acc:W4ZQ08]	yes|down	no|down	1
TraesCS1A02G220200.1	TraesCS1A02G220200		Autophagy-related protein 3 [Source:UniProtKB/TrEMBL;Acc:W4ZQ08]	yes|down	no|down	1
TraesCS3D02G231900.2	TraesCS3D02G231900		Autophagy-related protein 7b [Source:UniProtKB/TrEMBL;Acc:U3PY15]	yes|down	no|down	1
TraesCS4A02G079800.1	TraesCS4A02G079800		Autophagy-related protein 9 [Source:UniProtKB/TrEMBL;Acc:A0A1D5XDQ4]	yes|down	no|down	1
0	TraesCS3B02G361500		Auxin efflux carrier component [Source:UniProtKB/TrEMBL;Acc:A0A077S438]	yes|down	no|down	1
TraesCS6B02G337300.4	TraesCS6B02G337300		Auxin efflux carrier component [Source:UniProtKB/TrEMBL;Acc:A0A341X3M9]	yes|up	no|down	1
TraesCS1A02G396400.1	TraesCS1A02G396400		Auxin response factor [Source:UniProtKB/TrEMBL;Acc:A0A1D5RW81]	yes|down	no|down	1
TraesCS1B02G173700.1	TraesCS1B02G173700		Auxin response factor [Source:UniProtKB/TrEMBL;Acc:A0A1D5SG93]	yes|down	no|up	1
TraesCS1D02G337400.1	TraesCS1D02G337400		Auxin response factor [Source:UniProtKB/TrEMBL;Acc:A0A1D5SYL7]	yes|up	no|down	1
TraesCS3A02G246000.1	TraesCS3A02G246000		Auxin response factor [Source:UniProtKB/TrEMBL;Acc:A0A1D5VCE0]	yes|up	no|up	1
TraesCS3B02G486000.1	TraesCS3B02G486000		Auxin response factor [Source:UniProtKB/TrEMBL;Acc:A0A1D5W241]	yes|up	no|up	1
TraesCS3D02G442000.7	TraesCS3D02G442000		Auxin response factor [Source:UniProtKB/TrEMBL;Acc:A0A1D5WKR6]	yes|up	no|down	1
TraesCS3D02G442000.2	TraesCS3D02G442000		Auxin response factor [Source:UniProtKB/TrEMBL;Acc:A0A1D5WKR6]	yes|up	no|down	1
TraesCS6B02G141300.1	TraesCS6B02G141300		Auxin response factor [Source:UniProtKB/TrEMBL;Acc:A0A1D6B073]	yes|down	no|down	1
TraesCS6B02G167100.2	TraesCS6B02G167100		Auxin response factor [Source:UniProtKB/TrEMBL;Acc:A0A1D6B080]	yes|down	no|down	1
TraesCS7B02G346700.1	TraesCS7B02G346700		Auxin response factor [Source:UniProtKB/TrEMBL;Acc:A0A1D6C1P2]	yes|down	no|down	1
TraesCS7D02G250100.2	TraesCS7D02G250100		Auxin response factor [Source:UniProtKB/TrEMBL;Acc:A0A1D6D327]	yes|up	no|down	1
TraesCS1D02G404400.1	TraesCS1D02G404400		Auxin response factor [Source:UniProtKB/TrEMBL;Acc:A0A1D6RG09]	yes|up	no|down	1
TraesCS1A02G334900.1	TraesCS1A02G334900		Auxin response factor [Source:UniProtKB/TrEMBL;Acc:A0A341NQM1]	yes|up	no|down	1
TraesCS3B02G273400.1	TraesCS3B02G273400		Auxin response factor [Source:UniProtKB/TrEMBL;Acc:A0A341SEY6]	yes|down	no|down	1
TraesCS7A02G160800.2	TraesCS7A02G160800		Auxin response factor [Source:UniProtKB/TrEMBL;Acc:A0A341XR18]	yes|up	no|down	1
TraesCS6D02G102300.1	TraesCS6D02G102300		Auxin response factor [Source:UniProtKB/TrEMBL;Acc:W5H3M2]	yes|down	no|down	1
TraesCS1B02G100300.2	TraesCS1B02G100300		Auxin-responsive protein [Source:UniProtKB/TrEMBL;Acc:A0A1D5SLT6]	yes|down	no|up	1
TraesCS1B02G100300.3	TraesCS1B02G100300		Auxin-responsive protein [Source:UniProtKB/TrEMBL;Acc:A0A1D5SLT6]	yes|down	no|up	1
TraesCS1B02G100300.1	TraesCS1B02G100300		Auxin-responsive protein [Source:UniProtKB/TrEMBL;Acc:A0A1D5SLT6]	yes|down	no|no test	1
TraesCS2D02G506900.1	TraesCS2D02G506900		Auxin-responsive protein [Source:UniProtKB/TrEMBL;Acc:A0A1D5ULY3]	yes|down	no|down	1
TraesCS3D02G162700.1	TraesCS3D02G162700		Auxin-responsive protein [Source:UniProtKB/TrEMBL;Acc:A0A1D5WVD4]	yes|up	no|down	1
TraesCS5A02G058600.1	TraesCS5A02G058600		Auxin-responsive protein [Source:UniProtKB/TrEMBL;Acc:A0A1D5YV70]	yes|up	no|down	1
TraesCS5B02G386800.1	TraesCS5B02G386800		Auxin-responsive protein [Source:UniProtKB/TrEMBL;Acc:A0A1D5Z6N2]	yes|up	no|down	1
TraesCS5D02G069300.1	TraesCS5D02G069300		Auxin-responsive protein [Source:UniProtKB/TrEMBL;Acc:A0A1D6A1Z2]	yes|up	no|down	1
TraesCS6D02G378300.2	TraesCS6D02G378300		Auxin-responsive protein [Source:UniProtKB/TrEMBL;Acc:A0A1D6BAS5]	yes|up	no|down	1
TraesCS1A02G390200.1	TraesCS1A02G390200		Auxin-responsive protein [Source:UniProtKB/TrEMBL;Acc:A0A1D6RD34]	yes|up	no|down	1
TraesCS5B02G058500.1	TraesCS5B02G058500		Auxin-responsive protein [Source:UniProtKB/TrEMBL;Acc:A0A1D6S448]	yes|up	no|down	1
TraesCS1A02G118400.1	TraesCS1A02G118400		Auxin-responsive protein [Source:UniProtKB/TrEMBL;Acc:A0A341NTU1]	yes|up	no|down	1
TraesCS3A02G270000.1	TraesCS3A02G270000		Auxin-responsive protein [Source:UniProtKB/TrEMBL;Acc:A0A341RYD1]	yes|up	no|up	1
TraesCS5A02G058700.1	TraesCS5A02G058700		Auxin-responsive protein [Source:UniProtKB/TrEMBL;Acc:A0A341W2P9]	yes|up	no|down	1
TraesCS5D02G069200.1	TraesCS5D02G069200		Auxin-responsive protein [Source:UniProtKB/TrEMBL;Acc:A0A341W2P9]	yes|up	no|down	1
TraesCS6A02G111900.1	TraesCS6A02G111900		Auxin-responsive protein [Source:UniProtKB/TrEMBL;Acc:A0A341WD62]	yes|up	no|up	1
TraesCS6A02G373300.1	TraesCS6A02G373300		Auxin-responsive protein [Source:UniProtKB/TrEMBL;Acc:A0A341WR04]	yes|up	no|down	1
TraesCS6B02G432800.2	TraesCS6B02G432800		Auxin-responsive protein [Source:UniProtKB/TrEMBL;Acc:A0A341X497]	yes|up	no|up	1
TraesCS5A02G382600.1	TraesCS5A02G382600		Auxin-responsive protein [Source:UniProtKB/TrEMBL;Acc:Q7XTK5]	yes|up	no|down	1
TraesCS3A02G276500.1	TraesCS3A02G276500		Auxin-responsive protein [Source:UniProtKB/TrEMBL;Acc:W5CHN9]	yes|down	no|down	1
TraesCS5B02G381900.1	TraesCS5B02G381900		Auxin-responsive protein [Source:UniProtKB/TrEMBL;Acc:W5FJU4]	yes|down	no|down	1
TraesCS3B02G278000.1	TraesCS3B02G278000		B3 domain-containing transcription factor FUS3 [Source:Projected from Arabidopsis thaliana (AT3G26790) UniProtKB/Swiss-Prot;Acc:Q9LW31]	yes|down	no|no test	1
TraesCS1D02G343400.1	TraesCS1D02G343400		BAHD acyltransferase DCR [Source:Projected from Arabidopsis thaliana (AT5G23940) UniProtKB/Swiss-Prot;Acc:Q9FF86]	yes|up	no|no test	1
TraesCS1B02G091500.1	TraesCS1B02G091500		Basic region/leucine zipper protein [Source:UniProtKB/TrEMBL;Acc:A9ZPJ0]	yes|down	no|down	1
TraesCS1D02G075500.1	TraesCS1D02G075500		Basic region/leucine zipper protein [Source:UniProtKB/TrEMBL;Acc:A9ZPJ2]	yes|down	no|down	1
TraesCS6A02G083200.1	TraesCS6A02G083200		Bax inhibitor 1-like protein [Source:UniProtKB/TrEMBL;Acc:E2I9G8]	yes|down	no|down	1
TraesCS3A02G483000.1	TraesCS3A02G483000		Beta-1,3-glucanase [Source:UniProtKB/TrEMBL;Acc:Q4JH28]	yes|up	no|down	1
TraesCS3A02G481500.1	TraesCS3A02G481500		Beta-1,3-glucanase [Source:UniProtKB/TrEMBL;Acc:Q9XEN5]	yes|up	no|up	1
TraesCS1D02G218000.1	TraesCS1D02G218000		Beta-amylase [Source:UniProtKB/TrEMBL;Acc:A0A1D5T0S0]	yes|down	no|down	1
TraesCS2A02G120800.1	TraesCS2A02G120800		Beta-amylase [Source:UniProtKB/TrEMBL;Acc:A0A1D5TL23]	yes|down	no|down	1
TraesCS2A02G215100.2	TraesCS2A02G215100		Beta-amylase [Source:UniProtKB/TrEMBL;Acc:A0A1D5TQ63]	yes|up	no|up	1
TraesCS2A02G215300.1	TraesCS2A02G215300		Beta-amylase [Source:UniProtKB/TrEMBL;Acc:A0A1D5TQ66]	yes|up	no|up	1
TraesCS5A02G513200.1	TraesCS5A02G513200		Beta-amylase [Source:UniProtKB/TrEMBL;Acc:A0A1D5YMH3]	yes|down	no|down	1
TraesCS2B02G240200.2	TraesCS2B02G240200		Beta-amylase [Source:UniProtKB/TrEMBL;Acc:A0A341QKS2]	yes|up	no|no test	1
TraesCS2D02G221000.1	TraesCS2D02G221000		Beta-amylase [Source:UniProtKB/TrEMBL;Acc:A0A341R889]	yes|up	no|up	1
TraesCS2A02G396200.1	TraesCS2A02G396200		Beta-carotene hydroxylase A1 [Source:UniProtKB/TrEMBL;Acc:K7XPR4]	yes|down	no|down	1
TraesCS4D02G314400.1	TraesCS4D02G314400		Beta-carotene hydroxylase D2 [Source:UniProtKB/TrEMBL;Acc:K7XJR8]	yes|down	no|up	1
TraesCS7B02G319100.1	TraesCS7B02G319100		Beta-carotene isomerase D27, chloroplastic [Source:Projected from Arabidopsis thaliana (AT1G03055) UniProtKB/Swiss-Prot;Acc:Q7XA78]	yes|up	no|down	1
TraesCS7A02G418900.1	TraesCS7A02G418900		Beta-carotene isomerase D27, chloroplastic [Source:Projected from Arabidopsis thaliana (AT1G03055) UniProtKB/Swiss-Prot;Acc:Q7XA78]	yes|up	no|down	1
TraesCS1B02G278400.1	TraesCS1B02G278400		Beta-galactosidase [Source:UniProtKB/TrEMBL;Acc:A0A1D5S647]	yes|down	no|down	1
TraesCS3B02G235100.1	TraesCS3B02G235100		Beta-galactosidase [Source:UniProtKB/TrEMBL;Acc:A0A1D5VP83]	yes|up	no|down	1
TraesCS4A02G022500.2	TraesCS4A02G022500		Beta-galactosidase [Source:UniProtKB/TrEMBL;Acc:A0A1D5XEC8]	yes|down	no|up	1
TraesCS4B02G220500.1	TraesCS4B02G220500		Beta-galactosidase [Source:UniProtKB/TrEMBL;Acc:A0A1D5XH74]	yes|up	no|down	1
TraesCS6B02G214100.1	TraesCS6B02G214100		Beta-galactosidase [Source:UniProtKB/TrEMBL;Acc:A0A1D6B1Q5]	yes|down	no|down	1
TraesCS7B02G264200.1	TraesCS7B02G264200		Beta-galactosidase [Source:UniProtKB/TrEMBL;Acc:A0A1D6C8D7]	yes|down	no|down	1
TraesCS7D02G359500.1	TraesCS7D02G359500		Beta-galactosidase [Source:UniProtKB/TrEMBL;Acc:A0A1D6CMU2]	yes|down	no|down	1
TraesCS6A02G185400.1	TraesCS6A02G185400		Beta-galactosidase [Source:UniProtKB/TrEMBL;Acc:A0A341WF91]	yes|down	no|up	1
TraesCS3A02G398000.1	TraesCS3A02G398000		Beta-glucosidase [Source:UniProtKB/TrEMBL;Acc:A0A1D5VCF7]	yes|up	no|down	1
TraesCS4D02G242600.1	TraesCS4D02G242600		Beta-hexosaminidase [Source:UniProtKB/TrEMBL;Acc:A0A1D5XX55]	yes|up	no|down	1
TraesCS5D02G292000.1	TraesCS5D02G292000		Beta-ureidopropionase [Source:Projected from Arabidopsis thaliana (AT5G64370) UniProtKB/Swiss-Prot;Acc:Q8H183]	yes|down	no|up	1
TraesCS5B02G283800.2	TraesCS5B02G283800		Beta-ureidopropionase [Source:Projected from Arabidopsis thaliana (AT5G64370) UniProtKB/Swiss-Prot;Acc:Q8H183]	yes|down	no|up	1
TraesCS5A02G284600.1	TraesCS5A02G284600		Beta-ureidopropionase [Source:Projected from Arabidopsis thaliana (AT5G64370) UniProtKB/Swiss-Prot;Acc:Q8H183]	yes|down	no|up	1
TraesCS1D02G265400.1	TraesCS1D02G265400		Bidirectional sugar transporter SWEET [Source:UniProtKB/TrEMBL;Acc:A0A1D5SPS7]	yes|down	no|up	1
TraesCS3D02G403300.1	TraesCS3D02G403300		Bidirectional sugar transporter SWEET [Source:UniProtKB/TrEMBL;Acc:A0A1D5WFL2]	yes|up	no|down	1
TraesCS5A02G038900.1	TraesCS5A02G038900		Bidirectional sugar transporter SWEET [Source:UniProtKB/TrEMBL;Acc:A0A1D5YSL2]	yes|up	no|up	1
TraesCS6B02G248300.1	TraesCS6B02G248300		Bidirectional sugar transporter SWEET [Source:UniProtKB/TrEMBL;Acc:A0A1D6APN4]	yes|down	no|down	1
TraesCS6D02G367300.1	TraesCS6D02G367300		Bidirectional sugar transporter SWEET [Source:UniProtKB/TrEMBL;Acc:A0A1D6B4L6]	yes|up	no|up	1
TraesCS7A02G159800.1	TraesCS7A02G159800		Bidirectional sugar transporter SWEET [Source:UniProtKB/TrEMBL;Acc:A0A1D6BWP6]	yes|down	no|up	1
TraesCS3A02G255300.1	TraesCS3A02G255300		Bidirectional sugar transporter SWEET [Source:UniProtKB/TrEMBL;Acc:A0A341RXT8]	yes|up	no|down	1
TraesCS6D02G367200.2	TraesCS6D02G367200		Bidirectional sugar transporter SWEET [Source:UniProtKB/TrEMBL;Acc:A0A341XUY0]	yes|up	no|down	1
TraesCS7B02G064600.1	TraesCS7B02G064600		Bidirectional sugar transporter SWEET [Source:UniProtKB/TrEMBL;Acc:A0A341Y818]	yes|down	no|up	1
TraesCS7B02G064400.1	TraesCS7B02G064400		Bidirectional sugar transporter SWEET [Source:UniProtKB/TrEMBL;Acc:A0A341Y818]	yes|down	no|down	1
TraesCS1A02G265200.1	TraesCS1A02G265200		Bidirectional sugar transporter SWEET [Source:UniProtKB/TrEMBL;Acc:W4ZLL9]	yes|down	no|down	1
TraesCS1B02G066900.1	TraesCS1B02G066900		Bidirectional sugar transporter SWEET [Source:UniProtKB/TrEMBL;Acc:W5A8F0]	yes|down	no|up	1
TraesCS3B02G287200.1	TraesCS3B02G287200		Bidirectional sugar transporter SWEET [Source:UniProtKB/TrEMBL;Acc:W5CT15]	yes|up	no|no test	1
TraesCS4A02G140500.1	TraesCS4A02G140500		Bidirectional sugar transporter SWEET [Source:UniProtKB/TrEMBL;Acc:W5DXV1]	yes|up	no|down	1
TraesCS6A02G382400.1	TraesCS6A02G382400		Bidirectional sugar transporter SWEET [Source:UniProtKB/TrEMBL;Acc:W5G7J1]	yes|up	no|up	1
TraesCS6B02G176800.1	TraesCS6B02G176800		Bidirectional sugar transporter SWEET [Source:UniProtKB/TrEMBL;Acc:W5GS45]	yes|down	no|down	1
TraesCS6D02G138000.1	TraesCS6D02G138000		Bidirectional sugar transporter SWEET [Source:UniProtKB/TrEMBL;Acc:W5H5P8]	yes|down	no|down	1
TraesCS4D02G185300.1	TraesCS4D02G185300		Bifunctional TENA-E protein [Source:Projected from Arabidopsis thaliana (AT3G16990) UniProtKB/Swiss-Prot;Acc:Q9ASY9]	yes|up	no|up	1
TraesCS6D02G058700.1	TraesCS6D02G058700		binding to TOMV RNA 1L (long form) [Source:Projected from Arabidopsis thaliana (AT5G04430) TAIR;Acc:AT5G04430]	yes|up	no|up	1
TraesCS7D02G267400.1	TraesCS7D02G267400		Biotin synthase, mitochondrial [Source:Projected from Arabidopsis thaliana (AT2G43360) UniProtKB/Swiss-Prot;Acc:P54967]	yes|up	no|up	1
TraesCS6D02G161500.1	TraesCS6D02G161500		Branched-chain amino acid aminotransferase like protein [Source:Projected from Arabidopsis thaliana (AT5G57850) UniProtKB/TrEMBL;Acc:Q0WW83]	yes|up	no|down	1
TraesCS1B02G222500.1	TraesCS1B02G222500		Branched-chain-amino-acid aminotransferase [Source:UniProtKB/TrEMBL;Acc:A0A1D5S846]	yes|up	no|up	1
TraesCS5A02G531200.1	TraesCS5A02G531200		Branched-chain-amino-acid aminotransferase [Source:UniProtKB/TrEMBL;Acc:A0A1D5YIF2]	yes|up	no|down	1
TraesCS2D02G266900.1	TraesCS2D02G266900		BTB/POZ and MATH domain-containing protein 3 [Source:Projected from Arabidopsis thaliana (AT2G39760) UniProtKB/Swiss-Prot;Acc:O22286]	yes|down	no|down	1
TraesCS2A02G255800.1	TraesCS2A02G255800		BTB/POZ and MATH domain-containing protein 3 [Source:Projected from Arabidopsis thaliana (AT2G39760) UniProtKB/Swiss-Prot;Acc:O22286]	yes|down	no|down	1
TraesCS2A02G255800.2	TraesCS2A02G255800		BTB/POZ and MATH domain-containing protein 3 [Source:Projected from Arabidopsis thaliana (AT2G39760) UniProtKB/Swiss-Prot;Acc:O22286]	yes|up	no|down	1
TraesCS3D02G394800.1	TraesCS3D02G394800		BTB/POZ and TAZ domain-containing protein 3 [Source:Projected from Arabidopsis thaliana (AT1G05690) UniProtKB/Swiss-Prot;Acc:Q9SYL0]	yes|down	no|down	1
TraesCS1A02G072600.1	TraesCS1A02G072600		BZIP transcription factor [Source:UniProtKB/TrEMBL;Acc:Q53UC7]	yes|down	no|down	1
TraesCS3B02G411300.1	TraesCS3B02G411300		BZIP transcription factor domain containing protein, expressed [Source:UniProtKB/TrEMBL;Acc:D8L9L9]	yes|down	no|up	1
TraesCS3D02G371900.2	TraesCS3D02G371900		bZIP transcription factor, Abiotic stress response, ABA signaling, Suppressor of floral transition upon drought stres [Source: Projected from Oryza sativa (Os01g0867300)]	yes|down	no|up	1
TraesCS3D02G371900.1	TraesCS3D02G371900		bZIP transcription factor, Abiotic stress response, ABA signaling, Suppressor of floral transition upon drought stres [Source: Projected from Oryza sativa (Os01g0867300)]	yes|down	no|up	1
TraesCS7D02G171300.1	TraesCS7D02G171300		bZIP transcription factor, Positive regulator of ABA signaling, Drought toleranc [Source: Projected from Oryza sativa (Os06g0211200)]	yes|down	no|up	1
TraesCS6D02G312800.1	TraesCS6D02G312800		bZIP transcription factor, Regulation of ABA signaling and biosynthesis, Drought resistanc [Source: Projected from Oryza sativa (Os02g0766700)]	yes|down	no|up	1
TraesCS5A02G477400.1	TraesCS5A02G477400		C2H2 zinc finger protein [Source:UniProtKB/TrEMBL;Acc:B0ZYZ0]	yes|down	no|down	1
TraesCS4B02G272300.1	TraesCS4B02G272300		Ca2+-permeable mechanosensitive channel, Regulation of plasma membrane Ca2+ influx, ROS generation induced by hypo-osmotic stres [Source: Projected from Oryza sativa (Os03g0157300)]	yes|up	no|up	1
TraesCS4D02G068700.1	TraesCS4D02G068700		Calcineurin B-like protein 3 [Source:UniProtKB/TrEMBL;Acc:V9LSL7]	yes|down	no|down	1
TraesCS1D02G358400.1	TraesCS1D02G358400		Calcineurin B-like protein 4 [Source:UniProtKB/TrEMBL;Acc:V9LSA1]	yes|down	no|down	1
TraesCS3A02G053300.1	TraesCS3A02G053300		Calcineurin B-like protein 9 [Source:UniProtKB/TrEMBL;Acc:A0A1C9HJH4]	yes|down	no|down	1
TraesCS6D02G271900.1	TraesCS6D02G271900		Calcium sensing receptor, chloroplastic [Source:Projected from Arabidopsis thaliana (AT5G23060) UniProtKB/Swiss-Prot;Acc:Q9FN48]	yes|up	no|up	1
TraesCS6A02G290600.1	TraesCS6A02G290600		Calcium sensing receptor, chloroplastic [Source:Projected from Arabidopsis thaliana (AT5G23060) UniProtKB/Swiss-Prot;Acc:Q9FN48]	yes|up	no|down	1
TraesCS5A02G490200.2	TraesCS5A02G490200		Calcium-dependent protein kinase, isoform 11 (EC 2.7.1.-) (CDPK 11) [Source: Projected from Oryza sativa (Os03g0128700)]	yes|down	no|down	1
TraesCS4A02G234700.1	TraesCS4A02G234700		Calcium-transporting ATPase [Source:UniProtKB/TrEMBL;Acc:A0A1D5WY83]	yes|up	no|up	1
TraesCS5A02G068700.1	TraesCS5A02G068700		Calcium-transporting ATPase [Source:UniProtKB/TrEMBL;Acc:A0A1D5YUD8]	yes|up	no|up	1
TraesCS6A02G152700.4	TraesCS6A02G152700		Calcium-transporting ATPase [Source:UniProtKB/TrEMBL;Acc:A0A1D6AEQ6]	yes|down	no|down	1
TraesCS6B02G180700.5	TraesCS6B02G180700		Calcium-transporting ATPase [Source:UniProtKB/TrEMBL;Acc:A0A1D6AZF3]	yes|down	no|down	1
TraesCS1A02G312300.1	TraesCS1A02G312300		Calcium-transporting ATPase [Source:UniProtKB/TrEMBL;Acc:A0A341NPV7]	yes|down	no|down	1
TraesCS1D02G312500.2	TraesCS1D02G312500		Calcium-transporting ATPase [Source:UniProtKB/TrEMBL;Acc:A0A341PLG8]	yes|down	no|up	1
TraesCS5B02G135200.2	TraesCS5B02G135200		Calcium-transporting ATPase [Source:UniProtKB/TrEMBL;Acc:A0A341VCK4]	yes|down	no|down	1
TraesCS7B02G150600.8	TraesCS7B02G150600		Calcium-transporting ATPase [Source:UniProtKB/TrEMBL;Acc:A0A341YSV0]	yes|down	no|down	1
TraesCS7D02G252900.7	TraesCS7D02G252900		Calcium-transporting ATPase [Source:UniProtKB/TrEMBL;Acc:A0A341YWH3]	yes|down	no|down	1
TraesCS5D02G080700.1	TraesCS5D02G080700		Calcium-transporting ATPase [Source:UniProtKB/TrEMBL;Acc:W5G3C0]	yes|up	no|up	1
TraesCS2D02G382300.1	TraesCS2D02G382300		Caleosin [Source:UniProtKB/TrEMBL;Acc:A0A1B5GE57]	yes|down	no|down	1
TraesCS6D02G276900.1	TraesCS6D02G276900		Caleosin [Source:UniProtKB/TrEMBL;Acc:W5GZH6]	yes|down	no|up	1
TraesCS6B02G326500.1	TraesCS6B02G326500		Caleosin [Source:UniProtKB/TrEMBL;Acc:X4Y244]	yes|down	no|down	1
TraesCS6B02G439700.1	TraesCS6B02G439700		Calmodulin-binding receptor-like cytoplasmic kinase 1 [Source:Projected from Arabidopsis thaliana (AT5G58940) UniProtKB/Swiss-Prot;Acc:Q9FIL7]	yes|down	no|down	1
TraesCS3A02G399000.1	TraesCS3A02G399000		Calreticulin-3 [Source:Projected from Arabidopsis thaliana (AT1G08450) UniProtKB/Swiss-Prot;Acc:O04153]	yes|up	no|down	1
TraesCS3B02G432000.1	TraesCS3B02G432000		Calreticulin-3 [Source:Projected from Arabidopsis thaliana (AT1G08450) UniProtKB/Swiss-Prot;Acc:O04153]	yes|up	no|down	1
TraesCS3D02G393200.1	TraesCS3D02G393200		Calreticulin-3 [Source:Projected from Arabidopsis thaliana (AT1G08450) UniProtKB/Swiss-Prot;Acc:O04153]	yes|up	no|up	1
TraesCS3B02G259300.2	TraesCS3B02G259300		Carbonic anhydrase [Source:UniProtKB/TrEMBL;Acc:A0A077RST2]	yes|up	no|up	1
TraesCS3B02G259300.1	TraesCS3B02G259300		Carbonic anhydrase [Source:UniProtKB/TrEMBL;Acc:A0A077RST2]	yes|up	no|down	1
TraesCS3D02G223300.1	TraesCS3D02G223300		Carbonic anhydrase [Source:UniProtKB/TrEMBL;Acc:A0A1D5WHU8]	yes|up	no|down	1
TraesCS3D02G223300.3	TraesCS3D02G223300		Carbonic anhydrase [Source:UniProtKB/TrEMBL;Acc:A0A1D5WHU8]	yes|up	no|up	1
TraesCS3D02G223300.2	TraesCS3D02G223300		Carbonic anhydrase [Source:UniProtKB/TrEMBL;Acc:A0A1D5WHU8]	yes|up	no|up	1
TraesCS3A02G230000.3	TraesCS3A02G230000		Carbonic anhydrase [Source:UniProtKB/TrEMBL;Acc:A0A1D6D888]	yes|up	no|up	1
TraesCS3A02G230000.2	TraesCS3A02G230000		Carbonic anhydrase [Source:UniProtKB/TrEMBL;Acc:A0A1D6D888]	yes|up	no|down	1
TraesCS3A02G241500.2	TraesCS3A02G241500		Carboxyl-terminal-processing peptidase 1, chloroplastic [Source:Projected from Arabidopsis thaliana (AT5G46390) UniProtKB/Swiss-Prot;Acc:F4KHG6]	yes|up	no|up	1
TraesCS3B02G269700.3	TraesCS3B02G269700		Carboxyl-terminal-processing peptidase 1, chloroplastic [Source:Projected from Arabidopsis thaliana (AT5G46390) UniProtKB/Swiss-Prot;Acc:F4KHG6]	yes|up	no|no test	1
TraesCS3B02G269700.2	TraesCS3B02G269700		Carboxyl-terminal-processing peptidase 1, chloroplastic [Source:Projected from Arabidopsis thaliana (AT5G46390) UniProtKB/Swiss-Prot;Acc:F4KHG6]	yes|up	no|down	1
TraesCS7D02G226300.1	TraesCS7D02G226300		Carboxyl-terminal-processing peptidase 3, chloroplastic [Source:Projected from Arabidopsis thaliana (AT3G57680) UniProtKB/Swiss-Prot;Acc:F4J3G5]	yes|up	no|down	1
TraesCS3B02G153200.3	TraesCS3B02G153200		Carboxypeptidase [Source:UniProtKB/TrEMBL;Acc:A0A077RXY9]	yes|up	no|up	1
TraesCS2A02G133700.1	TraesCS2A02G133700		Carboxypeptidase [Source:UniProtKB/TrEMBL;Acc:A0A1D5TM94]	yes|up	no|up	1
TraesCS2D02G372500.1	TraesCS2D02G372500		Carboxypeptidase [Source:UniProtKB/TrEMBL;Acc:A0A1D5UFU6]	yes|down	no|down	1
TraesCS3A02G310100.1	TraesCS3A02G310100		Carboxypeptidase [Source:UniProtKB/TrEMBL;Acc:A0A1D5VM70]	yes|up	no|up	1
TraesCS3D02G346200.1	TraesCS3D02G346200		Carboxypeptidase [Source:UniProtKB/TrEMBL;Acc:A0A1D5WLF6]	yes|down	no|down	1
TraesCS3D02G172900.1	TraesCS3D02G172900		Carboxypeptidase [Source:UniProtKB/TrEMBL;Acc:A0A1D5WVM8]	yes|up	no|up	1
TraesCS6A02G220200.1	TraesCS6A02G220200		Carboxypeptidase [Source:UniProtKB/TrEMBL;Acc:A0A1D6AB89]	yes|up	no|down	1
TraesCS6B02G261700.1	TraesCS6B02G261700		Carboxypeptidase [Source:UniProtKB/TrEMBL;Acc:A0A1D6ANR8]	yes|up	no|up	1
TraesCS7B02G179900.1	TraesCS7B02G179900		Carboxypeptidase [Source:UniProtKB/TrEMBL;Acc:A0A1D6CHP0]	yes|down	no|down	1
TraesCS7D02G279900.1	TraesCS7D02G279900		Carboxypeptidase [Source:UniProtKB/TrEMBL;Acc:A0A1D6CYB3]	yes|down	no|down	1
TraesCS1D02G087600.1	TraesCS1D02G087600		Carboxypeptidase [Source:UniProtKB/TrEMBL;Acc:A0A1D6RHJ2]	yes|down	no|up	1
TraesCS4B02G106700.1	TraesCS4B02G106700		Carboxypeptidase [Source:UniProtKB/TrEMBL;Acc:W5ECS4]	yes|up	no|down	1
TraesCS3A02G326300.1	TraesCS3A02G326300		Cardiolipin synthase (CMP-forming), mitochondrial [Source:Projected from Arabidopsis thaliana (AT4G04870) UniProtKB/Swiss-Prot;Acc:Q93YW7]	yes|up	no|down	1
TraesCS1B02G220700.1	TraesCS1B02G220700		Carotene epsilon-monooxygenase, chloroplastic [Source:Projected from Arabidopsis thaliana (AT3G53130) UniProtKB/Swiss-Prot;Acc:Q6TBX7]	yes|up	no|down	1
TraesCS1B02G220700.2	TraesCS1B02G220700		Carotene epsilon-monooxygenase, chloroplastic [Source:Projected from Arabidopsis thaliana (AT3G53130) UniProtKB/Swiss-Prot;Acc:Q6TBX7]	yes|up	no|down	1
TraesCS1D02G210200.1	TraesCS1D02G210200		Carotene epsilon-monooxygenase, chloroplastic [Source:Projected from Arabidopsis thaliana (AT3G53130) UniProtKB/Swiss-Prot;Acc:Q6TBX7]	yes|up	no|down	1
TraesCS1A02G383800.1	TraesCS1A02G383800		CASP-like protein [Source:UniProtKB/TrEMBL;Acc:A0A1D5RZN3]	yes|up	no|down	1
TraesCS1B02G291600.1	TraesCS1B02G291600		CASP-like protein [Source:UniProtKB/TrEMBL;Acc:A0A1D5S8D1]	yes|down	no|up	1
TraesCS1B02G410400.1	TraesCS1B02G410400		CASP-like protein [Source:UniProtKB/TrEMBL;Acc:A0A1D5SER1]	yes|up	no|up	1
TraesCS1D02G248200.1	TraesCS1D02G248200		CASP-like protein [Source:UniProtKB/TrEMBL;Acc:A0A1D5SU15]	yes|down	no|down	1
TraesCS2A02G131300.1	TraesCS2A02G131300		CASP-like protein [Source:UniProtKB/TrEMBL;Acc:A0A1D5TRZ9]	yes|up	no|down	1
TraesCS2B02G508200.1	TraesCS2B02G508200		CASP-like protein [Source:UniProtKB/TrEMBL;Acc:A0A1D5TST6]	yes|down	no|up	1
TraesCS3A02G230300.1	TraesCS3A02G230300		CASP-like protein [Source:UniProtKB/TrEMBL;Acc:A0A1D5VA81]	yes|down	no|down	1
TraesCS3D02G223000.1	TraesCS3D02G223000		CASP-like protein [Source:UniProtKB/TrEMBL;Acc:A0A1D5WK16]	yes|down	no|down	1
TraesCS4D02G263800.1	TraesCS4D02G263800		CASP-like protein [Source:UniProtKB/TrEMBL;Acc:A0A1D5XYQ9]	yes|down	no|down	1
TraesCS5A02G082700.1	TraesCS5A02G082700		CASP-like protein [Source:UniProtKB/TrEMBL;Acc:A0A1D5YWE0]	yes|down	no|down	1
TraesCS7B02G401000.1	TraesCS7B02G401000		CASP-like protein [Source:UniProtKB/TrEMBL;Acc:A0A1D6C6Z3]	yes|down	no|down	1
TraesCS7B02G287500.1	TraesCS7B02G287500		CASP-like protein [Source:UniProtKB/TrEMBL;Acc:A0A1D6CBL5]	yes|up	no|down	1
TraesCS7D02G381200.1	TraesCS7D02G381200		CASP-like protein [Source:UniProtKB/TrEMBL;Acc:A0A1D6CNI8]	yes|up	no|up	1
TraesCS7D02G483600.1	TraesCS7D02G483600		CASP-like protein [Source:UniProtKB/TrEMBL;Acc:A0A1D6CTJ9]	yes|up	no|up	1
TraesCS7A02G384700.1	TraesCS7A02G384700		CASP-like protein [Source:UniProtKB/TrEMBL;Acc:A0A1D6D949]	yes|up	no|up	1
TraesCS1D02G392000.1	TraesCS1D02G392000		CASP-like protein [Source:UniProtKB/TrEMBL;Acc:A0A1D6DA60]	yes|up	no|down	1
TraesCS4B02G255600.1	TraesCS4B02G255600		CASP-like protein [Source:UniProtKB/TrEMBL;Acc:A0A341UG80]	yes|down	no|down	1
TraesCS1A02G248700.1	TraesCS1A02G248700		CASP-like protein [Source:UniProtKB/TrEMBL;Acc:W4ZRP3]	yes|down	no|down	1
TraesCS2B02G288100.1	TraesCS2B02G288100		CASP-like protein [Source:UniProtKB/TrEMBL;Acc:W5BFF0]	yes|down	no|down	1
TraesCS2D02G268400.1	TraesCS2D02G268400		CASP-like protein [Source:UniProtKB/TrEMBL;Acc:W5BYK1]	yes|down	no|down	1
TraesCS2A02G269400.1	TraesCS2A02G269400		CASP-like protein [Source:UniProtKB/TrEMBL;Acc:W5BYK1]	yes|down	no|down	1
TraesCS5B02G088800.1	TraesCS5B02G088800		CASP-like protein [Source:UniProtKB/TrEMBL;Acc:W5FPM2]	yes|down	no|down	1
TraesCS5D02G095200.1	TraesCS5D02G095200		CASP-like protein [Source:UniProtKB/TrEMBL;Acc:W5G3T5]	yes|down	no|down	1
TraesCS6A02G185700.1	TraesCS6A02G185700		CASP-like protein [Source:UniProtKB/TrEMBL;Acc:W5GFG8]	yes|up	no|up	1
TraesCS7A02G549800.1	TraesCS7A02G549800		Catalase [Source:UniProtKB/TrEMBL;Acc:A0A0H4LXI0]	yes|down	no|down	1
TraesCSU02G105300.1	TraesCSU02G105300		Catalase [Source:UniProtKB/TrEMBL;Acc:A0A1D6SEV8]	yes|down	no|down	1
TraesCS6D02G048300.3	TraesCS6D02G048300		Catalase [Source:UniProtKB/TrEMBL;Acc:F1DKC1]	yes|up	no|up	1
TraesCS6A02G244400.1	TraesCS6A02G244400		Cationic amino acid transporter 9, chloroplastic [Source:Projected from Arabidopsis thaliana (AT1G05940) UniProtKB/Swiss-Prot;Acc:Q9C5D6]	yes|up	no|down	1
TraesCS6B02G280000.1	TraesCS6B02G280000		Cationic amino acid transporter 9, chloroplastic [Source:Projected from Arabidopsis thaliana (AT1G05940) UniProtKB/Swiss-Prot;Acc:Q9C5D6]	yes|up	no|up	1
TraesCS6D02G226700.1	TraesCS6D02G226700		Cationic amino acid transporter 9, chloroplastic [Source:Projected from Arabidopsis thaliana (AT1G05940) UniProtKB/Swiss-Prot;Acc:Q9C5D6]	yes|up	no|down	1
TraesCS7B02G247200.1	TraesCS7B02G247200		CBBY-like protein [Source:Projected from Arabidopsis thaliana (AT3G48420) UniProtKB/Swiss-Prot;Acc:Q94K71]	yes|up	no|down	1
TraesCS7A02G335600.1	TraesCS7A02G335600		CBBY-like protein [Source:Projected from Arabidopsis thaliana (AT3G48420) UniProtKB/Swiss-Prot;Acc:Q94K71]	yes|up	no|up	1
TraesCS7D02G343300.1	TraesCS7D02G343300		CBBY-like protein [Source:Projected from Arabidopsis thaliana (AT3G48420) UniProtKB/Swiss-Prot;Acc:Q94K71]	yes|up	no|down	1
TraesCS5A02G312000.1	TraesCS5A02G312000		CBFIIIa-6.2 [Source:UniProtKB/TrEMBL;Acc:Q3T5M6]	yes|down	no|down	1
TraesCS4D02G026700.1	TraesCS4D02G026700		CBM48 domain-containing protein, Compound granule formation and starch synthesi [Source: Projected from Oryza sativa (Os03g0686900)]	yes|down	no|down	1
TraesCS4A02G284000.1	TraesCS4A02G284000		CBM48 domain-containing protein, Compound granule formation and starch synthesi [Source: Projected from Oryza sativa (Os03g0686900)]	yes|down	no|down	1
TraesCS4B02G029700.2	TraesCS4B02G029700		CBM48 domain-containing protein, Compound granule formation and starch synthesi [Source: Projected from Oryza sativa (Os03g0686900)]	yes|down	no|down	1
TraesCS2D02G455500.1	TraesCS2D02G455500		CCAAT-binding factor [Source:Projected from Arabidopsis thaliana (AT2G17250) UniProtKB/TrEMBL;Acc:F4IMH3]	yes|down	no|down	1
TraesCS4B02G161200.1	TraesCS4B02G161200		CCAAT-binding transcription factor C [Source:UniProtKB/TrEMBL;Acc:A0A0A7LUF6]	yes|down	no|up	1
TraesCS4A02G151500.1	TraesCS4A02G151500		CCAAT-binding transcription factor C [Source:UniProtKB/TrEMBL;Acc:A0A0A7LUP0]	yes|down	no|down	1
TraesCS4D02G289600.1	TraesCS4D02G289600		CCAAT-box transcription factor complex WHAP6 [Source:UniProtKB/TrEMBL;Acc:Q6Q1C5]	yes|up	no|down	1
TraesCS4B02G146000.1	TraesCS4B02G146000		CcmFN1 [Source:Projected from Arabidopsis thaliana (ATMG00830) UniProtKB/TrEMBL;Acc:G1C2S2]	yes|down	no|up	1
TraesCS7D02G238600.1	TraesCS7D02G238600		CcmFN1 [Source:Projected from Arabidopsis thaliana (ATMG00830) UniProtKB/TrEMBL;Acc:G1C2S2]	yes|down	no|up	1
TraesCS5A02G134100.1	TraesCS5A02G134100		CCX5 [Source:Projected from Arabidopsis thaliana (AT1G08960) UniProtKB/TrEMBL;Acc:A0A178W3U3]	yes|up	no|up	1
TraesCS4D02G228700.4	TraesCS4D02G228700		Cell cycle checkpoint protein RAD17 [Source:Projected from Arabidopsis thaliana (AT5G66130) UniProtKB/Swiss-Prot;Acc:Q9MBA3]	yes|up	no|up	1
TraesCS1B02G167200.1	TraesCS1B02G167200		Cellulose synthase [Source:UniProtKB/TrEMBL;Acc:A0A341P280]	yes|up	no|down	1
TraesCS2D02G102100.3	TraesCS2D02G102100		Cellulose synthase [Source:UniProtKB/TrEMBL;Acc:A0A341R5W2]	yes|up	no|down	1
TraesCS5D02G470400.2	TraesCS5D02G470400		Cellulose synthase [Source:UniProtKB/TrEMBL;Acc:A0A341WI42]	yes|up	no|up	1
TraesCSU02G142500.1	TraesCSU02G142500		Cellulose synthase [Source:UniProtKB/TrEMBL;Acc:W5GG94]	yes|up	no|down	1
TraesCS6A02G077800.1	TraesCS6A02G077800		Cellulose synthase [Source:UniProtKB/TrEMBL;Acc:W5GG94]	yes|up	no|down	1
TraesCS7A02G331500.1	TraesCS7A02G331500		Cellulose synthase-like protein D1 [Source:Projected from Arabidopsis thaliana (AT2G33100) UniProtKB/Swiss-Prot;Acc:O49323]	yes|down	no|down	1
TraesCS6B02G280300.1	TraesCS6B02G280300		Ceramide kinase [Source:Projected from Arabidopsis thaliana (AT5G51290) UniProtKB/Swiss-Prot;Acc:Q6USK2]	yes|down	no|down	1
TraesCS3A02G506200.1	TraesCS3A02G506200		CH1 [Source:Projected from Arabidopsis thaliana (AT1G44446) UniProtKB/TrEMBL;Acc:A0A178W6L1]	yes|up	no|down	1
TraesCS3D02G514100.1	TraesCS3D02G514100		CH1 [Source:Projected from Arabidopsis thaliana (AT1G44446) UniProtKB/TrEMBL;Acc:A0A178W6L1]	yes|up	no|up	1
TraesCS3B02G574300.1	TraesCS3B02G574300		CH1 [Source:Projected from Arabidopsis thaliana (AT1G44446) UniProtKB/TrEMBL;Acc:A0A178W6L1]	yes|up	no|down	1
TraesCS2A02G025700.1	TraesCS2A02G025700		Chalcone synthase [Source:UniProtKB/TrEMBL;Acc:Q6WGP9]	yes|up	no|down	1
TraesCS2B02G038700.1	TraesCS2B02G038700		Chalcone synthase [Source:UniProtKB/TrEMBL;Acc:Q6WGQ3]	yes|up	no|up	1
TraesCS1A02G036200.1	TraesCS1A02G036200		Chalcone-flavonone isomerase family protein [Source:UniProtKB/TrEMBL;Acc:W4ZWP7]	yes|up	no|up	1
TraesCS1B02G046200.1	TraesCS1B02G046200		Chalcone-flavonone isomerase family protein [Source:UniProtKB/TrEMBL;Acc:W5AAU0]	yes|up	no|up	1
TraesCS1D02G037900.1	TraesCS1D02G037900		Chalcone-flavonone isomerase family protein [Source:UniProtKB/TrEMBL;Acc:W5AKJ6]	yes|up	no|up	1
TraesCS5A02G366800.1	TraesCS5A02G366800		Chaperonin 60 subunit alpha 2, chloroplastic [Source:Projected from Arabidopsis thaliana (AT5G18820) UniProtKB/Swiss-Prot;Acc:Q56XV8]	yes|up	no|up	1
TraesCS1D02G365800.1	TraesCS1D02G365800		Chaperonin CPN60-like 2, mitochondrial [Source:Projected from Arabidopsis thaliana (AT3G13860) UniProtKB/Swiss-Prot;Acc:Q93ZM7]	yes|up	no|up	1
TraesCS1A02G361400.1	TraesCS1A02G361400		Chaperonin CPN60-like 2, mitochondrial [Source:Projected from Arabidopsis thaliana (AT3G13860) UniProtKB/Swiss-Prot;Acc:Q93ZM7]	yes|up	no|up	1
TraesCS1B02G378000.1	TraesCS1B02G378000		Chaperonin CPN60-like 2, mitochondrial [Source:Projected from Arabidopsis thaliana (AT3G13860) UniProtKB/Swiss-Prot;Acc:Q93ZM7]	yes|up	no|up	1
TraesCS2D02G519000.2	TraesCS2D02G519000		Chloride channel protein [Source:UniProtKB/TrEMBL;Acc:A0A1D5UPP4]	yes|down	no|up	1
TraesCS5A02G449500.1	TraesCS5A02G449500		Chloride channel protein [Source:UniProtKB/TrEMBL;Acc:A0A1D5YHL3]	yes|down	no|down	1
TraesCS5B02G457100.1	TraesCS5B02G457100		Chloride channel protein [Source:UniProtKB/TrEMBL;Acc:A0A1D5Z245]	yes|up	no|up	1
TraesCS6A02G098500.2	TraesCS6A02G098500		Chloride channel protein [Source:UniProtKB/TrEMBL;Acc:A0A1D6AGP0]	yes|down	no|up	1
TraesCS6A02G098500.1	TraesCS6A02G098500		Chloride channel protein [Source:UniProtKB/TrEMBL;Acc:A0A1D6AGP0]	yes|down	no|down	1
TraesCS6D02G084000.2	TraesCS6D02G084000		Chloride channel protein [Source:UniProtKB/TrEMBL;Acc:A0A1D6BDI9]	yes|up	no|down	1
TraesCS7B02G136300.1	TraesCS7B02G136300		Chloride channel protein [Source:UniProtKB/TrEMBL;Acc:A0A1D6CEC3]	yes|down	no|up	1
TraesCS6D02G084300.1	TraesCS6D02G084300		Chloride channel protein [Source:UniProtKB/TrEMBL;Acc:A0A1D6DFQ2]	yes|down	no|down	1
TraesCS2A02G309900.1	TraesCS2A02G309900		Chloride channel protein [Source:UniProtKB/TrEMBL;Acc:W5AY58]	yes|down	no|down	1
TraesCS2D02G308100.1	TraesCS2D02G308100		Chloride channel protein [Source:UniProtKB/TrEMBL;Acc:W5BSE2]	yes|down	no|down	1
TraesCS3D02G126700.1	TraesCS3D02G126700		Chloride channel protein [Source:UniProtKB/TrEMBL;Acc:W5DJ44]	yes|down	no|up	1
TraesCSU02G167700.1	TraesCSU02G167700		Chlorophyll a-b binding protein, chloroplastic [Source:UniProtKB/TrEMBL;Acc:A0A096UJV2]	yes|up	no|no test	1
TraesCS4B02G089500.1	TraesCS4B02G089500		Chlorophyll a-b binding protein, chloroplastic [Source:UniProtKB/TrEMBL;Acc:A0A096URP1]	yes|up	no|up	1
TraesCS4D02G086400.1	TraesCS4D02G086400		Chlorophyll a-b binding protein, chloroplastic [Source:UniProtKB/TrEMBL;Acc:A0A096URP1]	yes|up	no|down	1
TraesCS2B02G233400.1	TraesCS2B02G233400		Chlorophyll a-b binding protein, chloroplastic [Source:UniProtKB/TrEMBL;Acc:A0A0C4BJ37]	yes|up	no|down	1
TraesCS1A02G403800.1	TraesCS1A02G403800		Chlorophyll a-b binding protein, chloroplastic [Source:UniProtKB/TrEMBL;Acc:A0A1D5RQT5]	yes|up	no|no test	1
TraesCS1B02G432700.1	TraesCS1B02G432700		Chlorophyll a-b binding protein, chloroplastic [Source:UniProtKB/TrEMBL;Acc:A0A1D5RS51]	yes|up	no|up	1
TraesCS1A02G403300.1	TraesCS1A02G403300		Chlorophyll a-b binding protein, chloroplastic [Source:UniProtKB/TrEMBL;Acc:A0A1D5RS51]	yes|up	no|down	1
TraesCS1D02G375000.1	TraesCS1D02G375000		Chlorophyll a-b binding protein, chloroplastic [Source:UniProtKB/TrEMBL;Acc:A0A1D5SSP2]	yes|up	no|no test	1
TraesCS1B02G451100.1	TraesCS1B02G451100		Chlorophyll a-b binding protein, chloroplastic [Source:UniProtKB/TrEMBL;Acc:A0A1D5SV65]	yes|up	no|down	1
TraesCS1D02G428200.1	TraesCS1D02G428200		Chlorophyll a-b binding protein, chloroplastic [Source:UniProtKB/TrEMBL;Acc:A0A1D5SV65]	yes|up	no|up	1
TraesCS2A02G204800.1	TraesCS2A02G204800		Chlorophyll a-b binding protein, chloroplastic [Source:UniProtKB/TrEMBL;Acc:A0A1D5TM38]	yes|up	no|down	1
TraesCS2B02G220100.1	TraesCS2B02G220100		Chlorophyll a-b binding protein, chloroplastic [Source:UniProtKB/TrEMBL;Acc:A0A1D5UAF1]	yes|up	no|down	1
TraesCS2A02G206200.1	TraesCS2A02G206200		Chlorophyll a-b binding protein, chloroplastic [Source:UniProtKB/TrEMBL;Acc:A0A1D5V1G5]	yes|up	no|down	1
TraesCS2D02G209900.1	TraesCS2D02G209900		Chlorophyll a-b binding protein, chloroplastic [Source:UniProtKB/TrEMBL;Acc:A0A1D5V1G5]	yes|up	no|down	1
TraesCS2D02G200700.1	TraesCS2D02G200700		Chlorophyll a-b binding protein, chloroplastic [Source:UniProtKB/TrEMBL;Acc:A0A1D5V215]	yes|up	no|down	1
TraesCS4A02G226900.2	TraesCS4A02G226900		Chlorophyll a-b binding protein, chloroplastic [Source:UniProtKB/TrEMBL;Acc:A0A1D5X8C5]	yes|up	no|down	1
TraesCS4A02G226900.1	TraesCS4A02G226900		Chlorophyll a-b binding protein, chloroplastic [Source:UniProtKB/TrEMBL;Acc:A0A1D5X8C5]	yes|up	no|up	1
TraesCS5A02G213000.1	TraesCS5A02G213000		Chlorophyll a-b binding protein, chloroplastic [Source:UniProtKB/TrEMBL;Acc:A0A1D5YQ70]	yes|up	no|down	1
TraesCS5A02G454200.1	TraesCS5A02G454200		Chlorophyll a-b binding protein, chloroplastic [Source:UniProtKB/TrEMBL;Acc:A0A1D5YRC9]	yes|up	no|down	1
TraesCS5A02G350600.1	TraesCS5A02G350600		Chlorophyll a-b binding protein, chloroplastic [Source:UniProtKB/TrEMBL;Acc:A0A1D5ZLT0]	yes|up	no|down	1
TraesCS5D02G357600.1	TraesCS5D02G357600		Chlorophyll a-b binding protein, chloroplastic [Source:UniProtKB/TrEMBL;Acc:A0A1D5ZLT0]	yes|up	no|down	1
TraesCS5D02G464800.1	TraesCS5D02G464800		Chlorophyll a-b binding protein, chloroplastic [Source:UniProtKB/TrEMBL;Acc:A0A1D5ZTH5]	yes|up	no|no test	1
TraesCS5D02G219100.1	TraesCS5D02G219100		Chlorophyll a-b binding protein, chloroplastic [Source:UniProtKB/TrEMBL;Acc:A0A1D5ZXA8]	yes|up	no|down	1
TraesCS6A02G094300.1	TraesCS6A02G094300		Chlorophyll a-b binding protein, chloroplastic [Source:UniProtKB/TrEMBL;Acc:A0A1D6AFU1]	yes|up	no|no test	1
TraesCS6B02G350500.1	TraesCS6B02G350500		Chlorophyll a-b binding protein, chloroplastic [Source:UniProtKB/TrEMBL;Acc:A0A1D6ARV8]	yes|up	no|down	1
TraesCS6B02G191500.1	TraesCS6B02G191500		Chlorophyll a-b binding protein, chloroplastic [Source:UniProtKB/TrEMBL;Acc:A0A1D6AWF0]	yes|up	no|up	1
TraesCS7A02G238400.1	TraesCS7A02G238400		Chlorophyll a-b binding protein, chloroplastic [Source:UniProtKB/TrEMBL;Acc:A0A1D6BSD3]	yes|up	no|no test	1
TraesCS7A02G227100.1	TraesCS7A02G227100		Chlorophyll a-b binding protein, chloroplastic [Source:UniProtKB/TrEMBL;Acc:A0A1D6D3F8]	yes|up	no|down	1
TraesCS7A02G276400.1	TraesCS7A02G276400		Chlorophyll a-b binding protein, chloroplastic [Source:UniProtKB/TrEMBL;Acc:A0A1D6DEW4]	yes|up	no|down	1
TraesCS6A02G093700.1	TraesCS6A02G093700		Chlorophyll a-b binding protein, chloroplastic [Source:UniProtKB/TrEMBL;Acc:A0A1D6S8R2]	yes|up	no|no test	1
TraesCS1A02G306600.1	TraesCS1A02G306600		Chlorophyll a-b binding protein, chloroplastic [Source:UniProtKB/TrEMBL;Acc:A0A341NPP5]	yes|up	no|no test	1
TraesCS1B02G317500.1	TraesCS1B02G317500		Chlorophyll a-b binding protein, chloroplastic [Source:UniProtKB/TrEMBL;Acc:A0A341P530]	yes|up	no|up	1
TraesCS1B02G388200.1	TraesCS1B02G388200		Chlorophyll a-b binding protein, chloroplastic [Source:UniProtKB/TrEMBL;Acc:A0A341P7E4]	yes|up	no|no test	1
TraesCS1B02G388500.1	TraesCS1B02G388500		Chlorophyll a-b binding protein, chloroplastic [Source:UniProtKB/TrEMBL;Acc:A0A341P981]	yes|up	no|no test	1
TraesCS1B02G433300.1	TraesCS1B02G433300		Chlorophyll a-b binding protein, chloroplastic [Source:UniProtKB/TrEMBL;Acc:A0A341PBF1]	yes|up	no|down	1
TraesCS1B02G388300.1	TraesCS1B02G388300		Chlorophyll a-b binding protein, chloroplastic [Source:UniProtKB/TrEMBL;Acc:A0A341PIY9]	yes|up	no|no test	1
TraesCS1D02G375100.1	TraesCS1D02G375100		Chlorophyll a-b binding protein, chloroplastic [Source:UniProtKB/TrEMBL;Acc:A0A341PR15]	yes|up	no|no test	1
TraesCS1D02G306200.1	TraesCS1D02G306200		Chlorophyll a-b binding protein, chloroplastic [Source:UniProtKB/TrEMBL;Acc:A0A341PXP0]	yes|up	no|down	1
TraesCS1D02G374900.1	TraesCS1D02G374900		Chlorophyll a-b binding protein, chloroplastic [Source:UniProtKB/TrEMBL;Acc:A0A341PZW9]	yes|up	no|no test	1
TraesCS5B02G210800.2	TraesCS5B02G210800		Chlorophyll a-b binding protein, chloroplastic [Source:UniProtKB/TrEMBL;Acc:A0A341VCR9]	yes|up	no|up	1
TraesCS5B02G353200.1	TraesCS5B02G353200		Chlorophyll a-b binding protein, chloroplastic [Source:UniProtKB/TrEMBL;Acc:A0A341VJM3]	yes|up	no|down	1
TraesCS5B02G462900.1	TraesCS5B02G462900		Chlorophyll a-b binding protein, chloroplastic [Source:UniProtKB/TrEMBL;Acc:A0A341VLT9]	yes|up	no|no test	1
TraesCS6A02G094500.1	TraesCS6A02G094500		Chlorophyll a-b binding protein, chloroplastic [Source:UniProtKB/TrEMBL;Acc:A0A341WCK1]	yes|up	no|no test	1
TraesCS6A02G094400.1	TraesCS6A02G094400		Chlorophyll a-b binding protein, chloroplastic [Source:UniProtKB/TrEMBL;Acc:A0A341WDX0]	yes|up	no|no test	1
TraesCS6A02G094600.1	TraesCS6A02G094600		Chlorophyll a-b binding protein, chloroplastic [Source:UniProtKB/TrEMBL;Acc:A0A341WGD0]	yes|up	no|no test	1
TraesCS5D02G464900.1	TraesCS5D02G464900		Chlorophyll a-b binding protein, chloroplastic [Source:UniProtKB/TrEMBL;Acc:A0A341WN36]	yes|up	no|no test	1
TraesCS6A02G094200.1	TraesCS6A02G094200		Chlorophyll a-b binding protein, chloroplastic [Source:UniProtKB/TrEMBL;Acc:A0A341WUP6]	yes|up	no|no test	1
TraesCS6B02G122600.1	TraesCS6B02G122600		Chlorophyll a-b binding protein, chloroplastic [Source:UniProtKB/TrEMBL;Acc:A0A341WWD5]	yes|up	no|no test	1
TraesCS7B02G103400.1	TraesCS7B02G103400		Chlorophyll a-b binding protein, chloroplastic [Source:UniProtKB/TrEMBL;Acc:A0A341YBD3]	yes|up	no|no test	1
TraesCS7B02G192500.1	TraesCS7B02G192500		Chlorophyll a-b binding protein, chloroplastic [Source:UniProtKB/TrEMBL;Acc:A0A341YEW4]	yes|up	no|down	1
TraesCS7D02G227300.1	TraesCS7D02G227300		Chlorophyll a-b binding protein, chloroplastic [Source:UniProtKB/TrEMBL;Acc:A0A341YEW4]	yes|up	no|down	1
TraesCSU02G086800.1	TraesCSU02G086800		Chlorophyll a-b binding protein, chloroplastic [Source:UniProtKB/TrEMBL;Acc:A0A341ZBA5]	yes|up	no|no test	1
TraesCS7D02G276300.1	TraesCS7D02G276300		Chlorophyll a-b binding protein, chloroplastic [Source:UniProtKB/TrEMBL;Acc:A0A341ZF89]	yes|up	no|down	1
TraesCSU02G250000.1	TraesCSU02G250000		Chlorophyll a-b binding protein, chloroplastic [Source:UniProtKB/TrEMBL;Acc:A0A341ZMA9]	yes|up	no|no test	1
TraesCS1D02G411300.1	TraesCS1D02G411300		Chlorophyll a-b binding protein, chloroplastic [Source:UniProtKB/TrEMBL;Acc:F6K744]	yes|up	no|down	1
TraesCS1D02G411600.1	TraesCS1D02G411600		Chlorophyll a-b binding protein, chloroplastic [Source:UniProtKB/TrEMBL;Acc:W5AJ04]	yes|up	no|no test	1
TraesCS2A02G342600.1	TraesCS2A02G342600		Chlorophyll a-b binding protein, chloroplastic [Source:UniProtKB/TrEMBL;Acc:W5AY52]	yes|up	no|down	1
TraesCS2B02G340300.1	TraesCS2B02G340300		Chlorophyll a-b binding protein, chloroplastic [Source:UniProtKB/TrEMBL;Acc:W5AY52]	yes|up	no|down	1
TraesCS2D02G320900.1	TraesCS2D02G320900		Chlorophyll a-b binding protein, chloroplastic [Source:UniProtKB/TrEMBL;Acc:W5AY52]	yes|up	no|down	1
TraesCS2A02G187200.1	TraesCS2A02G187200		Chlorophyll a-b binding protein, chloroplastic [Source:UniProtKB/TrEMBL;Acc:W5B474]	yes|up	no|down	1
TraesCS5A02G454300.1	TraesCS5A02G454300		Chlorophyll a-b binding protein, chloroplastic [Source:UniProtKB/TrEMBL;Acc:W5EWC8]	yes|up	no|down	1
TraesCS5B02G322900.1	TraesCS5B02G322900		Chlorophyll a-b binding protein, chloroplastic [Source:UniProtKB/TrEMBL;Acc:W5F8Z5]	yes|up	no|down	1
TraesCS5D02G329200.1	TraesCS5D02G329200		Chlorophyll a-b binding protein, chloroplastic [Source:UniProtKB/TrEMBL;Acc:W5F8Z5]	yes|up	no|up	1
TraesCS5A02G322500.1	TraesCS5A02G322500		Chlorophyll a-b binding protein, chloroplastic [Source:UniProtKB/TrEMBL;Acc:W5F8Z5]	yes|up	no|down	1
TraesCS5B02G462800.1	TraesCS5B02G462800		Chlorophyll a-b binding protein, chloroplastic [Source:UniProtKB/TrEMBL;Acc:W5F953]	yes|up	no|no test	1
TraesCS5B02G463000.1	TraesCS5B02G463000		Chlorophyll a-b binding protein, chloroplastic [Source:UniProtKB/TrEMBL;Acc:W5FB88]	yes|up	no|no test	1
TraesCS5B02G463100.1	TraesCS5B02G463100		Chlorophyll a-b binding protein, chloroplastic [Source:UniProtKB/TrEMBL;Acc:W5FD35]	yes|up	no|no test	1
TraesCS5A02G229300.1	TraesCS5A02G229300		Chlorophyll a-b binding protein, chloroplastic [Source:UniProtKB/TrEMBL;Acc:W5FIZ2]	yes|up	no|down	1
TraesCS5B02G227900.1	TraesCS5B02G227900		Chlorophyll a-b binding protein, chloroplastic [Source:UniProtKB/TrEMBL;Acc:W5FIZ2]	yes|up	no|down	1
TraesCS5D02G464700.1	TraesCS5D02G464700		Chlorophyll a-b binding protein, chloroplastic [Source:UniProtKB/TrEMBL;Acc:W5FTZ9]	yes|up	no|down	1
TraesCS5D02G238300.1	TraesCS5D02G238300		Chlorophyll a-b binding protein, chloroplastic [Source:UniProtKB/TrEMBL;Acc:W5FYI0]	yes|up	no|down	1
TraesCS6A02G319700.1	TraesCS6A02G319700		Chlorophyll a-b binding protein, chloroplastic [Source:UniProtKB/TrEMBL;Acc:W5G9W6]	yes|up	no|down	1
TraesCS6A02G159800.1	TraesCS6A02G159800		Chlorophyll a-b binding protein, chloroplastic [Source:UniProtKB/TrEMBL;Acc:W5GFA4]	yes|up	no|down	1
TraesCS6D02G299200.1	TraesCS6D02G299200		Chlorophyll a-b binding protein, chloroplastic [Source:UniProtKB/TrEMBL;Acc:W5GYP4]	yes|up	no|up	1
TraesCS6D02G088800.1	TraesCS6D02G088800		Chlorophyll a-b binding protein, chloroplastic [Source:UniProtKB/TrEMBL;Acc:W5H2N5]	yes|up	no|no test	1
TraesCS7D02G199400.1	TraesCS7D02G199400		Chlorophyll a-b binding protein, chloroplastic [Source:UniProtKB/TrEMBL;Acc:W5IBR5]	yes|up	no|no test	1
TraesCS3D02G159800.2	TraesCS3D02G159800		Chlorophyll b reductase, Leaf senescenc [Source: Projected from Oryza sativa (Os01g0227100)]	yes|down	no|down	1
TraesCS1A02G224700.1	TraesCS1A02G224700		Chlorophyll synthase, chloroplastic [Source:Projected from Arabidopsis thaliana (AT3G51820) UniProtKB/Swiss-Prot;Acc:Q38833]	yes|up	no|up	1
TraesCS1D02G226100.1	TraesCS1D02G226100		Chlorophyll synthase, chloroplastic [Source:Projected from Arabidopsis thaliana (AT3G51820) UniProtKB/Swiss-Prot;Acc:Q38833]	yes|up	no|up	1
TraesCS7D02G553500.1	TraesCS7D02G553500		Chloroplastic group IIA intron splicing facilitator CRS1, chloroplastic [Source:Projected from Arabidopsis thaliana (AT5G16180) UniProtKB/Swiss-Prot;Acc:Q9LF10]	yes|up	no|up	1
TraesCS2A02G427200.1	TraesCS2A02G427200		Chloroplast-targeted COR protein [Source:UniProtKB/TrEMBL;Acc:Q852R4]	yes|down	no|no test	1
TraesCS6D02G136700.1	TraesCS6D02G136700		Chorismate mutase [Source:UniProtKB/TrEMBL;Acc:W5H508]	yes|down	no|up	1
TraesCS4B02G220800.1	TraesCS4B02G220800		Chorismate synthase [Source:UniProtKB/TrEMBL;Acc:W5E7H1]	yes|down	no|up	1
TraesCS5A02G413300.1	TraesCS5A02G413300		Citrate synthase [Source:UniProtKB/TrEMBL;Acc:A0A1D5YRP7]	yes|down	no|down	1
TraesCS6D02G155800.1	TraesCS6D02G155800		Citrate synthase [Source:UniProtKB/TrEMBL;Acc:A0A341XET3]	yes|down	no|down	1
TraesCS1A02G141500.1	TraesCS1A02G141500		Class III chitinase RCB4 (EC 3.2.1.14) [Source: Projected from Oryza sativa (Os10g0416100)]	yes|down	no|down	1
TraesCS1D02G140500.1	TraesCS1D02G140500		Class III chitinase RCB4 (EC 3.2.1.14) [Source: Projected from Oryza sativa (Os10g0416100)]	yes|down	no|down	1
TraesCS5A02G043400.1	TraesCS5A02G043400		Class III homeodomain-leucine zipper (HD-Zip III) protein, Age-dependent leaf senescenc [Source: Projected from Oryza sativa (Os12g0612700)]	yes|down	no|down	1
TraesCS2D02G564200.1	TraesCS2D02G564200		Clathrin light chain [Source:UniProtKB/TrEMBL;Acc:A0A1D5UN57]	yes|up	no|down	1
TraesCS3A02G301600.1	TraesCS3A02G301600		Clp protease adapter protein ClpF, chloroplastic [Source:Projected from Arabidopsis thaliana (AT2G03390) UniProtKB/Swiss-Prot;Acc:Q67Y99]	yes|up	no|up	1
TraesCS3D02G300300.1	TraesCS3D02G300300		Clp protease adapter protein ClpF, chloroplastic [Source:Projected from Arabidopsis thaliana (AT2G03390) UniProtKB/Swiss-Prot;Acc:Q67Y99]	yes|up	no|down	1
TraesCS3D02G399200.1	TraesCS3D02G399200		CLP protease regulatory subunit CLPX3, mitochondrial [Source:Projected from Arabidopsis thaliana (AT1G33360) UniProtKB/Swiss-Prot;Acc:Q66GN9]	yes|down	no|up	1
TraesCS3B02G437500.1	TraesCS3B02G437500		CLP protease regulatory subunit CLPX3, mitochondrial [Source:Projected from Arabidopsis thaliana (AT1G33360) UniProtKB/Swiss-Prot;Acc:Q66GN9]	yes|down	no|up	1
TraesCS6B02G231000.1	TraesCS6B02G231000		CLPX [Source:Projected from Arabidopsis thaliana (AT5G53350) UniProtKB/TrEMBL;Acc:A0A178USB7]	yes|up	no|up	1
TraesCS6A02G197300.1	TraesCS6A02G197300		CLPX [Source:Projected from Arabidopsis thaliana (AT5G53350) UniProtKB/TrEMBL;Acc:A0A178USB7]	yes|up	no|down	1
TraesCS6A02G280800.3	TraesCS6A02G280800		Clustered mitochondria protein homolog [Source:UniProtKB/TrEMBL;Acc:A0A341WMU2]	yes|up	no|down	1
TraesCS5B02G066700.1	TraesCS5B02G066700		CNX2 [Source:Projected from Arabidopsis thaliana (AT2G31955) UniProtKB/TrEMBL;Acc:A0A178W0P6]	yes|up	no|up	1
TraesCS3B02G221400.4	TraesCS3B02G221400		Coatomer subunit beta [Source:UniProtKB/TrEMBL;Acc:A0A077RSB4]	no|down	yes|up	1
TraesCS3B02G221400.3	TraesCS3B02G221400		Coatomer subunit beta [Source:UniProtKB/TrEMBL;Acc:A0A077RSB4]	yes|down	no|down	1
TraesCS3D02G195600.1	TraesCS3D02G195600		Coatomer subunit beta [Source:UniProtKB/TrEMBL;Acc:A0A341T1G7]	yes|up	no|up	1
TraesCS6B02G418400.1	TraesCS6B02G418400		COBRA-like protein [Source:UniProtKB/TrEMBL;Acc:A0A1D6APB3]	yes|up	no|down	1
TraesCS5A02G095200.1	TraesCS5A02G095200		COBRA-like protein [Source:UniProtKB/TrEMBL;Acc:A0A341UTH2]	yes|up	no|down	1
TraesCS3D02G404800.1	TraesCS3D02G404800		COBRA-like protein [Source:UniProtKB/TrEMBL;Acc:W5DDN7]	yes|down	no|up	1
TraesCS5B02G118300.2	TraesCS5B02G118300		COG0212 [Source:Projected from Arabidopsis thaliana (AT1G76730) UniProtKB/TrEMBL;Acc:A0A178WEK7]	yes|up	no|up	1
TraesCS5B02G118300.1	TraesCS5B02G118300		COG0212 [Source:Projected from Arabidopsis thaliana (AT1G76730) UniProtKB/TrEMBL;Acc:A0A178WEK7]	yes|up	no|down	1
TraesCS1D02G331000.1	TraesCS1D02G331000		Coilin [Source:Projected from Arabidopsis thaliana (AT1G13030) UniProtKB/Swiss-Prot;Acc:Q8RWK8]	yes|up	no|up	1
TraesCS1A02G328700.1	TraesCS1A02G328700		Coilin [Source:Projected from Arabidopsis thaliana (AT1G13030) UniProtKB/Swiss-Prot;Acc:Q8RWK8]	yes|up	no|down	1
TraesCS1D02G296500.1	TraesCS1D02G296500		Cold regulated protein [Source:UniProtKB/TrEMBL;Acc:Q8H0B8]	yes|down	no|down	1
TraesCS1B02G273000.2	TraesCS1B02G273000		Cold shock protein 1 [Source:Projected from Arabidopsis thaliana (AT4G36020) UniProtKB/Swiss-Prot;Acc:O65639]	yes|up	no|down	1
TraesCS2B02G152100.1	TraesCS2B02G152100		Condensin complex subunit 1 [Source:UniProtKB/TrEMBL;Acc:A0A341QKA9]	yes|up	no|up	1
TraesCS2A02G129900.1	TraesCS2A02G129900		Condensin complex subunit 1 [Source:UniProtKB/TrEMBL;Acc:W5B1R7]	yes|up	no|up	1
TraesCS2D02G132100.1	TraesCS2D02G132100		Condensin complex subunit 1 [Source:UniProtKB/TrEMBL;Acc:W5C9J2]	yes|up	no|up	1
TraesCS5A02G187100.2	TraesCS5A02G187100		Conserved telomere maintenance component 1 [Source:Projected from Arabidopsis thaliana (AT4G09680) UniProtKB/TrEMBL;Acc:F4JKR3]	yes|up	no|down	1
TraesCS5B02G196800.1	TraesCS5B02G196800		Conserved telomere maintenance component 1 [Source:Projected from Arabidopsis thaliana (AT4G09680) UniProtKB/TrEMBL;Acc:F4JKR3]	yes|up	no|down	1
TraesCS7D02G429000.1	TraesCS7D02G429000		Copper transport protein CCH [Source:Projected from Arabidopsis thaliana (AT3G56240) UniProtKB/Swiss-Prot;Acc:O82089]	yes|up	no|down	1
TraesCS2A02G311700.3	TraesCS2A02G311700		Cpn60beta4 [Source:Projected from Arabidopsis thaliana (AT1G26230) UniProtKB/TrEMBL;Acc:A0A178WH16]	yes|up	no|down	1
TraesCS2B02G328500.3	TraesCS2B02G328500		Cpn60beta4 [Source:Projected from Arabidopsis thaliana (AT1G26230) UniProtKB/TrEMBL;Acc:A0A178WH16]	yes|up	no|no test	1
TraesCS2B02G328500.1	TraesCS2B02G328500		Cpn60beta4 [Source:Projected from Arabidopsis thaliana (AT1G26230) UniProtKB/TrEMBL;Acc:A0A178WH16]	yes|up	no|no test	1
TraesCS2B02G328500.4	TraesCS2B02G328500		Cpn60beta4 [Source:Projected from Arabidopsis thaliana (AT1G26230) UniProtKB/TrEMBL;Acc:A0A178WH16]	yes|up	no|down	1
TraesCS2D02G310000.3	TraesCS2D02G310000		Cpn60beta4 [Source:Projected from Arabidopsis thaliana (AT1G26230) UniProtKB/TrEMBL;Acc:A0A178WH16]	yes|up	no|no test	1
TraesCS5A02G524800.1	TraesCS5A02G524800		CRR1 [Source:Projected from Arabidopsis thaliana (AT5G52100) UniProtKB/TrEMBL;Acc:A0A178UH15]	yes|up	no|down	1
TraesCS4D02G349000.1	TraesCS4D02G349000		CRR1 [Source:Projected from Arabidopsis thaliana (AT5G52100) UniProtKB/TrEMBL;Acc:A0A178UH15]	yes|up	no|up	1
TraesCS4B02G355600.1	TraesCS4B02G355600		CRR1 [Source:Projected from Arabidopsis thaliana (AT5G52100) UniProtKB/TrEMBL;Acc:A0A178UH15]	yes|up	no|no test	1
TraesCS7D02G057100.1	TraesCS7D02G057100		CRR22 [Source:Projected from Arabidopsis thaliana (AT1G11290) UniProtKB/TrEMBL;Acc:A0A178WFR8]	yes|up	no|up	1
TraesCS1A02G376400.1	TraesCS1A02G376400		CRS1 / YhbY (CRM) domain-containing protein [Source:Projected from Arabidopsis thaliana (AT3G18390) UniProtKB/TrEMBL;Acc:Q9LS51]	yes|up	no|up	1
TraesCS1B02G396800.1	TraesCS1B02G396800		CRS1 / YhbY (CRM) domain-containing protein [Source:Projected from Arabidopsis thaliana (AT3G18390) UniProtKB/TrEMBL;Acc:Q9LS51]	yes|up	no|down	1
TraesCS3D02G200400.1	TraesCS3D02G200400		CRS2-associated factor 1, chloroplastic [Source:Projected from Arabidopsis thaliana (AT2G20020) UniProtKB/Swiss-Prot;Acc:Q9SL79]	yes|up	no|up	1
TraesCS6A02G223700.1	TraesCS6A02G223700		Cryptochrome 2, blue light photoreceptor, Promotion of flowering tim [Source: Projected from Oryza sativa (Os02g0625000)]	yes|down	no|down	1
TraesCS6D02G211700.1	TraesCS6D02G211700		Cryptochrome 2, blue light photoreceptor, Promotion of flowering tim [Source: Projected from Oryza sativa (Os02g0625000)]	yes|down	no|down	1
TraesCS7D02G476200.1	TraesCS7D02G476200		Cryptochrome DASH, chloroplastic/mitochondrial [Source:Projected from Arabidopsis thaliana (AT5G24850) UniProtKB/Swiss-Prot;Acc:Q84KJ5]	yes|down	no|up	1
TraesCS7A02G489800.2	TraesCS7A02G489800		Cryptochrome DASH, chloroplastic/mitochondrial [Source:Projected from Arabidopsis thaliana (AT5G24850) UniProtKB/Swiss-Prot;Acc:Q84KJ5]	yes|down	no|down	1
TraesCS7D02G294300.1	TraesCS7D02G294300		CslF6 [Source:UniProtKB/TrEMBL;Acc:A0A0R6UPC9]	yes|down	no|up	1
TraesCS1D02G419400.2	TraesCS1D02G419400		CTP synthase [Source:UniProtKB/TrEMBL;Acc:A0A1D5SV08]	yes|down	no|up	1
TraesCS3A02G236700.3	TraesCS3A02G236700		CTP synthase [Source:UniProtKB/TrEMBL;Acc:A0A1D5V6K9]	yes|down	no|down	1
TraesCS3D02G231000.1	TraesCS3D02G231000		CTP synthase [Source:UniProtKB/TrEMBL;Acc:A0A1D5WJF5]	yes|up	no|up	1
TraesCS5A02G089900.1	TraesCS5A02G089900		CTP synthase [Source:UniProtKB/TrEMBL;Acc:A0A341UPZ7]	yes|down	no|up	1
TraesCS5B02G095600.2	TraesCS5B02G095600		CTP synthase [Source:UniProtKB/TrEMBL;Acc:A0A341VQK3]	yes|down	no|down	1
TraesCS5D02G101900.2	TraesCS5D02G101900		CTP synthase [Source:UniProtKB/TrEMBL;Acc:A0A341VWL9]	yes|down	no|down	1
TraesCS3B02G263100.1	TraesCS3B02G263100		CTP synthase [Source:UniProtKB/TrEMBL;Acc:W5CU04]	yes|down	no|up	1
TraesCS5D02G404600.1	TraesCS5D02G404600		Cyclic nucleotide-gated ion channel 2 [Source:Projected from Arabidopsis thaliana (AT5G15410) UniProtKB/Swiss-Prot;Acc:O65718]	yes|down	no|no test	1
TraesCS2D02G411300.1	TraesCS2D02G411300		Cyclin [Source:UniProtKB/TrEMBL;Acc:A0A077RVN3]	yes|down	no|down	1
TraesCS2B02G432000.1	TraesCS2B02G432000		Cyclin [Source:UniProtKB/TrEMBL;Acc:A0A1D5TW98]	yes|down	no|up	1
TraesCS6B02G282600.1	TraesCS6B02G282600		Cyclin [Source:UniProtKB/TrEMBL;Acc:A0A1D6AME3]	yes|down	no|down	1
TraesCS2A02G413300.1	TraesCS2A02G413300		Cyclin [Source:UniProtKB/TrEMBL;Acc:W5AWG7]	yes|down	no|up	1
TraesCS6D02G223800.1	TraesCS6D02G223800		Cyclin [Source:UniProtKB/TrEMBL;Acc:W5GZP0]	yes|down	no|up	1
TraesCS2A02G479100.1	TraesCS2A02G479100		Cyclin-U1-1 [Source:Projected from Arabidopsis thaliana (AT3G21870) UniProtKB/Swiss-Prot;Acc:Q9LJ45]	yes|up	no|down	1
TraesCS2B02G503500.1	TraesCS2B02G503500		Cyclin-U1-1 [Source:Projected from Arabidopsis thaliana (AT3G21870) UniProtKB/Swiss-Prot;Acc:Q9LJ45]	yes|up	no|down	1
TraesCS6D02G146300.2	TraesCS6D02G146300		CYP97B3 [Source:Projected from Arabidopsis thaliana (AT4G15110) UniProtKB/TrEMBL;Acc:A0A178V2Z2]	yes|up	no|down	1
TraesCS2A02G584900.1	TraesCS2A02G584900		Cysteine protease [Source:UniProtKB/TrEMBL;Acc:A0A1D5T8D4]	yes|up	no|up	1
TraesCS1A02G256400.2	TraesCS1A02G256400		Cysteine proteinase inhibitor [Source:UniProtKB/TrEMBL;Acc:A0A1D5RVX3]	yes|down	no|down	1
TraesCS1A02G256400.1	TraesCS1A02G256400		Cysteine proteinase inhibitor [Source:UniProtKB/TrEMBL;Acc:A0A1D5RVX3]	yes|down	no|up	1
TraesCS1B02G267100.1	TraesCS1B02G267100		Cysteine proteinase inhibitor [Source:UniProtKB/TrEMBL;Acc:A0A1D5SC35]	yes|down	no|down	1
TraesCS2D02G128900.1	TraesCS2D02G128900		Cysteine proteinase inhibitor [Source:UniProtKB/TrEMBL;Acc:A0A1D5UXT7]	yes|down	no|down	1
TraesCS1D02G255800.1	TraesCS1D02G255800		Cysteine proteinase inhibitor [Source:UniProtKB/TrEMBL;Acc:A0A341PVZ8]	yes|down	no|up	1
TraesCS2B02G148400.1	TraesCS2B02G148400		Cysteine proteinase inhibitor [Source:UniProtKB/TrEMBL;Acc:A0A341QTI5]	yes|down	no|up	1
TraesCS3A02G338600.3	TraesCS3A02G338600		Cysteine synthase [Source:UniProtKB/TrEMBL;Acc:A0A1D5VCW8]	yes|up	no|up	1
TraesCS5A02G300400.1	TraesCS5A02G300400		Cysteine synthase [Source:UniProtKB/TrEMBL;Acc:A0A1D5YM24]	yes|up	no|up	1
TraesCS3B02G370200.3	TraesCS3B02G370200		Cysteine synthase [Source:UniProtKB/TrEMBL;Acc:W5D5I3]	yes|up	no|no test	1
TraesCS3B02G458700.1	TraesCS3B02G458700		Cysteine-rich peptide [Source:UniProtKB/TrEMBL;Acc:D7NXT9]	yes|up	no|down	1
TraesCS3A02G249300.1	TraesCS3A02G249300		Cytidine deaminase [Source:UniProtKB/TrEMBL;Acc:A0A1D5V545]	yes|down	no|down	1
TraesCS4A02G044000.1	TraesCS4A02G044000		Cytochrome b561 and DOMON domain-containing protein [Source:UniProtKB/TrEMBL;Acc:A0A1D6RWW9]	yes|down	no|down	1
TraesCS2B02G216700.2	TraesCS2B02G216700		Cytochrome b561 and DOMON domain-containing protein [Source:UniProtKB/TrEMBL;Acc:A0A341QJZ3]	yes|down	no|up	1
TraesCS4B02G265500.1	TraesCS4B02G265500		Cytochrome b561 and DOMON domain-containing protein [Source:UniProtKB/TrEMBL;Acc:A0A341UA56]	yes|up	no|up	1
TraesCS4D02G265000.1	TraesCS4D02G265000		Cytochrome b561 and DOMON domain-containing protein [Source:UniProtKB/TrEMBL;Acc:A0A341UL57]	yes|down	no|down	1
TraesCS2B02G234500.1	TraesCS2B02G234500		Cytochrome b6-f complex iron-sulfur subunit [Source:UniProtKB/TrEMBL;Acc:A0A1D5UCN7]	yes|up	no|no test	1
TraesCS2D02G214700.1	TraesCS2D02G214700	petC	Cytochrome b6-f complex iron-sulfur subunit, chloroplastic [Source:UniProtKB/Swiss-Prot;Acc:Q7X9A6]	yes|up	no|no test	1
TraesCS5B02G409700.1	TraesCS5B02G409700		Cytochrome c biogenesis protein CCS1, chloroplastic [Source:Projected from Arabidopsis thaliana (AT1G49380) UniProtKB/Swiss-Prot;Acc:Q9XIA4]	yes|up	no|down	1
TraesCS5A02G404800.1	TraesCS5A02G404800		Cytochrome c biogenesis protein CCS1, chloroplastic [Source:Projected from Arabidopsis thaliana (AT1G49380) UniProtKB/Swiss-Prot;Acc:Q9XIA4]	yes|up	no|down	1
TraesCS5A02G135700.1	TraesCS5A02G135700		Cytochrome c biogenesis protein family [Source:Projected from Arabidopsis thaliana (AT5G54290) UniProtKB/TrEMBL;Acc:F4K0A8]	yes|up	no|down	1
TraesCS4D02G051000.2	TraesCS4D02G051000		Cytochrome c oxidase assembly protein COX11, mitochondrial [Source:Projected from Arabidopsis thaliana (AT1G02410) UniProtKB/Swiss-Prot;Acc:Q8GWR0]	yes|down	no|down	1
TraesCS2D02G230000.1	TraesCS2D02G230000		Cytochrome c oxidase subunit 1 [Source:UniProtKB/TrEMBL;Acc:A0A341R826]	yes|down	no|no test	1
TraesCSU02G151300.1	TraesCSU02G151300		Cytochrome c oxidase subunit 1 [Source:UniProtKB/TrEMBL;Acc:A0A341ZD99]	yes|down	no|down	1
TraesCS7A02G098600.1	TraesCS7A02G098600		Cytochrome c oxidase subunit 2 [Source:UniProtKB/TrEMBL;Acc:A0A341XNX2]	yes|down	no|down	1
TraesCS1B02G413200.1	TraesCS1B02G413200		Cytochrome c oxidase subunit 3 [Source:UniProtKB/TrEMBL;Acc:A0A341PJW1]	yes|down	no|up	1
TraesCS5A02G066100.1	TraesCS5A02G066100		Cytochrome c oxidase subunit 3 [Source:UniProtKB/TrEMBL;Acc:A0A341USE2]	yes|down	no|up	1
TraesCS7A02G097800.1	TraesCS7A02G097800		Cytochrome c oxidase subunit 3 [Source:UniProtKB/TrEMBL;Acc:A0A341Y5J5]	yes|down	no|up	1
TraesCS1A02G206200.1	TraesCS1A02G206200		Cytochrome c-type biogenesis protein CcmE homolog, mitochondrial [Source:Projected from Arabidopsis thaliana (AT3G51790) UniProtKB/Swiss-Prot;Acc:Q96326]	yes|down	no|up	1
TraesCS7D02G080400.1	TraesCS7D02G080400		Cytochrome P450 [Source:UniProtKB/TrEMBL;Acc:C0JSA9]	yes|up	no|down	1
TraesCS3A02G331800.1	TraesCS3A02G331800		Cytochrome P450 [Source:UniProtKB/TrEMBL;Acc:Q70EV8]	yes|up	no|up	1
TraesCS4A02G019400.1	TraesCS4A02G019400		Cytochrome P450 704B1 [Source:Projected from Arabidopsis thaliana (AT1G69500) UniProtKB/Swiss-Prot;Acc:Q9C788]	yes|down	no|up	1
TraesCS3B02G167400.1	TraesCS3B02G167400		Cytochrome P450 monooxygenase CYP710A8b [Source:UniProtKB/TrEMBL;Acc:G5EKM6]	yes|down	no|down	1
TraesCSU02G106300.1	TraesCSU02G106300		Cytokinin dehydrogenase 7 [Source:Projected from Arabidopsis thaliana (AT5G21482) UniProtKB/Swiss-Prot;Acc:Q9FUJ1]	yes|up	no|down	1
TraesCS7B02G455000.1	TraesCS7B02G455000		Cytokinin dehydrogenase 7 [Source:Projected from Arabidopsis thaliana (AT5G21482) UniProtKB/Swiss-Prot;Acc:Q9FUJ1]	yes|up	no|up	1
TraesCS3B02G525300.1	TraesCS3B02G525300		Cytokinin oxidase/dehydrogenase, Crown root formatio [Source: Projected from Oryza sativa (Os01g0940000)]	yes|down	no|down	1
TraesCS3B02G241600.1	TraesCS3B02G241600		Cytokinin riboside 5'-monophosphate phosphoribohydrolase [Source:UniProtKB/TrEMBL;Acc:A0A1D5VSR8]	yes|down	no|down	1
TraesCS3D02G251900.1	TraesCS3D02G251900		Cytokinin riboside 5'-monophosphate phosphoribohydrolase [Source:UniProtKB/TrEMBL;Acc:A0A1D5WD84]	yes|down	no|up	1
TraesCS3A02G211100.1	TraesCS3A02G211100		Cytokinin riboside 5'-monophosphate phosphoribohydrolase [Source:UniProtKB/TrEMBL;Acc:A0A341RW40]	yes|down	no|down	1
TraesCS5B02G348300.1	TraesCS5B02G348300		Cytokinin riboside 5'-monophosphate phosphoribohydrolase [Source:UniProtKB/TrEMBL;Acc:W5F8V0]	yes|down	no|up	1
TraesCS6B02G022800.1	TraesCS6B02G022800		Cytosine-specific methyltransferase [Source:UniProtKB/TrEMBL;Acc:A0A1D6AVC8]	yes|up	no|down	1
TraesCS4A02G091900.1	TraesCS4A02G091900		Cytosolic enolase 3 [Source:Projected from Arabidopsis thaliana (AT2G29560) UniProtKB/Swiss-Prot;Acc:Q9ZW34]	yes|down	no|up	1
TraesCS2B02G480200.1	TraesCS2B02G480200		D-2-hydroxyglutarate dehydrogenase, mitochondrial [Source:Projected from Arabidopsis thaliana (AT4G36400) UniProtKB/Swiss-Prot;Acc:O23240]	yes|down	no|up	1
TraesCS7A02G496500.1	TraesCS7A02G496500		D-3-phosphoglycerate dehydrogenase [Source:UniProtKB/TrEMBL;Acc:A0A1D6BPM8]	yes|up	no|down	1
TraesCS7D02G483800.1	TraesCS7D02G483800		D-3-phosphoglycerate dehydrogenase [Source:UniProtKB/TrEMBL;Acc:A0A1D6D8W5]	yes|up	no|down	1
TraesCS3B02G196200.1	TraesCS3B02G196200		D-aminoacyl-tRNA deacylase [Source:UniProtKB/TrEMBL;Acc:W5D6M9]	yes|up	no|down	1
TraesCS1D02G194100.2	TraesCS1D02G194100		DAR GTPase 2, mitochondrial [Source:Projected from Arabidopsis thaliana (AT4G10650) UniProtKB/Swiss-Prot;Acc:O82497]	yes|up	no|up	1
TraesCS1B02G279700.1	TraesCS1B02G279700		DAR GTPase 3, chloroplastic [Source:Projected from Arabidopsis thaliana (AT4G02790) UniProtKB/Swiss-Prot;Acc:Q8H1F6]	yes|up	no|up	1
TraesCS1D02G269300.1	TraesCS1D02G269300		DAR GTPase 3, chloroplastic [Source:Projected from Arabidopsis thaliana (AT4G02790) UniProtKB/Swiss-Prot;Acc:Q8H1F6]	yes|up	no|up	1
TraesCS2B02G630100.1	TraesCS2B02G630100		DDB1- and CUL4-associated factor homolog 1 [Source:Projected from Arabidopsis thaliana (AT4G31160) UniProtKB/Swiss-Prot;Acc:Q9M086]	yes|down	no|down	1
TraesCS6B02G391200.1	TraesCS6B02G391200		DEAD-box ATP-dependent RNA helicase 1 [Source:Projected from Arabidopsis thaliana (AT4G15850) UniProtKB/Swiss-Prot;Acc:Q7FGZ2]	yes|up	no|up	1
TraesCS4B02G058900.1	TraesCS4B02G058900		DEAD-box ATP-dependent RNA helicase 16 [Source:Projected from Arabidopsis thaliana (AT4G34910) UniProtKB/Swiss-Prot;Acc:Q9SW44]	yes|up	no|up	1
TraesCS5D02G206600.1	TraesCS5D02G206600		DEAD-box ATP-dependent RNA helicase 22 [Source:Projected from Arabidopsis thaliana (AT1G59990) UniProtKB/Swiss-Prot;Acc:Q944S1]	yes|up	no|up	1
TraesCS5A02G200900.2	TraesCS5A02G200900		DEAD-box ATP-dependent RNA helicase 22 [Source:Projected from Arabidopsis thaliana (AT1G59990) UniProtKB/Swiss-Prot;Acc:Q944S1]	yes|up	no|up	1
TraesCS5B02G199500.1	TraesCS5B02G199500		DEAD-box ATP-dependent RNA helicase 22 [Source:Projected from Arabidopsis thaliana (AT1G59990) UniProtKB/Swiss-Prot;Acc:Q944S1]	yes|up	no|up	1
TraesCS4D02G359000.2	TraesCS4D02G359000		DEAD-box ATP-dependent RNA helicase 50 [Source:Projected from Arabidopsis thaliana (AT3G06980) UniProtKB/Swiss-Prot;Acc:Q8GUG7]	yes|up	no|up	1
TraesCS5A02G548800.1	TraesCS5A02G548800		DEAD-box ATP-dependent RNA helicase 50 [Source:Projected from Arabidopsis thaliana (AT3G06980) UniProtKB/Swiss-Prot;Acc:Q8GUG7]	yes|up	no|up	1
TraesCS2A02G138000.1	TraesCS2A02G138000		DEAD-box ATP-dependent RNA helicase 57 [Source:Projected from Arabidopsis thaliana (AT3G09720) UniProtKB/Swiss-Prot;Acc:Q84TG1]	yes|up	no|up	1
TraesCS2D02G141000.1	TraesCS2D02G141000		DEAD-box ATP-dependent RNA helicase 57 [Source:Projected from Arabidopsis thaliana (AT3G09720) UniProtKB/Swiss-Prot;Acc:Q84TG1]	yes|up	no|up	1
TraesCS3B02G592900.1	TraesCS3B02G592900		DEAD-box ATP-dependent RNA helicase 58, chloroplastic [Source:Projected from Arabidopsis thaliana (AT5G19210) UniProtKB/Swiss-Prot;Acc:Q3E9C3]	yes|up	no|down	1
TraesCS5A02G109900.1	TraesCS5A02G109900		Defective in cullin neddylation protein [Source:UniProtKB/TrEMBL;Acc:W5G2J7]	yes|down	no|down	1
TraesCS3A02G099200.1	TraesCS3A02G099200		Dehydration responsive element binding protein W73 [Source:UniProtKB/TrEMBL;Acc:Q4U0C8]	yes|down	no|up	1
TraesCS6D02G234700.1	TraesCS6D02G234700		Dehydrin WZY1-2 [Source:UniProtKB/TrEMBL;Acc:T1VYS7]	yes|down	no|up	1
TraesCS6A02G350700.1	TraesCS6A02G350700		Dehydrin WZY2 [Source:UniProtKB/TrEMBL;Acc:B0LXL4]	yes|down	no|down	1
TraesCS4D02G040400.1	TraesCS4D02G040400	RHT1	DELLA protein RHT-1 [Source:UniProtKB/Swiss-Prot;Acc:Q9ST59]	yes|up	no|down	1
TraesCS3B02G472000.1	TraesCS3B02G472000		Delta(3,5)-Delta(2,4)-dienoyl-CoA isomerase, peroxisomal [Source:Projected from Arabidopsis thaliana (AT5G43280) UniProtKB/Swiss-Prot;Acc:Q9FHR8]	yes|down	no|down	1
TraesCS5B02G184300.1	TraesCS5B02G184300		Delta8-sphingolipid desaturase 1 [Source:UniProtKB/TrEMBL;Acc:Q9ZTU8]	yes|up	no|up	1
TraesCS6A02G107900.1	TraesCS6A02G107900		Delta-aminolevulinic acid dehydratase [Source:UniProtKB/TrEMBL;Acc:A0A1D6AHN1]	yes|up	no|up	1
TraesCS6B02G136500.2	TraesCS6B02G136500		Delta-aminolevulinic acid dehydratase [Source:UniProtKB/TrEMBL;Acc:A0A1D6AZT3]	yes|up	no|down	1
TraesCS6D02G095800.1	TraesCS6D02G095800		Delta-aminolevulinic acid dehydratase [Source:UniProtKB/TrEMBL;Acc:A0A1D6BGW9]	yes|up	no|down	1
TraesCS7B02G314800.1	TraesCS7B02G314800		Delta-aminolevulinic acid dehydratase [Source:UniProtKB/TrEMBL;Acc:F8WTQ6]	yes|up	no|up	1
TraesCS6D02G360400.1	TraesCS6D02G360400		Deoxyhypusine hydroxylase [Source:UniProtKB/TrEMBL;Acc:A0A1D6B646]	yes|up	no|down	1
TraesCS7B02G164500.3	TraesCS7B02G164500		Deoxyribodipyrimidine photo-lyase [Source:Projected from Arabidopsis thaliana (AT1G12370) UniProtKB/Swiss-Prot;Acc:Q9SB00]	yes|down	no|up	1
TraesCS3B02G013200.1	TraesCS3B02G013200		Dephospho-CoA kinase, putative, expressed [Source:UniProtKB/TrEMBL;Acc:D8LAL8]	yes|down	no|up	1
TraesCS3A02G265900.2	TraesCS3A02G265900		D-glycerate 3-kinase, chloroplastic [Source:Projected from Arabidopsis thaliana (AT1G80380) UniProtKB/Swiss-Prot;Acc:Q944I4]	yes|up	no|up	1
TraesCS3D02G266100.2	TraesCS3D02G266100		D-glycerate 3-kinase, chloroplastic [Source:Projected from Arabidopsis thaliana (AT1G80380) UniProtKB/Swiss-Prot;Acc:Q944I4]	yes|up	no|up	1
TraesCS3B02G299300.2	TraesCS3B02G299300		D-glycerate 3-kinase, chloroplastic [Source:Projected from Arabidopsis thaliana (AT1G80380) UniProtKB/Swiss-Prot;Acc:Q944I4]	yes|up	no|down	1
TraesCS7A02G190700.1	TraesCS7A02G190700		DHAR3 [Source:Projected from Arabidopsis thaliana (AT5G16710) UniProtKB/TrEMBL;Acc:A0A178UIL9]	yes|up	no|up	1
TraesCS7B02G095600.2	TraesCS7B02G095600		DHAR3 [Source:Projected from Arabidopsis thaliana (AT5G16710) UniProtKB/TrEMBL;Acc:A0A178UIL9]	yes|up	no|down	1
TraesCS1B02G248300.2	TraesCS1B02G248300		Diacylglycerol kinase [Source:UniProtKB/TrEMBL;Acc:A0A096UKE0]	yes|down	no|up	1
TraesCS5A02G106400.1	TraesCS5A02G106400		Diacylglycerol kinase [Source:UniProtKB/TrEMBL;Acc:A0A1D6S231]	yes|down	no|up	1
TraesCS1A02G235100.3	TraesCS1A02G235100		Diacylglycerol kinase [Source:UniProtKB/TrEMBL;Acc:A0A341NNZ7]	yes|down	no|down	1
TraesCS2A02G532800.1	TraesCS2A02G532800		Diacylglycerol kinase [Source:UniProtKB/TrEMBL;Acc:A0A341QAF2]	yes|down	no|down	1
TraesCS7A02G297200.2	TraesCS7A02G297200		Diacylglycerol kinase [Source:UniProtKB/TrEMBL;Acc:A0A341XWG3]	yes|down	no|up	1
TraesCS3D02G315700.1	TraesCS3D02G315700		Diacylglycerol kinase [Source:UniProtKB/TrEMBL;Acc:W5DDG6]	yes|down	no|down	1
TraesCS5B02G089300.1	TraesCS5B02G089300		Diaminopimelate epimerase, chloroplastic [Source:Projected from Arabidopsis thaliana (AT3G53580) UniProtKB/Swiss-Prot;Acc:Q9LFG2]	yes|up	no|up	1
TraesCS5A02G083200.1	TraesCS5A02G083200		Diaminopimelate epimerase, chloroplastic [Source:Projected from Arabidopsis thaliana (AT3G53580) UniProtKB/Swiss-Prot;Acc:Q9LFG2]	yes|up	no|up	1
TraesCS5D02G095700.1	TraesCS5D02G095700		Diaminopimelate epimerase, chloroplastic [Source:Projected from Arabidopsis thaliana (AT3G53580) UniProtKB/Swiss-Prot;Acc:Q9LFG2]	yes|up	no|up	1
TraesCS2A02G074700.1	TraesCS2A02G074700		Dihydrolipoamide acetyltransferase component of pyruvate dehydrogenase complex [Source:UniProtKB/TrEMBL;Acc:A0A1D5TLF3]	yes|down	no|down	1
TraesCS5B02G489600.1	TraesCS5B02G489600		Dihydrolipoamide acetyltransferase component of pyruvate dehydrogenase complex [Source:UniProtKB/TrEMBL;Acc:A0A1D5ZBP2]	yes|up	no|down	1
TraesCS5D02G490000.1	TraesCS5D02G490000		Dihydrolipoamide acetyltransferase component of pyruvate dehydrogenase complex [Source:UniProtKB/TrEMBL;Acc:A0A1D5ZV85]	yes|up	no|up	1
TraesCS5A02G476700.1	TraesCS5A02G476700		Dihydrolipoamide acetyltransferase component of pyruvate dehydrogenase complex [Source:UniProtKB/TrEMBL;Acc:A0A341V5C3]	yes|up	no|down	1
TraesCS1B02G084700.1	TraesCS1B02G084700		Dihydrolipoyl dehydrogenase [Source:UniProtKB/TrEMBL;Acc:A0A1D5SM88]	yes|up	no|down	1
TraesCS1D02G067500.1	TraesCS1D02G067500		Dihydrolipoyl dehydrogenase [Source:UniProtKB/TrEMBL;Acc:A0A1D5T3J1]	yes|up	no|down	1
TraesCS1A02G066400.1	TraesCS1A02G066400		Dihydrolipoyl dehydrogenase [Source:UniProtKB/TrEMBL;Acc:A0A1D6DED4]	yes|up	no|down	1
TraesCS1A02G099500.3	TraesCS1A02G099500		Dihydrolipoyl dehydrogenase [Source:UniProtKB/TrEMBL;Acc:A0A341NT76]	yes|up	no|up	1
TraesCS1D02G107400.2	TraesCS1D02G107400		Dihydrolipoyl dehydrogenase [Source:UniProtKB/TrEMBL;Acc:W5AN92]	yes|up	no|down	1
TraesCS3D02G327500.2	TraesCS3D02G327500		Dihydropyrimidinase [Source:Projected from Arabidopsis thaliana (AT5G12200) UniProtKB/Swiss-Prot;Acc:Q9FMP3]	yes|down	no|up	1
TraesCS3B02G365000.2	TraesCS3B02G365000		Dihydropyrimidinase [Source:Projected from Arabidopsis thaliana (AT5G12200) UniProtKB/Swiss-Prot;Acc:Q9FMP3]	yes|down	no|up	1
TraesCS3A02G334000.2	TraesCS3A02G334000		Dihydropyrimidinase [Source:Projected from Arabidopsis thaliana (AT5G12200) UniProtKB/Swiss-Prot;Acc:Q9FMP3]	yes|down	no|up	1
TraesCS7D02G494400.1	TraesCS7D02G494400		Dimeric ubiquitin [Source:UniProtKB/TrEMBL;Acc:M9MTY6]	yes|up	no|up	1
TraesCS5A02G442800.1	TraesCS5A02G442800		Diphosphomevalonate decarboxylase [Source:UniProtKB/TrEMBL;Acc:A0A1D5YJQ6]	yes|up	no|up	1
TraesCS5D02G450200.1	TraesCS5D02G450200		Diphosphomevalonate decarboxylase [Source:UniProtKB/TrEMBL;Acc:A0A1D5ZVZ0]	yes|up	no|up	1
TraesCS5B02G447300.1	TraesCS5B02G447300		Diphosphomevalonate decarboxylase [Source:UniProtKB/TrEMBL;Acc:A0A341VL93]	yes|up	no|up	1
TraesCS5A02G386000.1	TraesCS5A02G386000		Dirigent protein [Source:UniProtKB/TrEMBL;Acc:A0A1D5YID9]	yes|up	no|down	1
TraesCS4A02G217200.1	TraesCS4A02G217200		Dirigent protein [Source:UniProtKB/TrEMBL;Acc:A0A1D6RUV7]	yes|up	no|up	1
TraesCS5B02G476100.1	TraesCS5B02G476100		Dirigent protein [Source:UniProtKB/TrEMBL;Acc:A0A1D6S2V0]	yes|up	no|up	1
TraesCSU02G200800.1	TraesCSU02G200800		Dirigent protein [Source:UniProtKB/TrEMBL;Acc:A0A1D6SDZ0]	yes|down	no|up	1
TraesCS4D02G290600.1	TraesCS4D02G290600		Dirigent protein [Source:UniProtKB/TrEMBL;Acc:A0A341ULZ0]	yes|up	no|up	1
TraesCSU02G198000.1	TraesCSU02G198000		Dirigent protein [Source:UniProtKB/TrEMBL;Acc:A0A341ZF53]	yes|up	no|down	1
TraesCS5B02G390900.1	TraesCS5B02G390900		Dirigent protein [Source:UniProtKB/TrEMBL;Acc:A0A341ZF53]	yes|up	no|down	1
TraesCS2B02G100800.1	TraesCS2B02G100800		Dirigent protein [Source:UniProtKB/TrEMBL;Acc:Q564C9]	yes|up	no|up	1
TraesCS2B02G282000.1	TraesCS2B02G282000		Dirigent protein [Source:UniProtKB/TrEMBL;Acc:W5BGW0]	yes|up	no|up	1
TraesCS4A02G203000.1	TraesCS4A02G203000		Dirigent protein [Source:UniProtKB/TrEMBL;Acc:W5DMB4]	yes|up	no|up	1
TraesCS4B02G095700.1	TraesCS4B02G095700		Dirigent protein [Source:UniProtKB/TrEMBL;Acc:W5EBJ4]	yes|up	no|up	1
TraesCS4B02G095600.1	TraesCS4B02G095600		Dirigent protein [Source:UniProtKB/TrEMBL;Acc:W5EDK9]	yes|down	no|down	1
TraesCS4D02G092300.1	TraesCS4D02G092300		Dirigent protein [Source:UniProtKB/TrEMBL;Acc:W5EQI5]	yes|up	no|up	1
TraesCS5D02G395900.1	TraesCS5D02G395900		Dirigent protein [Source:UniProtKB/TrEMBL;Acc:W5FVC0]	yes|up	no|down	1
TraesCS5D02G395800.1	TraesCS5D02G395800		Dirigent protein [Source:UniProtKB/TrEMBL;Acc:W5FXL5]	yes|up	no|down	1
TraesCS5D02G141200.1	TraesCS5D02G141200		Disrupted meiotic cDNA 1 protein [Source:UniProtKB/TrEMBL;Acc:B5LW26]	yes|up	no|down	1
TraesCS6D02G387300.1	TraesCS6D02G387300		Divinyl chlorophyllide a 8-vinyl-reductase, chloroplastic [Source:Projected from Arabidopsis thaliana (AT5G18660) UniProtKB/Swiss-Prot;Acc:Q1H537]	yes|up	no|down	1
TraesCS6B02G447700.1	TraesCS6B02G447700		Divinyl chlorophyllide a 8-vinyl-reductase, chloroplastic [Source:Projected from Arabidopsis thaliana (AT5G18660) UniProtKB/Swiss-Prot;Acc:Q1H537]	yes|up	no|down	1
TraesCS2B02G263200.1	TraesCS2B02G263200		D-lactate dehydrogenase [cytochrome], mitochondrial [Source:Projected from Arabidopsis thaliana (AT5G06580) UniProtKB/Swiss-Prot;Acc:Q94AX4]	yes|down	no|up	1
TraesCS4D02G202600.2	TraesCS4D02G202600		DNA (cytosine-5)-methyltransferase [Source:UniProtKB/TrEMBL;Acc:A0A1D5Y3D9]	yes|down	no|up	1
TraesCS1B02G372600.1	TraesCS1B02G372600		DNA damage-repair/toleration protein DRT102 [Source:Projected from Arabidopsis thaliana (AT3G04880) UniProtKB/Swiss-Prot;Acc:Q05212]	yes|up	no|up	1
TraesCS5D02G480300.1	TraesCS5D02G480300		DNA gyrase subunit A, chloroplastic/mitochondrial [Source:Projected from Arabidopsis thaliana (AT3G10690) UniProtKB/Swiss-Prot;Acc:Q9CAF6]	yes|up	no|up	1
TraesCS5B02G479200.1	TraesCS5B02G479200		DNA gyrase subunit A, chloroplastic/mitochondrial [Source:Projected from Arabidopsis thaliana (AT3G10690) UniProtKB/Swiss-Prot;Acc:Q9CAF6]	yes|up	no|down	1
TraesCS3A02G184800.1	TraesCS3A02G184800		DNA gyrase subunit B [Source:UniProtKB/TrEMBL;Acc:A0A1D5VK18]	yes|up	no|up	1
TraesCS3B02G214600.1	TraesCS3B02G214600		DNA gyrase subunit B [Source:UniProtKB/TrEMBL;Acc:A0A341SEA4]	yes|up	no|up	1
TraesCS3D02G188800.1	TraesCS3D02G188800		DNA gyrase subunit B [Source:UniProtKB/TrEMBL;Acc:A0A341SYD8]	yes|up	no|down	1
TraesCS1A02G299500.2	TraesCS1A02G299500		DNA helicase [Source:UniProtKB/TrEMBL;Acc:A0A1D5RQU7]	no|down	yes|up	1
TraesCS3D02G203400.1	TraesCS3D02G203400		DNA helicase [Source:UniProtKB/TrEMBL;Acc:A0A1D5WNA4]	yes|up	no|up	1
TraesCS1D02G172600.1	TraesCS1D02G172600		DNA ligase [Source:UniProtKB/TrEMBL;Acc:A0A341PJW3]	yes|up	no|down	1
TraesCS5D02G212500.1	TraesCS5D02G212500		DNA mismatch repair protein MSH6 [Source:Projected from Arabidopsis thaliana (AT4G02070) UniProtKB/Swiss-Prot;Acc:O04716]	yes|up	no|up	1
TraesCS5A02G206300.1	TraesCS5A02G206300		DNA mismatch repair protein MSH6 [Source:Projected from Arabidopsis thaliana (AT4G02070) UniProtKB/Swiss-Prot;Acc:O04716]	yes|up	no|up	1
TraesCS4D02G318200.1	TraesCS4D02G318200		DNA polymerase delta small subunit [Source:Projected from Arabidopsis thaliana (AT2G42120) UniProtKB/TrEMBL;Acc:F4IM00]	yes|up	no|up	1
TraesCS3D02G294800.2	TraesCS3D02G294800		DNA polymerase eta [Source:Projected from Arabidopsis thaliana (AT5G44740) UniProtKB/Swiss-Prot;Acc:Q8H2D5]	yes|up	no|up	1
TraesCS1A02G227700.1	TraesCS1A02G227700		DNA primase [Source:UniProtKB/TrEMBL;Acc:W4ZTH4]	yes|up	no|up	1
TraesCS7B02G005400.1	TraesCS7B02G005400		DNA repair protein RadA family protein [Source: Projected from Oryza sativa (Os06g0151600)]	yes|up	no|down	1
TraesCS6A02G199100.1	TraesCS6A02G199100		DNA repair protein XRCC3 homolog [Source:Projected from Arabidopsis thaliana (AT5G57450) UniProtKB/Swiss-Prot;Acc:Q9FKM5]	yes|up	no|up	1
TraesCS5B02G543300.1	TraesCS5B02G543300		DNA repair RAD52-like protein 2, chloroplastic [Source:Projected from Arabidopsis thaliana (AT5G47870) UniProtKB/Swiss-Prot;Acc:Q9FIJ4]	yes|down	no|down	1
TraesCS1A02G384200.2	TraesCS1A02G384200		DNA replication complex GINS protein PSF2 [Source:UniProtKB/TrEMBL;Acc:A0A1D5RZZ3]	yes|up	no|down	1
TraesCS3B02G439200.1	TraesCS3B02G439200		DNA replication complex GINS protein SLD5 [Source:UniProtKB/TrEMBL;Acc:A0A077S1L4]	yes|up	no|up	1
TraesCS3A02G405500.1	TraesCS3A02G405500		DNA replication complex GINS protein SLD5 [Source:UniProtKB/TrEMBL;Acc:A0A1D5VD75]	yes|up	no|up	1
TraesCS5B02G426900.1	TraesCS5B02G426900		DNA topoisomerase [Source:UniProtKB/TrEMBL;Acc:W5FC40]	yes|up	no|down	1
TraesCS4D02G199200.1	TraesCS4D02G199200		DNA topoisomerase 6 subunit A [Source:UniProtKB/TrEMBL;Acc:W5EK18]	yes|up	no|up	1
TraesCS3D02G323700.1	TraesCS3D02G323700		DNA-(apurinic or apyrimidinic site) lyase [Source:UniProtKB/TrEMBL;Acc:A0A1D5WP86]	yes|up	no|up	1
TraesCS4D02G053300.3	TraesCS4D02G053300		DNA-binding family protein [Source:Projected from Arabidopsis thaliana (AT4G34430) TAIR;Acc:AT4G34430]	yes|down	no|up	1
TraesCS4D02G053300.2	TraesCS4D02G053300		DNA-binding family protein [Source:Projected from Arabidopsis thaliana (AT4G34430) TAIR;Acc:AT4G34430]	yes|down	no|up	1
TraesCS5B02G470600.2	TraesCS5B02G470600		DNA-Binding protein [Source:UniProtKB/TrEMBL;Acc:Q41508]	yes|down	no|down	1
TraesCS6D02G113900.1	TraesCS6D02G113900		DNA-directed RNA polymerase subunit [Source:UniProtKB/TrEMBL;Acc:A0A341XKG8]	yes|up	no|up	1
TraesCS7A02G301900.1	TraesCS7A02G301900		DNA-directed RNA polymerase subunit [Source:UniProtKB/TrEMBL;Acc:A0A341Y7L6]	yes|down	no|up	1
TraesCS7B02G202000.2	TraesCS7B02G202000		DNA-directed RNA polymerase subunit [Source:UniProtKB/TrEMBL;Acc:A0A341YD16]	yes|down	no|up	1
TraesCS4A02G267900.1	TraesCS4A02G267900		DNA-directed RNA polymerase subunit [Source:UniProtKB/TrEMBL;Acc:W5DLX7]	yes|up	no|down	1
TraesCS5D02G383900.3	TraesCS5D02G383900		DNA-directed RNA polymerase subunit beta [Source:UniProtKB/TrEMBL;Acc:A0A341W6K0]	yes|up	no|up	1
TraesCS5B02G376200.1	TraesCS5B02G376200		DNA-directed RNA polymerase subunit beta [Source:UniProtKB/TrEMBL;Acc:A0A341W6K0]	yes|up	no|up	1
TraesCS7A02G415500.3	TraesCS7A02G415500		Dolichyl-diphosphooligosaccharide--protein glycosyltransferase 48 kDa subunit [Source:UniProtKB/TrEMBL;Acc:A0A341YGZ0]	yes|up	no|up	1
TraesCS3A02G417000.2	TraesCS3A02G417000		Dolichyl-diphosphooligosaccharide--protein glycosyltransferase subunit 2 [Source:Projected from Arabidopsis thaliana (AT4G21150) UniProtKB/Swiss-Prot;Acc:Q93Z16]	yes|up	no|up	1
TraesCS6A02G301900.1	TraesCS6A02G301900		DRF-like transcription factor DRFL2c [Source:UniProtKB/TrEMBL;Acc:A7XA64]	yes|down	no|down	1
TraesCS1A02G058900.1	TraesCS1A02G058900		D-ribulose kinase [Source:Projected from Arabidopsis thaliana (AT2G21370) UniProtKB/Swiss-Prot;Acc:Q8L794]	yes|up	no|no test	1
TraesCS5A02G546700.2	TraesCS5A02G546700		Dual-specificity tyrosine-phosphatase CDC25, Arsenic metabolis [Source: Projected from Oryza sativa (Os03g0108000)]	yes|down	no|up	1
TraesCS1A02G133700.4	TraesCS1A02G133700		DUF1620-containing and WD40-like repeat protein, Scaffold protein for assembly of the restoration of fertility comple [Source: Projected from Oryza sativa (Os05g0230600)]	yes|up	no|up	1
TraesCS4D02G036300.1	TraesCS4D02G036300		DUF1764 domain-containing protein [Source:UniProtKB/TrEMBL;Acc:I3NM05]	yes|up	no|up	1
TraesCS4B02G318700.1	TraesCS4B02G318700		DUF21 domain-containing protein At5g52790 [Source:Projected from Arabidopsis thaliana (AT5G52790) UniProtKB/Swiss-Prot;Acc:Q9LTD8]	yes|up	no|up	1
TraesCS5B02G133400.1	TraesCS5B02G133400		DWF3 [Source:Projected from Arabidopsis thaliana (AT5G05690) UniProtKB/TrEMBL;Acc:A0A178UQC4]	yes|up	no|down	1
TraesCS5D02G124800.1	TraesCS5D02G124800		Dynamin-like protein ARC5 [Source:Projected from Arabidopsis thaliana (AT3G19720) UniProtKB/Swiss-Prot;Acc:Q84N64]	yes|up	no|down	1
TraesCS5A02G114600.1	TraesCS5A02G114600		Dynamin-like protein ARC5 [Source:Projected from Arabidopsis thaliana (AT3G19720) UniProtKB/Swiss-Prot;Acc:Q84N64]	yes|up	no|up	1
TraesCS3A02G175300.1	TraesCS3A02G175300		Dynein light chain [Source:UniProtKB/TrEMBL;Acc:A0A1D5VHF5]	yes|down	no|down	1
TraesCS3D02G296300.1	TraesCS3D02G296300		Dynein light chain [Source:UniProtKB/TrEMBL;Acc:A0A1D5WF63]	yes|up	no|down	1
TraesCS1D02G404500.2	TraesCS1D02G404500		E3 SUMO-protein ligase MMS21 [Source:Projected from Arabidopsis thaliana (AT3G15150) UniProtKB/Swiss-Prot;Acc:Q8GYH7]	yes|up	no|up	1
TraesCS3B02G401200.1	TraesCS3B02G401200		E3 ubiquitin protein ligase [Source:UniProtKB/TrEMBL;Acc:A0A077RWE7]	yes|down	no|up	1
TraesCS3A02G369300.2	TraesCS3A02G369300		E3 ubiquitin protein ligase [Source:UniProtKB/TrEMBL;Acc:A0A1D5VB18]	yes|down	no|down	1
TraesCS3A02G030100.1	TraesCS3A02G030100		E3 ubiquitin-protein ligase [Source:UniProtKB/TrEMBL;Acc:A0A1D5VJX0]	yes|up	no|up	1
TraesCSU02G045900.1	TraesCSU02G045900		E3 ubiquitin-protein ligase [Source:UniProtKB/TrEMBL;Acc:A0A1D5VTC4]	yes|up	no|down	1
TraesCS3B02G054400.1	TraesCS3B02G054400		E3 ubiquitin-protein ligase [Source:UniProtKB/TrEMBL;Acc:A0A1D5W1H9]	yes|up	no|up	1
TraesCS3D02G029400.1	TraesCS3D02G029400		E3 ubiquitin-protein ligase [Source:UniProtKB/TrEMBL;Acc:A0A1D5WTX4]	yes|up	no|down	1
TraesCS1A02G136400.1	TraesCS1A02G136400		E3 ubiquitin-protein ligase [Source:UniProtKB/TrEMBL;Acc:A0A341NKE1]	yes|down	no|up	1
TraesCS3B02G442300.1	TraesCS3B02G442300		E3 ubiquitin-protein ligase [Source:UniProtKB/TrEMBL;Acc:A0A341SP81]	yes|up	no|up	1
TraesCS4D02G356400.2	TraesCS4D02G356400		E3 ubiquitin-protein ligase [Source:UniProtKB/TrEMBL;Acc:A0A341V0Z8]	yes|down	no|up	1
TraesCS5D02G223800.1	TraesCS5D02G223800		E3 ubiquitin-protein ligase AIP2 [Source:Projected from Arabidopsis thaliana (AT5G20910) UniProtKB/Swiss-Prot;Acc:Q8RXD3]	yes|down	no|down	1
TraesCS2B02G131600.1	TraesCS2B02G131600		E3 ubiquitin-protein ligase BAH1 [Source:Projected from Arabidopsis thaliana (AT1G02860) UniProtKB/Swiss-Prot;Acc:Q9SRX9]	yes|down	no|down	1
TraesCS6B02G220900.2	TraesCS6B02G220900		E3 ubiquitin-protein ligase CCNB1IP1 homolog [Source:Projected from Arabidopsis thaliana (AT1G53490) UniProtKB/Swiss-Prot;Acc:F4HRI2]	yes|down	no|down	1
TraesCS1D02G244900.1	TraesCS1D02G244900		E3 ubiquitin-protein ligase KEG [Source:Projected from Arabidopsis thaliana (AT5G13530) UniProtKB/Swiss-Prot;Acc:Q9FY48]	yes|down	no|up	1
TraesCS6D02G209000.3	TraesCS6D02G209000		E3 ubiquitin-protein ligase PRT1 [Source:Projected from Arabidopsis thaliana (AT3G24800) UniProtKB/Swiss-Prot;Acc:Q8LBL5]	yes|down	no|down	1
TraesCS1B02G000900.1	TraesCS1B02G000900		E3 ubiquitin-protein ligase SIS3 [Source:Projected from Arabidopsis thaliana (AT3G47990) UniProtKB/Swiss-Prot;Acc:Q8GYT9]	yes|up	no|down	1
TraesCS1A02G106100.1	TraesCS1A02G106100		E3 ubiquitin-protein ligase UPL6 [Source:Projected from Arabidopsis thaliana (AT3G17205) UniProtKB/Swiss-Prot;Acc:Q8RWB8]	yes|down	no|down	1
TraesCS4A02G285800.1	TraesCS4A02G285800		E3 ubiquitin-protein ligase UPL7 [Source:Projected from Arabidopsis thaliana (AT3G53090) UniProtKB/Swiss-Prot;Acc:Q9SCQ2]	yes|down	no|down	1
TraesCS6B02G455600.1	TraesCS6B02G455600		electron transfer flavoprotein beta [Source:Projected from Arabidopsis thaliana (AT5G43430) TAIR;Acc:AT5G43430]	yes|down	no|down	1
TraesCS6A02G409600.1	TraesCS6A02G409600		electron transfer flavoprotein beta [Source:Projected from Arabidopsis thaliana (AT5G43430) TAIR;Acc:AT5G43430]	yes|down	no|down	1
TraesCS6D02G393200.1	TraesCS6D02G393200		electron transfer flavoprotein beta [Source:Projected from Arabidopsis thaliana (AT5G43430) TAIR;Acc:AT5G43430]	yes|down	no|down	1
TraesCS1D02G162200.1	TraesCS1D02G162200		Electron transfer flavoprotein-ubiquinone oxidoreductase, mitochondrial [Source:Projected from Arabidopsis thaliana (AT2G43400) UniProtKB/Swiss-Prot;Acc:O22854]	yes|down	no|down	1
TraesCS1B02G203500.1	TraesCS1B02G203500		Electron transfer flavoprotein-ubiquinone oxidoreductase, mitochondrial [Source:Projected from Arabidopsis thaliana (AT2G43400) UniProtKB/Swiss-Prot;Acc:O22854]	yes|down	no|down	1
TraesCS4D02G197100.1	TraesCS4D02G197100	TEF1	Elongation factor 1-alpha [Source:UniProtKB/Swiss-Prot;Acc:Q03033]	yes|up	no|up	1
TraesCS2B02G097300.1	TraesCS2B02G097300		Elongation factor 1-alpha [Source:UniProtKB/TrEMBL;Acc:A0A1D5UZW7]	yes|down	no|up	1
TraesCS5A02G415600.1	TraesCS5A02G415600		Elongation factor 1-alpha [Source:UniProtKB/TrEMBL;Acc:A0A1D5XDB6]	yes|up	no|up	1
TraesCS4A02G107700.1	TraesCS4A02G107700		Elongation factor 1-alpha [Source:UniProtKB/TrEMBL;Acc:A0A1D5XDB6]	yes|up	no|up	1
TraesCS2D02G383800.1	TraesCS2D02G383800		Elongation factor G, chloroplastic [Source:Projected from Arabidopsis thaliana (AT1G62750) UniProtKB/Swiss-Prot;Acc:Q9SI75]	yes|up	no|down	1
TraesCS2A02G387000.1	TraesCS2A02G387000		Elongation factor G, chloroplastic [Source:UniProtKB/TrEMBL;Acc:A0A1D5T992]	yes|up	no|up	1
TraesCS2B02G404600.1	TraesCS2B02G404600		Elongation factor G, chloroplastic [Source:UniProtKB/TrEMBL;Acc:A0A341R2Z7]	yes|up	no|down	1
TraesCS5B02G099300.2	TraesCS5B02G099300		Elongation factor Ts, mitochondrial [Source:UniProtKB/TrEMBL;Acc:A0A341VGK8]	yes|up	no|up	1
TraesCS5B02G099300.1	TraesCS5B02G099300		Elongation factor Ts, mitochondrial [Source:UniProtKB/TrEMBL;Acc:A0A341VGK8]	yes|up	no|up	1
TraesCS5D02G105500.2	TraesCS5D02G105500		Elongation factor Ts, mitochondrial [Source:UniProtKB/TrEMBL;Acc:W5G1K5]	yes|up	no|down	1
TraesCS6A02G209800.1	TraesCS6A02G209800		Elongation factor Tu [Source:UniProtKB/TrEMBL;Acc:A0A1D6AAQ1]	yes|up	no|up	1
TraesCS6B02G238600.1	TraesCS6B02G238600		Elongation factor Tu [Source:UniProtKB/TrEMBL;Acc:A0A1D6S9T8]	yes|up	no|up	1
TraesCS6D02G193000.1	TraesCS6D02G193000		Elongation factor Tu [Source:UniProtKB/TrEMBL;Acc:A0A341XUD8]	yes|up	no|up	1
TraesCS2A02G203700.1	TraesCS2A02G203700		Elongator complex protein 1 [Source:UniProtKB/TrEMBL;Acc:W5B4J0]	yes|up	no|up	1
TraesCS7D02G512100.1	TraesCS7D02G512100		Elongator complex protein 4 [Source:Projected from Arabidopsis thaliana (AT3G11220) UniProtKB/Swiss-Prot;Acc:Q9C778]	yes|up	no|up	1
TraesCS4D02G259200.1	TraesCS4D02G259200		Elongator complex protein 5 [Source:Projected from Arabidopsis thaliana (AT2G18410) UniProtKB/Swiss-Prot;Acc:F4IQJ2]	yes|up	no|up	1
TraesCS1A02G104700.1	TraesCS1A02G104700		Elongator protein 2 [Source:Projected from Arabidopsis thaliana (AT1G49540) UniProtKB/TrEMBL;Acc:F4I1S8]	yes|up	no|up	1
TraesCS4A02G105200.1	TraesCS4A02G105200		ELP6 [Source:Projected from Arabidopsis thaliana (AT4G10090) UniProtKB/TrEMBL;Acc:A0A178V2M9]	yes|up	no|down	1
TraesCS4B02G198800.1	TraesCS4B02G198800		ELP6 [Source:Projected from Arabidopsis thaliana (AT4G10090) UniProtKB/TrEMBL;Acc:A0A178V2M9]	yes|up	no|down	1
TraesCS4D02G199700.1	TraesCS4D02G199700		ELP6 [Source:Projected from Arabidopsis thaliana (AT4G10090) UniProtKB/TrEMBL;Acc:A0A178V2M9]	yes|up	no|down	1
TraesCS6D02G275700.1	TraesCS6D02G275700		Emb1629 [Source:Projected from Arabidopsis thaliana (AT5G57930) UniProtKB/TrEMBL;Acc:A0A178UP75]	yes|up	no|up	1
TraesCS6A02G295100.2	TraesCS6A02G295100		Emb1629 [Source:Projected from Arabidopsis thaliana (AT5G57930) UniProtKB/TrEMBL;Acc:A0A178UP75]	yes|up	no|up	1
TraesCS2A02G239500.1	TraesCS2A02G239500		EMB2654 [Source:Projected from Arabidopsis thaliana (AT2G41720) UniProtKB/TrEMBL;Acc:A0A178VXZ9]	yes|up	no|up	1
TraesCS2A02G239500.6	TraesCS2A02G239500		EMB2654 [Source:Projected from Arabidopsis thaliana (AT2G41720) UniProtKB/TrEMBL;Acc:A0A178VXZ9]	yes|up	no|down	1
TraesCS2A02G239500.5	TraesCS2A02G239500		EMB2654 [Source:Projected from Arabidopsis thaliana (AT2G41720) UniProtKB/TrEMBL;Acc:A0A178VXZ9]	yes|up	no|down	1
TraesCS2D02G244500.1	TraesCS2D02G244500		EMB2654 [Source:Projected from Arabidopsis thaliana (AT2G41720) UniProtKB/TrEMBL;Acc:A0A178VXZ9]	yes|up	no|up	1
TraesCS1B02G110400.1	TraesCS1B02G110400		EMB3117 [Source:Projected from Arabidopsis thaliana (AT2G47940) UniProtKB/TrEMBL;Acc:A0A178VUR8]	yes|up	no|up	1
TraesCS1D02G092200.1	TraesCS1D02G092200		EMB3117 [Source:Projected from Arabidopsis thaliana (AT2G47940) UniProtKB/TrEMBL;Acc:A0A178VUR8]	yes|up	no|up	1
TraesCS1A02G100600.1	TraesCS1A02G100600		EMB3117 [Source:Projected from Arabidopsis thaliana (AT2G47940) UniProtKB/TrEMBL;Acc:A0A178VUR8]	yes|up	no|down	1
TraesCS6B02G084400.1	TraesCS6B02G084400		EMB3119 [Source:Projected from Arabidopsis thaliana (AT3G04790) UniProtKB/TrEMBL;Acc:A0A178V804]	yes|up	no|down	1
TraesCS2D02G530000.1	TraesCS2D02G530000		ENDO1 [Source:Projected from Arabidopsis thaliana (AT1G11190) UniProtKB/TrEMBL;Acc:A0A178WKD4]	yes|down	no|down	1
TraesCS2B02G557700.1	TraesCS2B02G557700		ENDO1 [Source:Projected from Arabidopsis thaliana (AT1G11190) UniProtKB/TrEMBL;Acc:A0A178WKD4]	yes|down	no|down	1
TraesCS1A02G072100.1	TraesCS1A02G072100		Endoglucanase [Source:UniProtKB/TrEMBL;Acc:A0A1D5S0J4]	yes|down	no|up	1
TraesCS1D02G074700.1	TraesCS1D02G074700		Endoglucanase [Source:UniProtKB/TrEMBL;Acc:A0A1D5T4H7]	yes|down	no|down	1
TraesCS2A02G352800.1	TraesCS2A02G352800		Endoglucanase [Source:UniProtKB/TrEMBL;Acc:A0A341Q8R4]	yes|up	no|down	1
TraesCS5D02G329600.1	TraesCS5D02G329600		Endoglucanase 2 [Source:Projected from Arabidopsis thaliana (AT1G19940) UniProtKB/Swiss-Prot;Acc:Q9FXI9]	yes|up	no|down	1
TraesCS2B02G189000.1	TraesCS2B02G189000		Endoplasmic reticulum (ER) membrane protein, Early tapetum development and meiosi [Source: Projected from Oryza sativa (Os07g0622900)]	yes|down	no|down	1
TraesCS5D02G346200.1	TraesCS5D02G346200		Enoyl-CoA hydratase 2, peroxisomal [Source:Projected from Arabidopsis thaliana (AT1G76150) UniProtKB/Swiss-Prot;Acc:Q8VYI3]	yes|down	no|down	1
TraesCS5D02G346200.2	TraesCS5D02G346200		Enoyl-CoA hydratase 2, peroxisomal [Source:Projected from Arabidopsis thaliana (AT1G76150) UniProtKB/Swiss-Prot;Acc:Q8VYI3]	yes|down	no|down	1
TraesCS5A02G341000.1	TraesCS5A02G341000		Enoyl-CoA hydratase 2, peroxisomal [Source:Projected from Arabidopsis thaliana (AT1G76150) UniProtKB/Swiss-Prot;Acc:Q8VYI3]	yes|down	no|up	1
TraesCS3A02G156200.3	TraesCS3A02G156200		ENTH/VHS family protein [Source:Projected from Arabidopsis thaliana (AT3G16270) UniProtKB/TrEMBL;Acc:A0A178VIA7]	yes|down	no|up	1
TraesCS7D02G360700.1	TraesCS7D02G360700		Ent-kaurene oxidase [Source:UniProtKB/TrEMBL;Acc:G8AD59]	yes|up	no|up	1
TraesCSU02G008700.1	TraesCSU02G008700		Ent-kaurene synthase like 1 [Source:UniProtKB/TrEMBL;Acc:G9M5S4]	yes|up	no|down	1
TraesCS2A02G591300.2	TraesCS2A02G591300		EOL1 [Source:Projected from Arabidopsis thaliana (AT4G02680) UniProtKB/TrEMBL;Acc:A0A178V4A7]	yes|down	no|down	1
TraesCS6D02G331600.1	TraesCS6D02G331600		Equilibrative nucleotide transporter 1 [Source:Projected from Arabidopsis thaliana (AT1G70330) UniProtKB/Swiss-Prot;Acc:Q8VXY7]	yes|down	no|down	1
TraesCS6B02G382100.1	TraesCS6B02G382100		Equilibrative nucleotide transporter 1 [Source:Projected from Arabidopsis thaliana (AT1G70330) UniProtKB/Swiss-Prot;Acc:Q8VXY7]	yes|down	no|up	1
TraesCS6A02G349000.1	TraesCS6A02G349000		Equilibrative nucleotide transporter 1 [Source:Projected from Arabidopsis thaliana (AT1G70330) UniProtKB/Swiss-Prot;Acc:Q8VXY7]	yes|down	no|down	1
TraesCS4A02G274300.1	TraesCS4A02G274300		Ethylene receptor 1 [Source:UniProtKB/TrEMBL;Acc:W5DSC8]	yes|down	no|down	1
TraesCS5B02G214400.1	TraesCS5B02G214400	ERF	Ethylene responsive transcription factor 5a [Source:UniProtKB/TrEMBL;Acc:K4GPS6]	yes|up	no|down	1
TraesCS3B02G357600.1	TraesCS3B02G357600		Ethylene-responsive transcription factor 12 [Source:Projected from Arabidopsis thaliana (AT1G28360) UniProtKB/Swiss-Prot;Acc:Q94ID6]	yes|up	no|down	1
TraesCS1B02G231500.1	TraesCS1B02G231500		Ethylene-responsive transcription factor 6 [Source:Projected from Arabidopsis thaliana (AT4G17490) UniProtKB/Swiss-Prot;Acc:Q8VZ91]	yes|down	no|up	1
TraesCS1A02G411100.1	TraesCS1A02G411100		Ethylene-responsive transcription factor ERF061 [Source:Projected from Arabidopsis thaliana (AT1G64380) UniProtKB/Swiss-Prot;Acc:Q9C7W2]	yes|down	no|up	1
TraesCS1D02G418900.1	TraesCS1D02G418900		Ethylene-responsive transcription factor ERF061 [Source:Projected from Arabidopsis thaliana (AT1G64380) UniProtKB/Swiss-Prot;Acc:Q9C7W2]	yes|down	no|down	1
TraesCS1B02G441300.1	TraesCS1B02G441300		Ethylene-responsive transcription factor ERF061 [Source:Projected from Arabidopsis thaliana (AT1G64380) UniProtKB/Swiss-Prot;Acc:Q9C7W2]	yes|down	no|down	1
TraesCS2B02G127800.1	TraesCS2B02G127800		Ethylene-responsive transcription factor ERF071 [Source:Projected from Arabidopsis thaliana (AT2G47520) UniProtKB/Swiss-Prot;Acc:O22259]	no|up	yes|down	1
TraesCS7D02G265000.1	TraesCS7D02G265000		Ethylene-responsive transcription factor ERF114 [Source:Projected from Arabidopsis thaliana (AT5G61890) UniProtKB/Swiss-Prot;Acc:Q9FH54]	yes|down	no|up	1
ENSRNA050024576-T1	ENSRNA050024576	LSU_rRNA_eukarya	Eukaryotic large subunit ribosomal RNA	yes|down	no|down	1
ENSRNA050019639-T1	ENSRNA050019639	LSU_rRNA_eukarya	Eukaryotic large subunit ribosomal RNA	yes|down	no|down	1
ENSRNA050013880-T1	ENSRNA050013880	LSU_rRNA_eukarya	Eukaryotic large subunit ribosomal RNA	yes|down	no|down	1
ENSRNA050024577-T1	ENSRNA050024577	LSU_rRNA_eukarya	Eukaryotic large subunit ribosomal RNA	yes|down	no|down	1
ENSRNA050023634-T1	ENSRNA050023634	LSU_rRNA_eukarya	Eukaryotic large subunit ribosomal RNA	yes|down	no|down	1
ENSRNA050018676-T1	ENSRNA050018676	LSU_rRNA_eukarya	Eukaryotic large subunit ribosomal RNA	yes|down	no|down	1
ENSRNA050018908-T1	ENSRNA050018908	LSU_rRNA_eukarya	Eukaryotic large subunit ribosomal RNA	yes|down	no|down	1
ENSRNA050018917-T1	ENSRNA050018917	LSU_rRNA_eukarya	Eukaryotic large subunit ribosomal RNA	yes|down	no|up	1
ENSRNA050018665-T1	ENSRNA050018665	LSU_rRNA_eukarya	Eukaryotic large subunit ribosomal RNA	yes|down	no|up	1
ENSRNA050017201-T1	ENSRNA050017201	LSU_rRNA_eukarya	Eukaryotic large subunit ribosomal RNA	yes|down	no|down	1
ENSRNA050016308-T1	ENSRNA050016308	LSU_rRNA_eukarya	Eukaryotic large subunit ribosomal RNA	yes|down	no|down	1
ENSRNA050019895-T1	ENSRNA050019895	LSU_rRNA_eukarya	Eukaryotic large subunit ribosomal RNA	yes|up	no|up	1
ENSRNA050023570-T1	ENSRNA050023570	LSU_rRNA_eukarya	Eukaryotic large subunit ribosomal RNA	yes|down	no|down	1
ENSRNA050016037-T1	ENSRNA050016037	LSU_rRNA_eukarya	Eukaryotic large subunit ribosomal RNA	yes|down	no|down	1
ENSRNA050022736-T1	ENSRNA050022736	LSU_rRNA_eukarya	Eukaryotic large subunit ribosomal RNA	yes|down	no|down	1
ENSRNA050021444-T1	ENSRNA050021444	LSU_rRNA_eukarya	Eukaryotic large subunit ribosomal RNA	yes|down	no|down	1
ENSRNA050013881-T1	ENSRNA050013881	LSU_rRNA_eukarya	Eukaryotic large subunit ribosomal RNA	yes|down	no|down	1
ENSRNA050018659-T1	ENSRNA050018659	LSU_rRNA_eukarya	Eukaryotic large subunit ribosomal RNA	yes|down	no|up	1
ENSRNA050013879-T1	ENSRNA050013879	LSU_rRNA_eukarya	Eukaryotic large subunit ribosomal RNA	yes|down	no|up	1
ENSRNA050024592-T1	ENSRNA050024592	LSU_rRNA_eukarya	Eukaryotic large subunit ribosomal RNA	yes|down	no|down	1
ENSRNA050019093-T1	ENSRNA050019093	LSU_rRNA_eukarya	Eukaryotic large subunit ribosomal RNA	yes|down	no|down	1
ENSRNA050016388-T1	ENSRNA050016388	LSU_rRNA_eukarya	Eukaryotic large subunit ribosomal RNA	yes|down	no|up	1
ENSRNA050024022-T1	ENSRNA050024022	LSU_rRNA_eukarya	Eukaryotic large subunit ribosomal RNA	yes|down	no|up	1
ENSRNA050013878-T1	ENSRNA050013878	LSU_rRNA_eukarya	Eukaryotic large subunit ribosomal RNA	yes|down	no|down	1
ENSRNA050024566-T1	ENSRNA050024566	LSU_rRNA_eukarya	Eukaryotic large subunit ribosomal RNA	yes|up	no|up	1
ENSRNA050018921-T1	ENSRNA050018921	LSU_rRNA_eukarya	Eukaryotic large subunit ribosomal RNA	yes|up	no|up	1
ENSRNA050015672-T1	ENSRNA050015672	SSU_rRNA_eukarya	Eukaryotic small subunit ribosomal RNA	yes|up	no|up	1
ENSRNA050013835-T1	ENSRNA050013835	SSU_rRNA_eukarya	Eukaryotic small subunit ribosomal RNA	yes|down	no|down	1
ENSRNA050024740-T1	ENSRNA050024740	SSU_rRNA_eukarya	Eukaryotic small subunit ribosomal RNA	yes|down	no|down	1
ENSRNA050021252-T1	ENSRNA050021252	SSU_rRNA_eukarya	Eukaryotic small subunit ribosomal RNA	yes|down	no|down	1
ENSRNA050024364-T1	ENSRNA050024364	SSU_rRNA_eukarya	Eukaryotic small subunit ribosomal RNA	yes|up	no|up	1
ENSRNA050024572-T1	ENSRNA050024572	SSU_rRNA_eukarya	Eukaryotic small subunit ribosomal RNA	yes|down	no|down	1
ENSRNA050024357-T1	ENSRNA050024357	SSU_rRNA_eukarya	Eukaryotic small subunit ribosomal RNA	yes|up	no|up	1
ENSRNA050019699-T1	ENSRNA050019699	SSU_rRNA_eukarya	Eukaryotic small subunit ribosomal RNA	yes|down	no|down	1
ENSRNA050021715-T1	ENSRNA050021715	SSU_rRNA_eukarya	Eukaryotic small subunit ribosomal RNA	yes|down	no|down	1
ENSRNA050020881-T1	ENSRNA050020881	SSU_rRNA_eukarya	Eukaryotic small subunit ribosomal RNA	yes|down	no|down	1
ENSRNA050016783-T1	ENSRNA050016783	SSU_rRNA_eukarya	Eukaryotic small subunit ribosomal RNA	yes|up	no|up	1
ENSRNA050020640-T1	ENSRNA050020640	SSU_rRNA_eukarya	Eukaryotic small subunit ribosomal RNA	yes|up	no|up	1
ENSRNA050016304-T1	ENSRNA050016304	SSU_rRNA_eukarya	Eukaryotic small subunit ribosomal RNA	yes|up	no|up	1
ENSRNA050021227-T1	ENSRNA050021227	SSU_rRNA_eukarya	Eukaryotic small subunit ribosomal RNA	yes|down	no|down	1
ENSRNA050013866-T1	ENSRNA050013866	SSU_rRNA_eukarya	Eukaryotic small subunit ribosomal RNA	yes|down	no|down	1
ENSRNA050013839-T1	ENSRNA050013839	SSU_rRNA_eukarya	Eukaryotic small subunit ribosomal RNA	yes|down	no|down	1
ENSRNA050024389-T1	ENSRNA050024389	SSU_rRNA_eukarya	Eukaryotic small subunit ribosomal RNA	yes|down	no|down	1
ENSRNA050017633-T1	ENSRNA050017633	SSU_rRNA_eukarya	Eukaryotic small subunit ribosomal RNA	yes|down	no|up	1
ENSRNA050024748-T1	ENSRNA050024748	SSU_rRNA_eukarya	Eukaryotic small subunit ribosomal RNA	yes|down	no|down	1
ENSRNA050018915-T1	ENSRNA050018915	SSU_rRNA_eukarya	Eukaryotic small subunit ribosomal RNA	yes|down	no|down	1
ENSRNA050016551-T1	ENSRNA050016551	SSU_rRNA_eukarya	Eukaryotic small subunit ribosomal RNA	yes|down	no|down	1
ENSRNA050020227-T1	ENSRNA050020227	SSU_rRNA_eukarya	Eukaryotic small subunit ribosomal RNA	yes|down	no|up	1
ENSRNA050013966-T1	ENSRNA050013966	SSU_rRNA_eukarya	Eukaryotic small subunit ribosomal RNA	yes|down	no|down	1
ENSRNA050024741-T1	ENSRNA050024741	SSU_rRNA_eukarya	Eukaryotic small subunit ribosomal RNA	yes|down	no|up	1
ENSRNA050024365-T1	ENSRNA050024365	SSU_rRNA_eukarya	Eukaryotic small subunit ribosomal RNA	yes|down	no|down	1
ENSRNA050024367-T1	ENSRNA050024367	SSU_rRNA_eukarya	Eukaryotic small subunit ribosomal RNA	yes|down	no|down	1
TraesCS6A02G216300.4	TraesCS6A02G216300		Eukaryotic translation initiation factor 2A [Source:UniProtKB/TrEMBL;Acc:A0A341WGH7]	yes|up	no|up	1
TraesCS6B02G246600.3	TraesCS6B02G246600		Eukaryotic translation initiation factor 2A [Source:UniProtKB/TrEMBL;Acc:A0A341WXU1]	yes|down	no|up	1
TraesCS5D02G050700.1	TraesCS5D02G050700		Eukaryotic translation initiation factor 3 subunit A [Source:UniProtKB/TrEMBL;Acc:A0A341W1Z2]	yes|down	no|up	1
TraesCS4B02G083200.1	TraesCS4B02G083200		Eukaryotic translation initiation factor 3 subunit B [Source:UniProtKB/TrEMBL;Acc:A0A341TW93]	yes|down	no|down	1
TraesCS5D02G449900.2	TraesCS5D02G449900		Eukaryotic translation initiation factor 3 subunit B [Source:UniProtKB/TrEMBL;Acc:A0A341WML3]	yes|up	no|up	1
TraesCS1B02G432200.1	TraesCS1B02G432200		Eukaryotic translation initiation factor 3 subunit D [Source:UniProtKB/TrEMBL;Acc:A0A1D5SEA5]	yes|up	no|up	1
TraesCS1A02G402800.1	TraesCS1A02G402800		Eukaryotic translation initiation factor 3 subunit D [Source:UniProtKB/TrEMBL;Acc:A0A341P461]	yes|up	no|up	1
TraesCS6B02G112400.2	TraesCS6B02G112400		Eukaryotic translation initiation factor 3 subunit F [Source:UniProtKB/TrEMBL;Acc:A0A1D6B1C3]	yes|up	no|up	1
TraesCS4D02G064800.1	TraesCS4D02G064800		Eukaryotic translation initiation factor 3 subunit G [Source:UniProtKB/TrEMBL;Acc:W5ENW2]	yes|down	no|up	1
TraesCS4B02G164300.2	TraesCS4B02G164300		Eukaryotic translation initiation factor 3 subunit I [Source:UniProtKB/TrEMBL;Acc:A0A1D5XHQ2]	yes|up	no|up	1
TraesCS4D02G149800.2	TraesCS4D02G149800		Eukaryotic translation initiation factor 3 subunit I [Source:UniProtKB/TrEMBL;Acc:A0A341UJ59]	yes|up	no|up	1
TraesCS3B02G180500.1	TraesCS3B02G180500		Eukaryotic translation initiation factor 3 subunit L [Source:UniProtKB/TrEMBL;Acc:A0A077RYD6]	yes|up	no|up	1
TraesCS3D02G161300.1	TraesCS3D02G161300		Eukaryotic translation initiation factor 3 subunit L [Source:UniProtKB/TrEMBL;Acc:A0A1D5WUU3]	yes|up	no|down	1
TraesCS3B02G563600.1	TraesCS3B02G563600		Eukaryotic translation initiation factor 3 subunit M [Source:UniProtKB/TrEMBL;Acc:A0A1D5W2R8]	yes|up	no|up	1
TraesCS2D02G038800.1	TraesCS2D02G038800		Eukaryotic translation initiation factor 3 subunit M [Source:UniProtKB/TrEMBL;Acc:W5C5K1]	yes|up	no|down	1
TraesCS2A02G182600.2	TraesCS2A02G182600		Eukaryotic translation initiation factor 5A [Source:UniProtKB/TrEMBL;Acc:A0A341Q8L9]	yes|down	no|no test	1
TraesCS1D02G146500.1	TraesCS1D02G146500		Eukaryotic translation initiation factor isoform 4E-2 [Source:UniProtKB/Swiss-Prot;Acc:Q03389]	yes|up	no|up	1
TraesCS4B02G216300.1	TraesCS4B02G216300		Eukaryotic translation initiation factor NCBP [Source:Projected from Arabidopsis thaliana (AT5G18110) UniProtKB/Swiss-Prot;Acc:Q9FK59]	yes|up	no|down	1
TraesCS4A02G087900.1	TraesCS4A02G087900		Eukaryotic translation initiation factor NCBP [Source:Projected from Arabidopsis thaliana (AT5G18110) UniProtKB/Swiss-Prot;Acc:Q9FK59]	yes|up	no|down	1
TraesCS3B02G301100.1	TraesCS3B02G301100		Evolutionarily conserved C-terminal region 8 [Source:Projected from Arabidopsis thaliana (AT1G79270) UniProtKB/TrEMBL;Acc:Q9FPE7]	yes|down	no|up	1
TraesCS3A02G267700.1	TraesCS3A02G267700		Evolutionarily conserved C-terminal region 8 [Source:Projected from Arabidopsis thaliana (AT1G79270) UniProtKB/TrEMBL;Acc:Q9FPE7]	yes|down	no|up	1
TraesCS3D02G267900.1	TraesCS3D02G267900		Evolutionarily conserved C-terminal region 8 [Source:Projected from Arabidopsis thaliana (AT1G79270) UniProtKB/TrEMBL;Acc:Q9FPE7]	yes|down	no|up	1
TraesCS2B02G227800.1	TraesCS2B02G227800		Exocyst complex component EXO84C [Source:Projected from Arabidopsis thaliana (AT1G10180) UniProtKB/Swiss-Prot;Acc:Q9SY60]	yes|up	no|up	1
TraesCS2D02G208300.1	TraesCS2D02G208300		Exocyst complex component EXO84C [Source:Projected from Arabidopsis thaliana (AT1G10180) UniProtKB/Swiss-Prot;Acc:Q9SY60]	yes|up	no|down	1
TraesCS3B02G380100.1	TraesCS3B02G380100		Exocyst subunit Exo70 family protein [Source:UniProtKB/TrEMBL;Acc:A0A077S4Z7]	yes|down	no|down	1
TraesCS3B02G467500.2	TraesCS3B02G467500		Exocyst subunit Exo70 family protein [Source:UniProtKB/TrEMBL;Acc:A0A077S702]	yes|up	no|down	1
TraesCS2A02G583800.1	TraesCS2A02G583800		Exocyst subunit Exo70 family protein [Source:UniProtKB/TrEMBL;Acc:A0A1D5T8M2]	yes|down	no|down	1
TraesCS2A02G276000.1	TraesCS2A02G276000		Exocyst subunit Exo70 family protein [Source:UniProtKB/TrEMBL;Acc:A0A1D5TI20]	yes|down	no|up	1
TraesCS2B02G045800.1	TraesCS2B02G045800		Exocyst subunit Exo70 family protein [Source:UniProtKB/TrEMBL;Acc:A0A1D5UDI8]	yes|down	no|down	1
TraesCS2D02G535000.1	TraesCS2D02G535000		Exocyst subunit Exo70 family protein [Source:UniProtKB/TrEMBL;Acc:A0A1D5UH98]	yes|up	no|down	1
TraesCS2D02G280500.1	TraesCS2D02G280500		Exocyst subunit Exo70 family protein [Source:UniProtKB/TrEMBL;Acc:A0A1D5UMH1]	yes|down	no|down	1
TraesCS2B02G044600.1	TraesCS2B02G044600		Exocyst subunit Exo70 family protein [Source:UniProtKB/TrEMBL;Acc:A0A1D6RMH5]	yes|up	no|up	1
TraesCS2A02G030700.1	TraesCS2A02G030700		Exocyst subunit Exo70 family protein [Source:UniProtKB/TrEMBL;Acc:A0A341PVL4]	yes|down	no|up	1
TraesCS2B02G293700.1	TraesCS2B02G293700		Exocyst subunit Exo70 family protein [Source:UniProtKB/TrEMBL;Acc:A0A341QPT2]	yes|down	no|down	1
TraesCS7B02G182000.2	TraesCS7B02G182000		Exocyst subunit Exo70 family protein [Source:UniProtKB/TrEMBL;Acc:A0A341YC63]	yes|up	no|down	1
TraesCS7B02G138300.1	TraesCS7B02G138300		Exocyst subunit Exo70 family protein [Source:UniProtKB/TrEMBL;Acc:A0A341YLM9]	yes|down	no|down	1
TraesCS7D02G290600.1	TraesCS7D02G290600		Exocyst subunit Exo70 family protein [Source:UniProtKB/TrEMBL;Acc:A0A341ZB28]	yes|up	no|down	1
TraesCS7D02G458100.1	TraesCS7D02G458100		Exocyst subunit Exo70 family protein [Source:UniProtKB/TrEMBL;Acc:A0A341ZIP2]	yes|down	no|down	1
TraesCS2B02G298900.1	TraesCS2B02G298900		Exocyst subunit Exo70 family protein [Source:UniProtKB/TrEMBL;Acc:W5BEB8]	yes|down	no|down	1
TraesCS4D02G112900.1	TraesCS4D02G112900		Exocyst subunit Exo70 family protein [Source:UniProtKB/TrEMBL;Acc:W5EP63]	yes|up	no|down	1
TraesCS1D02G397700.1	TraesCS1D02G397700		Exosome complex component RRP41 homolog [Source:Projected from Arabidopsis thaliana (AT3G61620) UniProtKB/Swiss-Prot;Acc:Q9SP08]	yes|up	no|up	1
TraesCS1D02G299700.1	TraesCS1D02G299700		Expansin [Source:UniProtKB/TrEMBL;Acc:A0A1D5SZY2]	yes|up	no|no test	1
TraesCS6A02G307900.1	TraesCS6A02G307900		Expansin [Source:UniProtKB/TrEMBL;Acc:A0A341WMA1]	yes|down	no|down	1
TraesCS1B02G310300.1	TraesCS1B02G310300		Expansin [Source:UniProtKB/TrEMBL;Acc:Q5EC73]	yes|up	no|up	1
TraesCS2B02G411700.1	TraesCS2B02G411700		Expansin [Source:UniProtKB/TrEMBL;Acc:W5B8F4]	yes|up	no|down	1
TraesCS2D02G391600.1	TraesCS2D02G391600		Expansin [Source:UniProtKB/TrEMBL;Acc:W5BV05]	yes|up	no|down	1
TraesCS5B02G494400.1	TraesCS5B02G494400		Expansin [Source:UniProtKB/TrEMBL;Acc:W5F7P6]	yes|down	no|down	1
TraesCS3B02G458600.1	TraesCS3B02G458600		Expressed protein 1 [Source:UniProtKB/TrEMBL;Acc:D7NXT8]	yes|down	no|up	1
TraesCS7A02G223600.1	TraesCS7A02G223600		EXT-like protein [Source:Projected from Arabidopsis thaliana (AT4G26750) UniProtKB/TrEMBL;Acc:A0A178UUB7]	yes|down	no|down	1
TraesCS2A02G288400.1	TraesCS2A02G288400		F8-1 [Source:UniProtKB/TrEMBL;Acc:W5AW87]	yes|down	no|down	1
TraesCS3A02G111900.1	TraesCS3A02G111900		FACT complex subunit SSRP1 [Source:UniProtKB/TrEMBL;Acc:A0A1D6DL70]	yes|down	no|up	1
TraesCS1A02G107500.1	TraesCS1A02G107500		Fasciclin-like protein FLA16 [Source:UniProtKB/TrEMBL;Acc:Q06I90]	yes|down	no|down	1
TraesCS2D02G173000.1	TraesCS2D02G173000		Fasciclin-like protein FLA29 [Source:UniProtKB/TrEMBL;Acc:Q06I77]	yes|down	no|down	1
TraesCS2D02G351000.1	TraesCS2D02G351000		Fasciclin-like protein FLA4 [Source:UniProtKB/TrEMBL;Acc:Q06IA2]	yes|up	no|up	1
TraesCS7D02G278300.2	TraesCS7D02G278300		Fatty acyl-CoA reductase [Source:UniProtKB/TrEMBL;Acc:A0A1D6D0R8]	yes|up	no|down	1
TraesCS4B02G363100.2	TraesCS4B02G363100		Fatty acyl-CoA reductase [Source:UniProtKB/TrEMBL;Acc:A0A341UAR9]	yes|down	no|down	1
TraesCS4D02G356300.1	TraesCS4D02G356300		Fatty acyl-CoA reductase [Source:UniProtKB/TrEMBL;Acc:W5EJU6]	yes|down	no|no test	1
TraesCS5A02G531300.1	TraesCS5A02G531300		Fatty acyl-CoA reductase [Source:UniProtKB/TrEMBL;Acc:W5F232]	yes|down	no|no test	1
TraesCS2D02G302000.2	TraesCS2D02G302000		F-box protein 7 [Source:Projected from Arabidopsis thaliana (AT1G21760) UniProtKB/Swiss-Prot;Acc:Q9XI00]	yes|down	no|down	1
TraesCS4D02G083300.1	TraesCS4D02G083300		F-box/LRR-repeat protein 12 [Source:Projected from Arabidopsis thaliana (AT3G07550) UniProtKB/Swiss-Prot;Acc:Q9SRR1]	yes|down	no|down	1
TraesCS2B02G489900.1	TraesCS2B02G489900		FD-like 15 protein [Source:UniProtKB/TrEMBL;Acc:B4Y1F0]	yes|up	no|down	1
TraesCS4A02G286700.1	TraesCS4A02G286700		Ferredoxin [Source:UniProtKB/TrEMBL;Acc:A0A1D5X8S3]	yes|up	no|down	1
TraesCS4B02G028100.1	TraesCS4B02G028100		Ferredoxin [Source:UniProtKB/TrEMBL;Acc:A0A1D5XV43]	yes|up	no|down	1
TraesCS5D02G516100.1	TraesCS5D02G516100		Ferredoxin [Source:UniProtKB/TrEMBL;Acc:A0A1D5ZPZ7]	yes|down	no|up	1
TraesCS7A02G325500.1	TraesCS7A02G325500		Ferredoxin [Source:UniProtKB/TrEMBL;Acc:A0A1D6BIA8]	yes|up	no|down	1
TraesCS7D02G322000.1	TraesCS7D02G322000		Ferredoxin [Source:UniProtKB/TrEMBL;Acc:A0A1D6CVC4]	yes|up	no|down	1
TraesCS4D02G014200.1	TraesCS4D02G014200		Ferredoxin [Source:UniProtKB/TrEMBL;Acc:A0A1D6S0X8]	yes|up	no|down	1
TraesCS4D02G025700.1	TraesCS4D02G025700		Ferredoxin [Source:UniProtKB/TrEMBL;Acc:A0A341UBJ7]	yes|up	no|up	1
TraesCS7B02G226200.1	TraesCS7B02G226200		Ferredoxin [Source:UniProtKB/TrEMBL;Acc:A0A341YE83]	yes|up	no|down	1
TraesCS7D02G322100.1	TraesCS7D02G322100		Ferredoxin [Source:UniProtKB/TrEMBL;Acc:A0A341Z0F4]	yes|up	no|up	1
TraesCS4A02G297900.1	TraesCS4A02G297900		Ferredoxin [Source:UniProtKB/TrEMBL;Acc:W5DPZ5]	yes|up	no|down	1
TraesCS4B02G015800.1	TraesCS4B02G015800		Ferredoxin C 1, chloroplastic [Source:Projected from Arabidopsis thaliana (AT4G14890) UniProtKB/Swiss-Prot;Acc:O23344]	yes|up	no|down	1
TraesCS7A02G325400.1	TraesCS7A02G325400	PETF	Ferredoxin, chloroplastic [Source:UniProtKB/Swiss-Prot;Acc:P00228]	yes|up	no|down	1
TraesCS7B02G226100.1	TraesCS7B02G226100	PETF	Ferredoxin, chloroplastic [Source:UniProtKB/Swiss-Prot;Acc:P00228]	yes|up	no|down	1
TraesCS4A02G472500.1	TraesCS4A02G472500		Ferredoxin--NADP reductase, chloroplastic [Source:UniProtKB/TrEMBL;Acc:A0A1D5X268]	yes|up	no|down	1
TraesCS6A02G009200.1	TraesCS6A02G009200		Ferredoxin--NADP reductase, chloroplastic [Source:UniProtKB/TrEMBL;Acc:A0A1D6AEP1]	yes|up	no|up	1
TraesCS6B02G015000.1	TraesCS6B02G015000		Ferredoxin--NADP reductase, chloroplastic [Source:UniProtKB/TrEMBL;Acc:A0A1D6AWP4]	yes|up	no|down	1
TraesCS6D02G012200.1	TraesCS6D02G012200		Ferredoxin--NADP reductase, chloroplastic [Source:UniProtKB/TrEMBL;Acc:A0A1D6BF30]	yes|up	no|down	1
TraesCS7A02G020500.1	TraesCS7A02G020500		Ferredoxin--NADP reductase, chloroplastic [Source:UniProtKB/TrEMBL;Acc:A0A1D6BXL7]	yes|up	no|down	1
TraesCS7D02G016800.1	TraesCS7D02G016800		Ferredoxin--NADP reductase, chloroplastic [Source:UniProtKB/TrEMBL;Acc:A0A341YP63]	yes|up	no|down	1
TraesCS5D02G431300.1	TraesCS5D02G431300		Ferredoxin--NADP reductase, chloroplastic [Source:UniProtKB/TrEMBL;Acc:W5FQ09]	yes|up	no|up	1
TraesCS6B02G364600.2	TraesCS6B02G364600		Ferredoxin--nitrite reductase, chloroplastic [Source:Projected from Arabidopsis thaliana (AT2G15620) UniProtKB/Swiss-Prot;Acc:Q39161]	yes|up	no|down	1
TraesCS6A02G333900.1	TraesCS6A02G333900		Ferredoxin--nitrite reductase, chloroplastic [Source:Projected from Arabidopsis thaliana (AT2G15620) UniProtKB/Swiss-Prot;Acc:Q39161]	yes|up	no|up	1
TraesCS6D02G313100.1	TraesCS6D02G313100		Ferredoxin--nitrite reductase, chloroplastic [Source:Projected from Arabidopsis thaliana (AT2G15620) UniProtKB/Swiss-Prot;Acc:Q39161]	yes|up	no|up	1
TraesCS6D02G005000.1	TraesCS6D02G005000		Ferredoxin-thioredoxin reductase, catalytic chain [Source:UniProtKB/TrEMBL;Acc:A0A341XGG2]	yes|up	no|down	1
TraesCS4A02G180700.1	TraesCS4A02G180700		Ferritin [Source:UniProtKB/TrEMBL;Acc:A0A1D5X3S5]	yes|up	no|down	1
TraesCS1B02G150400.1	TraesCS1B02G150400		Ferrochelatase [Source:UniProtKB/TrEMBL;Acc:A0A341P061]	yes|up	no|down	1
TraesCS5D02G182100.1	TraesCS5D02G182100		Ferrochelatase [Source:UniProtKB/TrEMBL;Acc:W5FTW8]	yes|down	no|down	1
TraesCS4B02G208900.3	TraesCS4B02G208900		Fes1B [Source:Projected from Arabidopsis thaliana (AT3G53800) UniProtKB/TrEMBL;Acc:Q9M346]	yes|up	no|down	1
TraesCS3A02G196300.1	TraesCS3A02G196300		Fimbrin-2 [Source:Projected from Arabidopsis thaliana (AT5G48460) UniProtKB/Swiss-Prot;Acc:O50064]	yes|up	no|up	1
TraesCS3D02G200600.1	TraesCS3D02G200600		Fimbrin-2 [Source:Projected from Arabidopsis thaliana (AT5G48460) UniProtKB/Swiss-Prot;Acc:O50064]	yes|up	no|up	1
TraesCS3B02G222600.1	TraesCS3B02G222600		Fimbrin-2 [Source:Projected from Arabidopsis thaliana (AT5G48460) UniProtKB/Swiss-Prot;Acc:O50064]	yes|up	no|up	1
TraesCS4D02G301900.2	TraesCS4D02G301900		FIP1 [Source:Projected from Arabidopsis thaliana (AT1G28200) UniProtKB/TrEMBL;Acc:A0A178WL22]	yes|down	no|down	1
TraesCS4D02G301900.1	TraesCS4D02G301900		FIP1 [Source:Projected from Arabidopsis thaliana (AT1G28200) UniProtKB/TrEMBL;Acc:A0A178WL22]	yes|down	no|down	1
TraesCS2D02G070400.1	TraesCS2D02G070400		Flavin-containing monooxygenase [Source:UniProtKB/TrEMBL;Acc:A0A1D5UXW3]	yes|up	no|up	1
TraesCS4B02G366800.1	TraesCS4B02G366800		Flavin-containing monooxygenase [Source:UniProtKB/TrEMBL;Acc:A0A1D5XJV1]	yes|down	no|down	1
TraesCS5A02G534500.1	TraesCS5A02G534500		Flavin-containing monooxygenase [Source:UniProtKB/TrEMBL;Acc:A0A1D5YFT3]	yes|down	no|up	1
TraesCS5B02G182400.1	TraesCS5B02G182400		Flavin-containing monooxygenase [Source:UniProtKB/TrEMBL;Acc:A0A1D5Z5I9]	yes|down	no|down	1
TraesCS1D02G213900.3	TraesCS1D02G213900		Flavin-containing monooxygenase [Source:UniProtKB/TrEMBL;Acc:A0A1D6DDM0]	yes|down	no|up	1
TraesCS1D02G213900.1	TraesCS1D02G213900		Flavin-containing monooxygenase [Source:UniProtKB/TrEMBL;Acc:A0A1D6DDM0]	yes|up	no|up	1
TraesCS1B02G224600.3	TraesCS1B02G224600		Flavin-containing monooxygenase [Source:UniProtKB/TrEMBL;Acc:A0A341P5M6]	yes|down	no|down	1
TraesCS4D02G360900.1	TraesCS4D02G360900		Flavin-containing monooxygenase [Source:UniProtKB/TrEMBL;Acc:A0A341UQ57]	yes|up	no|up	1
TraesCS5A02G522900.1	TraesCS5A02G522900		Flavin-containing monooxygenase [Source:UniProtKB/TrEMBL;Acc:A0A341VKL6]	yes|up	no|up	1
TraesCS5B02G349800.1	TraesCS5B02G349800		Flavin-containing monooxygenase [Source:UniProtKB/TrEMBL;Acc:A0A341VKR6]	yes|down	no|up	1
TraesCS5D02G189200.1	TraesCS5D02G189200		Flavin-containing monooxygenase [Source:UniProtKB/TrEMBL;Acc:A0A341W087]	yes|down	no|down	1
TraesCS5D02G354300.1	TraesCS5D02G354300		Flavin-containing monooxygenase [Source:UniProtKB/TrEMBL;Acc:A0A341WDZ1]	yes|up	no|up	1
TraesCS5A02G348100.1	TraesCS5A02G348100		Flavin-containing monooxygenase [Source:UniProtKB/TrEMBL;Acc:W5F2M0]	yes|up	no|down	1
TraesCS2A02G044900.1	TraesCS2A02G044900		Flavone synthase II (FNSII), Biosynthesis of tricin O-linked conjugate [Source: Projected from Oryza sativa (Os04g0101400)]	yes|down	no|down	1
TraesCS2D02G043500.1	TraesCS2D02G043500		Flavone synthase II (FNSII), Biosynthesis of tricin O-linked conjugate [Source: Projected from Oryza sativa (Os04g0101400)]	yes|down	no|down	1
TraesCS7B02G013100.1	TraesCS7B02G013100	vrn-B3	Flowering locus T [Source:UniProtKB/TrEMBL;Acc:Q3ZPM9]	yes|up	no|down	1
TraesCSU02G045800.1	TraesCSU02G045800		Flowering Locus T-like protein, putative [Source:UniProtKB/TrEMBL;Acc:D8LAK3]	yes|up	no|no test	1
TraesCS4A02G249600.1	TraesCS4A02G249600		Folate transporter 1, chloroplastic [Source:Projected from Arabidopsis thaliana (AT5G66380) UniProtKB/Swiss-Prot;Acc:Q7XA87]	yes|down	no|up	1
TraesCS4B02G065100.1	TraesCS4B02G065100		Folate transporter 1, chloroplastic [Source:Projected from Arabidopsis thaliana (AT5G66380) UniProtKB/Swiss-Prot;Acc:Q7XA87]	yes|down	no|down	1
TraesCS1B02G190700.4	TraesCS1B02G190700		Folylpolyglutamate synthase [Source:UniProtKB/TrEMBL;Acc:A0A1D5S968]	yes|up	no|up	1
TraesCSU02G034000.1	TraesCSU02G034000		Folylpolyglutamate synthase [Source:UniProtKB/TrEMBL;Acc:A0A1D5XXQ2]	yes|up	no|up	1
TraesCS1D02G165100.7	TraesCS1D02G165100		Folylpolyglutamate synthase [Source:UniProtKB/TrEMBL;Acc:A0A341PSQ3]	yes|up	no|up	1
TraesCS1D02G165100.4	TraesCS1D02G165100		Folylpolyglutamate synthase [Source:UniProtKB/TrEMBL;Acc:A0A341PSQ3]	yes|up	no|down	1
TraesCS4B02G392600.1	TraesCS4B02G392600		Folylpolyglutamate synthase [Source:UniProtKB/TrEMBL;Acc:A0A341ULE8]	yes|up	no|up	1
TraesCS2A02G214500.1	TraesCS2A02G214500		Formin-like protein [Source:UniProtKB/TrEMBL;Acc:A0A1D5TMN2]	yes|down	no|down	1
TraesCS3A02G397900.1	TraesCS3A02G397900		Formin-like protein [Source:UniProtKB/TrEMBL;Acc:A0A1D5VCG0]	yes|up	no|down	1
TraesCS2B02G209600.1	TraesCS2B02G209600		Formin-like protein [Source:UniProtKB/TrEMBL;Acc:A0A341R751]	yes|down	no|up	1
TraesCS6D02G291400.1	TraesCS6D02G291400		Formin-like protein [Source:UniProtKB/TrEMBL;Acc:A0A341XGD7]	yes|down	no|down	1
TraesCS6D02G339300.1	TraesCS6D02G339300		Formin-like protein [Source:UniProtKB/TrEMBL;Acc:A0A341XTY1]	yes|down	no|up	1
TraesCS5B02G164900.2	TraesCS5B02G164900		FRIGIDA-like protein [Source:UniProtKB/TrEMBL;Acc:A0A341VB37]	yes|down	no|down	1
TraesCS1A02G403200.2	TraesCS1A02G403200		FRIGIDA-like protein [Source:UniProtKB/TrEMBL;Acc:W4ZP94]	no|down	yes|down	1
TraesCS3D02G358800.1	TraesCS3D02G358800		Fructokinase-like 1, chloroplastic [Source:Projected from Arabidopsis thaliana (AT3G54090) UniProtKB/Swiss-Prot;Acc:Q9M394]	yes|up	no|down	1
TraesCS4A02G093100.1	TraesCS4A02G093100	FBP	Fructose-1,6-bisphosphatase, chloroplastic [Source:UniProtKB/Swiss-Prot;Acc:P09195]	yes|up	no|down	1
TraesCS3B02G410400.1	TraesCS3B02G410400		Fructose-1,6-bisphosphatase, cytosolic,putative,expressed [Source:UniProtKB/TrEMBL;Acc:D8L9K9]	yes|up	no|up	1
TraesCS7B02G283000.1	TraesCS7B02G283000		Fructose-bisphosphate aldolase [Source:UniProtKB/TrEMBL;Acc:A0A1D6C852]	yes|up	no|up	1
TraesCS4A02G206400.1	TraesCS4A02G206400		Fructose-bisphosphate aldolase [Source:UniProtKB/TrEMBL;Acc:W5DTC2]	yes|up	no|down	1
TraesCS4B02G109900.1	TraesCS4B02G109900		Fructose-bisphosphate aldolase [Source:UniProtKB/TrEMBL;Acc:W5EDL3]	yes|up	no|down	1
TraesCS4D02G107400.1	TraesCS4D02G107400		Fructose-bisphosphate aldolase [Source:UniProtKB/TrEMBL;Acc:W5ETU1]	yes|up	no|down	1
TraesCS5B02G115300.1	TraesCS5B02G115300		Fructose-bisphosphate aldolase [Source:UniProtKB/TrEMBL;Acc:W5FL09]	yes|up	no|down	1
TraesCS5D02G122700.1	TraesCS5D02G122700		Fructose-bisphosphate aldolase [Source:UniProtKB/TrEMBL;Acc:W5G4A2]	yes|up	no|no test	1
TraesCS5A02G108000.1	TraesCS5A02G108000		Fructose-bisphosphate aldolase [Source:UniProtKB/TrEMBL;Acc:W5G4A2]	yes|up	no|down	1
TraesCS7D02G377400.1	TraesCS7D02G377400		Fructose-bisphosphate aldolase [Source:UniProtKB/TrEMBL;Acc:W5HZ47]	yes|up	no|down	1
TraesCS1D02G127000.1	TraesCS1D02G127000		GA2ox-D10 protein [Source:UniProtKB/TrEMBL;Acc:A0A140KPU1]	yes|down	no|down	1
TraesCS6A02G068300.1	TraesCS6A02G068300		Gamma-glutamylcyclotransferase [Source:UniProtKB/TrEMBL;Acc:A0A1D6ADQ4]	yes|up	no|up	1
TraesCS2B02G483200.1	TraesCS2B02G483200		gamma-soluble NSF attachment protein [Source:Projected from Arabidopsis thaliana (AT4G20410) TAIR;Acc:AT4G20410]	yes|down	no|down	1
TraesCS2A02G402500.1	TraesCS2A02G402500		Gamma-tubulin complex component [Source:UniProtKB/TrEMBL;Acc:A0A341QAJ3]	yes|up	no|down	1
TraesCS5D02G071400.2	TraesCS5D02G071400		Gamma-tubulin complex component [Source:UniProtKB/TrEMBL;Acc:W5G1W0]	yes|up	no|up	1
TraesCS6B02G214900.1	TraesCS6B02G214900		GATA transcription factor, Chloroplast development, Plant architectur [Source: Projected from Oryza sativa (Os02g0220400)]	yes|up	no|no test	1
TraesCS6D02G173000.1	TraesCS6D02G173000		GATA transcription factor, Chloroplast development, Plant architectur [Source: Projected from Oryza sativa (Os02g0220400)]	yes|up	no|no test	1
TraesCS4A02G178800.1	TraesCS4A02G178800		GDSL esterase/lipase CPRD49 [Source:Projected from Arabidopsis thaliana (AT3G11210) UniProtKB/Swiss-Prot;Acc:Q9SRM5]	yes|up	no|down	1
TraesCS2D02G362100.1	TraesCS2D02G362100		General transcription factor IIH subunit [Source:UniProtKB/TrEMBL;Acc:A0A1D5UU68]	yes|up	no|up	1
TraesCS2B02G382600.1	TraesCS2B02G382600		General transcription factor IIH subunit [Source:UniProtKB/TrEMBL;Acc:W5BH07]	yes|up	no|up	1
TraesCS6D02G286900.1	TraesCS6D02G286900		Geranylgeranyl diphosphate reductase, chloroplastic [Source:Projected from Arabidopsis thaliana (AT1G74470) UniProtKB/Swiss-Prot;Acc:Q9CA67]	yes|up	no|down	1
TraesCS6B02G336300.1	TraesCS6B02G336300		Geranylgeranyl diphosphate reductase, chloroplastic [Source:Projected from Arabidopsis thaliana (AT1G74470) UniProtKB/Swiss-Prot;Acc:Q9CA67]	yes|up	no|up	1
TraesCS6A02G307700.1	TraesCS6A02G307700		Geranylgeranyl diphosphate reductase, chloroplastic [Source:Projected from Arabidopsis thaliana (AT1G74470) UniProtKB/Swiss-Prot;Acc:Q9CA67]	yes|up	no|down	1
TraesCS4A02G319100.1	TraesCS4A02G319100	GA20ox1A	Gibberellin 20 oxidase 1-A [Source:UniProtKB/Swiss-Prot;Acc:O04707]	yes|up	no|down	1
TraesCS4D02G076400.1	TraesCS4D02G076400		Gibberellin stimulated transcript (Fragment) (Fragment) [Source:UniProtKB/TrEMBL;Acc:C8C4P9]	yes|up	no|up	1
TraesCS1D02G317300.1	TraesCS1D02G317300		Globulin 1 [Source:UniProtKB/TrEMBL;Acc:Q0Q5D4]	yes|down	no|down	1
TraesCS1B02G330000.1	TraesCS1B02G330000		Globulin 1 [Source:UniProtKB/TrEMBL;Acc:Q0Q5D9]	yes|down	no|up	1
TraesCS4A02G296100.1	TraesCS4A02G296100		Globulin-3A [Source:UniProtKB/TrEMBL;Acc:I6QQ39]	yes|down	no|down	1
TraesCS4A02G175900.3	TraesCS4A02G175900	GLC1	Glucan endo-1,3-beta-glucosidase [Source:UniProtKB/Swiss-Prot;Acc:P52409]	yes|down	no|down	1
TraesCS4A02G175900.2	TraesCS4A02G175900	GLC1	Glucan endo-1,3-beta-glucosidase [Source:UniProtKB/Swiss-Prot;Acc:P52409]	yes|up	no|down	1
TraesCS3B02G524700.1	TraesCS3B02G524700		Glucan endo-1,3-beta-glucosidase GII,putative, expressed [Source:UniProtKB/TrEMBL;Acc:D8L9Q1]	yes|up	no|no test	1
TraesCS3B02G524800.1	TraesCS3B02G524800		Glucan endo-1,3-beta-glucosidase GII,putative, expressed [Source:UniProtKB/TrEMBL;Acc:D8L9Q2]	yes|up	no|down	1
TraesCSU02G064800.2	TraesCSU02G064800		Gluconokinase [Source:UniProtKB/TrEMBL;Acc:W5DLH5]	yes|down	no|down	1
TraesCS1B02G449700.2	TraesCS1B02G449700		Glucose-1-phosphate adenylyltransferase [Source:UniProtKB/TrEMBL;Acc:A0A1D5SCN9]	yes|down	no|no test	1
TraesCS5A02G472000.1	TraesCS5A02G472000		Glucose-1-phosphate adenylyltransferase [Source:UniProtKB/TrEMBL;Acc:A0A1D5YJU9]	yes|up	no|no test	1
TraesCS5B02G484700.1	TraesCS5B02G484700		Glucose-1-phosphate adenylyltransferase [Source:UniProtKB/TrEMBL;Acc:A0A1D5YX23]	yes|up	no|no test	1
TraesCS5D02G484500.2	TraesCS5D02G484500		Glucose-1-phosphate adenylyltransferase [Source:UniProtKB/TrEMBL;Acc:A0A1D5ZSU2]	yes|up	no|no test	1
TraesCS1A02G419600.1	TraesCS1A02G419600		Glucose-1-phosphate adenylyltransferase [Source:UniProtKB/TrEMBL;Acc:A0A341P4Q8]	yes|down	no|up	1
TraesCS4D02G180300.2	TraesCS4D02G180300		Glucose-6-phosphate 1-dehydrogenase [Source:UniProtKB/TrEMBL;Acc:A0A1D5XZZ7]	yes|up	no|down	1
TraesCS6A02G146500.1	TraesCS6A02G146500		Glucose-6-phosphate 1-dehydrogenase [Source:UniProtKB/TrEMBL;Acc:A0A341WR42]	yes|up	no|up	1
TraesCS6D02G135800.2	TraesCS6D02G135800		Glucose-6-phosphate 1-dehydrogenase [Source:UniProtKB/TrEMBL;Acc:W5H4R3]	yes|up	no|no test	1
TraesCS1B02G439900.1	TraesCS1B02G439900		Glucose-6-phosphate 1-epimerase [Source:UniProtKB/TrEMBL;Acc:A0A1D5SC57]	yes|down	no|down	1
TraesCS1D02G417300.2	TraesCS1D02G417300		Glucose-6-phosphate 1-epimerase [Source:UniProtKB/TrEMBL;Acc:A0A1D5SU26]	yes|down	no|up	1
TraesCS1D02G417300.1	TraesCS1D02G417300		Glucose-6-phosphate 1-epimerase [Source:UniProtKB/TrEMBL;Acc:A0A1D5SU26]	yes|down	no|down	1
TraesCS5A02G184500.3	TraesCS5A02G184500		Glucose-6-phosphate 1-epimerase [Source:UniProtKB/TrEMBL;Acc:A0A1D5YGQ4]	yes|up	no|down	1
TraesCS5A02G184500.1	TraesCS5A02G184500		Glucose-6-phosphate 1-epimerase [Source:UniProtKB/TrEMBL;Acc:A0A1D5YGQ4]	yes|up	no|up	1
TraesCS5A02G184500.2	TraesCS5A02G184500		Glucose-6-phosphate 1-epimerase [Source:UniProtKB/TrEMBL;Acc:A0A1D5YGQ4]	yes|up	no|no test	1
TraesCS1A02G409900.1	TraesCS1A02G409900		Glucose-6-phosphate 1-epimerase [Source:UniProtKB/TrEMBL;Acc:A0A1D6DA33]	yes|down	no|up	1
TraesCS5B02G182500.1	TraesCS5B02G182500		Glucose-6-phosphate 1-epimerase [Source:UniProtKB/TrEMBL;Acc:W5FCH4]	yes|up	no|down	1
TraesCS5B02G182500.2	TraesCS5B02G182500		Glucose-6-phosphate 1-epimerase [Source:UniProtKB/TrEMBL;Acc:W5FCH4]	yes|down	no|no test	1
TraesCS5D02G189500.1	TraesCS5D02G189500		Glucose-6-phosphate 1-epimerase [Source:UniProtKB/TrEMBL;Acc:W5G0Z3]	yes|up	no|down	1
TraesCS3B02G022900.1	TraesCS3B02G022900		Glutamate decarboxylase [Source:UniProtKB/TrEMBL;Acc:A0A1D5VZC0]	yes|up	no|up	1
TraesCS3D02G023900.2	TraesCS3D02G023900		Glutamate decarboxylase [Source:UniProtKB/TrEMBL;Acc:A0A1D5WTH3]	yes|up	no|down	1
TraesCS3A02G022600.2	TraesCS3A02G022600		Glutamate decarboxylase [Source:UniProtKB/TrEMBL;Acc:A0A1D6RR56]	yes|up	no|down	1
TraesCS2A02G257200.1	TraesCS2A02G257200		Glutamate receptor [Source:UniProtKB/TrEMBL;Acc:A0A1D5TGM0]	yes|up	no|up	1
TraesCS2D02G455600.2	TraesCS2D02G455600		Glutamate receptor [Source:UniProtKB/TrEMBL;Acc:A0A1D5URP8]	yes|up	no|down	1
TraesCS2D02G265700.1	TraesCS2D02G265700		Glutamate receptor [Source:UniProtKB/TrEMBL;Acc:A0A1D5UU28]	yes|up	no|up	1
TraesCS5A02G218300.1	TraesCS5A02G218300		Glutamate receptor [Source:UniProtKB/TrEMBL;Acc:A0A1D5YM09]	yes|down	no|down	1
TraesCS5B02G217000.1	TraesCS5B02G217000		Glutamate receptor [Source:UniProtKB/TrEMBL;Acc:A0A1D5Z2F3]	yes|down	no|down	1
TraesCS5D02G226400.1	TraesCS5D02G226400		Glutamate receptor [Source:UniProtKB/TrEMBL;Acc:A0A1D5ZIP5]	yes|down	no|down	1
TraesCS5D02G226100.1	TraesCS5D02G226100		Glutamate receptor [Source:UniProtKB/TrEMBL;Acc:A0A1D5ZIQ1]	yes|down	no|up	1
TraesCS6A02G049900.1	TraesCS6A02G049900		Glutamate receptor [Source:UniProtKB/TrEMBL;Acc:A0A1D6AJ26]	yes|up	no|down	1
TraesCSU02G108800.1	TraesCSU02G108800		Glutamate receptor [Source:UniProtKB/TrEMBL;Acc:A0A1D6DFA2]	yes|down	no|up	1
TraesCS5D02G226300.1	TraesCS5D02G226300		Glutamate receptor [Source:UniProtKB/TrEMBL;Acc:A0A341VYQ2]	yes|down	no|up	1
TraesCS6B02G380900.1	TraesCS6B02G380900		Glutamate receptor [Source:UniProtKB/TrEMBL;Acc:A0A341X600]	yes|down	no|no test	1
TraesCS1A02G390300.2	TraesCS1A02G390300		Glutamate receptor [Source:UniProtKB/TrEMBL;Acc:W4ZMH0]	yes|up	no|down	1
TraesCS2A02G455200.2	TraesCS2A02G455200		Glutamate receptor [Source:UniProtKB/TrEMBL;Acc:W5ATN9]	yes|up	no|down	1
TraesCS2B02G285400.1	TraesCS2B02G285400		Glutamate receptor [Source:UniProtKB/TrEMBL;Acc:W5B7Y0]	yes|up	no|up	1
TraesCS2B02G477300.5	TraesCS2B02G477300		Glutamate receptor [Source:UniProtKB/TrEMBL;Acc:W5BC94]	yes|down	no|up	1
TraesCS5B02G217200.1	TraesCS5B02G217200		Glutamate receptor [Source:UniProtKB/TrEMBL;Acc:W5F7E4]	yes|up	no|down	1
TraesCS4A02G063800.1	TraesCS4A02G063800		Glutamine synthetase [Source:UniProtKB/TrEMBL;Acc:A0A0C4BJG7]	yes|down	no|down	1
TraesCS2B02G528300.2	TraesCS2B02G528300		Glutamine synthetase [Source:UniProtKB/TrEMBL;Acc:A0A1D5TVU1]	yes|up	no|up	1
TraesCS2D02G500600.1	TraesCS2D02G500600		Glutamine synthetase [Source:UniProtKB/TrEMBL;Acc:Q45NB2]	yes|up	no|up	1
TraesCS2A02G500400.1	TraesCS2A02G500400		Glutamine synthetase [Source:UniProtKB/TrEMBL;Acc:Q45NB2]	yes|up	no|down	1
TraesCS6A02G298100.2	TraesCS6A02G298100		Glutamine synthetase [Source:UniProtKB/TrEMBL;Acc:Q45NB7]	yes|up	no|down	1
TraesCS1A02G173100.2	TraesCS1A02G173100		Glutamyl-tRNA reductase [Source:UniProtKB/TrEMBL;Acc:A0A1D5RR13]	yes|up	no|down	1
TraesCS1A02G057200.1	TraesCS1A02G057200		Glutamyl-tRNA reductase [Source:UniProtKB/TrEMBL;Acc:A0A1D5S176]	yes|up	no|up	1
TraesCS1A02G057200.2	TraesCS1A02G057200		Glutamyl-tRNA reductase [Source:UniProtKB/TrEMBL;Acc:A0A1D5S176]	yes|up	no|down	1
TraesCS1B02G191200.1	TraesCS1B02G191200		Glutamyl-tRNA reductase [Source:UniProtKB/TrEMBL;Acc:A0A1D5S7J1]	yes|up	no|down	1
TraesCS1B02G075200.1	TraesCS1B02G075200		Glutamyl-tRNA reductase [Source:UniProtKB/TrEMBL;Acc:A0A1D5SNF8]	yes|up	no|up	1
TraesCS1D02G165600.1	TraesCS1D02G165600		Glutamyl-tRNA reductase [Source:UniProtKB/TrEMBL;Acc:A0A1D5SYU3]	yes|up	no|down	1
TraesCS1D02G058300.2	TraesCS1D02G058300		Glutamyl-tRNA reductase [Source:UniProtKB/TrEMBL;Acc:A0A1D5T5B1]	yes|up	no|up	1
TraesCS7A02G125600.1	TraesCS7A02G125600		Glutamyl-tRNA reductase [Source:UniProtKB/TrEMBL;Acc:A0A1D6BWY3]	yes|up	no|down	1
TraesCS7A02G282400.1	TraesCS7A02G282400		Glutamyl-tRNA reductase-binding protein, chloroplastic [Source:Projected from Arabidopsis thaliana (AT3G21200) UniProtKB/Swiss-Prot;Acc:Q9LU39]	yes|up	no|down	1
TraesCS7D02G281200.1	TraesCS7D02G281200		Glutamyl-tRNA reductase-binding protein, chloroplastic [Source:Projected from Arabidopsis thaliana (AT3G21200) UniProtKB/Swiss-Prot;Acc:Q9LU39]	yes|up	no|down	1
TraesCS2A02G520300.1	TraesCS2A02G520300		Glutamyl-tRNA(Gln) amidotransferase subunit A, chloroplastic/mitochondrial [Source:UniProtKB/TrEMBL;Acc:A0A1D5TCT8]	yes|up	no|up	1
TraesCS2B02G549500.1	TraesCS2B02G549500		Glutamyl-tRNA(Gln) amidotransferase subunit A, chloroplastic/mitochondrial [Source:UniProtKB/TrEMBL;Acc:A0A1D5U015]	yes|up	no|down	1
TraesCS2D02G521500.1	TraesCS2D02G521500		Glutamyl-tRNA(Gln) amidotransferase subunit A, chloroplastic/mitochondrial [Source:UniProtKB/TrEMBL;Acc:A0A1D5UMA6]	yes|up	no|up	1
TraesCS2B02G279400.2	TraesCS2B02G279400		Glutamyl-tRNA(Gln) amidotransferase subunit B, chloroplastic/mitochondrial [Source:UniProtKB/TrEMBL;Acc:A0A1D5TX99]	yes|up	no|up	1
TraesCS2D02G261300.2	TraesCS2D02G261300		Glutamyl-tRNA(Gln) amidotransferase subunit B, chloroplastic/mitochondrial [Source:UniProtKB/TrEMBL;Acc:A0A1D5URM3]	yes|up	no|down	1
TraesCS6A02G102500.1	TraesCS6A02G102500		Glutamyl-tRNA(Gln) amidotransferase subunit B, chloroplastic/mitochondrial [Source:UniProtKB/TrEMBL;Acc:A0A341WE72]	yes|up	no|up	1
TraesCS5B02G372900.1	TraesCS5B02G372900		Glutamyl-tRNA(Gln) amidotransferase subunit C, chloroplastic/mitochondrial [Source:UniProtKB/TrEMBL;Acc:W5FAI6]	yes|up	no|up	1
TraesCS5D02G380100.1	TraesCS5D02G380100		Glutamyl-tRNA(Gln) amidotransferase subunit C, chloroplastic/mitochondrial [Source:UniProtKB/TrEMBL;Acc:W5FZ83]	yes|up	no|down	1
TraesCS4B02G152800.1	TraesCS4B02G152800		Glutathione peroxidase [Source:UniProtKB/TrEMBL;Acc:A0A1D5XR80]	yes|down	no|up	1
TraesCS6B02G278100.1	TraesCS6B02G278100		Glutathione peroxidase [Source:UniProtKB/TrEMBL;Acc:A0A341WZ35]	yes|down	no|up	1
TraesCS4D02G162000.1	TraesCS4D02G162000		Glutathione peroxidase [Source:UniProtKB/TrEMBL;Acc:T1WSS4]	yes|down	no|up	1
TraesCS2A02G582100.1	TraesCS2A02G582100		Glutathione peroxidase [Source:UniProtKB/TrEMBL;Acc:T1WT84]	yes|up	no|up	1
TraesCS2A02G306100.1	TraesCS2A02G306100		Glutathione S-transferase TCHQD [Source:Projected from Arabidopsis thaliana (AT1G77290) UniProtKB/Swiss-Prot;Acc:O80662]	yes|down	no|down	1
TraesCS7B02G341200.2	TraesCS7B02G341200		Glutathione synthetase [Source:UniProtKB/TrEMBL;Acc:A0A341YI80]	yes|down	no|no test	1
TraesCS7D02G431500.1	TraesCS7D02G431500		Glutathione synthetase [Source:UniProtKB/TrEMBL;Acc:A0A341ZG38]	yes|down	no|up	1
TraesCS6A02G140800.2	TraesCS6A02G140800		Glutathione synthetase [Source:UniProtKB/TrEMBL;Acc:Q7X9G1]	yes|up	no|down	1
TraesCS2A02G344600.1	TraesCS2A02G344600		Glyceraldehyde-3-phosphate dehydrogenase [Source:UniProtKB/TrEMBL;Acc:A0A1D5T799]	yes|up	no|up	1
TraesCS2B02G342200.1	TraesCS2B02G342200		Glyceraldehyde-3-phosphate dehydrogenase [Source:UniProtKB/TrEMBL;Acc:A0A1D5TTT2]	yes|up	no|down	1
TraesCS2D02G322900.1	TraesCS2D02G322900		Glyceraldehyde-3-phosphate dehydrogenase [Source:UniProtKB/TrEMBL;Acc:A0A1D5TTT2]	yes|up	no|down	1
TraesCS4B02G323000.1	TraesCS4B02G323000		Glyceraldehyde-3-phosphate dehydrogenase [Source:UniProtKB/TrEMBL;Acc:A0A1D5XJY0]	yes|up	no|down	1
TraesCS4D02G319400.1	TraesCS4D02G319400		Glyceraldehyde-3-phosphate dehydrogenase [Source:UniProtKB/TrEMBL;Acc:A0A1D5XY50]	yes|up	no|down	1
TraesCS5A02G495100.1	TraesCS5A02G495100		Glyceraldehyde-3-phosphate dehydrogenase [Source:UniProtKB/TrEMBL;Acc:A0A1D5YL67]	yes|up	no|down	1
TraesCS6B02G243700.1	TraesCS6B02G243700		Glyceraldehyde-3-phosphate dehydrogenase [Source:UniProtKB/TrEMBL;Acc:W5GM69]	yes|down	no|no test	1
TraesCS1B02G209900.1	TraesCS1B02G209900		Glycerol-3-phosphate acyltransferase, chloroplastic [Source:UniProtKB/TrEMBL;Acc:A0A1D5S875]	yes|up	no|up	1
TraesCS2B02G084200.1	TraesCS2B02G084200		Glycerol-3-phosphate dehydrogenase [Source:UniProtKB/TrEMBL;Acc:A0A1D5UBH4]	yes|down	no|down	1
TraesCS6A02G312200.1	TraesCS6A02G312200		Glycine cleavage system H protein [Source:UniProtKB/TrEMBL;Acc:A0A0C4BK40]	yes|up	no|down	1
TraesCS6B02G342400.1	TraesCS6B02G342400		Glycine cleavage system H protein [Source:UniProtKB/TrEMBL;Acc:A0A0C4BK59]	yes|up	no|down	1
TraesCS3B02G279700.1	TraesCS3B02G279700		Glycine cleavage system P protein [Source:UniProtKB/TrEMBL;Acc:A0A077S2R7]	yes|up	no|down	1
TraesCS3A02G250200.1	TraesCS3A02G250200		Glycine cleavage system P protein [Source:UniProtKB/TrEMBL;Acc:A0A1D5V696]	yes|up	no|down	1
TraesCS3D02G250600.1	TraesCS3D02G250600		Glycine cleavage system P protein [Source:UniProtKB/TrEMBL;Acc:A0A341TBW8]	yes|up	no|up	1
TraesCS3B02G457900.1	TraesCS3B02G457900		Glycine-rich RNA-binding protein 2, mitochondrial [Source:Projected from Arabidopsis thaliana (AT4G13850) UniProtKB/Swiss-Prot;Acc:Q9SVM8]	yes|up	no|up	1
TraesCS3D02G417800.1	TraesCS3D02G417800		Glycine-rich RNA-binding protein 2, mitochondrial [Source:Projected from Arabidopsis thaliana (AT4G13850) UniProtKB/Swiss-Prot;Acc:Q9SVM8]	yes|down	no|no test	1
TraesCS4D02G244900.1	TraesCS4D02G244900		Glycosyl hydrolases family 31 protein [Source:Projected from Arabidopsis thaliana (AT5G63840) TAIR;Acc:AT5G63840]	yes|up	no|up	1
TraesCS2A02G403371.1	TraesCS2A02G403371		Glycosyltransferase (Fragment) [Source:Projected from Arabidopsis thaliana (AT5G03800) UniProtKB/TrEMBL;Acc:W8PUG9]	yes|up	no|up	1
TraesCS2B02G421400.1	TraesCS2B02G421400		Glycosyltransferase (Fragment) [Source:Projected from Arabidopsis thaliana (AT5G03800) UniProtKB/TrEMBL;Acc:W8PUG9]	yes|up	no|down	1
TraesCS3B02G137400.1	TraesCS3B02G137400		Glycosyltransferase [Source:UniProtKB/TrEMBL;Acc:A0A077RTX0]	no|up	yes|down	1
TraesCS1A02G347100.1	TraesCS1A02G347100		Glycosyltransferase [Source:UniProtKB/TrEMBL;Acc:A0A1D5RQ01]	yes|up	no|down	1
TraesCSU02G005100.1	TraesCSU02G005100		Glycosyltransferase [Source:UniProtKB/TrEMBL;Acc:A0A1D5SI65]	yes|down	no|up	1
TraesCS1D02G350000.1	TraesCS1D02G350000		Glycosyltransferase [Source:UniProtKB/TrEMBL;Acc:A0A1D5SS62]	yes|up	no|down	1
TraesCS1D02G301700.1	TraesCS1D02G301700		Glycosyltransferase [Source:UniProtKB/TrEMBL;Acc:A0A1D5STK8]	yes|up	no|down	1
TraesCS1D02G319000.1	TraesCS1D02G319000		Glycosyltransferase [Source:UniProtKB/TrEMBL;Acc:A0A1D5SU84]	yes|up	no|up	1
TraesCS1D02G241600.1	TraesCS1D02G241600		Glycosyltransferase [Source:UniProtKB/TrEMBL;Acc:A0A1D5T122]	yes|up	no|down	1
TraesCS2A02G028000.1	TraesCS2A02G028000		Glycosyltransferase [Source:UniProtKB/TrEMBL;Acc:A0A1D5TKJ8]	yes|up	no|up	1
TraesCS2B02G040500.1	TraesCS2B02G040500		Glycosyltransferase [Source:UniProtKB/TrEMBL;Acc:A0A1D5U8K8]	yes|up	no|up	1
TraesCS2D02G483000.1	TraesCS2D02G483000		Glycosyltransferase [Source:UniProtKB/TrEMBL;Acc:A0A1D5UJ00]	yes|down	no|down	1
TraesCS2D02G317000.1	TraesCS2D02G317000		Glycosyltransferase [Source:UniProtKB/TrEMBL;Acc:A0A1D5UJ13]	yes|up	no|up	1
TraesCS2D02G069700.1	TraesCS2D02G069700		Glycosyltransferase [Source:UniProtKB/TrEMBL;Acc:A0A1D5UUX9]	yes|down	no|up	1
TraesCS2D02G504600.1	TraesCS2D02G504600		Glycosyltransferase [Source:UniProtKB/TrEMBL;Acc:A0A1D5UXK7]	yes|up	no|down	1
TraesCS2D02G212200.1	TraesCS2D02G212200		Glycosyltransferase [Source:UniProtKB/TrEMBL;Acc:A0A1D5UXY9]	yes|up	no|up	1
TraesCS2D02G021300.1	TraesCS2D02G021300		Glycosyltransferase [Source:UniProtKB/TrEMBL;Acc:A0A1D5UYP6]	yes|up	no|down	1
TraesCS3A02G264200.1	TraesCS3A02G264200		Glycosyltransferase [Source:UniProtKB/TrEMBL;Acc:A0A1D5V5P7]	yes|down	no|down	1
TraesCS3A02G332600.1	TraesCS3A02G332600		Glycosyltransferase [Source:UniProtKB/TrEMBL;Acc:A0A1D5V9R9]	yes|up	no|up	1
TraesCS3B02G363100.1	TraesCS3B02G363100		Glycosyltransferase [Source:UniProtKB/TrEMBL;Acc:A0A1D5VV45]	yes|up	no|down	1
TraesCS3B02G362900.1	TraesCS3B02G362900		Glycosyltransferase [Source:UniProtKB/TrEMBL;Acc:A0A1D5W1B8]	yes|down	no|up	1
TraesCS3D02G326200.1	TraesCS3D02G326200		Glycosyltransferase [Source:UniProtKB/TrEMBL;Acc:A0A1D5WL22]	yes|up	no|up	1
TraesCS3D02G326300.1	TraesCS3D02G326300		Glycosyltransferase [Source:UniProtKB/TrEMBL;Acc:A0A1D5WL23]	yes|up	no|down	1
TraesCS4A02G339700.1	TraesCS4A02G339700		Glycosyltransferase [Source:UniProtKB/TrEMBL;Acc:A0A1D5X715]	yes|down	no|down	1
TraesCS4B02G323100.1	TraesCS4B02G323100		Glycosyltransferase [Source:UniProtKB/TrEMBL;Acc:A0A1D5XG89]	yes|down	no|down	1
TraesCS4B02G371200.1	TraesCS4B02G371200		Glycosyltransferase [Source:UniProtKB/TrEMBL;Acc:A0A1D5XIE9]	yes|up	no|down	1
TraesCS5A02G444500.1	TraesCS5A02G444500		Glycosyltransferase [Source:UniProtKB/TrEMBL;Acc:A0A1D5YFP1]	yes|up	no|up	1
TraesCS5A02G461100.1	TraesCS5A02G461100		Glycosyltransferase [Source:UniProtKB/TrEMBL;Acc:A0A1D5YG15]	yes|down	no|up	1
TraesCS5A02G543000.1	TraesCS5A02G543000		Glycosyltransferase [Source:UniProtKB/TrEMBL;Acc:A0A1D5YIV9]	yes|up	no|up	1
TraesCS5A02G305100.1	TraesCS5A02G305100		Glycosyltransferase [Source:UniProtKB/TrEMBL;Acc:A0A1D5YRQ5]	yes|down	no|up	1
TraesCS5B02G528900.1	TraesCS5B02G528900		Glycosyltransferase [Source:UniProtKB/TrEMBL;Acc:A0A1D5YXY8]	yes|up	no|down	1
TraesCS5D02G536200.1	TraesCS5D02G536200		Glycosyltransferase [Source:UniProtKB/TrEMBL;Acc:A0A1D5ZJW6]	yes|down	no|down	1
TraesCS5D02G312100.1	TraesCS5D02G312100		Glycosyltransferase [Source:UniProtKB/TrEMBL;Acc:A0A1D5ZL17]	yes|down	no|down	1
TraesCS5D02G476400.1	TraesCS5D02G476400		Glycosyltransferase [Source:UniProtKB/TrEMBL;Acc:A0A1D5ZP61]	yes|down	no|down	1
TraesCS5D02G527900.1	TraesCS5D02G527900		Glycosyltransferase [Source:UniProtKB/TrEMBL;Acc:A0A1D5ZPG6]	yes|up	no|down	1
TraesCS5D02G403500.1	TraesCS5D02G403500		Glycosyltransferase [Source:UniProtKB/TrEMBL;Acc:A0A1D5ZXJ2]	yes|up	no|up	1
TraesCS6A02G317700.1	TraesCS6A02G317700		Glycosyltransferase [Source:UniProtKB/TrEMBL;Acc:A0A1D6A7M9]	yes|down	no|down	1
TraesCS6B02G347900.1	TraesCS6B02G347900		Glycosyltransferase [Source:UniProtKB/TrEMBL;Acc:A0A1D6ARW2]	yes|up	no|down	1
TraesCS6B02G347800.1	TraesCS6B02G347800		Glycosyltransferase [Source:UniProtKB/TrEMBL;Acc:A0A1D6AU19]	yes|up	no|down	1
TraesCS6B02G106400.1	TraesCS6B02G106400		Glycosyltransferase [Source:UniProtKB/TrEMBL;Acc:A0A1D6AZK4]	yes|down	no|down	1
TraesCS6D02G105400.1	TraesCS6D02G105400		Glycosyltransferase [Source:UniProtKB/TrEMBL;Acc:A0A1D6BFL6]	yes|down	no|down	1
TraesCS7A02G344300.1	TraesCS7A02G344300		Glycosyltransferase [Source:UniProtKB/TrEMBL;Acc:A0A1D6BHN3]	yes|up	no|down	1
TraesCS7A02G368500.1	TraesCS7A02G368500		Glycosyltransferase [Source:UniProtKB/TrEMBL;Acc:A0A1D6BI15]	yes|up	no|up	1
TraesCS7B02G059500.1	TraesCS7B02G059500		Glycosyltransferase [Source:UniProtKB/TrEMBL;Acc:A0A1D6CGM5]	yes|down	no|up	1
TraesCS7B02G191700.1	TraesCS7B02G191700		Glycosyltransferase [Source:UniProtKB/TrEMBL;Acc:A0A1D6CIT8]	yes|down	no|up	1
TraesCS7D02G051100.1	TraesCS7D02G051100		Glycosyltransferase [Source:UniProtKB/TrEMBL;Acc:A0A1D6D210]	yes|up	no|down	1
TraesCS7D02G180700.1	TraesCS7D02G180700		Glycosyltransferase [Source:UniProtKB/TrEMBL;Acc:A0A1D6D3Q5]	yes|down	no|down	1
TraesCS6B02G068400.1	TraesCS6B02G068400		Glycosyltransferase [Source:UniProtKB/TrEMBL;Acc:A0A1D6D8L4]	yes|down	no|down	1
TraesCS2D02G029800.1	TraesCS2D02G029800		Glycosyltransferase [Source:UniProtKB/TrEMBL;Acc:A0A1D6D981]	yes|up	no|down	1
TraesCS6B02G106200.1	TraesCS6B02G106200		Glycosyltransferase [Source:UniProtKB/TrEMBL;Acc:A0A1D6D9V0]	yes|down	no|down	1
TraesCS1A02G241700.1	TraesCS1A02G241700		Glycosyltransferase [Source:UniProtKB/TrEMBL;Acc:A0A341NQ93]	yes|up	no|down	1
TraesCS1B02G080400.1	TraesCS1B02G080400		Glycosyltransferase [Source:UniProtKB/TrEMBL;Acc:A0A341NWY7]	yes|up	no|up	1
TraesCS1B02G137600.1	TraesCS1B02G137600		Glycosyltransferase [Source:UniProtKB/TrEMBL;Acc:A0A341NYX9]	yes|up	no|down	1
TraesCS1D02G062800.1	TraesCS1D02G062800		Glycosyltransferase [Source:UniProtKB/TrEMBL;Acc:A0A341PF23]	yes|up	no|up	1
TraesCS2D02G407500.1	TraesCS2D02G407500		Glycosyltransferase [Source:UniProtKB/TrEMBL;Acc:A0A341RJE7]	yes|up	no|down	1
TraesCS7B02G016800.1	TraesCS7B02G016800		Glycosyltransferase [Source:UniProtKB/TrEMBL;Acc:D5MTE0]	yes|up	no|up	1
TraesCS1D02G019200.1	TraesCS1D02G019200		Glycosyltransferase [Source:UniProtKB/TrEMBL;Acc:W5AKT8]	yes|up	no|up	1
TraesCS1D02G118800.1	TraesCS1D02G118800		Glycosyltransferase [Source:UniProtKB/TrEMBL;Acc:W5ALM8]	yes|up	no|down	1
TraesCS2A02G378200.1	TraesCS2A02G378200		Glycosyltransferase [Source:UniProtKB/TrEMBL;Acc:W5AS72]	yes|up	no|down	1
TraesCS2A02G462300.1	TraesCS2A02G462300		Glycosyltransferase [Source:UniProtKB/TrEMBL;Acc:W5ASX0]	yes|up	no|up	1
TraesCS2A02G410100.1	TraesCS2A02G410100		Glycosyltransferase [Source:UniProtKB/TrEMBL;Acc:W5AVD4]	yes|up	no|down	1
TraesCS2B02G532300.1	TraesCS2B02G532300		Glycosyltransferase [Source:UniProtKB/TrEMBL;Acc:W5BD51]	yes|up	no|down	1
TraesCS2B02G230800.1	TraesCS2B02G230800		Glycosyltransferase [Source:UniProtKB/TrEMBL;Acc:W5BMP6]	yes|down	no|down	1
TraesCS3B02G363000.1	TraesCS3B02G363000		Glycosyltransferase [Source:UniProtKB/TrEMBL;Acc:W5D0Y3]	yes|up	no|up	1
TraesCS4A02G442800.1	TraesCS4A02G442800		Glycosyltransferase [Source:UniProtKB/TrEMBL;Acc:W5DSG0]	yes|up	no|up	1
TraesCS4D02G227300.1	TraesCS4D02G227300		Glycosyltransferase [Source:UniProtKB/TrEMBL;Acc:W5EKM0]	yes|down	no|down	1
TraesCS5B02G549300.1	TraesCS5B02G549300		Glycosyltransferase [Source:UniProtKB/TrEMBL;Acc:W5FAL8]	yes|down	no|down	1
TraesCS5B02G398600.1	TraesCS5B02G398600		Glycosyltransferase [Source:UniProtKB/TrEMBL;Acc:W5FFI6]	yes|up	no|no test	1
TraesCS6A02G331300.1	TraesCS6A02G331300		Glycosyltransferase [Source:UniProtKB/TrEMBL;Acc:W5G9I1]	yes|down	no|down	1
TraesCS3D02G023100.1	TraesCS3D02G023100		Glycosyltransferase, HGA-like,putative,expressed [Source:UniProtKB/TrEMBL;Acc:I0JTU4]	yes|down	no|down	1
TraesCS1D02G064500.1	TraesCS1D02G064500		Glycosyltransferases [Source:UniProtKB/TrEMBL;Acc:A0A1D5T2J7]	yes|up	no|down	1
TraesCS2A02G082600.1	TraesCS2A02G082600		Glycosyltransferases [Source:UniProtKB/TrEMBL;Acc:A0A1D5TJJ7]	yes|down	no|no test	1
TraesCS2D02G080400.1	TraesCS2D02G080400		Glycosyltransferases [Source:UniProtKB/TrEMBL;Acc:A0A1D5V009]	yes|up	no|up	1
TraesCS5A02G487900.1	TraesCS5A02G487900		golgi nucleotide sugar transporter 2 [Source:Projected from Arabidopsis thaliana (AT1G07290) TAIR;Acc:AT1G07290]	yes|up	no|up	1
TraesCS5B02G501700.1	TraesCS5B02G501700		golgi nucleotide sugar transporter 2 [Source:Projected from Arabidopsis thaliana (AT1G07290) TAIR;Acc:AT1G07290]	yes|up	no|up	1
TraesCS5A02G094300.1	TraesCS5A02G094300		Golgin candidate 6 [Source:Projected from Arabidopsis thaliana (AT3G27530) UniProtKB/Swiss-Prot;Acc:B0F9L4]	yes|down	no|up	1
TraesCS5D02G106600.1	TraesCS5D02G106600		Golgin candidate 6 [Source:Projected from Arabidopsis thaliana (AT3G27530) UniProtKB/Swiss-Prot;Acc:B0F9L4]	yes|down	no|up	1
TraesCS2A02G218300.2	TraesCS2A02G218300		GPAT9 [Source:Projected from Arabidopsis thaliana (AT5G60620) UniProtKB/TrEMBL;Acc:A0A178UCY8]	yes|down	no|down	1
TraesCS4B02G180800.1	TraesCS4B02G180800		GPN-loop GTPase [Source:UniProtKB/TrEMBL;Acc:A0A341U027]	yes|up	no|up	1
TraesCS7D02G411300.1	TraesCS7D02G411300		Group II HKT transporter [Source:UniProtKB/TrEMBL;Acc:W5I253]	yes|down	no|down	1
TraesCS2B02G458400.1	TraesCS2B02G458400		Growth regulating factor 4a-B1 [Source:UniProtKB/TrEMBL;Acc:A0A1D5U1P6]	yes|up	no|down	1
TraesCS2D02G435200.1	TraesCS2D02G435200		Growth regulating factor 4-D1 [Source:UniProtKB/TrEMBL;Acc:A0A1D5UNL9]	yes|up	no|down	1
TraesCS6A02G257600.1	TraesCS6A02G257600		Growth regulating factor 7-A1 [Source:UniProtKB/TrEMBL;Acc:A0A1D6DHE1]	yes|down	no|up	1
TraesCS6B02G267500.1	TraesCS6B02G267500		Growth regulating factor 7-B1 [Source:UniProtKB/TrEMBL;Acc:A0A1D6ARX7]	yes|down	no|up	1
TraesCS6D02G238900.1	TraesCS6D02G238900		Growth regulating factor 7-D1 [Source:UniProtKB/TrEMBL;Acc:A0A1D6B5T3]	yes|down	no|no test	1
TraesCS6B02G249700.1	TraesCS6B02G249700		GrpE protein homolog [Source:UniProtKB/TrEMBL;Acc:A0A1D6APT2]	yes|up	no|down	1
TraesCS2B02G320000.1	TraesCS2B02G320000		GrpE protein homolog [Source:UniProtKB/TrEMBL;Acc:W5BH99]	yes|up	no|down	1
TraesCS3D02G433400.1	TraesCS3D02G433400		GT47_2D [Source:UniProtKB/TrEMBL;Acc:A0A1D5WIA7]	yes|down	no|down	1
TraesCS3D02G433400.2	TraesCS3D02G433400		GT47_2D [Source:UniProtKB/TrEMBL;Acc:A0A1D5WIA7]	yes|down	no|down	1
TraesCS2A02G492900.1	TraesCS2A02G492900		GTP cyclohydrolase 1 [Source:Projected from Arabidopsis thaliana (AT3G07270) UniProtKB/Swiss-Prot;Acc:Q9SFV7]	yes|up	no|down	1
TraesCS1B02G443100.1	TraesCS1B02G443100		GTP-binding nuclear protein [Source:UniProtKB/TrEMBL;Acc:Q944C6]	yes|up	no|down	1
TraesCS1A02G413000.1	TraesCS1A02G413000		GTP-binding nuclear protein [Source:UniProtKB/TrEMBL;Acc:Q944C6]	yes|up	no|up	1
TraesCS1D02G420600.2	TraesCS1D02G420600		GTP-binding nuclear protein [Source:UniProtKB/TrEMBL;Acc:Q944C6]	yes|up	no|down	1
TraesCS4A02G060700.1	TraesCS4A02G060700		GTP-binding protein At2g22870 [Source:Projected from Arabidopsis thaliana (AT2G22870) UniProtKB/Swiss-Prot;Acc:O81004]	yes|up	no|down	1
TraesCS4D02G237500.1	TraesCS4D02G237500		GTP-binding protein At2g22870 [Source:Projected from Arabidopsis thaliana (AT2G22870) UniProtKB/Swiss-Prot;Acc:O81004]	yes|up	no|down	1
TraesCS7D02G283500.1	TraesCS7D02G283500		GTP-binding protein ERG [Source:Projected from Arabidopsis thaliana (AT1G30960) UniProtKB/Swiss-Prot;Acc:O82653]	yes|up	no|up	1
TraesCS4A02G131100.1	TraesCS4A02G131100		Guanine nucleotide exchange factor SPIKE 1 [Source:Projected from Arabidopsis thaliana (AT4G16340) UniProtKB/Swiss-Prot;Acc:Q8SAB7]	yes|up	no|up	1
TraesCS4B02G173500.4	TraesCS4B02G173500		Guanine nucleotide exchange factor SPIKE 1 [Source:Projected from Arabidopsis thaliana (AT4G16340) UniProtKB/Swiss-Prot;Acc:Q8SAB7]	yes|up	no|up	1
TraesCS5A02G041100.1	TraesCS5A02G041100		Guanosine nucleotide diphosphate dissociation inhibitor [Source:UniProtKB/TrEMBL;Acc:A0A1D5YTQ1]	yes|down	no|down	1
TraesCS3A02G321500.1	TraesCS3A02G321500		H/ACA ribonucleoprotein complex subunit [Source:UniProtKB/TrEMBL;Acc:A0A1D5VFA1]	yes|up	no|up	1
TraesCS3B02G343500.1	TraesCS3B02G343500		H/ACA ribonucleoprotein complex subunit [Source:UniProtKB/TrEMBL;Acc:A0A1D5W0X0]	yes|up	no|up	1
TraesCS4A02G154000.1	TraesCS4A02G154000		H/ACA ribonucleoprotein complex subunit [Source:UniProtKB/TrEMBL;Acc:A0A1D5XDF7]	yes|up	no|up	1
TraesCS4D02G152400.2	TraesCS4D02G152400		H/ACA ribonucleoprotein complex subunit [Source:UniProtKB/TrEMBL;Acc:A0A1D5YA12]	yes|up	no|down	1
TraesCS5D02G160900.1	TraesCS5D02G160900		HCF152 [Source:Projected from Arabidopsis thaliana (AT3G09650) UniProtKB/TrEMBL;Acc:A0A178V9F2]	yes|up	no|down	1
TraesCS5A02G155800.1	TraesCS5A02G155800		HCF152 [Source:Projected from Arabidopsis thaliana (AT3G09650) UniProtKB/TrEMBL;Acc:A0A178V9F2]	yes|up	no|up	1
TraesCS5A02G437900.3	TraesCS5A02G437900		Heat stress transcriptioon factor, High-temperature stress tolerance, Tolerance to environmental stresse [Source: Projected from Oryza sativa (Os03g0795900)]	yes|down	no|down	1
TraesCS6B02G192400.2	TraesCS6B02G192400		Heavy metal P1B-type ATPase, Cu-transporting ATPase, Control of Cu accumulation in rice grai [Source: Projected from Oryza sativa (Os02g0196600)]	yes|down	no|down	1
TraesCS2B02G429200.1	TraesCS2B02G429200		Heavy metal P-type ATPase, Xylem loading of coppe [Source: Projected from Oryza sativa (Os04g0556000)]	yes|down	no|down	1
TraesCS7A02G419500.2	TraesCS7A02G419500		Heavy metal transporting P1B-ATPase 2 [Source:UniProtKB/TrEMBL;Acc:A0A060A1L0]	yes|down	no|down	1
TraesCS2A02G064900.1	TraesCS2A02G064900		Heavy metal-associated isoprenylated protein 1 [Source:UniProtKB/TrEMBL;Acc:W5B397]	yes|down	no|down	1
TraesCS1A02G083000.1	TraesCS1A02G083000		Helix-loop-helix DNA-binding domain containing protein [Source: Projected from Oryza sativa (Os05g0139100)]	yes|up	no|down	1
TraesCS7A02G307700.1	TraesCS7A02G307700		Helix-loop-helix-like protein [Source:UniProtKB/TrEMBL;Acc:D3K4D9]	yes|up	no|down	1
TraesCS4B02G131800.1	TraesCS4B02G131800		Heme oxygenase 2 [Source:Projected from Arabidopsis thaliana (AT2G26550) UniProtKB/TrEMBL;Acc:F4IUM0]	yes|up	no|up	1
TraesCS4D02G126600.1	TraesCS4D02G126600		Heme oxygenase 2 [Source:Projected from Arabidopsis thaliana (AT2G26550) UniProtKB/TrEMBL;Acc:F4IUM0]	yes|up	no|down	1
TraesCS4A02G186900.1	TraesCS4A02G186900		Heme oxygenase 2 [Source:Projected from Arabidopsis thaliana (AT2G26550) UniProtKB/TrEMBL;Acc:F4IUM0]	yes|up	no|up	1
TraesCS4D02G238600.1	TraesCS4D02G238600		Hemoglobin 1 [Source:UniProtKB/TrEMBL;Acc:M5AJV9]	yes|down	no|down	1
TraesCS4B02G237300.1	TraesCS4B02G237300		Hemoglobin 1 [Source:UniProtKB/TrEMBL;Acc:M5AJV9]	yes|down	no|down	1
TraesCS7A02G518300.1	TraesCS7A02G518300		Heptahelical transmembrane protein 1 [Source:Projected from Arabidopsis thaliana (AT5G20270) UniProtKB/Swiss-Prot;Acc:Q93ZH9]	yes|down	no|down	1
TraesCS7B02G434400.1	TraesCS7B02G434400		Heptahelical transmembrane protein 1 [Source:Projected from Arabidopsis thaliana (AT5G20270) UniProtKB/Swiss-Prot;Acc:Q93ZH9]	yes|down	no|down	1
TraesCS7D02G508200.1	TraesCS7D02G508200		Heptahelical transmembrane protein 1 [Source:Projected from Arabidopsis thaliana (AT5G20270) UniProtKB/Swiss-Prot;Acc:Q93ZH9]	yes|down	no|down	1
TraesCS6A02G252700.1	TraesCS6A02G252700		Heterodimeric geranylgeranyl pyrophosphate synthase small subunit, chloroplastic [Source:Projected from Arabidopsis thaliana (AT4G38460) UniProtKB/Swiss-Prot;Acc:Q39108]	yes|up	no|up	1
TraesCS6B02G272800.1	TraesCS6B02G272800		Heterodimeric geranylgeranyl pyrophosphate synthase small subunit, chloroplastic [Source:Projected from Arabidopsis thaliana (AT4G38460) UniProtKB/Swiss-Prot;Acc:Q39108]	yes|up	no|up	1
TraesCS7D02G080200.1	TraesCS7D02G080200	Lr34	Hexose carrier [Source:UniProtKB/TrEMBL;Acc:C0JSA7]	yes|up	no|up	1
TraesCS1A02G266600.1	TraesCS1A02G266600		Hexosyltransferase [Source:UniProtKB/TrEMBL;Acc:A0A1D5RP74]	yes|down	no|down	1
TraesCS1B02G277500.1	TraesCS1B02G277500		Hexosyltransferase [Source:UniProtKB/TrEMBL;Acc:A0A1D5S9Z8]	yes|down	no|down	1
TraesCS1D02G266700.1	TraesCS1D02G266700		Hexosyltransferase [Source:UniProtKB/TrEMBL;Acc:A0A1D5SU05]	yes|down	no|up	1
TraesCS1D02G384900.1	TraesCS1D02G384900		Hexosyltransferase [Source:UniProtKB/TrEMBL;Acc:A0A1D5SZ59]	yes|down	no|down	1
TraesCS2A02G372100.1	TraesCS2A02G372100		Hexosyltransferase [Source:UniProtKB/TrEMBL;Acc:A0A1D5TDC1]	yes|up	no|down	1
TraesCS2A02G094500.1	TraesCS2A02G094500		Hexosyltransferase [Source:UniProtKB/TrEMBL;Acc:A0A1D5TQ22]	yes|down	no|down	1
TraesCS2A02G094700.1	TraesCS2A02G094700		Hexosyltransferase [Source:UniProtKB/TrEMBL;Acc:A0A1D5TR42]	yes|down	no|down	1
TraesCS2B02G389200.1	TraesCS2B02G389200		Hexosyltransferase [Source:UniProtKB/TrEMBL;Acc:A0A1D5U0I1]	yes|up	no|down	1
TraesCS2B02G120200.1	TraesCS2B02G120200		Hexosyltransferase [Source:UniProtKB/TrEMBL;Acc:A0A1D5U9G7]	yes|up	no|down	1
TraesCS2D02G368400.1	TraesCS2D02G368400		Hexosyltransferase [Source:UniProtKB/TrEMBL;Acc:A0A1D5UJN4]	yes|up	no|down	1
TraesCS4B02G179300.1	TraesCS4B02G179300		Hexosyltransferase [Source:UniProtKB/TrEMBL;Acc:A0A1D5XM82]	yes|down	no|down	1
TraesCS4D02G180800.1	TraesCS4D02G180800		Hexosyltransferase [Source:UniProtKB/TrEMBL;Acc:A0A1D5XYD6]	yes|down	no|down	1
TraesCS5A02G143800.1	TraesCS5A02G143800		Hexosyltransferase [Source:UniProtKB/TrEMBL;Acc:A0A1D5YC68]	yes|up	no|down	1
TraesCS5A02G143800.2	TraesCS5A02G143800		Hexosyltransferase [Source:UniProtKB/TrEMBL;Acc:A0A1D5YC68]	yes|up	no|down	1
TraesCS5A02G235300.3	TraesCS5A02G235300		Hexosyltransferase [Source:UniProtKB/TrEMBL;Acc:A0A1D5YGB8]	yes|down	no|up	1
TraesCS5A02G256400.1	TraesCS5A02G256400		Hexosyltransferase [Source:UniProtKB/TrEMBL;Acc:A0A1D5YPD1]	yes|up	no|down	1
TraesCS5D02G242400.1	TraesCS5D02G242400		Hexosyltransferase [Source:UniProtKB/TrEMBL;Acc:A0A1D5ZKV8]	yes|down	no|up	1
TraesCS5D02G224900.1	TraesCS5D02G224900		Hexosyltransferase [Source:UniProtKB/TrEMBL;Acc:A0A1D5ZTF8]	yes|down	no|no test	1
TraesCS5D02G264700.1	TraesCS5D02G264700		Hexosyltransferase [Source:UniProtKB/TrEMBL;Acc:A0A1D5ZZ74]	yes|up	no|up	1
TraesCS6A02G307100.1	TraesCS6A02G307100		Hexosyltransferase [Source:UniProtKB/TrEMBL;Acc:A0A1D6A5P7]	yes|down	no|up	1
TraesCS6B02G335600.1	TraesCS6B02G335600		Hexosyltransferase [Source:UniProtKB/TrEMBL;Acc:A0A1D6AK92]	yes|down	no|up	1
TraesCS6D02G286200.1	TraesCS6D02G286200		Hexosyltransferase [Source:UniProtKB/TrEMBL;Acc:A0A1D6B8U5]	yes|down	no|up	1
TraesCS7D02G193000.1	TraesCS7D02G193000		Hexosyltransferase [Source:UniProtKB/TrEMBL;Acc:A0A1D6CWU9]	yes|up	no|up	1
TraesCS7D02G156500.1	TraesCS7D02G156500		Hexosyltransferase [Source:UniProtKB/TrEMBL;Acc:A0A1D6CZX6]	yes|down	no|down	1
TraesCS5B02G255700.1	TraesCS5B02G255700		Hexosyltransferase [Source:UniProtKB/TrEMBL;Acc:A0A1D6DD43]	yes|up	no|down	1
TraesCS5D02G148100.1	TraesCS5D02G148100		Hexosyltransferase [Source:UniProtKB/TrEMBL;Acc:A0A1D6S6J5]	yes|up	no|down	1
TraesCS7A02G192000.1	TraesCS7A02G192000		Hexosyltransferase [Source:UniProtKB/TrEMBL;Acc:A0A1D6SCF3]	yes|up	no|up	1
TraesCS7B02G097000.1	TraesCS7B02G097000		Hexosyltransferase [Source:UniProtKB/TrEMBL;Acc:A0A1D6SE82]	yes|up	no|up	1
TraesCS1A02G125600.1	TraesCS1A02G125600		Hexosyltransferase [Source:UniProtKB/TrEMBL;Acc:A0A341NJ26]	yes|up	no|up	1
TraesCS2A02G103200.1	TraesCS2A02G103200		Hexosyltransferase [Source:UniProtKB/TrEMBL;Acc:A0A341PWZ3]	yes|up	no|down	1
TraesCS2D02G093000.1	TraesCS2D02G093000		Hexosyltransferase [Source:UniProtKB/TrEMBL;Acc:A0A341R390]	yes|down	no|down	1
TraesCS4A02G117000.1	TraesCS4A02G117000		Hexosyltransferase [Source:UniProtKB/TrEMBL;Acc:A0A341TJB8]	yes|down	no|down	1
TraesCS5A02G319800.4	TraesCS5A02G319800		Hexosyltransferase [Source:UniProtKB/TrEMBL;Acc:A0A341V440]	yes|down	no|up	1
TraesCS5D02G225100.1	TraesCS5D02G225100		Hexosyltransferase [Source:UniProtKB/TrEMBL;Acc:A0A341W9B9]	yes|down	no|down	1
TraesCS1D02G376900.1	TraesCS1D02G376900		Hexosyltransferase [Source:UniProtKB/TrEMBL;Acc:W5AE33]	yes|down	no|no test	1
TraesCS2B02G109800.1	TraesCS2B02G109800		Hexosyltransferase [Source:UniProtKB/TrEMBL;Acc:W5BND2]	yes|down	no|down	1
TraesCS2B02G109700.1	TraesCS2B02G109700		Hexosyltransferase [Source:UniProtKB/TrEMBL;Acc:W5BPL7]	yes|down	no|down	1
TraesCS4A02G125300.1	TraesCS4A02G125300		Hexosyltransferase [Source:UniProtKB/TrEMBL;Acc:W5DZ91]	yes|down	no|down	1
TraesCS5B02G142900.1	TraesCS5B02G142900		Hexosyltransferase [Source:UniProtKB/TrEMBL;Acc:W5F8R6]	yes|up	no|down	1
TraesCS5B02G233700.1	TraesCS5B02G233700		Hexosyltransferase [Source:UniProtKB/TrEMBL;Acc:W5FEK1]	yes|down	no|up	1
TraesCS5D02G087600.1	TraesCS5D02G087600		Hexosyltransferase [Source:UniProtKB/TrEMBL;Acc:W5G1A1]	yes|down	no|down	1
TraesCS7D02G339200.1	TraesCS7D02G339200		Hexosyltransferase [Source:UniProtKB/TrEMBL;Acc:W5I064]	yes|down	no|up	1
TraesCS7D02G407700.1	TraesCS7D02G407700		high chlorophyll fluorescence phenotype 173 [Source:Projected from Arabidopsis thaliana (AT1G16720) TAIR;Acc:AT1G16720]	yes|up	no|down	1
TraesCS7D02G420900.1	TraesCS7D02G420900		High-affinity nitrate transporter, Nitrate transport, Auxin signalin [Source: Projected from Oryza sativa (Os01g0547600)]	yes|down	no|up	1
TraesCS7D02G411200.1	TraesCS7D02G411200		High-affinity potassium uptake transporter HKT2-7D [Source:UniProtKB/TrEMBL;Acc:A0A068EFA8]	yes|down	no|down	1
TraesCS7B02G376200.1	TraesCS7B02G376200		HISTIDINE TRIAD NUCLEOTIDE-BINDING 2 [Source:Projected from Arabidopsis thaliana (AT1G31160) UniProtKB/TrEMBL;Acc:Q8GYJ9]	yes|up	no|down	1
TraesCS7D02G461600.1	TraesCS7D02G461600		HISTIDINE TRIAD NUCLEOTIDE-BINDING 2 [Source:Projected from Arabidopsis thaliana (AT1G31160) UniProtKB/TrEMBL;Acc:Q8GYJ9]	yes|up	no|down	1
TraesCS5B02G072100.1	TraesCS5B02G072100		Histone deacetylase [Source:UniProtKB/TrEMBL;Acc:A0A1D6S3P8]	yes|down	no|down	1
TraesCS2D02G185200.1	TraesCS2D02G185200		Histone deacetylase [Source:UniProtKB/TrEMBL;Acc:A0A341RGP9]	yes|up	no|down	1
TraesCS4B02G102600.1	TraesCS4B02G102600		Histone deacetylase [Source:UniProtKB/TrEMBL;Acc:A0A341TWZ3]	yes|down	no|up	1
TraesCS5D02G126600.1	TraesCS5D02G126600		Histone deacetylase [Source:UniProtKB/TrEMBL;Acc:A0A341VV85]	yes|up	no|down	1
TraesCS5D02G126600.2	TraesCS5D02G126600		Histone deacetylase [Source:UniProtKB/TrEMBL;Acc:A0A341VV85]	yes|up	no|up	1
TraesCS6B02G212600.4	TraesCS6B02G212600		Histone deacetylase [Source:UniProtKB/TrEMBL;Acc:A0A341WWD8]	yes|up	no|up	1
TraesCS6A02G181100.1	TraesCS6A02G181100		Histone deacetylase [Source:UniProtKB/TrEMBL;Acc:W5H1E2]	yes|up	no|up	1
TraesCS7A02G438400.1	TraesCS7A02G438400		Histone H2A [Source:UniProtKB/TrEMBL;Acc:A0A1D6BHK2]	yes|down	no|down	1
TraesCS7B02G337400.1	TraesCS7B02G337400		Histone H2A [Source:UniProtKB/TrEMBL;Acc:A0A1D6C3N7]	yes|down	no|up	1
TraesCS2A02G214700.1	TraesCS2A02G214700		Histone H2A [Source:UniProtKB/TrEMBL;Acc:A0A341PYW3]	yes|up	no|down	1
TraesCS4B02G204100.1	TraesCS4B02G204100		Histone H2A [Source:UniProtKB/TrEMBL;Acc:A0A341U3N7]	yes|down	no|down	1
TraesCS7A02G438000.1	TraesCS7A02G438000		Histone H2A [Source:UniProtKB/TrEMBL;Acc:A0A341Y316]	yes|down	no|down	1
TraesCS1B02G049100.1	TraesCS1B02G049100		Histone H2A [Source:UniProtKB/TrEMBL;Acc:W5A8H1]	yes|down	no|up	1
TraesCS4B02G052900.1	TraesCS4B02G052900		Histone H2A [Source:UniProtKB/TrEMBL;Acc:W5ED95]	yes|up	no|up	1
TraesCS6D02G040700.1	TraesCS6D02G040700	H2A-9	Histone H2A.1 [Source:UniProtKB/Swiss-Prot;Acc:P02275]	yes|down	no|down	1
TraesCS1B02G386600.1	TraesCS1B02G386600		Histone H2B [Source:UniProtKB/TrEMBL;Acc:A0A096UK77]	yes|up	no|down	1
TraesCS1B02G386400.1	TraesCS1B02G386400		Histone H2B [Source:UniProtKB/TrEMBL;Acc:A0A0C4BIL4]	yes|up	no|up	1
TraesCS1A02G228700.1	TraesCS1A02G228700		Histone H2B [Source:UniProtKB/TrEMBL;Acc:A0A341NNT0]	yes|down	no|up	1
TraesCS1B02G357600.1	TraesCS1B02G357600		Histone H2B [Source:UniProtKB/TrEMBL;Acc:A0A341P6E9]	yes|down	no|down	1
TraesCS6A02G040400.1	TraesCS6A02G040400		Histone H2B [Source:UniProtKB/TrEMBL;Acc:A0A341WEG3]	yes|up	no|up	1
TraesCS7D02G485700.1	TraesCS7D02G485700		Histone H2B [Source:UniProtKB/TrEMBL;Acc:A0A341Z646]	yes|up	no|no test	1
TraesCS1B02G386200.1	TraesCS1B02G386200		Histone H2B [Source:UniProtKB/TrEMBL;Acc:W5A7K6]	yes|up	no|down	1
TraesCS5D02G020000.1	TraesCS5D02G020000		Histone H2B [Source:UniProtKB/TrEMBL;Acc:W5G4D7]	yes|down	no|down	1
TraesCS4A02G260400.1	TraesCS4A02G260400		Histone H2B.1 [Source:UniProtKB/Swiss-Prot;Acc:P27807]	yes|down	no|down	1
TraesCS7D02G117100.1	TraesCS7D02G117100		Histone H3 [Source:UniProtKB/TrEMBL;Acc:A0A077RTJ8]	yes|up	no|up	1
TraesCS7B02G016700.1	TraesCS7B02G016700		Histone H3 [Source:UniProtKB/TrEMBL;Acc:A0A077RTJ8]	yes|up	no|down	1
TraesCS7A02G119900.1	TraesCS7A02G119900		Histone H3 [Source:UniProtKB/TrEMBL;Acc:A0A1D6CGH8]	yes|up	no|up	1
TraesCS4A02G423800.1	TraesCS4A02G423800		Histone H3 [Source:UniProtKB/TrEMBL;Acc:W5AUU5]	yes|down	no|down	1
TraesCS7B02G063000.1	TraesCS7B02G063000		Histone H3 [Source:UniProtKB/TrEMBL;Acc:W5AUU5]	yes|down	no|up	1
TraesCS1A02G079900.1	TraesCS1A02G079900		Histone H4 [Source:UniProtKB/TrEMBL;Acc:A0A077RYQ1]	yes|down	no|down	1
TraesCS1D02G290200.1	TraesCS1D02G290200		Histone H4 [Source:UniProtKB/TrEMBL;Acc:A0A077RYQ1]	yes|down	no|down	1
TraesCS5D02G360900.1	TraesCS5D02G360900		Histone H4 [Source:UniProtKB/TrEMBL;Acc:A0A077RYQ1]	yes|up	no|up	1
TraesCS3D02G340800.1	TraesCS3D02G340800		Histone H4 [Source:UniProtKB/TrEMBL;Acc:A0A077RYQ1]	yes|up	no|up	1
TraesCSU02G121200.1	TraesCSU02G121200		Histone H4 variant TH011 [Source:UniProtKB/Swiss-Prot;Acc:P62785]	yes|up	no|up	1
TraesCS6D02G062900.1	TraesCS6D02G062900		Histone H4 variant TH011 [Source:UniProtKB/Swiss-Prot;Acc:P62785]	yes|down	no|up	1
TraesCS5A02G348500.1	TraesCS5A02G348500		Histone H4 variant TH011 [Source:UniProtKB/Swiss-Prot;Acc:P62785]	yes|down	no|up	1
TraesCS4D02G223400.1	TraesCS4D02G223400		Histone-fold domain containing protein [Source: Projected from Oryza sativa (Os03g0251350)]	yes|up	no|no test	1
TraesCS4B02G223000.1	TraesCS4B02G223000		Histone-fold domain containing protein [Source: Projected from Oryza sativa (Os03g0251350)]	yes|up	no|no test	1
TraesCS7A02G128300.1	TraesCS7A02G128300		Histone-lysine N-methyltransferase [Source:UniProtKB/TrEMBL;Acc:A0A1D6BTV1]	yes|up	no|up	1
TraesCS4A02G121300.4	TraesCS4A02G121300		Histone-lysine N-methyltransferase [Source:UniProtKB/TrEMBL;Acc:A0A341TJH5]	yes|down	no|down	1
TraesCS7D02G358100.1	TraesCS7D02G358100		Histone-lysine N-methyltransferase ASHR2 [Source:Projected from Arabidopsis thaliana (AT2G19640) UniProtKB/Swiss-Prot;Acc:Q9ZUM9]	yes|up	no|up	1
TraesCS7B02G262900.1	TraesCS7B02G262900		Histone-lysine N-methyltransferase ASHR2 [Source:Projected from Arabidopsis thaliana (AT2G19640) UniProtKB/Swiss-Prot;Acc:Q9ZUM9]	yes|up	no|up	1
TraesCS7B02G197700.1	TraesCS7B02G197700		Histone-lysine N-methyltransferase ATXR3 [Source:Projected from Arabidopsis thaliana (AT4G15180) UniProtKB/Swiss-Prot;Acc:O23372]	yes|down	no|down	1
TraesCS7A02G395900.1	TraesCS7A02G395900		Histone-lysine N-methyltransferase ATXR4 [Source:Projected from Arabidopsis thaliana (AT5G06620) UniProtKB/Swiss-Prot;Acc:Q9FG08]	yes|up	no|up	1
TraesCS7D02G391600.1	TraesCS7D02G391600		Histone-lysine N-methyltransferase ATXR4 [Source:Projected from Arabidopsis thaliana (AT5G06620) UniProtKB/Swiss-Prot;Acc:Q9FG08]	yes|up	no|up	1
TraesCS5B02G310700.1	TraesCS5B02G310700		Holliday junction resolvase, 5'-flap endonuclease, Homologous recombinational DNA repair, Microspore developmen [Source: Projected from Oryza sativa (Os09g0521900)]	yes|up	no|up	1
TraesCS4D02G341000.1	TraesCS4D02G341000		Homeobox protein knotted-1-like 7 [Source:Projected from Arabidopsis thaliana (AT1G62990) UniProtKB/Swiss-Prot;Acc:Q9FPQ8]	yes|down	no|up	1
TraesCS4A02G040600.1	TraesCS4A02G040600		Homeodomain-leucine zipper transcription factor, Regulation of panicle exsertio [Source: Projected from Oryza sativa (Os03g0198600)]	yes|down	no|down	1
TraesCS4B02G261600.1	TraesCS4B02G261600		Homeodomain-leucine zipper transcription factor, Regulation of panicle exsertio [Source: Projected from Oryza sativa (Os03g0198600)]	yes|down	no|down	1
TraesCS7D02G004100.1	TraesCS7D02G004100		Homogentisate 1,2-dioxygenase [Source:Projected from Arabidopsis thaliana (AT5G54080) UniProtKB/Swiss-Prot;Acc:Q9ZRA2]	yes|down	no|up	1
TraesCS7B02G401900.1	TraesCS7B02G401900		Homogentisate phytyltransferase VTE2-1 [Source:UniProtKB/TrEMBL;Acc:Q1ACB7]	yes|up	no|down	1
TraesCS7B02G247000.1	TraesCS7B02G247000		homolog of anti-oxidant 1 [Source:Projected from Arabidopsis thaliana (AT1G66240) TAIR;Acc:AT1G66240]	yes|down	no|down	1
TraesCS7D02G342900.1	TraesCS7D02G342900		homolog of anti-oxidant 1 [Source:Projected from Arabidopsis thaliana (AT1G66240) TAIR;Acc:AT1G66240]	yes|down	no|down	1
TraesCS2A02G277500.1	TraesCS2A02G277500		homolog of separase [Source:Projected from Arabidopsis thaliana (AT4G22970) TAIR;Acc:AT4G22970]	yes|down	no|down	1
TraesCS5A02G142200.1	TraesCS5A02G142200		Homoserine dehydrogenase [Source:UniProtKB/TrEMBL;Acc:A0A341UTP5]	yes|up	no|down	1
TraesCS5B02G141000.2	TraesCS5B02G141000		Homoserine dehydrogenase [Source:UniProtKB/TrEMBL;Acc:A0A341VCT2]	yes|up	no|up	1
TraesCS5D02G149900.1	TraesCS5D02G149900		Homoserine dehydrogenase [Source:UniProtKB/TrEMBL;Acc:W5FSY8]	yes|up	no|down	1
TraesCS2D02G174400.2	TraesCS2D02G174400		HPPK/DHPS [Source:UniProtKB/TrEMBL;Acc:A4UIY8]	yes|up	no|up	1
TraesCS7D02G440200.1	TraesCS7D02G440200		HSA32 [Source:Projected from Arabidopsis thaliana (AT4G21320) UniProtKB/TrEMBL;Acc:A0A178UV51]	yes|down	no|down	1
TraesCS7A02G451100.1	TraesCS7A02G451100		HSA32 [Source:Projected from Arabidopsis thaliana (AT4G21320) UniProtKB/TrEMBL;Acc:A0A178UV51]	yes|down	no|down	1
TraesCS7B02G351000.1	TraesCS7B02G351000		HSA32 [Source:Projected from Arabidopsis thaliana (AT4G21320) UniProtKB/TrEMBL;Acc:A0A178UV51]	yes|down	no|down	1
TraesCS2B02G260500.1	TraesCS2B02G260500		H-type thioredoxin, Regulation of the apoplastic reactive oxygen species, Stress respons [Source: Projected from Oryza sativa (Os07g0186000)]	yes|down	no|down	1
TraesCS2A02G296800.1	TraesCS2A02G296800		HVA22-like protein [Source:UniProtKB/TrEMBL;Acc:A0A1D5TAL0]	yes|down	no|up	1
TraesCS4A02G198800.1	TraesCS4A02G198800		HVA22-like protein [Source:UniProtKB/TrEMBL;Acc:A0A1D5X7W1]	yes|down	no|down	1
TraesCS4B02G116600.1	TraesCS4B02G116600		HVA22-like protein [Source:UniProtKB/TrEMBL;Acc:A0A1D5XQY7]	yes|down	no|down	1
TraesCS5A02G063100.1	TraesCS5A02G063100		HVA22-like protein [Source:UniProtKB/TrEMBL;Acc:A0A1D5YVN8]	yes|down	no|down	1
TraesCS5B02G125300.3	TraesCS5B02G125300		HVA22-like protein [Source:UniProtKB/TrEMBL;Acc:A0A1D5ZCX3]	yes|down	no|down	1
TraesCS5B02G125300.1	TraesCS5B02G125300		HVA22-like protein [Source:UniProtKB/TrEMBL;Acc:A0A1D5ZCX3]	yes|down	no|down	1
TraesCS5B02G125300.2	TraesCS5B02G125300		HVA22-like protein [Source:UniProtKB/TrEMBL;Acc:A0A1D5ZCX3]	yes|down	no|down	1
TraesCS7D02G224100.2	TraesCS7D02G224100		HVA22-like protein [Source:UniProtKB/TrEMBL;Acc:A0A1D6D2A1]	yes|down	no|down	1
TraesCS2B02G313000.3	TraesCS2B02G313000		HVA22-like protein [Source:UniProtKB/TrEMBL;Acc:A0A341QZS5]	yes|down	no|up	1
TraesCS2B02G313000.2	TraesCS2B02G313000		HVA22-like protein [Source:UniProtKB/TrEMBL;Acc:A0A341QZS5]	yes|down	no|up	1
TraesCS2D02G294700.1	TraesCS2D02G294700		HVA22-like protein [Source:UniProtKB/TrEMBL;Acc:A0A341RAL4]	yes|down	no|up	1
TraesCS5A02G126100.1	TraesCS5A02G126100		HVA22-like protein [Source:UniProtKB/TrEMBL;Acc:A0A341UR92]	yes|down	no|down	1
TraesCS5D02G133800.1	TraesCS5D02G133800		HVA22-like protein [Source:UniProtKB/TrEMBL;Acc:A0A341WC15]	yes|down	no|down	1
TraesCS2D02G207900.1	TraesCS2D02G207900		HVA22-like protein [Source:UniProtKB/TrEMBL;Acc:W5C6Z3]	yes|down	no|down	1
TraesCS4A02G173900.1	TraesCS4A02G173900		HVA22-like protein [Source:UniProtKB/TrEMBL;Acc:W5DU10]	yes|down	no|up	1
TraesCS5D02G074300.1	TraesCS5D02G074300		HVA22-like protein [Source:UniProtKB/TrEMBL;Acc:W5G185]	yes|down	no|down	1
TraesCS6B02G092100.1	TraesCS6B02G092100		HVA22-like protein [Source:UniProtKB/TrEMBL;Acc:W5GP40]	yes|down	no|down	1
TraesCS7D02G187200.1	TraesCS7D02G187200		HVA22-like protein [Source:UniProtKB/TrEMBL;Acc:W5I6L2]	yes|up	no|down	1
TraesCS4A02G107100.1	TraesCS4A02G107100		Hydrophobic polypeptide [Source:UniProtKB/TrEMBL;Acc:Q76MV8]	yes|down	no|down	1
TraesCS3D02G189400.1	TraesCS3D02G189400		Hydroxymethylglutaryl-CoA lyase, mitochondrial [Source:Projected from Arabidopsis thaliana (AT2G26800) UniProtKB/Swiss-Prot;Acc:O81027]	yes|down	no|down	1
TraesCS7A02G143900.1	TraesCS7A02G143900		Hydroxyproline O-arabinosyltransferase 1 [Source:Projected from Arabidopsis thaliana (AT5G25265) UniProtKB/Swiss-Prot;Acc:Q8W4E6]	yes|up	no|down	1
TraesCS1D02G422700.2	TraesCS1D02G422700		Hydroxyproline-rich glycoprotein family protein [Source:Projected from Arabidopsis thaliana (AT3G25690) UniProtKB/TrEMBL;Acc:A0A1I9LT48]	yes|up	no|down	1
TraesCS1D02G422700.1	TraesCS1D02G422700		Hydroxyproline-rich glycoprotein family protein [Source:Projected from Arabidopsis thaliana (AT3G25690) UniProtKB/TrEMBL;Acc:A0A1I9LT48]	yes|up	no|down	1
TraesCS1B02G445200.1	TraesCS1B02G445200		Hydroxyproline-rich glycoprotein family protein [Source:Projected from Arabidopsis thaliana (AT3G25690) UniProtKB/TrEMBL;Acc:A0A1I9LT48]	yes|up	no|down	1
TraesCS5D02G195900.1	TraesCS5D02G195900		Hypersensitive induced reaction protein 2 [Source:UniProtKB/TrEMBL;Acc:F1JYU6]	yes|up	no|down	1
TraesCS7A02G074700.1	TraesCS7A02G074700		Hypersensitive induced response protein 4 [Source:UniProtKB/TrEMBL;Acc:C0KTS8]	yes|down	no|down	1
TraesCS7D02G069900.1	TraesCS7D02G069900		Hypersensitive induced response protein 4 [Source:UniProtKB/TrEMBL;Acc:C0KTS8]	yes|down	no|down	1
TraesCS4A02G372600.1	TraesCS4A02G372600		Hypersensitive induced response protein 4 [Source:UniProtKB/TrEMBL;Acc:C0KTS8]	yes|down	no|down	1
TraesCS5A02G497400.1	TraesCS5A02G497400		Hypersensitive response protein [Source:UniProtKB/TrEMBL;Acc:A5HE90]	yes|down	no|up	1
TraesCS4B02G325100.1	TraesCS4B02G325100		Hypersensitive response protein [Source:UniProtKB/TrEMBL;Acc:A5HE90]	yes|down	no|up	1
TraesCS4D02G322000.1	TraesCS4D02G322000		Hypersensitive response protein [Source:UniProtKB/TrEMBL;Acc:A5HE90]	yes|down	no|down	1
TraesCS3A02G120900.3	TraesCS3A02G120900		IAA-alanine resistance protein 1 [Source:Projected from Arabidopsis thaliana (AT1G68100) UniProtKB/Swiss-Prot;Acc:Q9M647]	yes|up	no|up	1
TraesCS7A02G435700.1	TraesCS7A02G435700		IAA-amino acid hydrolase [Source:Projected from Arabidopsis thaliana (AT1G44350) UniProtKB/TrEMBL;Acc:Q0WNN8]	yes|up	no|down	1
TraesCS3D02G434900.1	TraesCS3D02G434900		ICE41 [Source:UniProtKB/TrEMBL;Acc:B2CZS4]	yes|down	no|down	1
TraesCS2A02G459600.1	TraesCS2A02G459600		Imidazoleglycerol-phosphate dehydratase 3, chloroplastic [Source:UniProtKB/Swiss-Prot;Acc:W5AWH5]	yes|up	no|up	1
TraesCS2A02G459600.3	TraesCS2A02G459600		Imidazoleglycerol-phosphate dehydratase 3, chloroplastic [Source:UniProtKB/Swiss-Prot;Acc:W5AWH5]	yes|up	no|up	1
TraesCS7A02G301400.1	TraesCS7A02G301400		IMP4 [Source:Projected from Arabidopsis thaliana (AT1G63780) UniProtKB/TrEMBL;Acc:A0A178WDJ3]	yes|up	no|up	1
TraesCS7D02G296800.1	TraesCS7D02G296800		IMP4 [Source:Projected from Arabidopsis thaliana (AT1G63780) UniProtKB/TrEMBL;Acc:A0A178WDJ3]	yes|up	no|up	1
TraesCS7B02G201700.1	TraesCS7B02G201700		IMP4 [Source:Projected from Arabidopsis thaliana (AT1G63780) UniProtKB/TrEMBL;Acc:A0A178WDJ3]	yes|up	no|up	1
TraesCS6A02G272300.1	TraesCS6A02G272300		Inorganic pyrophosphotase [Source:UniProtKB/TrEMBL;Acc:I3RN54]	yes|up	no|down	1
TraesCS1A02G143800.1	TraesCS1A02G143800		Inosine triphosphate pyrophosphatase [Source:UniProtKB/TrEMBL;Acc:A0A1D5RSR6]	yes|up	no|down	1
TraesCS1D02G142600.1	TraesCS1D02G142600		Inosine triphosphate pyrophosphatase [Source:UniProtKB/TrEMBL;Acc:A0A1D6RG07]	yes|up	no|down	1
TraesCS5D02G312400.1	TraesCS5D02G312400		Inositol 1,3,4-trisphosphate 5/6-kinase 4 [Source:Projected from Arabidopsis thaliana (AT2G43980) UniProtKB/Swiss-Prot;Acc:O80568]	yes|up	no|up	1
TraesCS4B02G030400.1	TraesCS4B02G030400		Inositol hexakisphosphate and diphosphoinositol-pentakisphosphate kinase [Source:UniProtKB/TrEMBL;Acc:A0A341TZI1]	yes|down	no|down	1
TraesCS4D02G027800.1	TraesCS4D02G027800		Inositol hexakisphosphate and diphosphoinositol-pentakisphosphate kinase [Source:UniProtKB/TrEMBL;Acc:W5EQ88]	yes|down	no|down	1
TraesCS2D02G348200.1	TraesCS2D02G348200		Inositol transporter 1 [Source:Projected from Arabidopsis thaliana (AT2G43330) UniProtKB/Swiss-Prot;Acc:Q8VZR6]	yes|down	no|down	1
TraesCS6D02G147900.1	TraesCS6D02G147900		Inositol-1-monophosphatase [Source:UniProtKB/TrEMBL;Acc:A0A1D6BEB0]	yes|up	no|up	1
TraesCS4D02G151200.1	TraesCS4D02G151200		Inositol-1-monophosphatase [Source:UniProtKB/TrEMBL;Acc:A0A341UGC0]	yes|up	no|down	1
TraesCS6B02G186200.1	TraesCS6B02G186200		Inositol-1-monophosphatase [Source:UniProtKB/TrEMBL;Acc:A0A341WYH6]	yes|up	no|up	1
TraesCS2B02G525900.1	TraesCS2B02G525900		Inositol-pentakisphosphate 2-kinase [Source:UniProtKB/TrEMBL;Acc:W5BDI4]	yes|up	no|up	1
TraesCS7A02G158400.1	TraesCS7A02G158400		Inositol-tetrakisphosphate 1-kinase [Source:UniProtKB/TrEMBL;Acc:A0A1D6DKV5]	yes|up	no|up	1
TraesCS1A02G330900.1	TraesCS1A02G330900		Inositol-tetrakisphosphate 1-kinase [Source:UniProtKB/TrEMBL;Acc:A0A341NRB4]	yes|down	no|down	1
TraesCS4A02G257700.2	TraesCS4A02G257700		Inositol-tetrakisphosphate 1-kinase [Source:UniProtKB/TrEMBL;Acc:W5DQ13]	yes|up	no|down	1
TraesCS4D02G040300.1	TraesCS4D02G040300		Integral membrane protein [Source:UniProtKB/TrEMBL;Acc:M1FWA5]	yes|up	no|down	1
TraesCS4A02G271100.1	TraesCS4A02G271100		Integral membrane protein [Source:UniProtKB/TrEMBL;Acc:M1FYC7]	yes|up	no|down	1
TraesCS4B02G043000.1	TraesCS4B02G043000		Integral membrane protein [Source:UniProtKB/TrEMBL;Acc:M1FYD0]	yes|up	no|up	1
TraesCS7D02G451900.2	TraesCS7D02G451900		Integral membrane protein, Metal ion transpor [Source: Projected from Oryza sativa (Os06g0676000)]	yes|down	no|no test	1
TraesCS1A02G406300.1	TraesCS1A02G406300		Iron-sulfur cluster assembly protein [Source:UniProtKB/TrEMBL;Acc:A0A1D5RY00]	yes|down	no|down	1
TraesCS1D02G414700.1	TraesCS1D02G414700		Iron-sulfur cluster assembly protein [Source:UniProtKB/TrEMBL;Acc:A0A1D6RFC6]	yes|down	no|down	1
TraesCS1B02G436500.1	TraesCS1B02G436500		Iron-sulfur cluster assembly protein [Source:UniProtKB/TrEMBL;Acc:W5A636]	yes|down	no|up	1
TraesCS1A02G247100.1	TraesCS1A02G247100		ISA2 [Source:Projected from Arabidopsis thaliana (AT1G03310) UniProtKB/TrEMBL;Acc:A0A178WGA8]	yes|up	no|up	1
TraesCS1B02G257700.1	TraesCS1B02G257700		ISA2 [Source:Projected from Arabidopsis thaliana (AT1G03310) UniProtKB/TrEMBL;Acc:A0A178WGA8]	yes|up	no|down	1
TraesCS5D02G255800.1	TraesCS5D02G255800		Isoamylase 3 [Source:UniProtKB/TrEMBL;Acc:G9HXG8]	yes|up	no|down	1
TraesCS3B02G265700.1	TraesCS3B02G265700		Isocitrate dehydrogenase [NADP] [Source:UniProtKB/TrEMBL;Acc:A0A1D5W8C8]	yes|down	no|up	1
TraesCS3D02G237500.1	TraesCS3D02G237500		Isocitrate dehydrogenase [NADP] [Source:UniProtKB/TrEMBL;Acc:A0A1D5WER2]	yes|down	no|up	1
TraesCS2B02G381500.1	TraesCS2B02G381500		Isocitrate dehydrogenase [NADP] [Source:UniProtKB/TrEMBL;Acc:A0A1D6RKR8]	yes|up	no|no test	1
TraesCS2D02G224200.1	TraesCS2D02G224200		Isocitrate lyase [Source:UniProtKB/TrEMBL;Acc:A0A1D5UYC3]	yes|down	no|down	1
TraesCS3A02G301500.1	TraesCS3A02G301500		Isopentenyl phosphate kinase [Source:Projected from Arabidopsis thaliana (AT1G26640) UniProtKB/Swiss-Prot;Acc:Q8H1F7]	yes|down	no|down	1
TraesCS7D02G549300.1	TraesCS7D02G549300		Isopentenyltransferase 9 [Source:Projected from Arabidopsis thaliana (AT5G20040) UniProtKB/TrEMBL;Acc:F4K2Q7]	yes|up	no|down	1
TraesCS1D02G368600.1	TraesCS1D02G368600		Jacalin-related lectin 19 [Source:Projected from Arabidopsis thaliana (AT1G73040) UniProtKB/Swiss-Prot;Acc:Q9SSM3]	yes|down	no|up	1
TraesCS5B02G481200.1	TraesCS5B02G481200		K Homology domain containing protein, Nuclear RNA/DNA binding protein of the STAR (Signal Transduction and Activation of RNA) family, Flowering time contro [Source: Projected from Oryza sativa (Os03g0815700)]	yes|up	no|up	1
TraesCS5A02G468700.1	TraesCS5A02G468700		K Homology domain containing protein, Nuclear RNA/DNA binding protein of the STAR (Signal Transduction and Activation of RNA) family, Flowering time contro [Source: Projected from Oryza sativa (Os03g0815700)]	yes|up	no|down	1
TraesCS7B02G306900.1	TraesCS7B02G306900		KAR-UP F-box 1 [Source:Projected from Arabidopsis thaliana (AT1G31350) TAIR;Acc:AT1G31350]	yes|up	no|up	1
TraesCS2D02G487700.1	TraesCS2D02G487700		Kinesin-like calmodulin-binding protein (ZWICHEL) [Source:Projected from Arabidopsis thaliana (AT5G65930) UniProtKB/TrEMBL;Acc:F4JXM5]	yes|down	no|down	1
TraesCS2B02G514800.1	TraesCS2B02G514800		Kinesin-like calmodulin-binding protein (ZWICHEL) [Source:Projected from Arabidopsis thaliana (AT5G65930) UniProtKB/TrEMBL;Acc:F4JXM5]	yes|down	no|up	1
TraesCS2A02G487500.1	TraesCS2A02G487500		Kinesin-like calmodulin-binding protein (ZWICHEL) [Source:Projected from Arabidopsis thaliana (AT5G65930) UniProtKB/TrEMBL;Acc:F4JXM5]	yes|down	no|down	1
TraesCS3A02G229100.1	TraesCS3A02G229100		Kinesin-like protein [Source:UniProtKB/TrEMBL;Acc:A0A1D5V6B2]	yes|up	no|down	1
TraesCS3B02G255500.1	TraesCS3B02G255500		Kinesin-like protein [Source:UniProtKB/TrEMBL;Acc:A0A1D5VTE9]	yes|up	no|down	1
TraesCS7D02G072300.1	TraesCS7D02G072300		Kinesin-like protein [Source:UniProtKB/TrEMBL;Acc:A0A1D6CWC1]	yes|down	no|up	1
TraesCS3D02G227300.1	TraesCS3D02G227300		Kinesin-like protein [Source:UniProtKB/TrEMBL;Acc:A0A341T1U6]	yes|up	no|up	1
TraesCS2D02G385000.3	TraesCS2D02G385000		Kinesin-like protein [Source:UniProtKB/TrEMBL;Acc:W5BTU5]	no|down	yes|down	1
TraesCS7A02G316600.1	TraesCS7A02G316600		Kinesin-like protein [Source:UniProtKB/TrEMBL;Acc:W5H9J7]	yes|up	no|down	1
TraesCS3D02G183100.1	TraesCS3D02G183100		Kinesin-like protein KIN-14T [Source:Projected from Arabidopsis thaliana (AT1G55550) UniProtKB/Swiss-Prot;Acc:F4I1T9]	yes|up	no|down	1
TraesCS3D02G183100.2	TraesCS3D02G183100		Kinesin-like protein KIN-14T [Source:Projected from Arabidopsis thaliana (AT1G55550) UniProtKB/Swiss-Prot;Acc:F4I1T9]	yes|up	no|down	1
TraesCS3B02G207300.1	TraesCS3B02G207300		Kinesin-like protein KIN-14T [Source:Projected from Arabidopsis thaliana (AT1G55550) UniProtKB/Swiss-Prot;Acc:F4I1T9]	yes|up	no|down	1
TraesCS3B02G207300.2	TraesCS3B02G207300		Kinesin-like protein KIN-14T [Source:Projected from Arabidopsis thaliana (AT1G55550) UniProtKB/Swiss-Prot;Acc:F4I1T9]	yes|up	no|up	1
TraesCS3A02G177700.1	TraesCS3A02G177700		Kinesin-like protein KIN-14T [Source:Projected from Arabidopsis thaliana (AT1G55550) UniProtKB/Swiss-Prot;Acc:F4I1T9]	yes|up	no|up	1
TraesCS4D02G158800.1	TraesCS4D02G158800		Kinesin-like protein KIN-7N [Source:Projected from Arabidopsis thaliana (AT1G59540) UniProtKB/Swiss-Prot;Acc:Q9S7P3]	yes|up	no|down	1
TraesCS3B02G277800.2	TraesCS3B02G277800		KRR1 small subunit processome component [Source:UniProtKB/TrEMBL;Acc:W5CUU6]	yes|up	no|up	1
TraesCS3B02G489700.1	TraesCS3B02G489700		Laccase [Source:UniProtKB/TrEMBL;Acc:A0A1D5VP30]	yes|down	no|down	1
TraesCS3D02G358500.1	TraesCS3D02G358500		Laccase [Source:UniProtKB/TrEMBL;Acc:A0A1D5WGD9]	yes|up	no|down	1
TraesCS6A02G305000.1	TraesCS6A02G305000		Laccase [Source:UniProtKB/TrEMBL;Acc:A0A1D6AD12]	yes|down	no|down	1
TraesCS3B02G397200.2	TraesCS3B02G397200		Laccase [Source:UniProtKB/TrEMBL;Acc:D8L9H5]	yes|down	no|up	1
TraesCS1A02G043900.1	TraesCS1A02G043900		Laccase [Source:UniProtKB/TrEMBL;Acc:W4ZVY0]	yes|down	no|down	1
TraesCS1B02G056900.1	TraesCS1B02G056900		Laccase [Source:UniProtKB/TrEMBL;Acc:W5AAK6]	yes|down	no|down	1
TraesCS2D02G417800.1	TraesCS2D02G417800		Lecithin-cholesterol acyltransferase-like 4 [Source:Projected from Arabidopsis thaliana (AT4G19860) UniProtKB/Swiss-Prot;Acc:Q71N54]	yes|down	no|down	1
TraesCS2A02G420800.1	TraesCS2A02G420800		Lecithin-cholesterol acyltransferase-like 4 [Source:Projected from Arabidopsis thaliana (AT4G19860) UniProtKB/Swiss-Prot;Acc:Q71N54]	yes|down	no|down	1
TraesCS7D02G080600.1	TraesCS7D02G080600		Lectin receptor kinase 2 [Source:UniProtKB/TrEMBL;Acc:B8XSM9]	yes|up	no|down	1
TraesCS5A02G186500.3	TraesCS5A02G186500		LEMK1.1 [Source:UniProtKB/TrEMBL;Acc:W5EZE9]	yes|up	no|up	1
TraesCS5A02G186500.1	TraesCS5A02G186500		LEMK1.1 [Source:UniProtKB/TrEMBL;Acc:W5EZE9]	yes|up	no|up	1
TraesCS3A02G423400.1	TraesCS3A02G423400		Leucine-rich repeat receptor-like kinase, Specification of anther cell identity, Control of early sporogenic development, Initiation of anther wall formatio [Source: Projected from Oryza sativa (Os01g0917500)]	yes|down	no|up	1
TraesCS3B02G162500.2	TraesCS3B02G162500		Leucine-rich repeat receptor-like tyrosine-protein kinase PXC3 [Source:Projected from Arabidopsis thaliana (AT2G41820) UniProtKB/Swiss-Prot;Acc:O22938]	yes|down	no|up	1
TraesCS5B02G060400.1	TraesCS5B02G060400		L-galactose dehydrogenase [Source:Projected from Arabidopsis thaliana (AT4G33670) UniProtKB/Swiss-Prot;Acc:O81884]	yes|up	no|up	1
TraesCS5D02G067600.2	TraesCS5D02G067600		L-galactose dehydrogenase [Source:Projected from Arabidopsis thaliana (AT4G33670) UniProtKB/Swiss-Prot;Acc:O81884]	yes|up	no|down	1
TraesCS6B02G454500.1	TraesCS6B02G454500		Light-harvesting complex-like protein OHP1, chloroplastic [Source:Projected from Arabidopsis thaliana (AT5G02120) UniProtKB/Swiss-Prot;Acc:O81208]	yes|down	no|up	1
TraesCS3D02G081300.1	TraesCS3D02G081300		Light-regulated protein, Regulation of light-dependent attachment of LEAF-TYPE FERREDOXIN-NADP+ OXIDOREDUCTASE (LFNR) to the thylakoid membran [Source: Projected from Oryza sativa (Os01g0102900)]	yes|up	no|down	1
TraesCS5D02G164400.1	TraesCS5D02G164400		Lipase [Source:UniProtKB/TrEMBL;Acc:A0A1D5ZWD4]	yes|down	no|up	1
TraesCS7B02G156900.1	TraesCS7B02G156900		Lipase [Source:UniProtKB/TrEMBL;Acc:A0A1D6CHK0]	yes|up	no|up	1
TraesCS5B02G157100.1	TraesCS5B02G157100		Lipase [Source:UniProtKB/TrEMBL;Acc:W5FG08]	yes|down	no|up	1
TraesCS1A02G212900.1	TraesCS1A02G212900		Lipoxygenase [Source:UniProtKB/TrEMBL;Acc:A0A1D5RYL8]	yes|up	no|down	1
TraesCS2D02G528500.2	TraesCS2D02G528500		Lipoxygenase [Source:UniProtKB/TrEMBL;Acc:A0A1D5UP29]	yes|up	no|up	1
TraesCS2D02G528500.1	TraesCS2D02G528500		Lipoxygenase [Source:UniProtKB/TrEMBL;Acc:A0A1D5UP29]	yes|up	no|no test	1
TraesCS7A02G246200.1	TraesCS7A02G246200		Lipoxygenase [Source:UniProtKB/TrEMBL;Acc:A0A1D6BYR9]	no|down	yes|down	1
TraesCS2A02G525500.2	TraesCS2A02G525500		Lipoxygenase [Source:UniProtKB/TrEMBL;Acc:W5ASP5]	yes|up	no|up	1
TraesCS2B02G555400.3	TraesCS2B02G555400		Lipoxygenase [Source:UniProtKB/TrEMBL;Acc:W5BBF4]	yes|up	no|up	1
TraesCS2B02G555400.2	TraesCS2B02G555400		Lipoxygenase [Source:UniProtKB/TrEMBL;Acc:W5BBF4]	yes|up	no|up	1
TraesCS4D02G035100.1	TraesCS4D02G035100		Lipoxygenase [Source:UniProtKB/TrEMBL;Acc:W5ETH6]	yes|down	no|up	1
TraesCS3A02G297700.1	TraesCS3A02G297700		Lipoyl synthase, mitochondrial [Source:UniProtKB/TrEMBL;Acc:A0A1D5V5S6]	yes|up	no|up	1
TraesCS6A02G085300.1	TraesCS6A02G085300		L-lactate dehydrogenase [Source:UniProtKB/TrEMBL;Acc:W5GDU0]	yes|up	no|up	1
TraesCS2D02G270100.1	TraesCS2D02G270100		LOB domain-containing protein 41 [Source:Projected from Arabidopsis thaliana (AT3G02550) UniProtKB/Swiss-Prot;Acc:Q9M886]	yes|up	no|down	1
TraesCS4D02G215400.1	TraesCS4D02G215400		LOH2 [Source:Projected from Arabidopsis thaliana (AT3G19260) UniProtKB/TrEMBL;Acc:A0A178VL39]	yes|up	no|down	1
TraesCS5B02G054000.1	TraesCS5B02G054000		LOL2 [Source:UniProtKB/TrEMBL;Acc:J7I7H7]	yes|down	no|down	1
TraesCS5A02G321500.1	TraesCS5A02G321500		Lon protease homolog 2, peroxisomal [Source:UniProtKB/TrEMBL;Acc:A0A341V471]	yes|up	no|down	1
TraesCS5B02G322000.2	TraesCS5B02G322000		Lon protease homolog 2, peroxisomal [Source:UniProtKB/TrEMBL;Acc:W5FCU7]	yes|up	no|down	1
TraesCS5D02G174000.1	TraesCS5D02G174000		Long chain acyl-CoA synthetase 8 [Source:Projected from Arabidopsis thaliana (AT2G04350) UniProtKB/Swiss-Prot;Acc:Q9SJD4]	yes|down	no|down	1
TraesCS4B02G222100.1	TraesCS4B02G222100		Long chain base biosynthesis protein 1 [Source:Projected from Arabidopsis thaliana (AT4G36480) UniProtKB/Swiss-Prot;Acc:Q94IB8]	yes|down	no|down	1
TraesCS1A02G153100.3	TraesCS1A02G153100		Long-chain-alcohol oxidase [Source:UniProtKB/TrEMBL;Acc:A0A1D5RPN0]	yes|down	no|down	1
TraesCS6B02G255900.1	TraesCS6B02G255900		Long-chain-alcohol oxidase [Source:UniProtKB/TrEMBL;Acc:A0A1D6AQ05]	yes|up	no|up	1
TraesCS6D02G209300.1	TraesCS6D02G209300		Long-chain-alcohol oxidase [Source:UniProtKB/TrEMBL;Acc:A0A1D6B2M2]	yes|up	no|down	1
TraesCS6A02G225800.1	TraesCS6A02G225800		Long-chain-alcohol oxidase [Source:UniProtKB/TrEMBL;Acc:A0A1D6S812]	yes|up	no|up	1
TraesCS7D02G080300.1	TraesCS7D02G080300		LR34 [Source:UniProtKB/TrEMBL;Acc:C0JSA8]	yes|down	no|up	1
TraesCS1A02G279500.3	TraesCS1A02G279500		LSD1-type zinc finger protein [Source:UniProtKB/TrEMBL;Acc:A5HSI2]	yes|up	no|down	1
TraesCS1D02G278800.2	TraesCS1D02G278800		LSD1-type zinc finger protein [Source:UniProtKB/TrEMBL;Acc:A5HSI2]	yes|up	no|down	1
TraesCS1B02G466300.1	TraesCS1B02G466300		LSF1 [Source:Projected from Arabidopsis thaliana (AT3G01510) UniProtKB/TrEMBL;Acc:A0A178V9M4]	yes|up	no|up	1
TraesCS1D02G440600.2	TraesCS1D02G440600		LSF1 [Source:Projected from Arabidopsis thaliana (AT3G01510) UniProtKB/TrEMBL;Acc:A0A178V9M4]	yes|up	no|up	1
TraesCS1A02G222500.1	TraesCS1A02G222500		LSH6 [Source:Projected from Arabidopsis thaliana (AT1G07090) UniProtKB/TrEMBL;Acc:A0A178WE41]	yes|down	no|down	1
TraesCS1B02G235800.1	TraesCS1B02G235800		LSH6 [Source:Projected from Arabidopsis thaliana (AT1G07090) UniProtKB/TrEMBL;Acc:A0A178WE41]	yes|down	no|up	1
TraesCS1D02G224100.1	TraesCS1D02G224100		LSH6 [Source:Projected from Arabidopsis thaliana (AT1G07090) UniProtKB/TrEMBL;Acc:A0A178WE41]	yes|down	no|up	1
TraesCS1A02G299900.1	TraesCS1A02G299900		L-type lectin-domain containing receptor kinase S.6 [Source:Projected from Arabidopsis thaliana (AT5G42120) UniProtKB/Swiss-Prot;Acc:Q9FHX3]	yes|down	no|down	1
TraesCS6D02G160900.1	TraesCS6D02G160900		Lycopene beta-cyclase [Source:UniProtKB/TrEMBL;Acc:K4F3N2]	yes|up	no|up	1
TraesCS3A02G208800.1	TraesCS3A02G208800		Lycopene epsilon cyclase 3A [Source:UniProtKB/TrEMBL;Acc:C1IP74]	yes|up	no|down	1
TraesCS3B02G239100.1	TraesCS3B02G239100		Lycopene epsilon cyclase 3B [Source:UniProtKB/TrEMBL;Acc:C1IP75]	yes|up	no|down	1
TraesCS3D02G211700.1	TraesCS3D02G211700		Lycopene epsilon cyclase 3D [Source:UniProtKB/TrEMBL;Acc:C1IP76]	yes|up	no|down	1
TraesCS5A02G089400.1	TraesCS5A02G089400		Lysine histidine transporter-like 8 [Source:Projected from Arabidopsis thaliana (AT1G47670) UniProtKB/Swiss-Prot;Acc:Q9SX98]	yes|up	no|up	1
TraesCS6B02G256400.1	TraesCS6B02G256400		Lysine--tRNA ligase [Source:UniProtKB/TrEMBL;Acc:A0A1D6AK50]	yes|up	no|down	1
TraesCS6D02G210000.1	TraesCS6D02G210000		Lysine--tRNA ligase [Source:UniProtKB/TrEMBL;Acc:A0A1D6B408]	yes|up	no|down	1
TraesCS5B02G446300.2	TraesCS5B02G446300		Lysine--tRNA ligase [Source:UniProtKB/TrEMBL;Acc:A0A341VVA9]	yes|up	no|up	1
TraesCS5A02G286800.1	TraesCS5A02G286800		MADS box protein [Source:UniProtKB/TrEMBL;Acc:Q718F3]	yes|down	no|down	1
TraesCS3B02G318300.1	TraesCS3B02G318300		MADS box transcription factor, Regulation of floral organ identit [Source: Projected from Oryza sativa (Os01g0726400)]	yes|up	no|down	1
TraesCS7B02G158600.1	TraesCS7B02G158600		MADS-box protein [Source:UniProtKB/TrEMBL;Acc:A7BJ56]	yes|down	no|up	1
TraesCS6D02G014600.1	TraesCS6D02G014600		MADS-box transcription factor TaAGL18 [Source:UniProtKB/TrEMBL;Acc:Q1G190]	yes|down	no|down	1
TraesCS4D02G146900.1	TraesCS4D02G146900		Magnesium/proton exchanger [Source:Projected from Arabidopsis thaliana (AT2G47600) UniProtKB/Swiss-Prot;Acc:O22252]	yes|down	no|up	1
TraesCS3D02G194300.1	TraesCS3D02G194300		Magnesium-protoporphyrin IX monomethyl ester [oxidative] cyclase, chloroplastic [Source:Projected from Arabidopsis thaliana (AT3G56940) UniProtKB/Swiss-Prot;Acc:Q9M591]	yes|up	no|down	1
TraesCS3A02G191700.3	TraesCS3A02G191700		Magnesium-protoporphyrin IX monomethyl ester [oxidative] cyclase, chloroplastic [Source:Projected from Arabidopsis thaliana (AT3G56940) UniProtKB/Swiss-Prot;Acc:Q9M591]	yes|up	no|up	1
TraesCS3B02G219700.1	TraesCS3B02G219700		Magnesium-protoporphyrin IX monomethyl ester [oxidative] cyclase, chloroplastic [Source:Projected from Arabidopsis thaliana (AT3G56940) UniProtKB/Swiss-Prot;Acc:Q9M591]	yes|up	no|up	1
TraesCS1A02G412900.1	TraesCS1A02G412900		Malate dehydrogenase [Source:UniProtKB/TrEMBL;Acc:A0A1D5RY74]	yes|up	no|down	1
TraesCS5D02G417600.1	TraesCS5D02G417600		Malate dehydrogenase [Source:UniProtKB/TrEMBL;Acc:A0A1D5ZQJ3]	yes|up	no|down	1
TraesCS1D02G420500.1	TraesCS1D02G420500		Malate dehydrogenase [Source:UniProtKB/TrEMBL;Acc:A0A341PTJ2]	yes|up	no|up	1
TraesCS5B02G012400.1	TraesCS5B02G012400		Malate dehydrogenase [Source:UniProtKB/TrEMBL;Acc:W5FPD7]	yes|down	no|down	1
TraesCS2D02G344200.1	TraesCS2D02G344200		Malate synthase [Source:Projected from Arabidopsis thaliana (AT5G03860) UniProtKB/Swiss-Prot;Acc:Q9LZC3]	yes|down	no|down	1
TraesCS1D02G164800.4	TraesCS1D02G164800		Malic enzyme [Source:UniProtKB/TrEMBL;Acc:A0A1D5SWJ9]	yes|up	no|down	1
TraesCS3D02G285700.1	TraesCS3D02G285700		Malic enzyme [Source:UniProtKB/TrEMBL;Acc:A0A1D5WEU7]	yes|down	no|up	1
TraesCS1B02G141700.2	TraesCS1B02G141700		Malic enzyme [Source:UniProtKB/TrEMBL;Acc:A0A341PAE7]	yes|down	no|down	1
TraesCS5B02G145200.1	TraesCS5B02G145200		Mannan endo-1,4-beta-mannosidase 6 [Source:Projected from Arabidopsis thaliana (AT5G01930) UniProtKB/Swiss-Prot;Acc:Q9LZV3]	yes|up	no|up	1
TraesCS5A02G146400.1	TraesCS5A02G146400		Mannan endo-1,4-beta-mannosidase 6 [Source:Projected from Arabidopsis thaliana (AT5G01930) UniProtKB/Swiss-Prot;Acc:Q9LZV3]	yes|up	no|down	1
TraesCS3D02G036100.1	TraesCS3D02G036100		Mannose-6-phosphate isomerase [Source:UniProtKB/TrEMBL;Acc:A0A1D5WR65]	yes|down	no|down	1
TraesCS5B02G310600.1	TraesCS5B02G310600		Mannosyltransferase [Source:UniProtKB/TrEMBL;Acc:W5FJH5]	yes|up	no|up	1
TraesCS3D02G232400.2	TraesCS3D02G232400		maternal effect embryo arrest 18 [Source:Projected from Arabidopsis thaliana (AT2G34090) TAIR;Acc:AT2G34090]	yes|up	no|down	1
TraesCS7A02G369500.1	TraesCS7A02G369500		MBF1C [Source:Projected from Arabidopsis thaliana (AT3G24500) UniProtKB/TrEMBL;Acc:A0A178VDH9]	yes|down	no|down	1
TraesCS5D02G153500.1	TraesCS5D02G153500		MCP2f [Source:Projected from Arabidopsis thaliana (AT5G04200) UniProtKB/TrEMBL;Acc:A0A178U6S6]	yes|down	no|down	1
TraesCS5B02G137300.1	TraesCS5B02G137300		MCP2f [Source:Projected from Arabidopsis thaliana (AT5G04200) UniProtKB/TrEMBL;Acc:A0A178U6S6]	yes|down	no|down	1
TraesCS7D02G299500.1	TraesCS7D02G299500		MDAR6 [Source:Projected from Arabidopsis thaliana (AT1G63940) UniProtKB/TrEMBL;Acc:A0A178WFH3]	yes|up	no|up	1
TraesCS6B02G272700.2	TraesCS6B02G272700		Mechanosensitive ion channel protein [Source:UniProtKB/TrEMBL;Acc:A0A1D6ASX5]	yes|up	no|down	1
TraesCS7B02G070900.1	TraesCS7B02G070900		Mechanosensitive ion channel protein [Source:UniProtKB/TrEMBL;Acc:A0A1D6CIR1]	yes|up	no|up	1
TraesCS4B02G341000.1	TraesCS4B02G341000		Mechanosensitive ion channel protein [Source:UniProtKB/TrEMBL;Acc:A0A341UA54]	yes|up	no|down	1
TraesCS4D02G337000.1	TraesCS4D02G337000		Mechanosensitive ion channel protein [Source:UniProtKB/TrEMBL;Acc:A0A341UL85]	yes|up	no|up	1
TraesCS6D02G234100.1	TraesCS6D02G234100		Mechanosensitive ion channel protein [Source:UniProtKB/TrEMBL;Acc:A0A341XEA5]	yes|up	no|down	1
TraesCS6A02G167900.1	TraesCS6A02G167900		MED18 [Source:Projected from Arabidopsis thaliana (AT2G22370) UniProtKB/TrEMBL;Acc:A0A178VRQ8]	yes|down	no|down	1
TraesCS6A02G173000.1	TraesCS6A02G173000		Mediator of RNA polymerase II transcription subunit 11 [Source:UniProtKB/TrEMBL;Acc:A0A341WIZ4]	yes|down	no|down	1
TraesCS5B02G563700.1	TraesCS5B02G563700		Mediator of RNA polymerase II transcription subunit 13 [Source:UniProtKB/TrEMBL;Acc:A0A1D5Z6C6]	yes|down	no|up	1
TraesCS6B02G324700.4	TraesCS6B02G324700		Mediator of RNA polymerase II transcription subunit 23 [Source:Projected from Arabidopsis thaliana (AT1G23230) UniProtKB/Swiss-Prot;Acc:F4I4P3]	yes|down	no|down	1
TraesCS5B02G171700.1	TraesCS5B02G171700		Meiotic nuclear division protein 1 homolog [Source:UniProtKB/TrEMBL;Acc:W5FJ35]	yes|up	no|up	1
TraesCS5A02G391400.1	TraesCS5A02G391400		Meiotic recombination protein SPO11-1 [Source:Projected from Arabidopsis thaliana (AT3G13170) UniProtKB/Swiss-Prot;Acc:Q9M4A2]	yes|down	no|up	1
TraesCS5D02G401100.1	TraesCS5D02G401100		Meiotic recombination protein SPO11-1 [Source:Projected from Arabidopsis thaliana (AT3G13170) UniProtKB/Swiss-Prot;Acc:Q9M4A2]	yes|down	no|down	1
TraesCS7B02G087300.2	TraesCS7B02G087300		Membrane-anchored ubiquitin-fold protein [Source:UniProtKB/TrEMBL;Acc:A0A1D6DLE9]	yes|down	no|up	1
TraesCS6D02G282600.2	TraesCS6D02G282600		Membrane-anchored ubiquitin-fold protein [Source:UniProtKB/TrEMBL;Acc:W5G6W5]	yes|up	no|down	1
TraesCS4D02G137000.1	TraesCS4D02G137000	ALI1	Metallothionein [Source:UniProtKB/TrEMBL;Acc:Q68HV5]	yes|down	no|up	1
TraesCS1D02G178500.1	TraesCS1D02G178500		Methionine aminopeptidase [Source:UniProtKB/TrEMBL;Acc:A0A1D5SUZ6]	yes|up	no|up	1
TraesCS6A02G321600.1	TraesCS6A02G321600		Methionine aminopeptidase [Source:UniProtKB/TrEMBL;Acc:A0A1D6A8U0]	yes|up	no|up	1
TraesCS6B02G352400.2	TraesCS6B02G352400		Methionine aminopeptidase [Source:UniProtKB/TrEMBL;Acc:A0A1D6AR33]	yes|up	no|down	1
TraesCS6B02G243600.1	TraesCS6B02G243600		Methionine aminopeptidase [Source:UniProtKB/TrEMBL;Acc:A0A1D6AS20]	yes|up	no|up	1
TraesCS6D02G196200.1	TraesCS6D02G196200		Methionine aminopeptidase [Source:UniProtKB/TrEMBL;Acc:A0A1D6B4U4]	yes|up	no|down	1
TraesCS6D02G301300.3	TraesCS6D02G301300		Methionine aminopeptidase [Source:UniProtKB/TrEMBL;Acc:A0A1D6BA87]	yes|up	no|down	1
TraesCS2D02G231000.1	TraesCS2D02G231000		Methionine aminopeptidase [Source:UniProtKB/TrEMBL;Acc:W5C5H2]	yes|up	no|up	1
TraesCS1D02G184500.1	TraesCS1D02G184500		Methionine gamma-lyase [Source:Projected from Arabidopsis thaliana (AT1G64660) UniProtKB/Swiss-Prot;Acc:Q9SGU9]	yes|down	no|up	1
TraesCS1A02G181000.1	TraesCS1A02G181000		Methionine gamma-lyase [Source:Projected from Arabidopsis thaliana (AT1G64660) UniProtKB/Swiss-Prot;Acc:Q9SGU9]	yes|down	no|up	1
TraesCS4A02G051900.2	TraesCS4A02G051900		Methionine--tRNA ligase, chloroplastic/mitochondrial [Source:Projected from Arabidopsis thaliana (AT3G55400) UniProtKB/Swiss-Prot;Acc:Q9M2T9]	yes|up	no|up	1
TraesCS4D02G252700.1	TraesCS4D02G252700		Methionine--tRNA ligase, chloroplastic/mitochondrial [Source:Projected from Arabidopsis thaliana (AT3G55400) UniProtKB/Swiss-Prot;Acc:Q9M2T9]	yes|up	no|up	1
TraesCS5D02G481300.1	TraesCS5D02G481300		Methylenetetrahydrofolate reductase [Source:UniProtKB/TrEMBL;Acc:W5FX66]	yes|up	no|up	1
TraesCS5A02G468400.1	TraesCS5A02G468400		Methylenetetrahydrofolate reductase [Source:UniProtKB/TrEMBL;Acc:W5FX66]	yes|up	no|up	1
TraesCS4A02G204000.1	TraesCS4A02G204000		Methylthioribose-1-phosphate isomerase [Source:UniProtKB/TrEMBL;Acc:A0A341TL90]	yes|up	no|up	1
TraesCS1D02G208000.1	TraesCS1D02G208000		Methyltransferase [Source:UniProtKB/TrEMBL;Acc:A0A1D5SZH5]	yes|up	no|up	1
TraesCS4B02G332600.1	TraesCS4B02G332600		Methyltransferase [Source:UniProtKB/TrEMBL;Acc:A0A1D5XHI6]	yes|up	no|down	1
TraesCS4D02G336800.1	TraesCS4D02G336800		Methyltransferase [Source:UniProtKB/TrEMBL;Acc:A0A1D5Y154]	yes|up	no|up	1
TraesCS5A02G466100.1	TraesCS5A02G466100		Mg-protoporphyrin IX chelatase [Source:UniProtKB/TrEMBL;Acc:A0A1D5YP74]	yes|up	no|up	1
TraesCS5B02G477800.1	TraesCS5B02G477800		Mg-protoporphyrin IX chelatase [Source:UniProtKB/TrEMBL;Acc:A0A1D5YZM3]	yes|up	no|up	1
TraesCS7A02G480700.1	TraesCS7A02G480700		Mg-protoporphyrin IX chelatase [Source:UniProtKB/TrEMBL;Acc:A0A1D6BP32]	yes|up	no|up	1
TraesCS7B02G382800.3	TraesCS7B02G382800		Mg-protoporphyrin IX chelatase [Source:UniProtKB/TrEMBL;Acc:A0A1D6CBT5]	yes|up	no|down	1
TraesCS7D02G467500.1	TraesCS7D02G467500		Mg-protoporphyrin IX chelatase [Source:UniProtKB/TrEMBL;Acc:A0A1D6CV31]	yes|up	no|up	1
TraesCS5D02G478900.1	TraesCS5D02G478900		Mg-protoporphyrin IX chelatase [Source:UniProtKB/TrEMBL;Acc:A0A341WNJ0]	yes|up	no|down	1
TraesCS4B02G245400.2	TraesCS4B02G245400		Microtubule-associated protein 70-5 [Source:Projected from Arabidopsis thaliana (AT4G17220) UniProtKB/Swiss-Prot;Acc:Q8GYX3]	no|up	yes|down	1
TraesCS4D02G064500.2	TraesCS4D02G064500		MIEL1 [Source:Projected from Arabidopsis thaliana (AT5G18650) UniProtKB/TrEMBL;Acc:A0A178UJV2]	yes|down	no|up	1
TraesCS5D02G093400.1	TraesCS5D02G093400		Mitochondrial import inner membrane translocase subunit TIM9 [Source:Projected from Arabidopsis thaliana (AT3G46560) UniProtKB/Swiss-Prot;Acc:Q9XGX9]	yes|up	no|up	1
TraesCS2A02G322800.1	TraesCS2A02G322800		Mitochondrial inner membrane protease ATP23 [Source:UniProtKB/TrEMBL;Acc:A0A1D5TEJ5]	yes|up	no|up	1
TraesCS2B02G359800.1	TraesCS2B02G359800		Mitochondrial inner membrane protease ATP23 [Source:UniProtKB/TrEMBL;Acc:A0A1D5TWP3]	yes|up	no|down	1
TraesCS2D02G340100.1	TraesCS2D02G340100		Mitochondrial inner membrane protease ATP23 [Source:UniProtKB/TrEMBL;Acc:A0A1D5UTH1]	yes|up	no|up	1
TraesCS1D02G010400.1	TraesCS1D02G010400		Mitochondrial L2 ribosomal protein [Source:UniProtKB/TrEMBL;Acc:Q1AN57]	yes|up	no|up	1
TraesCS1B02G090000.1	TraesCS1B02G090000		Mitochondrial pyruvate carrier [Source:UniProtKB/TrEMBL;Acc:W5A7X3]	yes|down	no|up	1
TraesCS1D02G073900.1	TraesCS1D02G073900		Mitochondrial pyruvate carrier [Source:UniProtKB/TrEMBL;Acc:W5AKM2]	yes|down	no|up	1
TraesCS2D02G216600.1	TraesCS2D02G216600		Mitochondrial pyruvate carrier [Source:UniProtKB/TrEMBL;Acc:W5B546]	yes|down	no|up	1
TraesCS4D02G194800.1	TraesCS4D02G194800		Mitochondrial succinate-fumarate transporter 1 [Source:Projected from Arabidopsis thaliana (AT5G01340) UniProtKB/Swiss-Prot;Acc:Q9M038]	yes|up	no|down	1
TraesCS4A02G110200.1	TraesCS4A02G110200		Mitochondrial succinate-fumarate transporter 1 [Source:Projected from Arabidopsis thaliana (AT5G01340) UniProtKB/Swiss-Prot;Acc:Q9M038]	yes|up	no|down	1
TraesCS4B02G193900.1	TraesCS4B02G193900		Mitochondrial succinate-fumarate transporter 1 [Source:Projected from Arabidopsis thaliana (AT5G01340) UniProtKB/Swiss-Prot;Acc:Q9M038]	yes|up	no|down	1
TraesCS7A02G250000.3	TraesCS7A02G250000		Mitochondrial transcription termination factor family protein [Source:Projected from Arabidopsis thaliana (AT4G38160) UniProtKB/TrEMBL;Acc:F4JSY9]	yes|up	no|up	1
TraesCS7A02G250000.1	TraesCS7A02G250000		Mitochondrial transcription termination factor family protein [Source:Projected from Arabidopsis thaliana (AT4G38160) UniProtKB/TrEMBL;Acc:F4JSY9]	yes|up	no|up	1
TraesCS3B02G231700.3	TraesCS3B02G231700		Mitochondrial uncoupling protein 2 [Source:Projected from Arabidopsis thaliana (AT5G58970) UniProtKB/Swiss-Prot;Acc:Q9ZWG1]	yes|up	no|up	1
TraesCS1A02G415300.1	TraesCS1A02G415300		Mitogen-activated protein kinase [Source:UniProtKB/TrEMBL;Acc:A0A1D5RXB0]	yes|down	no|no test	1
TraesCS1D02G422800.2	TraesCS1D02G422800		Mitogen-activated protein kinase [Source:UniProtKB/TrEMBL;Acc:A0A1D5ST84]	yes|down	no|down	1
TraesCS1D02G428900.1	TraesCS1D02G428900		Mitogen-activated protein kinase [Source:UniProtKB/TrEMBL;Acc:A0A1D5SZ70]	yes|up	no|down	1
TraesCS7B02G246900.3	TraesCS7B02G246900		Mitogen-activated protein kinase [Source:UniProtKB/TrEMBL;Acc:A0A1D6C3I9]	yes|down	no|down	1
TraesCS3D02G242200.2	TraesCS3D02G242200		Mitogen-activated protein kinase [Source:UniProtKB/TrEMBL;Acc:A0A1D6RT02]	yes|down	no|down	1
TraesCS1B02G192600.3	TraesCS1B02G192600		Mitogen-activated protein kinase [Source:UniProtKB/TrEMBL;Acc:W5A5U1]	yes|up	no|up	1
TraesCS1D02G205500.1	TraesCS1D02G205500		MLO-like protein [Source:UniProtKB/TrEMBL;Acc:A0A1D5SYF9]	yes|up	no|up	1
TraesCS4B02G322700.2	TraesCS4B02G322700		MLO-like protein [Source:UniProtKB/TrEMBL;Acc:A0A1D5XJZ2]	yes|down	no|down	1
TraesCS4B02G322700.3	TraesCS4B02G322700		MLO-like protein [Source:UniProtKB/TrEMBL;Acc:A0A1D5XJZ2]	yes|down	no|down	1
TraesCS4D02G318700.1	TraesCS4D02G318700		MLO-like protein [Source:UniProtKB/TrEMBL;Acc:A0A1D5XY39]	yes|down	no|up	1
TraesCS5A02G494800.1	TraesCS5A02G494800		MLO-like protein [Source:UniProtKB/TrEMBL;Acc:A0A1D5YH41]	yes|down	no|down	1
TraesCS6B02G191900.1	TraesCS6B02G191900		MLO-like protein [Source:UniProtKB/TrEMBL;Acc:A0A1D6AYD1]	yes|up	no|down	1
TraesCS1A02G202000.1	TraesCS1A02G202000		MLO-like protein [Source:UniProtKB/TrEMBL;Acc:W4ZR68]	yes|up	no|up	1
TraesCS4D02G319100.1	TraesCS4D02G319100		MLO-like protein [Source:UniProtKB/TrEMBL;Acc:W5EI36]	yes|down	no|down	1
TraesCS6A02G159400.1	TraesCS6A02G159400		MLO-like protein [Source:UniProtKB/TrEMBL;Acc:W5GHE9]	yes|up	no|down	1
TraesCS6D02G153100.1	TraesCS6D02G153100		MLO-like protein [Source:UniProtKB/TrEMBL;Acc:W5H3J1]	yes|up	no|down	1
TraesCS7B02G157800.1	TraesCS7B02G157800		Moco containing protein (Moco containing protein(OsMCP)) [Source: Projected from Oryza sativa (Os08g0530400)]	yes|up	no|down	1
TraesCS7A02G259700.2	TraesCS7A02G259700		Moco containing protein (Moco containing protein(OsMCP)) [Source: Projected from Oryza sativa (Os08g0530400)]	yes|up	no|down	1
TraesCS5D02G199800.1	TraesCS5D02G199800		Molybdopterin synthase catalytic subunit [Source:UniProtKB/TrEMBL;Acc:A0A1D5ZLG9]	yes|down	no|down	1
TraesCS6B02G279100.1	TraesCS6B02G279100		Molybdopterin synthase sulfur carrier subunit [Source:UniProtKB/TrEMBL;Acc:A0A1D6S9X3]	yes|down	no|down	1
TraesCS5D02G229600.1	TraesCS5D02G229600		monogalactosyl diacylglycerol synthase 1 [Source:Projected from Arabidopsis thaliana (AT4G31780) TAIR;Acc:AT4G31780]	yes|up	no|down	1
TraesCS5B02G220600.1	TraesCS5B02G220600		monogalactosyl diacylglycerol synthase 1 [Source:Projected from Arabidopsis thaliana (AT4G31780) TAIR;Acc:AT4G31780]	yes|up	no|down	1
TraesCS2D02G226300.1	TraesCS2D02G226300		Monomeric G-protein [Source:Projected from Arabidopsis thaliana (AT3G21700) UniProtKB/TrEMBL;Acc:Q9LSZ4]	yes|down	no|down	1
TraesCS6A02G293300.1	TraesCS6A02G293300		mRNA cap guanine-N7 methyltransferase [Source:UniProtKB/TrEMBL;Acc:A0A1D6A6P2]	yes|down	no|down	1
TraesCS6D02G274200.1	TraesCS6D02G274200		mRNA cap guanine-N7 methyltransferase [Source:UniProtKB/TrEMBL;Acc:A0A1D6B9W6]	yes|down	no|no test	1
TraesCS1A02G115100.1	TraesCS1A02G115100		mRNA cap guanine-N7 methyltransferase [Source:UniProtKB/TrEMBL;Acc:W4ZYJ2]	yes|down	no|down	1
TraesCS4B02G343800.1	TraesCS4B02G343800		MRP5 [Source:Projected from Arabidopsis thaliana (AT1G04120) UniProtKB/TrEMBL;Acc:A0A178WGC2]	yes|down	no|down	1
TraesCS4D02G339000.1	TraesCS4D02G339000		MRP5 [Source:Projected from Arabidopsis thaliana (AT1G04120) UniProtKB/TrEMBL;Acc:A0A178WGC2]	yes|down	no|down	1
TraesCS5A02G512500.1	TraesCS5A02G512500		MRP5 [Source:Projected from Arabidopsis thaliana (AT1G04120) UniProtKB/TrEMBL;Acc:A0A178WGC2]	yes|down	no|down	1
TraesCS4A02G286400.1	TraesCS4A02G286400		MRS2-11 [Source:Projected from Arabidopsis thaliana (AT5G22830) UniProtKB/TrEMBL;Acc:A0A178ULQ2]	yes|up	no|down	1
TraesCS4B02G027800.1	TraesCS4B02G027800		MRS2-11 [Source:Projected from Arabidopsis thaliana (AT5G22830) UniProtKB/TrEMBL;Acc:A0A178ULQ2]	yes|up	no|up	1
TraesCS7B02G207300.1	TraesCS7B02G207300		Multiple organellar RNA editing factor 9, chloroplastic [Source:Projected from Arabidopsis thaliana (AT1G11430) UniProtKB/Swiss-Prot;Acc:Q9LPZ1]	yes|up	no|down	1
TraesCS7D02G303900.1	TraesCS7D02G303900		Multiple organellar RNA editing factor 9, chloroplastic [Source:Projected from Arabidopsis thaliana (AT1G11430) UniProtKB/Swiss-Prot;Acc:Q9LPZ1]	yes|up	no|up	1
TraesCS3B02G612200.2	TraesCS3B02G612200		MYB protein [Source:UniProtKB/TrEMBL;Acc:I6U7F1]	yes|down	no|up	1
TraesCS2D02G209600.1	TraesCS2D02G209600		MYB transcription factor 74 [Source:UniProtKB/TrEMBL;Acc:A0A1B2FQW9]	yes|down	no|down	1
TraesCS3A02G535100.1	TraesCS3A02G535100		MYB13 transcription factor [Source:UniProtKB/TrEMBL;Acc:S4V9N0]	yes|down	no|up	1
TraesCS5B02G266200.1	TraesCS5B02G266200		MYB-related protein [Source:UniProtKB/TrEMBL;Acc:G9DR91]	yes|down	no|up	1
TraesCS4D02G266700.2	TraesCS4D02G266700		Myo-inositol 1-phosphate synthase [Source:UniProtKB/TrEMBL;Acc:M9XC30]	yes|up	no|up	1
TraesCS7D02G364900.1	TraesCS7D02G364900		myo-inositol oxygenase 1 [Source:Projected from Arabidopsis thaliana (AT1G14520) TAIR;Acc:AT1G14520]	yes|down	no|down	1
TraesCS5D02G283200.1	TraesCS5D02G283200		NAC domain containing protein 38 [Source:Projected from Arabidopsis thaliana (AT2G24430) UniProtKB/TrEMBL;Acc:Q9ZQ25]	yes|down	no|down	1
TraesCS5D02G277900.1	TraesCS5D02G277900		NAD(P)-binding domain containing protein [Source: Projected from Oryza sativa (Os10g0100300)]	yes|up	no|down	1
TraesCS5A02G269800.1	TraesCS5A02G269800		NAD(P)-binding domain containing protein [Source: Projected from Oryza sativa (Os10g0100300)]	yes|up	no|down	1
TraesCS5B02G270200.1	TraesCS5B02G270200		NAD(P)-binding domain containing protein [Source: Projected from Oryza sativa (Os10g0100300)]	yes|up	no|no test	1
TraesCS4D02G104200.1	TraesCS4D02G104200		NAD(P)H-quinone oxidoreductase subunit T, chloroplastic [Source:Projected from Arabidopsis thaliana (AT4G09350) UniProtKB/Swiss-Prot;Acc:Q9SMS0]	yes|up	no|up	1
TraesCS5D02G124700.1	TraesCS5D02G124700		NAD-dependent protein deacylase [Source:UniProtKB/TrEMBL;Acc:A0A1D6S6B4]	yes|up	no|up	1
TraesCS5D02G124700.2	TraesCS5D02G124700		NAD-dependent protein deacylase [Source:UniProtKB/TrEMBL;Acc:A0A1D6S6B4]	yes|down	no|down	1
TraesCS5A02G114700.1	TraesCS5A02G114700		NAD-dependent protein deacylase [Source:UniProtKB/TrEMBL;Acc:A0A341UU78]	yes|down	no|up	1
TraesCS5B02G277300.1	TraesCS5B02G277300		NADH dehydrogenase [ubiquinone] 1 alpha subcomplex subunit 12 [Source:UniProtKB/TrEMBL;Acc:W5FD40]	yes|down	no|up	1
TraesCS3A02G338700.1	TraesCS3A02G338700		NADH-cytochrome b5 reductase [Source:UniProtKB/TrEMBL;Acc:A0A1D5VA69]	yes|up	no|up	1
TraesCS1D02G137100.1	TraesCS1D02G137100		NADH-ubiquinone oxidoreductase chain 3 [Source:UniProtKB/TrEMBL;Acc:A0A341PJ35]	yes|down	no|down	1
TraesCS1A02G140300.1	TraesCS1A02G140300		NADH-ubiquinone oxidoreductase chain 3 [Source:UniProtKB/TrEMBL;Acc:Q332N0]	yes|down	no|up	1
TraesCS3D02G131300.3	TraesCS3D02G131300		NADPH:adrenodoxin oxidoreductase, mitochondrial [Source:UniProtKB/TrEMBL;Acc:A0A1D5WU55]	yes|down	no|up	1
TraesCS3D02G131300.1	TraesCS3D02G131300		NADPH:adrenodoxin oxidoreductase, mitochondrial [Source:UniProtKB/TrEMBL;Acc:A0A1D5WU55]	no|no test	yes|up	1
TraesCS3B02G149600.2	TraesCS3B02G149600		NADPH:adrenodoxin oxidoreductase, mitochondrial [Source:UniProtKB/TrEMBL;Acc:A0A341SKP9]	yes|down	no|up	1
TraesCS2A02G505800.1	TraesCS2A02G505800		NADPH--cytochrome P450 reductase [Source:UniProtKB/TrEMBL;Acc:A0A1D5T886]	yes|down	no|down	1
TraesCS3A02G280500.2	TraesCS3A02G280500		NADPH-dependent diflavin oxidoreductase 1 [Source:UniProtKB/TrEMBL;Acc:A0A341RX52]	yes|down	no|down	1
TraesCS2A02G590600.1	TraesCS2A02G590600		NADPH-protochlorophyllide oxidoreductase [Source:UniProtKB/TrEMBL;Acc:A0A1D6RIC8]	yes|up	no|no test	1
TraesCS2D02G563600.1	TraesCS2D02G563600		NADPH-protochlorophyllide oxidoreductase [Source:UniProtKB/TrEMBL;Acc:A0A1D6RPG3]	yes|up	no|down	1
TraesCS1A02G171000.2	TraesCS1A02G171000		NADPH-protochlorophyllide oxidoreductase [Source:UniProtKB/TrEMBL;Acc:A0A341NLQ7]	yes|up	no|down	1
TraesCS1B02G186300.1	TraesCS1B02G186300		NADPH-protochlorophyllide oxidoreductase [Source:UniProtKB/TrEMBL;Acc:A0A341P2Z0]	yes|up	no|down	1
TraesCS1D02G168700.1	TraesCS1D02G168700		NADPH-protochlorophyllide oxidoreductase [Source:UniProtKB/TrEMBL;Acc:A0A341PKC9]	yes|up	no|up	1
TraesCS4A02G332100.1	TraesCS4A02G332100		Nascent polypeptide-associated complex subunit beta [Source:UniProtKB/TrEMBL;Acc:A0A0C4BJE9]	yes|up	no|up	1
TraesCSU02G127100.1	TraesCSU02G127100		Nascent polypeptide-associated complex subunit beta [Source:UniProtKB/TrEMBL;Acc:A0A0C4BJN8]	yes|up	no|up	1
TraesCS1D02G156700.1	TraesCS1D02G156700		Nascent polypeptide-associated complex subunit beta [Source:UniProtKB/TrEMBL;Acc:A0A1D5SV82]	yes|up	no|up	1
TraesCS5A02G550800.1	TraesCS5A02G550800		Nascent polypeptide-associated complex subunit beta [Source:UniProtKB/TrEMBL;Acc:A0A1D5YNL8]	yes|up	no|up	1
TraesCS1A02G159300.2	TraesCS1A02G159300		Nascent polypeptide-associated complex subunit beta [Source:UniProtKB/TrEMBL;Acc:A0A341NKL2]	yes|up	no|up	1
TraesCS5B02G022300.1	TraesCS5B02G022300		N-carbamoylputrescine amidase [Source:Projected from Arabidopsis thaliana (AT2G27450) UniProtKB/Swiss-Prot;Acc:Q8VYF5]	yes|down	no|up	1
TraesCS4B02G274300.1	TraesCS4B02G274300		NDH-dependent cyclic electron flow 1 [Source:Projected from Arabidopsis thaliana (AT1G64770) UniProtKB/TrEMBL;Acc:F4I890]	yes|up	no|down	1
TraesCS4A02G031700.1	TraesCS4A02G031700		NDH-dependent cyclic electron flow 1 [Source:Projected from Arabidopsis thaliana (AT1G64770) UniProtKB/TrEMBL;Acc:F4I890]	yes|up	no|down	1
TraesCS3B02G441000.1	TraesCS3B02G441000		NdhN [Source:Projected from Arabidopsis thaliana (AT5G58260) UniProtKB/TrEMBL;Acc:A0A178UG88]	yes|up	no|down	1
TraesCS3A02G407200.1	TraesCS3A02G407200		NdhN [Source:Projected from Arabidopsis thaliana (AT5G58260) UniProtKB/TrEMBL;Acc:A0A178UG88]	yes|up	no|up	1
TraesCS3D02G402500.1	TraesCS3D02G402500		NdhN [Source:Projected from Arabidopsis thaliana (AT5G58260) UniProtKB/TrEMBL;Acc:A0A178UG88]	yes|up	no|no test	1
TraesCS1D02G396400.1	TraesCS1D02G396400		NFD1 [Source:Projected from Arabidopsis thaliana (AT4G30930) UniProtKB/TrEMBL;Acc:A0A178UZG0]	yes|up	no|up	1
TraesCS1A02G388500.1	TraesCS1A02G388500		NFD1 [Source:Projected from Arabidopsis thaliana (AT4G30930) UniProtKB/TrEMBL;Acc:A0A178UZG0]	yes|up	no|up	1
TraesCS7D02G508800.1	TraesCS7D02G508800		NF-X-like 1 [Source:Projected from Arabidopsis thaliana (AT1G10170) TAIR;Acc:AT1G10170]	yes|down	no|down	1
TraesCSU02G125200.1	TraesCSU02G125200		Nicotianamine synthase [Source:UniProtKB/TrEMBL;Acc:W5EHE0]	yes|up	no|down	1
TraesCS6A02G385900.1	TraesCS6A02G385900		Nicotinamide-nucleotide adenylyltransferase [Source:UniProtKB/TrEMBL;Acc:W5G7K8]	yes|up	no|down	1
TraesCS6D02G370600.1	TraesCS6D02G370600		Nicotinamide-nucleotide adenylyltransferase [Source:UniProtKB/TrEMBL;Acc:W5GZN7]	yes|up	no|up	1
TraesCS1A02G389500.1	TraesCS1A02G389500		NINJA [Source:Projected from Arabidopsis thaliana (AT4G28910) UniProtKB/TrEMBL;Acc:A0A178UVV4]	yes|down	no|up	1
TraesCS2D02G119100.1	TraesCS2D02G119100		Nitrate-inducible and autorepressible transcriptional repressor, Nitrogen respons [Source: Projected from Oryza sativa (Os02g0325600)]	yes|down	no|up	1
TraesCS1B02G094600.1	TraesCS1B02G094600		Nitrogen regulatory protein P-II homolog [Source:Projected from Arabidopsis thaliana (AT4G01900) UniProtKB/Swiss-Prot;Acc:Q9ZST4]	yes|up	no|up	1
TraesCS5A02G019600.1	TraesCS5A02G019600		Noc2p family [Source:Projected from Arabidopsis thaliana (AT3G55510) UniProtKB/TrEMBL;Acc:Q0WVH0]	yes|up	no|up	1
TraesCS5B02G016900.1	TraesCS5B02G016900		Noc2p family [Source:Projected from Arabidopsis thaliana (AT3G55510) UniProtKB/TrEMBL;Acc:Q0WVH0]	yes|up	no|up	1
TraesCS4B02G088800.3	TraesCS4B02G088800		Non-lysosomal glucosylceramidase [Source:UniProtKB/TrEMBL;Acc:A0A1D5XR61]	yes|down	no|down	1
TraesCS7D02G316700.1	TraesCS7D02G316700		Non-lysosomal glucosylceramidase [Source:UniProtKB/TrEMBL;Acc:A0A1D6CTZ8]	yes|up	no|down	1
TraesCS7D02G317300.1	TraesCS7D02G317300		Non-lysosomal glucosylceramidase [Source:UniProtKB/TrEMBL;Acc:A0A1D6SF04]	yes|up	no|down	1
TraesCS7D02G317300.2	TraesCS7D02G317300		Non-lysosomal glucosylceramidase [Source:UniProtKB/TrEMBL;Acc:A0A1D6SF04]	yes|down	no|up	1
TraesCS7A02G320400.1	TraesCS7A02G320400		Non-lysosomal glucosylceramidase [Source:UniProtKB/TrEMBL;Acc:A0A341XYC4]	yes|up	no|up	1
TraesCS3B02G062600.1	TraesCS3B02G062600		Non-specific lipid-transfer protein [Source:UniProtKB/TrEMBL;Acc:A0A341S7R5]	yes|up	no|down	1
TraesCS3B02G062700.1	TraesCS3B02G062700		Non-specific lipid-transfer protein [Source:UniProtKB/TrEMBL;Acc:A0A341S9U9]	yes|up	no|down	1
TraesCS3D02G052100.1	TraesCS3D02G052100		Non-specific lipid-transfer protein [Source:UniProtKB/TrEMBL;Acc:A0A341SV53]	yes|up	no|up	1
TraesCS5B02G145900.2	TraesCS5B02G145900		Non-specific lipid-transfer protein [Source:UniProtKB/TrEMBL;Acc:A0A341VIM2]	yes|down	no|down	1
TraesCS5B02G145900.1	TraesCS5B02G145900		Non-specific lipid-transfer protein [Source:UniProtKB/TrEMBL;Acc:A0A341VIM2]	yes|down	no|up	1
TraesCSU02G057100.1	TraesCSU02G057100		Non-specific lipid-transfer protein [Source:UniProtKB/TrEMBL;Acc:A0A341ZAA7]	yes|up	no|down	1
TraesCSU02G057000.1	TraesCSU02G057000		Non-specific lipid-transfer protein [Source:UniProtKB/TrEMBL;Acc:A0A341ZAA7]	yes|up	no|no test	1
TraesCS4B02G393300.1	TraesCS4B02G393300		Non-specific lipid-transfer protein 2G [Source:UniProtKB/Swiss-Prot;Acc:P82900]	yes|up	no|no test	1
TraesCS3B02G316500.1	TraesCS3B02G316500		Non-specific serine/threonine protein kinase [Source:UniProtKB/TrEMBL;Acc:A0A077S3C9]	yes|down	no|down	1
TraesCS1D02G298500.1	TraesCS1D02G298500		Non-specific serine/threonine protein kinase [Source:UniProtKB/TrEMBL;Acc:A0A1D5ST93]	yes|up	no|down	1
TraesCS1D02G082600.1	TraesCS1D02G082600		Non-specific serine/threonine protein kinase [Source:UniProtKB/TrEMBL;Acc:A0A1D5T4D4]	yes|down	no|down	1
TraesCS3D02G151500.1	TraesCS3D02G151500		Non-specific serine/threonine protein kinase [Source:UniProtKB/TrEMBL;Acc:A0A1D5WSN9]	yes|up	no|up	1
TraesCS3D02G136700.1	TraesCS3D02G136700		Non-specific serine/threonine protein kinase [Source:UniProtKB/TrEMBL;Acc:A0A1D5WU83]	yes|up	no|down	1
TraesCS4A02G126800.4	TraesCS4A02G126800		Non-specific serine/threonine protein kinase [Source:UniProtKB/TrEMBL;Acc:A0A1D5XAP3]	yes|down	no|up	1
TraesCS4A02G108800.1	TraesCS4A02G108800		Non-specific serine/threonine protein kinase [Source:UniProtKB/TrEMBL;Acc:A0A1D5XBS7]	yes|up	no|up	1
TraesCS4D02G196100.1	TraesCS4D02G196100		Non-specific serine/threonine protein kinase [Source:UniProtKB/TrEMBL;Acc:A0A1D5Y4R6]	yes|down	no|down	1
TraesCS5A02G225300.1	TraesCS5A02G225300		Non-specific serine/threonine protein kinase [Source:UniProtKB/TrEMBL;Acc:A0A1D5YAX9]	yes|up	no|down	1
TraesCS5A02G492000.1	TraesCS5A02G492000		Non-specific serine/threonine protein kinase [Source:UniProtKB/TrEMBL;Acc:A0A1D5YI73]	yes|up	no|down	1
TraesCS5A02G225200.1	TraesCS5A02G225200		Non-specific serine/threonine protein kinase [Source:UniProtKB/TrEMBL;Acc:A0A1D5YRL1]	yes|up	no|up	1
TraesCS7A02G352200.1	TraesCS7A02G352200		Non-specific serine/threonine protein kinase [Source:UniProtKB/TrEMBL;Acc:A0A1D6BN33]	yes|down	no|down	1
TraesCS6B02G179100.1	TraesCS6B02G179100		Non-specific serine/threonine protein kinase [Source:UniProtKB/TrEMBL;Acc:A0A1D6SAI6]	yes|down	no|up	1
TraesCS1D02G082500.3	TraesCS1D02G082500		Non-specific serine/threonine protein kinase [Source:UniProtKB/TrEMBL;Acc:A0A341PDK8]	yes|down	no|down	1
TraesCS2D02G252600.1	TraesCS2D02G252600		Non-specific serine/threonine protein kinase [Source:UniProtKB/TrEMBL;Acc:A0A341RJF5]	yes|down	no|up	1
TraesCS3A02G135500.1	TraesCS3A02G135500		Non-specific serine/threonine protein kinase [Source:UniProtKB/TrEMBL;Acc:A0A341RT75]	yes|up	no|down	1
TraesCS3A02G305900.1	TraesCS3A02G305900		Non-specific serine/threonine protein kinase [Source:UniProtKB/TrEMBL;Acc:A0A341RY25]	yes|up	no|down	1
TraesCS4A02G134300.2	TraesCS4A02G134300		Non-specific serine/threonine protein kinase [Source:UniProtKB/TrEMBL;Acc:A0A341TK32]	yes|down	no|down	1
TraesCS4A02G136500.2	TraesCS4A02G136500		Non-specific serine/threonine protein kinase [Source:UniProtKB/TrEMBL;Acc:A0A341TSY0]	yes|up	no|down	1
TraesCS4B02G195900.1	TraesCS4B02G195900		Non-specific serine/threonine protein kinase [Source:UniProtKB/TrEMBL;Acc:A0A341U5J1]	yes|up	no|down	1
TraesCS5B02G223900.1	TraesCS5B02G223900		Non-specific serine/threonine protein kinase [Source:UniProtKB/TrEMBL;Acc:A0A341VLW9]	yes|up	no|down	1
TraesCS5D02G068700.1	TraesCS5D02G068700		Non-specific serine/threonine protein kinase [Source:UniProtKB/TrEMBL;Acc:A0A341W9Q6]	yes|down	no|up	1
TraesCS6A02G151000.1	TraesCS6A02G151000		Non-specific serine/threonine protein kinase [Source:UniProtKB/TrEMBL;Acc:A0A341WIA4]	yes|down	no|no test	1
TraesCS7B02G275800.1	TraesCS7B02G275800		Non-specific serine/threonine protein kinase [Source:UniProtKB/TrEMBL;Acc:A0A341YFN4]	yes|down	no|down	1
TraesCS4D02G179700.2	TraesCS4D02G179700		Non-specific serine/threonine protein kinase [Source:UniProtKB/TrEMBL;Acc:K7SGP0]	no|down	yes|up	1
TraesCS2A02G251800.1	TraesCS2A02G251800		Non-specific serine/threonine protein kinase [Source:UniProtKB/TrEMBL;Acc:V9LSK7]	yes|down	no|up	1
TraesCS1D02G151900.1	TraesCS1D02G151900		Non-specific serine/threonine protein kinase [Source:UniProtKB/TrEMBL;Acc:W5AIT1]	yes|up	no|down	1
TraesCS2B02G271700.1	TraesCS2B02G271700		Non-specific serine/threonine protein kinase [Source:UniProtKB/TrEMBL;Acc:W5BDD1]	yes|down	no|down	1
TraesCS2B02G123900.1	TraesCS2B02G123900		Non-specific serine/threonine protein kinase [Source:UniProtKB/TrEMBL;Acc:W5BI44]	yes|up	no|down	1
TraesCS3A02G282800.1	TraesCS3A02G282800		Non-specific serine/threonine protein kinase [Source:UniProtKB/TrEMBL;Acc:W5CG93]	yes|up	no|up	1
TraesCS4D02G126200.1	TraesCS4D02G126200		Non-specific serine/threonine protein kinase [Source:UniProtKB/TrEMBL;Acc:W5ET91]	yes|down	no|down	1
TraesCS4D02G126200.2	TraesCS4D02G126200		Non-specific serine/threonine protein kinase [Source:UniProtKB/TrEMBL;Acc:W5ET91]	yes|down	no|no test	1
TraesCS4D02G118500.2	TraesCS4D02G118500		Non-specific serine/threonine protein kinase [Source:UniProtKB/TrEMBL;Acc:W5ETB2]	yes|up	no|down	1
TraesCS6B02G163100.1	TraesCS6B02G163100		Non-specific serine/threonine protein kinase [Source:UniProtKB/TrEMBL;Acc:W5GRH3]	yes|down	no|down	1
TraesCS6D02G141000.1	TraesCS6D02G141000		Non-specific serine/threonine protein kinase [Source:UniProtKB/TrEMBL;Acc:W5H2L6]	yes|down	no|up	1
TraesCS3D02G037900.1	TraesCS3D02G037900		NRR-like protein [Source:UniProtKB/TrEMBL;Acc:M4Q642]	yes|up	no|down	1
TraesCS1A02G214100.1	TraesCS1A02G214100		Nuclear intron maturase 2, mitochondrial [Source:Projected from Arabidopsis thaliana (AT5G46920) UniProtKB/Swiss-Prot;Acc:Q9FJR9]	yes|up	no|up	1
TraesCS1B02G065700.1	TraesCS1B02G065700		Nuclear pore complex protein NUP107 [Source:Projected from Arabidopsis thaliana (AT3G14120) UniProtKB/Swiss-Prot;Acc:Q8L748]	yes|up	no|up	1
TraesCS1D02G342600.1	TraesCS1D02G342600		Nuclear pore complex protein NUP35 [Source:UniProtKB/TrEMBL;Acc:A0A1D5SXL5]	yes|up	no|down	1
TraesCS3A02G313000.1	TraesCS3A02G313000		Nuclear pore complex protein NUP35 [Source:UniProtKB/TrEMBL;Acc:A0A1D5VHG7]	yes|up	no|up	1
TraesCS3D02G141300.1	TraesCS3D02G141300		Nuclear pore complex protein NUP35 [Source:UniProtKB/TrEMBL;Acc:A0A1D6RU20]	yes|up	no|up	1
TraesCS3B02G158900.1	TraesCS3B02G158900		Nuclear pore complex protein NUP35 [Source:UniProtKB/TrEMBL;Acc:W5CZX8]	yes|up	no|up	1
TraesCS1D02G036300.1	TraesCS1D02G036300		Nuclear pore complex protein NUP43 [Source:Projected from Arabidopsis thaliana (AT4G30840) UniProtKB/Swiss-Prot;Acc:Q24JJ9]	yes|up	no|up	1
TraesCS2D02G427900.1	TraesCS2D02G427900		Nuclear pore complex protein NUP88 [Source:Projected from Arabidopsis thaliana (AT5G05680) UniProtKB/Swiss-Prot;Acc:Q9FFK6]	yes|up	no|up	1
TraesCS4D02G154300.3	TraesCS4D02G154300		Nuclear pore protein [Source:UniProtKB/TrEMBL;Acc:A0A341UDW1]	yes|up	no|up	1
TraesCS5A02G070500.1	TraesCS5A02G070500		Nucleobase-ascorbate transporter 3 [Source:Projected from Arabidopsis thaliana (AT2G26510) UniProtKB/Swiss-Prot;Acc:Q8GZD4]	yes|up	no|down	1
TraesCS5B02G076300.1	TraesCS5B02G076300		Nucleobase-ascorbate transporter 3 [Source:Projected from Arabidopsis thaliana (AT2G26510) UniProtKB/Swiss-Prot;Acc:Q8GZD4]	yes|up	no|up	1
TraesCS4D02G022000.1	TraesCS4D02G022000		Nucleolar GTP-binding protein 1 [Source:UniProtKB/TrEMBL;Acc:A0A341U8V0]	yes|up	no|up	1
TraesCS4B02G102400.1	TraesCS4B02G102400		Nucleoside diphosphate kinase [Source:Projected from Arabidopsis thaliana (AT4G09320) UniProtKB/TrEMBL;Acc:A0A178UXQ6]	yes|down	no|up	1
TraesCS4A02G213400.1	TraesCS4A02G213400		Nucleoside diphosphate kinase [Source:Projected from Arabidopsis thaliana (AT4G09320) UniProtKB/TrEMBL;Acc:A0A178UXQ6]	yes|down	no|up	1
TraesCS1A02G217200.1	TraesCS1A02G217200		Nucleoside diphosphate kinase [Source:UniProtKB/TrEMBL;Acc:A0A1D5RUP2]	yes|up	no|up	1
TraesCS4D02G099200.1	TraesCS4D02G099200		Nucleoside diphosphate kinase [Source:UniProtKB/TrEMBL;Acc:A0A341UBP5]	yes|down	no|up	1
TraesCS1D02G219000.1	TraesCS1D02G219000		Nucleoside diphosphate kinase [Source:UniProtKB/TrEMBL;Acc:W5AGK9]	yes|up	no|up	1
TraesCS5D02G104600.2	TraesCS5D02G104600		Nucleoside diphosphate kinase [Source:UniProtKB/TrEMBL;Acc:W5G396]	yes|up	no|down	1
TraesCS1A02G394500.1	TraesCS1A02G394500		Nucleotide-diphospho-sugar transferases superfamily protein [Source:Projected from Arabidopsis thaliana (AT1G53000) TAIR;Acc:AT1G53000]	yes|up	no|down	1
TraesCS1B02G422200.1	TraesCS1B02G422200		Nucleotide-diphospho-sugar transferases superfamily protein [Source:Projected from Arabidopsis thaliana (AT1G53000) TAIR;Acc:AT1G53000]	yes|up	no|down	1
TraesCS1D02G401900.1	TraesCS1D02G401900		Nucleotide-diphospho-sugar transferases superfamily protein [Source:Projected from Arabidopsis thaliana (AT1G53000) TAIR;Acc:AT1G53000]	yes|up	no|down	1
TraesCS3A02G275700.1	TraesCS3A02G275700		Nucleotidylyl transferase superfamily protein [Source:Projected from Arabidopsis thaliana (AT2G25840) UniProtKB/TrEMBL;Acc:F4ISP4]	yes|up	no|up	1
TraesCS3D02G275600.1	TraesCS3D02G275600		Nucleotidylyl transferase superfamily protein [Source:Projected from Arabidopsis thaliana (AT2G25840) UniProtKB/TrEMBL;Acc:F4ISP4]	yes|up	no|up	1
TraesCS3B02G309400.1	TraesCS3B02G309400		Nucleotidylyl transferase superfamily protein [Source:Projected from Arabidopsis thaliana (AT2G25840) UniProtKB/TrEMBL;Acc:F4ISP4]	yes|up	no|up	1
TraesCSU02G035800.1	TraesCSU02G035800		Nudix hydrolase 26, chloroplastic [Source:Projected from Arabidopsis thaliana (AT3G10620) UniProtKB/Swiss-Prot;Acc:Q9CAF2]	yes|up	no|down	1
TraesCS1A02G046300.1	TraesCS1A02G046300		Nudix hydrolase 9 [Source:Projected from Arabidopsis thaliana (AT3G46200) UniProtKB/Swiss-Prot;Acc:Q8VYR2]	yes|up	no|up	1
TraesCS1B02G059800.2	TraesCS1B02G059800		Nudix hydrolase 9 [Source:Projected from Arabidopsis thaliana (AT3G46200) UniProtKB/Swiss-Prot;Acc:Q8VYR2]	yes|down	no|up	1
TraesCS7D02G386100.2	TraesCS7D02G386100		nudix hydrolase homolog 10 [Source:Projected from Arabidopsis thaliana (AT4G25434) TAIR;Acc:AT4G25434]	yes|down	no|down	1
TraesCS2A02G416900.2	TraesCS2A02G416900		nudix hydrolase homolog 8 [Source:Projected from Arabidopsis thaliana (AT5G47240) TAIR;Acc:AT5G47240]	yes|down	no|up	1
TraesCS6A02G354100.1	TraesCS6A02G354100		NUDT3 [Source:Projected from Arabidopsis thaliana (AT1G79690) UniProtKB/TrEMBL;Acc:A0A178WDC8]	yes|down	no|up	1
TraesCS7B02G268300.1	TraesCS7B02G268300		O-acyltransferase [Source:UniProtKB/TrEMBL;Acc:A0A1D6C890]	yes|down	no|up	1
TraesCS7A02G358900.1	TraesCS7A02G358900		O-acyltransferase [Source:UniProtKB/TrEMBL;Acc:A0A341Y9N5]	yes|down	no|up	1
TraesCS5A02G416700.2	TraesCS5A02G416700		Obg-like ATPase 1 [Source:UniProtKB/TrEMBL;Acc:A0A1D5YMA0]	yes|up	no|down	1
TraesCS5B02G419000.1	TraesCS5B02G419000		Obg-like ATPase 1 [Source:UniProtKB/TrEMBL;Acc:A0A1D5Z5W6]	yes|up	no|down	1
TraesCS5D02G424400.1	TraesCS5D02G424400		Obg-like ATPase 1 [Source:UniProtKB/TrEMBL;Acc:A0A1D5ZUF9]	yes|up	no|up	1
TraesCS7A02G373500.1	TraesCS7A02G373500		OCP3 [Source:Projected from Arabidopsis thaliana (AT5G11270) UniProtKB/TrEMBL;Acc:A0A178UCN6]	yes|up	no|down	1
TraesCS7D02G349600.1	TraesCS7D02G349600		OCP3 [Source:Projected from Arabidopsis thaliana (AT5G11270) UniProtKB/TrEMBL;Acc:A0A178UCN6]	yes|up	no|up	1
TraesCS7A02G264000.3	TraesCS7A02G264000		O-fucosyltransferase 13 [Source:Projected from Arabidopsis thaliana (AT1G52630) UniProtKB/Swiss-Prot;Acc:Q8RY81]	yes|down	no|up	1
TraesCS7D02G370600.1	TraesCS7D02G370600		O-fucosyltransferase 8 [Source:Projected from Arabidopsis thaliana (AT1G29200) UniProtKB/Swiss-Prot;Acc:F4HZX7]	yes|down	no|down	1
TraesCS3B02G089300.1	TraesCS3B02G089300		OGG1 [Source:Projected from Arabidopsis thaliana (AT1G21710) UniProtKB/TrEMBL;Acc:A0A178WC14]	yes|up	no|down	1
TraesCS5D02G400800.1	TraesCS5D02G400800		oligopeptide transporter [Source:Projected from Arabidopsis thaliana (AT4G16370) TAIR;Acc:AT4G16370]	yes|up	no|up	1
TraesCS5B02G395800.1	TraesCS5B02G395800		oligopeptide transporter [Source:Projected from Arabidopsis thaliana (AT4G16370) TAIR;Acc:AT4G16370]	yes|up	no|up	1
TraesCS5A02G375000.1	TraesCS5A02G375000		Ornithine aminotransferase [Source:UniProtKB/TrEMBL;Acc:A0A1D5YCD9]	yes|down	no|down	1
TraesCS5D02G384500.1	TraesCS5D02G384500		Ornithine aminotransferase [Source:UniProtKB/TrEMBL;Acc:A0A1D5ZVB4]	yes|down	no|down	1
TraesCS2A02G252700.1	TraesCS2A02G252700		Outer arm dynein light chain 1 protein [Source:Projected from Arabidopsis thaliana (AT2G34680) TAIR;Acc:AT2G34680]	yes|up	no|down	1
TraesCS2D02G253300.1	TraesCS2D02G253300		Outer arm dynein light chain 1 protein [Source:Projected from Arabidopsis thaliana (AT2G34680) TAIR;Acc:AT2G34680]	yes|up	no|down	1
TraesCS2B02G272400.1	TraesCS2B02G272400		Outer arm dynein light chain 1 protein [Source:Projected from Arabidopsis thaliana (AT2G34680) TAIR;Acc:AT2G34680]	yes|up	no|down	1
TraesCS6D02G298000.1	TraesCS6D02G298000		Outer envelope protein 64, mitochondrial [Source:Projected from Arabidopsis thaliana (AT5G09420) UniProtKB/Swiss-Prot;Acc:F4KCL7]	yes|down	no|up	1
TraesCS5B02G046000.1	TraesCS5B02G046000		Outer membrane channel protein OEP16-2 [Source:UniProtKB/TrEMBL;Acc:D9ZLW0]	yes|down	no|down	1
TraesCS2D02G598500.1	TraesCS2D02G598500		Oxalate--CoA ligase [Source:Projected from Arabidopsis thaliana (AT3G48990) UniProtKB/Swiss-Prot;Acc:Q9SMT7]	yes|down	no|down	1
TraesCS2B02G270300.2	TraesCS2B02G270300		Oxygen evolving enhancer protein [Source:UniProtKB/TrEMBL;Acc:W5B9L0]	yes|up	no|down	1
TraesCS2D02G248400.1	TraesCS2D02G248400		Oxygen evolving enhancer protein [Source:UniProtKB/TrEMBL;Acc:W5B9L0]	yes|up	no|down	1
[truncated: 12,794 more rows]
