# Supplementary material for: Transcriptome-based analysis of the effects of compound microbial agents on gene expression in wheat roots and leaves under salt stress
Source: Front Plant Sci. 2023 May 10;14:1109077. doi: 10.3389/fpls.2023.1109077 (PMC10206238; doi:10.3389/fpls.2023.1109077)
Supplement: Supplementary Table 6 — Details of gene expression differences in roots [file DataSheet_6.csv]

Transcript_id	Gene_id	Gene name	Gene description	FC(WF_Bio_G/WF_CK_G)	Log2FC(WF_Bio_G/WF_CK_G)	Pvalue	Padjust	Significant	Regulate	WF_Bio_R1	WF_Bio_R2	WF_Bio_R3	WF_Bio_R4	WF_Bio_R5	WF_CK_R1	WF_CK_R2	WF_CK_R3	WF_CK_R4	WF_CK_R5	WF_Bio_G	WF_CK_G
TraesCS1A02G022500.1	TraesCS1A02G022500		-	0.017	-5.916115149	9.11E-05	0.031756848	yes	down	0	0	0	0	0.06	0	0.33	0.72	0.97	1.38	0.012	0.68
TraesCS1A02G078400.1	TraesCS1A02G078400		Peroxidase [Source:UniProtKB/TrEMBL;Acc:W4ZXH9]	0.357	-1.486045881	0.000183009	0.049278445	yes	down	1.87	0.75	1.46	1.82	1.48	1.28	3.36	4.64	5.14	5.21	1.476	3.926
TraesCS1A02G133800.4	TraesCS1A02G133800		-	0.431	-1.212673264	2.18E-05	0.01404885	yes	down	0.8	0.66	0.87	0.94	1.08	1.52	2.34	2.97	1.62	1.18	0.87	1.926
TraesCS1A02G292500.1	TraesCS1A02G292500		-	0.014	-6.155670107	8.96E-06	0.007179809	yes	down	0.19	0.07	0.6	0.8	0.03	22.54	0.6	0.82	0.85	81.93	0.338	21.348
TraesCS1A02G299500.2	TraesCS1A02G299500		DNA helicase [Source:UniProtKB/TrEMBL;Acc:A0A1D5RQU7]	60.595	5.921119678	1.13E-05	0.008631636	yes	up	0.29	0.08	0.22	0.05	0.53	0	0	0	0	0	0.234	0
TraesCS1A02G302600.1	TraesCS1A02G302600		-	0.003	-8.3864374	2.25E-14	3.74E-10	yes	down	0	0	0	0	0	0.45	0.92	1.12	0.27	1.23	0	0.798
TraesCS1A02G364000.1	TraesCS1A02G364000		-	0.257	-1.960309241	3.50E-05	0.019420887	yes	down	3.1	3.61	6.03	2.01	2.35	3.56	8.07	16.88	21.43	14.33	3.42	12.854
TraesCS1A02G403200.2	TraesCS1A02G403200		FRIGIDA-like protein [Source:UniProtKB/TrEMBL;Acc:W4ZP94]	0.014	-6.182723434	0.000108794	0.035644121	yes	down	0	0	0	0	0	0.22	0.24	0.41	0.45	0	0	0.264
TraesCS1A02G425700.1	TraesCS1A02G425700		-	0.007	-7.127116692	6.12E-11	4.52E-07	yes	down	0	0	0	0	0	0.38	0.43	0.86	1.01	0.27	0	0.59
TraesCS1B02G002300.1	TraesCS1B02G002300		-	0.063	-3.982398201	4.02E-05	0.020547095	yes	down	0.05	0.03	0.03	0.03	0.05	0	0.43	0.34	0.41	1.61	0.038	0.558
TraesCS1B02G024900.1	TraesCS1B02G024900		-	0.006	-7.293050698	8.26E-05	0.030311183	yes	down	0	0	0	0	0	0.18	0	0.96	1.07	4.95	0	1.432
TraesCS1B02G057800.1	TraesCS1B02G057800		-	2.698	1.431897736	5.52E-05	0.023923538	yes	up	0.89	0.83	0.9	0.65	0.55	0.34	0.24	0.43	0.17	0.17	0.764	0.27
TraesCS1B02G141000.1	TraesCS1B02G141000		-	0	-23.99231583	2.24E-15	1.49E-10	yes	down	0	0	0	0	0	20.38	9.09	0	0	0	0	5.894
TraesCS1B02G273700.1	TraesCS1B02G273700		-	0.189	-2.405370749	9.97E-05	0.033895132	yes	down	0.4	0.18	0.69	0.26	0.96	3.62	4.05	0.76	2.4	1.69	0.498	2.504
TraesCS1B02G302000.1	TraesCS1B02G302000		-	0.042	-4.577113946	3.61E-05	0.019498311	yes	down	0.17	0.42	0.81	1.31	0.21	18.06	0.44	0.46	0.98	42.88	0.584	12.564
TraesCS1B02G469500.1	TraesCS1B02G469500		-	2.452	1.294143319	1.94E-06	0.002247809	yes	up	0.67	0.62	0.82	0.55	0.9	0.17	0.24	0.28	0.41	0.29	0.712	0.278
TraesCS1D02G020619.1	TraesCS1D02G020619		-	0.32	-1.645601998	1.35E-05	0.009601427	yes	down	0.2	0.2	0.22	0.13	0.14	0.38	0.54	0.3	0.63	0.67	0.178	0.504
TraesCS1D02G034300.1	TraesCS1D02G034300		Protein DETOXIFICATION [Source:UniProtKB/TrEMBL;Acc:A0A341PE46]	0.01	-6.576389863	4.95E-05	0.023203958	yes	down	0.03	0	0	0	0	0.04	1.37	0.07	0.07	1.9	0.006	0.69
TraesCS1D02G096200.1	TraesCS1D02G096200		Peroxidase [Source:UniProtKB/TrEMBL;Acc:W5AKM7]	4.555	2.187355311	6.04E-05	0.02511286	yes	up	11.68	15.68	7.15	2.42	16.13	2.58	0.8	4	2.75	1.11	10.612	2.248
TraesCS1D02G118000.1	TraesCS1D02G118000		-	0.161	-2.638672053	1.68E-06	0.002106639	yes	down	0.77	0.55	1.58	0.76	1.13	8.88	1.79	5.19	3.3	8.64	0.958	5.56
TraesCS1D02G175400.1	TraesCS1D02G175400		-	0.326	-1.618791896	8.20E-05	0.030285543	yes	down	0.91	0.45	0.28	0.98	0.32	1.4	1.25	2.39	2.2	1.37	0.588	1.722
TraesCS1D02G240700.3	TraesCS1D02G240700		-	87.716	6.454771682	8.80E-05	0.031719119	yes	up	0.24	0.51	0.15	0	0.24	0	0	0	0	0	0.228	0
TraesCS1D02G279600.1	TraesCS1D02G279600		-	0.181	-2.465434805	3.64E-07	0.000673041	yes	down	0.65	0.59	0.51	0.68	0.39	0.72	2.9	3.19	2.26	5.42	0.564	2.898
TraesCS1D02G322400.1	TraesCS1D02G322400		-	105.642	6.723043388	7.12E-05	0.027376547	yes	up	0	1.06	0.22	0.2	0.82	0	0	0	0	0	0.46	0
TraesCS1D02G327000.2	TraesCS1D02G327000		At1g09850 [Source:Projected from Arabidopsis thaliana (AT1G09850) UniProtKB/TrEMBL;Acc:Q0WVJ5]	0.238	-2.071519862	2.50E-06	0.002771183	yes	down	0.48	0.83	0.87	1.34	0.46	3.76	2.95	1.12	4.82	3.28	0.796	3.186
TraesCS2A02G029600.1	TraesCS2A02G029600		-	7.265	2.860868695	1.08E-07	0.000256576	yes	up	0.63	1.6	0.78	1.02	1.11	0.04	0.11	0.3	0.17	0.06	1.028	0.136
TraesCS2A02G031500.1	TraesCS2A02G031500		-	0.016	-5.944579305	3.84E-05	0.02011911	yes	down	0	0	0	0.01	0	0	0.27	0.24	0.28	0.51	0.002	0.26
TraesCS2A02G099200.1	TraesCS2A02G099200		-	69.586	6.120719003	0.000125974	0.038610146	yes	up	0.36	0.27	0.26	0.26	0	0	0	0	0	0	0.23	0
TraesCS2A02G323000.1	TraesCS2A02G323000		-	0.137	-2.863770681	5.74E-05	0.024143244	yes	down	1.62	0.8	2.17	0.49	2.23	13.89	1.59	4.52	3.91	24.54	1.462	9.69
TraesCS2A02G516800.1	TraesCS2A02G516800		-	0.407	-1.295340074	0.000162939	0.045919002	yes	down	92.83	54.48	90.53	45.25	74.25	77.37	278.25	133.16	208.71	138.63	71.468	167.224
TraesCS2A02G591200.1	TraesCS2A02G591200		-	0.007	-7.224405769	4.59E-06	0.004403751	yes	down	0	0	0	0	0	0	2.15	0.87	0.7	1.46	0	1.036
TraesCS2B02G127800.1	TraesCS2B02G127800		Ethylene-responsive transcription factor ERF071 [Source:Projected from Arabidopsis thaliana (AT2G47520) UniProtKB/Swiss-Prot;Acc:O22259]	0.348	-1.522072955	0.00011314	0.036669293	yes	down	0.41	0.57	0.52	0.97	0.35	1.12	2.01	1.75	0.86	1.86	0.564	1.52
TraesCS2B02G158900.1	TraesCS2B02G158900		-	0.096	-3.385810912	0.000146646	0.043156185	yes	down	0.25	0.17	0.11	0	0.12	0.79	0.13	1.65	1.36	2.27	0.13	1.24
TraesCS2B02G170400.1	TraesCS2B02G170400		-	0.013	-6.285750949	7.85E-05	0.029502716	yes	down	0	0	0	0	0	0	0.54	0.44	0.52	1.08	0	0.516
TraesCS2B02G182000.1	TraesCS2B02G182000		-	2.044	1.031352088	9.23E-08	0.000227383	yes	up	9.21	7.2	6.83	8.44	9.68	3.15	3.57	4.51	5.2	2.92	8.272	3.87
TraesCS2B02G228800.1	TraesCS2B02G228800		-	0.148	-2.758269993	0.000154283	0.044808745	yes	down	1.9	0.97	3.23	0.65	1.4	1.19	6.4	11.35	32.14	4.24	1.63	11.064
TraesCS2B02G481500.1	TraesCS2B02G481500		-	4.701	2.232840314	3.68E-05	0.019736566	yes	up	409.19	291.09	69.29	176.87	402.71	49.86	38.53	128.66	41.47	17.56	269.83	55.216
TraesCS2B02G572500.1	TraesCS2B02G572500		-	2.396	1.260452591	0.000157822	0.045049689	yes	up	18.4	21.86	24.28	28.69	21.77	13.31	5.23	4.96	15.21	7.18	23	9.178
TraesCS2B02G602449.1	TraesCS2B02G602449		-	2.338	1.225244555	6.16E-06	0.005607362	yes	up	4.06	2.24	2.4	3.19	2.9	1.49	1.37	1.22	1.2	0.76	2.958	1.208
TraesCS2B02G616000.1	TraesCS2B02G616000		-	0.16	-2.639952462	9.15E-05	0.031756848	yes	down	0.56	0.43	0.61	0.18	0.59	0.27	5.09	1.75	1.8	4.85	0.474	2.752
TraesCS2B02G623700.2	TraesCS2B02G623700		-	0.034	-4.881950284	9.17E-05	0.031756848	yes	down	0	0	0	0	0.2	0.22	0.63	2.14	0.9	1.76	0.04	1.13
TraesCS2B02G624200.1	TraesCS2B02G624200		-	0.168	-2.573880189	3.14E-05	0.018476575	yes	down	0.11	0.18	0.13	0.1	0.17	0.51	0.6	0.72	0.29	1.44	0.138	0.712
TraesCS2B02G625800.1	TraesCS2B02G625800		-	0.009	-6.721148428	7.10E-14	9.44E-10	yes	down	0.01	0	0.01	0.01	0.01	0.32	0.3	1.78	0.39	1.76	0.008	0.91
TraesCS2D02G017000.2	TraesCS2D02G017000		-	99.788	6.640797922	5.21E-05	0.023615984	yes	up	0.31	0.34	0.67	0	0.9	0	0	0	0	0	0.444	0
TraesCS2D02G044300.1	TraesCS2D02G044300		-	3.476	1.797409911	4.79E-05	0.022637135	yes	up	11.51	3.21	3.27	3.69	4.3	0.6	1.41	1.75	2.01	1.36	5.196	1.426
TraesCS2D02G117800.4	TraesCS2D02G117800		recovery protein 3 [Source:Projected from Arabidopsis thaliana (AT1G67500) TAIR;Acc:AT1G67500]	218.289	7.770097574	9.71E-07	0.001467288	yes	up	0.98	0	0.24	0.53	0.39	0	0	0	0	0	0.428	0
TraesCS2D02G157300.1	TraesCS2D02G157300		-	0.164	-2.611101963	5.07E-05	0.023295684	yes	down	5.57	2.34	4.99	3.18	2.28	11.78	5.57	7.42	14.84	62.87	3.672	20.496
TraesCS2D02G157900.1	TraesCS2D02G157900		-	0.485	-1.043569737	0.000145772	0.043089676	yes	down	19.08	13.18	25.95	23.8	12.86	32.37	27.13	34.32	60.15	33.84	18.974	37.562
TraesCS2D02G162300.1	TraesCS2D02G162300		-	2.047	1.033605499	5.27E-06	0.004938083	yes	up	27.12	22.72	27.69	30.8	22.04	11.99	7.22	14.21	18.12	9.72	26.074	12.252
TraesCS2D02G165400.1	TraesCS2D02G165400		-	0.031	-5.017554084	7.21E-05	0.027570769	yes	down	0.03	0	0	0	0.13	1.54	0.6	0.19	1.67	0.77	0.032	0.954
TraesCS2D02G167300.1	TraesCS2D02G167300		-	145.74	7.187255572	8.11E-06	0.006657981	yes	up	0.26	0	3.03	1.13	0.69	0	0	0.03	0	0	1.022	0.006
TraesCS2D02G314900.3	TraesCS2D02G314900		Zeaxanthin epoxidase, chloroplastic [Source:UniProtKB/TrEMBL;Acc:A0A1D5UKJ1]	75.902	6.246070089	0.000167867	0.046326409	yes	up	0.27	0.9	0	1.06	0.88	0	0	0	0	0	0.622	0
TraesCS2D02G385000.3	TraesCS2D02G385000		Kinesin-like protein [Source:UniProtKB/TrEMBL;Acc:W5BTU5]	0.007	-7.140325637	6.24E-06	0.005607362	yes	down	0	0	0	0	0	0.42	0.34	0.37	0.91	0	0	0.408
TraesCS2D02G511800.1	TraesCS2D02G511800		-	0.356	-1.490006938	0.000173654	0.047529161	yes	down	1.68	0.51	1.58	0.67	0.93	3.04	1.65	3.72	3.91	2.27	1.074	2.918
TraesCS2D02G517700.1	TraesCS2D02G517700		-	0.084	-3.565290489	0.000125844	0.038610146	yes	down	0	0	0.16	0.27	0.13	0.25	0.86	1.4	0.88	3.03	0.112	1.284
TraesCS2D02G543600.1	TraesCS2D02G543600		-	0.397	-1.334201441	3.21E-05	0.018746764	yes	down	15.05	8.64	19.2	14.72	12.21	19.84	45.95	21.27	42.63	37.17	13.964	33.372
TraesCS2D02G552200.1	TraesCS2D02G552200		A-type response regulator, Cytokinin signalin [Source: Projected from Oryza sativa (Os04g0673300)]	0.425	-1.234556356	1.29E-05	0.009393681	yes	down	4.09	2	3.69	3.87	2.29	5.79	8.36	5.62	10.29	5.87	3.188	7.186
TraesCS2D02G566800.1	TraesCS2D02G566800		Peroxidase [Source:UniProtKB/TrEMBL;Acc:A0A1D5UJX6]	5.402	2.433515076	4.14E-05	0.020866365	yes	up	95.66	250.29	31.97	67.63	217.71	14.76	6.38	48.24	21.21	26.35	132.652	23.388
TraesCS2D02G582800.1	TraesCS2D02G582800		-	0.249	-2.004815034	6.82E-05	0.027210477	yes	down	3.22	1.64	4.91	2.19	2.93	3.42	13.79	6.94	8.53	22.9	2.978	11.116
TraesCS3A02G012500.1	TraesCS3A02G012500		-	0.213	-2.232777345	2.62E-05	0.016128115	yes	down	17.8	10.64	8.84	9.46	8.18	19.5	21.09	22.84	60.7	114.29	10.984	47.684
TraesCS3A02G012600.1	TraesCS3A02G012600		-	0.277	-1.854237288	1.66E-07	0.000345971	yes	down	44.53	25.77	28.19	18.62	17.86	61.14	72.23	70.18	97.38	155.04	26.994	91.194
TraesCS3A02G017800.1	TraesCS3A02G017800		-	0.191	-2.390169269	0.000122539	0.037906754	yes	down	0.29	0.38	0.34	0.24	0.32	0.32	0.7	1.82	1.79	3.17	0.314	1.56
TraesCS3A02G035300.1	TraesCS3A02G035300		-	0.254	-1.97488954	1.36E-05	0.009601427	yes	down	5.03	1.54	2.33	4.58	2.69	8.36	9.51	4.97	17.6	19.39	3.234	11.966
TraesCS3A02G130200.6	TraesCS3A02G130200		-	0.012	-6.408592653	7.11E-08	0.000189231	yes	down	0	0	0	0	0	0.17	0.3	0.25	0.14	0.58	0	0.288
TraesCS3A02G308600.1	TraesCS3A02G308600		-	0.375	-1.415564884	1.16E-06	0.001643504	yes	down	0.9	0.85	0.48	1	0.69	1.87	1.47	1.78	2.74	2.06	0.784	1.984
TraesCS3A02G412400.1	TraesCS3A02G412400		Peroxidase [Source:UniProtKB/TrEMBL;Acc:A0A341S3G6]	0.28	-1.836799698	2.74E-05	0.016726919	yes	down	2.38	2.19	2.06	0.63	1.52	5.21	6.36	3.22	11.59	3.82	1.756	6.04
TraesCS3A02G412500.1	TraesCS3A02G412500		Peroxidase [Source:UniProtKB/TrEMBL;Acc:A0A341S270]	0.175	-2.511502468	1.86E-07	0.000374264	yes	down	3.75	6.1	10.18	2.51	4.22	18.31	32.14	10.95	31.88	49.83	5.352	28.622
TraesCS3A02G436500.2	TraesCS3A02G436500		-	0.002	-8.815102903	1.42E-08	5.25E-05	yes	down	0	0	0	0	0	0.56	1.44	0.77	0.96	0	0	0.746
TraesCS3A02G437400.1	TraesCS3A02G437400		-	0.237	-2.076710394	2.65E-06	0.002885635	yes	down	1.15	0.45	0.87	0.59	0.79	1.72	2.8	2.83	2.07	5.79	0.77	3.042
TraesCS3B02G094200.1	TraesCS3B02G094200		-	0.186	-2.426333046	2.05E-06	0.002312672	yes	down	0.46	0.16	0.2	0.27	0.13	1.18	0.66	1.73	0.9	1.59	0.244	1.212
TraesCS3B02G137400.1	TraesCS3B02G137400		Glycosyltransferase [Source:UniProtKB/TrEMBL;Acc:A0A077RTX0]	0.257	-1.962114188	5.44E-07	0.000977916	yes	down	0.28	0.36	0.14	0.21	0.29	1.05	0.87	0.79	0.69	1.17	0.256	0.914
TraesCS3B02G183600.2	TraesCS3B02G183600		-	0.205	-2.289688821	8.05E-05	0.029898331	yes	down	0.16	0	0.36	0.2	0.18	0.48	1.12	0.59	1.02	0.89	0.18	0.82
TraesCS3B02G213600.1	TraesCS3B02G213600		-	0.346	-1.531282614	0.000101132	0.034143196	yes	down	0.48	0.48	1.08	0.55	0.35	1.59	1.7	1.28	1.16	2.25	0.588	1.596
TraesCS3B02G221400.4	TraesCS3B02G221400		Coatomer subunit beta [Source:UniProtKB/TrEMBL;Acc:A0A077RSB4]	133.009	7.055384916	3.76E-12	3.13E-08	yes	up	0.47	0.74	0.53	1.14	0.49	0	0	0	0.01	0	0.674	0.002
TraesCS3B02G248600.3	TraesCS3B02G248600		-	93.105	6.540779322	5.70E-05	0.024143244	yes	up	0.26	0.23	0	0.46	0.59	0	0	0	0	0	0.308	0
TraesCS3B02G259200.1	TraesCS3B02G259200		-	0.495	-1.014305832	6.85E-05	0.027210477	yes	down	14.58	12.15	15.34	11.17	12.06	28.63	19.54	18.28	20.82	36.07	13.06	24.668
TraesCS3B02G296100.3	TraesCS3B02G296100		-	0.009	-6.773687624	1.16E-05	0.008795689	yes	down	0	0	0	0	0	0	0.5	0.26	0.44	0.24	0	0.288
TraesCS3B02G324700.2	TraesCS3B02G324700		-	0.18	-2.477935871	0.000105298	0.035016367	yes	down	0.21	0.44	1.08	0.23	1.28	3.41	1.44	3.47	2.05	6.63	0.648	3.4
TraesCS3B02G413000.2	TraesCS3B02G413000		-	0.014	-6.15609091	0.000177668	0.048230568	yes	down	0	0	0	0	0	0.29	0.18	0	0.52	0.15	0	0.228
TraesCS3B02G437900.1	TraesCS3B02G437900		-	0.202	-2.310955463	5.80E-06	0.005358672	yes	down	0.93	0.85	0.98	0.34	0.44	2.8	5.6	2.88	1.52	3.33	0.708	3.226
TraesCS3B02G446500.1	TraesCS3B02G446500		Peroxidase [Source:UniProtKB/TrEMBL;Acc:W5CV57]	0.313	-1.673465867	2.86E-06	0.003064916	yes	down	17.36	16.4	34.78	10.06	17.94	35.74	65.56	43.66	65.33	80.81	19.308	58.22
TraesCS3B02G446600.1	TraesCS3B02G446600		Peroxidase [Source:UniProtKB/TrEMBL;Acc:A0A1D5W601]	0.239	-2.062535355	6.88E-06	0.005967201	yes	down	2.11	1.36	5.19	1.81	2.76	5.67	15.17	4.93	15.24	11.74	2.646	10.55
TraesCS3B02G574600.1	TraesCS3B02G574600		-	0.152	-2.717789312	9.99E-05	0.033895132	yes	down	43.54	29.19	52.46	15.67	28.95	71.75	142.3	56.08	61.38	675.9	33.962	201.482
TraesCS3B02G592500.1	TraesCS3B02G592500		Protein PIN-LIKES 2 [Source:Projected from Arabidopsis thaliana (AT1G71090) UniProtKB/Swiss-Prot;Acc:Q9C999]	0.013	-6.299157049	8.30E-05	0.030311183	yes	down	0.04	0	0	0	0	1.23	0.95	0	0.12	0.59	0.008	0.578
TraesCS3B02G597900.1	TraesCS3B02G597900		-	0.162	-2.623200243	9.13E-05	0.031756848	yes	down	0.64	3.98	0.91	2.07	2.15	2.16	6.02	8.35	9.37	29.42	1.95	11.064
TraesCS3B02G609400.1	TraesCS3B02G609400		-	0.273	-1.871097425	0.000113577	0.036669293	yes	down	18.36	21.06	58.46	18.42	37.78	72.86	38.71	93.57	116.33	208.49	30.816	105.992
TraesCS3D02G010900.1	TraesCS3D02G010900		-	0.323	-1.631362227	0.000165051	0.045930566	yes	down	3.57	3.96	4.9	2.6	2.42	11.02	2.95	8.24	17.18	12.44	3.49	10.366
TraesCS3D02G011100.1	TraesCS3D02G011100		-	0.265	-1.915626244	0.000134529	0.040855743	yes	down	8.79	11.62	3.66	5.92	4.56	27	8.56	10.47	41.46	35.46	6.91	24.59
TraesCS3D02G018700.1	TraesCS3D02G018700		-	121.934	6.929960693	3.71E-05	0.019743448	yes	up	0	0.2	0.24	1.07	0.77	0	0	0	0	0	0.456	0
TraesCS3D02G113100.3	TraesCS3D02G113100		Protein TWIN LOV 1 [Source:Projected from Arabidopsis thaliana (AT2G02710) UniProtKB/Swiss-Prot;Acc:O64511]	40.229	5.330147431	1.42E-06	0.001882666	yes	up	0.23	0.23	0.33	0.2	0.24	0	0	0	0	0	0.246	0
TraesCS3D02G131300.1	TraesCS3D02G131300		NADPH:adrenodoxin oxidoreductase, mitochondrial [Source:UniProtKB/TrEMBL;Acc:A0A1D5WU55]	152.193	7.249762321	2.80E-05	0.01679303	yes	up	1.06	0.16	0	0.25	1.47	0	0	0	0	0	0.588	0
TraesCS3D02G322900.1	TraesCS3D02G322900		-	0.175	-2.512263902	4.32E-05	0.021465827	yes	down	0.22	0.18	0.23	0.35	0.15	2.86	0.23	0.65	1.33	1.09	0.226	1.232
TraesCS3D02G358200.1	TraesCS3D02G358200		-	0.111	-3.170598783	0.000175234	0.047764893	yes	down	1.45	0	3.96	1.39	2.39	2.78	21.37	15.25	12.51	25.77	1.838	15.536
TraesCS3D02G366500.1	TraesCS3D02G366500		-	0.302	-1.725605387	6.49E-05	0.026758873	yes	down	2.14	1.46	1.49	1.59	1.06	4.85	8.28	5.31	1.73	3.72	1.548	4.778
TraesCS3D02G407000.1	TraesCS3D02G407000		Peroxidase [Source:UniProtKB/TrEMBL;Acc:A0A1D5WPW9]	0.299	-1.742454737	1.76E-05	0.011837833	yes	down	14.32	12.13	31.56	7.92	14.99	32.19	58.14	31.08	59.2	75.08	16.184	51.138
TraesCS4A02G002600.1	TraesCS4A02G002600		-	0.01	-6.691890933	1.64E-05	0.011217713	yes	down	0	0	0	0	0.17	0	4.04	2.2	2.9	12.78	0.034	4.384
TraesCS4A02G020200.2	TraesCS4A02G020200		-	0.025	-5.35039403	4.02E-05	0.020547095	yes	down	0	0.1	0	0	0	1.26	1.39	0.29	0.32	0.17	0.02	0.686
TraesCS4A02G086600.2	TraesCS4A02G086600		-	0	-23.24694122	1.59E-14	3.53E-10	yes	down	0	0	0	0	0	7.59	0	0	0.81	0	0	1.68
TraesCS4A02G121000.2	TraesCS4A02G121000		-	86.587	6.436078308	7.07E-05	0.027376547	yes	up	0.32	0.57	0.25	0	0.33	0	0	0	0	0	0.294	0
TraesCS4A02G256500.1	TraesCS4A02G256500		-	0.347	-1.528450479	4.27E-05	0.021364308	yes	down	0.5	0.62	0.68	0.92	1.01	1.34	1.89	3.92	2.02	1.21	0.746	2.076
TraesCS4A02G290200.2	TraesCS4A02G290200		-	0.33	-1.597332394	0.000159817	0.045424124	yes	down	1.04	1.57	1.57	2.64	1.12	2.47	5.98	6.64	1.99	5.5	1.588	4.516
TraesCS4A02G403800.1	TraesCS4A02G403800		-	0.361	-1.469786022	3.29E-06	0.003475748	yes	down	3.03	3.17	6.82	3.68	3.95	15	13.59	9.85	8.63	7.13	4.13	10.84
TraesCS4B02G015500.1	TraesCS4B02G015500		-	0.267	-1.905897638	2.33E-05	0.014751287	yes	down	7.43	10.7	11.14	16.65	7.61	23.57	88.82	30.24	17.77	28.39	10.706	37.758
TraesCS4B02G088700.1	TraesCS4B02G088700		-	0.202	-2.306200769	8.35E-06	0.006773082	yes	down	3.28	2.05	3.23	2.03	2.69	3.02	9.17	6.34	15.3	27.44	2.656	12.254
TraesCS4B02G091600.1	TraesCS4B02G091600		-	0.063	-3.985727131	0.00016051	0.04542697	yes	down	0.02	0.06	0.04	0.06	0.09	0.81	0.02	2.69	0.08	0.52	0.054	0.824
TraesCS4B02G115800.1	TraesCS4B02G115800		-	187.553	7.551153376	2.16E-08	7.36E-05	yes	up	0.15	1.22	2.05	2.47	0.23	0	0	0	0	0	1.224	0
TraesCS4B02G132000.1	TraesCS4B02G132000		-	208.893	7.706623691	9.06E-07	0.001401362	yes	up	1.94	1.95	0	1.09	1.41	0	0	0	0	0	1.278	0
TraesCS4B02G148000.1	TraesCS4B02G148000		UBP5 [Source:Projected from Arabidopsis thaliana (AT2G40930) UniProtKB/TrEMBL;Acc:A0A178VRF5]	0.009	-6.854570862	6.87E-05	0.027210477	yes	down	0	0	0	0	0	0.72	0.34	0.15	0.1	0	0	0.262
TraesCS4B02G204800.1	TraesCS4B02G204800		Polyadenylate-binding protein [Source:UniProtKB/TrEMBL;Acc:A0A1D5XI36]	0.363	-1.460445349	4.69E-05	0.022568504	yes	down	0.25	0.37	0.25	0.14	0.41	0.68	0.68	0.61	0.85	0.85	0.284	0.734
TraesCS4B02G209500.4	TraesCS4B02G209500		-	56.705	5.825409593	5.60E-08	0.00015515	yes	up	0.62	0.29	0.18	0.35	0.36	0	0.01	0	0.01	0	0.36	0.004
TraesCS4B02G245400.2	TraesCS4B02G245400		Microtubule-associated protein 70-5 [Source:Projected from Arabidopsis thaliana (AT4G17220) UniProtKB/Swiss-Prot;Acc:Q8GYX3]	0.185	-2.436410652	7.54E-07	0.001223845	yes	down	0.9	2.32	2.9	2.29	1.24	3.78	8.57	12.46	5.12	18.94	1.93	9.774
TraesCS4B02G254400.2	TraesCS4B02G254400		Protein RBL [Source:Projected from Arabidopsis thaliana (AT3G21060) UniProtKB/Swiss-Prot;Acc:Q5E915]	2.331	1.221108596	5.46E-05	0.023923538	yes	up	2.2	1.98	1.68	1.47	1.96	0.5	0.37	0.88	1.23	0.85	1.858	0.766
TraesCS4B02G276900.1	TraesCS4B02G276900		-	90.358	6.497578782	3.50E-05	0.019420887	yes	up	0.26	0	0.56	0.37	0.45	0	0	0	0	0	0.328	0
TraesCS4B02G328600.1	TraesCS4B02G328600		-	0.074	-3.755751588	0.00015545	0.044951438	yes	down	0.09	0.05	0	0.04	0.12	0.23	0.66	0.14	2.18	0.59	0.06	0.76
TraesCS4B02G387000.1	TraesCS4B02G387000		-	2.046	1.032823344	0.00015757	0.045049689	yes	up	2.7	2.28	1.54	1.55	1.91	0.79	0.82	0.99	1.37	0.67	1.996	0.928
TraesCS4D02G051900.2	TraesCS4D02G051900		-	0.014	-6.198908196	0.000117347	0.037522144	yes	down	0	0	0	0.04	0	1.29	1.92	0.21	0	0.47	0.008	0.778
TraesCS4D02G063400.1	TraesCS4D02G063400		-	0.344	-1.539197712	6.68E-05	0.027210477	yes	down	6.46	4.68	10.03	5.42	11.69	10.79	30.97	15.19	29.64	18.87	7.656	21.092
TraesCS4D02G087200.1	TraesCS4D02G087200		-	0.257	-1.957513787	0.000121025	0.037904817	yes	down	2.95	1.73	3.51	3.65	2.04	3.04	6.32	6.75	11.06	23.15	2.776	10.064
TraesCS4D02G152600.1	TraesCS4D02G152600		ATARFC1 [Source:Projected from Arabidopsis thaliana (AT3G22950) UniProtKB/TrEMBL;Acc:A0A384KMJ2]	0.009	-6.848516936	1.18E-05	0.008807632	yes	down	0	0	0	0	0	0	1.52	2.23	1.18	2.93	0	1.572
TraesCS4D02G166000.1	TraesCS4D02G166000		-	45.097	5.494965774	6.80E-06	0.005967201	yes	up	0.11	0.4	0.14	0.35	0.22	0	0	0	0	0	0.244	0
TraesCS4D02G179700.2	TraesCS4D02G179700		Non-specific serine/threonine protein kinase [Source:UniProtKB/TrEMBL;Acc:K7SGP0]	122.502	6.936664729	2.21E-08	7.36E-05	yes	up	1.42	0.73	0.97	0.15	0.34	0	0	0	0	0	0.722	0
TraesCS4D02G243200.1	TraesCS4D02G243200		-	103.286	6.69050412	1.73E-05	0.011710859	yes	up	7.22	0	11.16	14.1	11.93	0	0	0	0	0	8.882	0
TraesCS5A02G161200.4	TraesCS5A02G161200		-	2.809	1.489837814	5.86E-07	0.001025544	yes	up	1.07	0.63	0.75	0.91	0.96	0.15	0.39	0.25	0.29	0.36	0.864	0.288
TraesCS5A02G216100.1	TraesCS5A02G216100		AT-rich interactive domain-containing protein 4 [Source:Projected from Arabidopsis thaliana (AT3G43240) UniProtKB/Swiss-Prot;Acc:Q6NQ79]	100.543	6.65166742	1.08E-08	4.21E-05	yes	up	0.22	0.19	0.62	0.18	0.15	0	0	0	0	0	0.272	0
TraesCS5A02G234300.1	TraesCS5A02G234300		-	0.194	-2.364080963	4.52E-09	2.01E-05	yes	down	2.99	1.54	1.36	4.71	1.41	10.85	17.28	13.65	9.28	7.62	2.402	11.736
TraesCS5A02G249100.2	TraesCS5A02G249100		-	0.435	-1.202519494	9.76E-05	0.033629886	yes	down	0.7	1.3	0.75	0.92	0.62	2.51	1.07	1.99	1.82	1.93	0.858	1.864
TraesCS5A02G251390.3	TraesCS5A02G251390		-	0.382	-1.387979375	6.52E-05	0.026758873	yes	down	1.89	2.08	0.88	1.62	0.65	2.83	2.81	5.05	3.26	3.72	1.424	3.534
TraesCS5A02G262100.1	TraesCS5A02G262100		-	0.117	-3.09576811	2.24E-09	1.35E-05	yes	down	1.52	3.34	3.28	3.35	2.04	4.69	22.79	26.12	15.41	39.03	2.706	21.608
TraesCS5A02G276800.3	TraesCS5A02G276800		-	0.009	-6.832705657	5.32E-05	0.02391475	yes	down	0	0	0	0	0	0	0.33	1.76	0.25	0.47	0	0.562
TraesCS5A02G516800.2	TraesCS5A02G516800		-	0	-22.26104732	1.95E-13	2.13E-09	yes	down	0	0	0	0	0	0	2.49	0	1.14	0	0	0.726
TraesCS5B02G023900.1	TraesCS5B02G023900		-	0.318	-1.655168522	9.37E-06	0.007421679	yes	down	0.68	0.7	0.67	1.08	0.67	1.56	3.95	2.03	1.29	2.45	0.76	2.256
TraesCS5B02G029100.2	TraesCS5B02G029100		Serine/threonine-protein phosphatase [Source:UniProtKB/TrEMBL;Acc:A0A1D5ZG71]	90.874	6.505791556	6.78E-05	0.027210477	yes	up	0	0.16	0.57	0.23	0.28	0	0	0	0	0	0.248	0
TraesCS5B02G113500.2	TraesCS5B02G113500		-	0.453	-1.143539927	4.39E-05	0.021569322	yes	down	2.39	1.75	0.97	1.84	2.27	3.13	3.13	4.1	5.15	3.8	1.844	3.862
TraesCS5B02G159900.3	TraesCS5B02G159900		Structural maintenance of chromosomes protein 6 [Source:UniProtKB/TrEMBL;Acc:A0A1D5Z7F3]	0	-22.20430513	2.24E-13	2.13E-09	yes	down	0	0	0	0	0	0	1.23	0	2.54	0	0	0.754
TraesCS5B02G191200.1	TraesCS5B02G191200		-	0.337	-1.568419523	1.51E-05	0.010476355	yes	down	0.48	0.83	1.62	0.81	1.25	4.07	2.17	3.16	2.84	2.04	0.998	2.856
TraesCS5B02G279000.1	TraesCS5B02G279000		-	0.008	-6.97007829	4.19E-08	0.000126668	yes	down	0	0	0	0	0	0.08	1.37	0.66	0.61	0.49	0	0.642
TraesCS5B02G419900.1	TraesCS5B02G419900		Serpin-Z2A [Source:UniProtKB/Swiss-Prot;Acc:Q9ST57]	0.049	-4.344382672	2.79E-05	0.01679303	yes	down	0.23	0.17	0.07	0	0.14	6.66	0.07	1.22	0.71	2.62	0.122	2.256
TraesCS5B02G428500.1	TraesCS5B02G428500		-	0.473	-1.07961903	0.000143171	0.042700183	yes	down	3.34	2.8	3.4	5.72	2.72	6.28	6.1	11.76	6.1	5.96	3.596	7.24
TraesCS5B02G465300.2	TraesCS5B02G465300		-	0.468	-1.093960259	5.40E-05	0.023923538	yes	down	1.13	1.75	1.38	1.62	0.97	2.05	2.62	2.87	2.78	3.51	1.37	2.766
TraesCS5B02G494300.3	TraesCS5B02G494300		-	0.002	-8.84855708	4.47E-08	0.000129337	yes	down	0	0	0	0	0	1.28	0.99	0	0.26	1.41	0	0.788
TraesCS5B02G517200.1	TraesCS5B02G517200		-	0.435	-1.20153084	9.85E-05	0.033779971	yes	down	1.19	1.24	1.36	1.94	1.3	4.62	3.63	2	2.41	2.73	1.406	3.078
TraesCS5B02G549800.1	TraesCS5B02G549800		-	0.005	-7.581756025	1.32E-06	0.001827807	yes	down	0	0	0	0	0	1.49	2.31	0	3.3	3.39	0	2.098
TraesCS5D02G059300.1	TraesCS5D02G059300		-	0.315	-1.667010035	5.99E-05	0.025053867	yes	down	0.38	0.65	0.35	0.38	0.8	1.24	1.9	1.52	0.77	2.09	0.512	1.504
TraesCS5D02G244900.1	TraesCS5D02G244900		ABA 8'-hydroxylase [Source:UniProtKB/TrEMBL;Acc:T2HNM4]	0.399	-1.324923478	3.45E-06	0.003531083	yes	down	4.44	4.62	7.71	3.73	5.2	16.73	13.73	7.58	13.37	9.68	5.14	12.218
TraesCS5D02G392600.2	TraesCS5D02G392600		-	69.508	6.119105791	6.78E-05	0.027210477	yes	up	6.44	0	4.9	1.88	1.93	0	0.21	0	0	0	3.03	0.042
TraesCS5D02G424600.1	TraesCS5D02G424600		-	0.368	-1.443489293	3.02E-05	0.017940364	yes	down	2.52	2.06	1.89	2.44	2.44	3.58	4.86	4.83	6.2	9.26	2.27	5.746
TraesCS6A02G043900.1	TraesCS6A02G043900		-	0.456	-1.134094118	8.87E-05	0.031719119	yes	down	3.64	2.94	5.15	5.32	4.72	6.01	11.9	6.41	14.21	7.32	4.354	9.17
TraesCS6A02G046700.2	TraesCS6A02G046700		-	0.077	-3.703369401	2.36E-05	0.014838683	yes	down	0.07	0.21	0	0.71	0.52	8.97	1.16	1.93	1.88	3.72	0.302	3.532
TraesCS6A02G110500.1	TraesCS6A02G110500		-	0.269	-1.893017993	0.000181487	0.049067125	yes	down	1.11	0.22	1	1.35	0.79	2.05	2.8	1.33	5.29	4.23	0.894	3.14
TraesCS6A02G110600.1	TraesCS6A02G110600		-	0.217	-2.20675432	1.16E-06	0.001643504	yes	down	1.99	0.86	1.47	1.8	1.81	3.42	4.19	3.68	10.39	12.88	1.586	6.912
TraesCS6A02G167000.2	TraesCS6A02G167000		-	27.788	4.79638941	1.06E-05	0.008197957	yes	up	0.9	0.77	0.3	0.52	1.86	0	0	0	0.09	0.03	0.87	0.024
TraesCS6A02G325600.1	TraesCS6A02G325600		-	2.702	1.433786159	8.84E-05	0.031719119	yes	up	12	14.83	5.56	13.37	15.34	5.39	1.64	5.57	4.81	4.04	12.22	4.29
TraesCS6A02G408200.1	TraesCS6A02G408200		-	2.379	1.250103305	1.96E-06	0.002247809	yes	up	25.44	19.62	32.96	20.64	17.04	8.89	8.25	7.91	15.33	6.44	23.14	9.364
TraesCS6B02G020300.1	TraesCS6B02G020300		-	17.435	4.123881352	7.60E-05	0.028890104	yes	up	0.53	0.95	0.62	0.25	0.6	0	0.14	0	0	0	0.59	0.028
TraesCS6B02G059000.1	TraesCS6B02G059000		-	0.41	-1.286776351	0.000116216	0.037340291	yes	down	30.9	36.39	45.86	19.36	29.69	93.82	112.32	42.16	54.07	69.27	32.44	74.328
TraesCS6B02G132200.1	TraesCS6B02G132200		-	35.465	5.148329758	3.57E-05	0.019458148	yes	up	0.18	0.38	0.41	0.17	0.13	0	0	0	0	0	0.254	0
TraesCS6B02G134100.4	TraesCS6B02G134100		-	0.242	-2.045574544	2.07E-07	0.000404529	yes	down	0.61	1.06	1.49	0.7	1.38	6.03	4.19	3.81	2	4.27	1.048	4.06
TraesCS6B02G138900.1	TraesCS6B02G138900		-	0.263	-1.926166728	3.88E-09	1.90E-05	yes	down	1.6	0.56	1.12	1.39	1.58	3.99	3.82	3.48	7.62	3.94	1.25	4.57
TraesCS6B02G148700.1	TraesCS6B02G148700		-	0.258	-1.957279631	3.76E-09	1.90E-05	yes	down	3.1	0.97	3.05	1.48	1.93	9.89	7.23	8.34	7.38	6.31	2.106	7.83
TraesCS6B02G321200.1	TraesCS6B02G321200		-	0.49	-1.02894689	6.33E-07	0.001079186	yes	down	12.13	8.32	8.07	7.67	8.86	12.91	12.66	20.87	23.69	17.6	9.01	17.546
TraesCS6B02G343900.1	TraesCS6B02G343900		-	0.427	-1.227430489	4.72E-05	0.022568504	yes	down	3.79	4.6	3.72	3.51	4.24	6.11	5.63	8.39	8.97	14.63	3.972	8.746
TraesCS6B02G420600.1	TraesCS6B02G420600		RING-type E3 ubiquitin transferase [Source:UniProtKB/TrEMBL;Acc:A0A1D6ANT8]	0.159	-2.648638167	1.59E-06	0.002038201	yes	down	10.92	5.69	9.28	11.35	8.86	34.43	29.42	19.24	30.07	149.72	9.22	52.576
TraesCS6B02G421400.1	TraesCS6B02G421400		RING-type E3 ubiquitin transferase [Source:UniProtKB/TrEMBL;Acc:A0A1D6ASQ2]	0.21	-2.252107017	1.48E-06	0.001932021	yes	down	4.04	1.44	2.66	3.14	2.83	8.83	10.12	5.97	9.32	27.77	2.822	12.402
TraesCS6B02G464300.1	TraesCS6B02G464300		-	0.01	-6.694699837	4.63E-06	0.004403751	yes	down	0	0	0	0	0	0.02	0.13	0.91	0.18	0.23	0	0.294
TraesCS6B02G464400.1	TraesCS6B02G464400		-	0.036	-4.811569222	7.34E-06	0.006177584	yes	down	0.14	0	0	0	0	0.48	0.73	0.54	0.83	1.05	0.028	0.726
TraesCS6D02G099200.1	TraesCS6D02G099200		-	0.192	-2.379269872	1.66E-07	0.000345971	yes	down	0.49	0.38	1.07	0.41	0.75	2.21	2.67	1.51	3.78	4.95	0.62	3.024
TraesCS6D02G099300.1	TraesCS6D02G099300		-	0.311	-1.683155779	3.38E-06	0.003509182	yes	down	0.95	0.56	0.83	1.2	0.93	1.59	2.13	1.97	4.5	3.53	0.894	2.744
TraesCS6D02G136600.2	TraesCS6D02G136600		-	26.376	4.721157758	6.40E-15	2.13E-10	yes	up	0.36	0.38	0.28	0.31	0.31	0	0	0.02	0	0.03	0.328	0.01
TraesCS6D02G136600.3	TraesCS6D02G136600		-	0.391	-1.355479819	0.000170536	0.046868484	yes	down	2.58	2.79	0.97	4.75	2.64	6.11	7.19	7.89	8.15	4.34	2.746	6.736
TraesCS6D02G367100.1	TraesCS6D02G367100		RING-type E3 ubiquitin transferase [Source:UniProtKB/TrEMBL;Acc:W5H0T6]	0.194	-2.36344755	1.79E-05	0.011925855	yes	down	10.47	4.88	11.46	6.4	7.65	21.31	24.44	15.26	24.27	106.92	8.172	38.44
TraesCS6D02G403400.3	TraesCS6D02G403400		-	0.112	-3.156876959	1.90E-06	0.002247809	yes	down	1.19	0.68	0.65	0.9	0.47	1.38	8.95	1.35	4.78	15.53	0.778	6.398
TraesCS7A02G105600.1	TraesCS7A02G105600		-	0.283	-1.823540884	1.00E-05	0.007859209	yes	down	2.35	1.69	5.19	1.43	2.83	5.13	11.65	7.27	8.13	12.76	2.698	8.988
TraesCS7A02G116000.1	TraesCS7A02G116000		-	0.254	-1.977862555	3.38E-07	0.000641445	yes	down	0.39	0.49	0.48	0.46	0.57	2.44	2.4	1.18	1.09	1.66	0.478	1.754
TraesCS7A02G148600.3	TraesCS7A02G148600		-	0.375	-1.416261277	0.000133443	0.040711854	yes	down	0.29	0.43	0.82	0.45	0.32	1.08	1.69	1.45	0.79	0.88	0.462	1.178
TraesCS7A02G246200.1	TraesCS7A02G246200		Lipoxygenase [Source:UniProtKB/TrEMBL;Acc:A0A1D6BYR9]	0.363	-1.46339869	0.00010451	0.034928888	yes	down	1.96	1.76	3.32	1.47	4.58	6.94	8.21	4.9	4.54	9.18	2.618	6.754
TraesCS7A02G253000.2	TraesCS7A02G253000		-	102.883	6.684859168	3.29E-05	0.018858203	yes	up	0.81	0.93	1.52	0.56	0	0	0	0	0	0	0.764	0
TraesCS7A02G286400.2	TraesCS7A02G286400		-	0.01	-6.646288856	5.31E-10	3.53E-06	yes	down	0	0	0	0	0	0.31	0.64	0.72	0.7	0.9	0	0.654
TraesCS7A02G346600.4	TraesCS7A02G346600		Protein GFS12 [Source:Projected from Arabidopsis thaliana (AT5G18525) UniProtKB/Swiss-Prot;Acc:F4JY12]	0.009	-6.773113637	6.91E-06	0.005967201	yes	down	0	0	0	0	0.01	0.17	0	0.2	0.29	0.54	0.002	0.24
TraesCS7A02G473400.1	TraesCS7A02G473400		-	0.368	-1.442853107	0.00013777	0.04164972	yes	down	0.89	0.86	0.97	0.8	0.62	1.74	1.58	2.2	1.73	3.23	0.828	2.096
TraesCS7A02G509000.1	TraesCS7A02G509000		-	0.229	-2.129223055	2.04E-05	0.013445804	yes	down	0.29	0.73	0.55	0.44	0.37	1.72	2.96	3.09	0.65	1.19	0.476	1.922
TraesCS7A02G529000.1	TraesCS7A02G529000		-	0.228	-2.133721332	1.31E-05	0.009478023	yes	down	1.34	3.21	0.95	1.15	1.52	7.1	6.23	3.93	3.48	11.82	1.634	6.512
TraesCS7B02G170400.1	TraesCS7B02G170400		-	0.374	-1.417623765	3.99E-09	1.90E-05	yes	down	1.88	1.62	1.25	2.06	1.57	5.14	4.2	4.06	3.55	4.13	1.676	4.216
TraesCS7B02G281400.2	TraesCS7B02G281400		-	0.008	-7.057764164	1.46E-05	0.010203472	yes	down	0	0	0	0	0	0.89	0.3	1.62	1.09	0	0	0.78
TraesCS7B02G292700.2	TraesCS7B02G292700		-	118.362	6.887064624	1.19E-05	0.008807632	yes	up	0.59	0.55	0	0.7	0.64	0	0	0	0	0	0.496	0
TraesCS7B02G314400.1	TraesCS7B02G314400		-	87.225	6.446667789	7.70E-05	0.029097716	yes	up	0.23	0.15	0.37	0.14	0	0	0	0	0	0	0.178	0
TraesCS7B02G339200.3	TraesCS7B02G339200		-	2.959	1.564895542	3.54E-05	0.019447148	yes	up	2.39	1.5	0.91	1.79	0.82	0.46	0.26	0.71	0.54	0.42	1.482	0.478
TraesCS7D02G110600.1	TraesCS7D02G110600		-	0.434	-1.204135907	3.88E-06	0.003879701	yes	down	2.1	1.85	2.35	2.3	2.61	5.94	5.34	5.48	2.78	4.76	2.242	4.86
TraesCS7D02G113900.1	TraesCS7D02G113900		-	0.259	-1.949243801	3.28E-05	0.018858203	yes	down	2.58	0.91	1.76	1.43	1.09	3.18	2.99	3.37	7	11.53	1.554	5.614
TraesCS7D02G318600.1	TraesCS7D02G318600		-	0.437	-1.192669972	5.63E-05	0.02399375	yes	down	1.55	1.09	0.74	1.4	0.99	3.62	2.69	1.94	1.8	2.3	1.154	2.47
TraesCS7D02G390100.1	TraesCS7D02G390100		-	0.387	-1.368949414	2.16E-05	0.01404885	yes	down	6.35	3.62	5.66	4.75	5.45	11.54	6.76	9.01	18.2	17.65	5.166	12.632
TraesCS7D02G437000.2	TraesCS7D02G437000		Synaptotagmin-3 [Source:Projected from Arabidopsis thaliana (AT5G04220) UniProtKB/Swiss-Prot;Acc:Q7XA06]	0.494	-1.018463724	0.000121963	0.037904817	yes	down	2.94	3.12	5.1	3.33	2.68	8.49	7.13	5.14	5.08	6.9	3.434	6.548
TraesCSU02G037600.1	TraesCSU02G037600		-	0.015	-6.062283404	1.30E-07	0.000298569	yes	down	0	0	0	0	0.06	0.48	0.24	1.57	1.01	0.57	0.012	0.774
TraesCSU02G037800.1	TraesCSU02G037800		-	0.009	-6.86847674	9.63E-09	4.00E-05	yes	down	0	0	0	0	0	0.4	0.15	1.1	0.51	0.85	0	0.602
TraesCSU02G038200.1	TraesCSU02G038200		-	0.207	-2.270424831	0.00011991	0.037904817	yes	down	4.01	1.14	1.96	1.36	2.7	8.2	3.98	7.21	4.04	25.51	2.234	9.788
TraesCSU02G043300.1	TraesCSU02G043300		-	13.731	3.779358086	3.35E-05	0.019070487	yes	up	2.84	7.44	2.32	3.18	4.69	0	0.96	0	0.42	0	4.094	0.276
TraesCSU02G137300.1	TraesCSU02G137300		Peroxidase [Source:UniProtKB/TrEMBL;Acc:W5AX51]	3.91	1.967122324	7.12E-05	0.027376547	yes	up	31.54	75.92	14.18	23.29	75.91	13.95	5.31	10.99	7.38	14.98	44.168	10.522
TraesCSU02G182800.1	TraesCSU02G182800		-	2.627	1.393686408	7.30E-06	0.006177584	yes	up	8.94	14.54	24.08	10.76	9.23	4.33	6.02	5.55	4.56	4.05	13.51	4.902
