# Supplementary material for: Transcriptome-based analysis of the effects of compound microbial agents on gene expression in wheat roots and leaves under salt stress
Source: Front Plant Sci. 2023 May 10;14:1109077. doi: 10.3389/fpls.2023.1109077 (PMC10206238; doi:10.3389/fpls.2023.1109077)
Supplement: Supplementary Table 7 — Details of gene expression differences in leaves [file DataSheet_7.csv]

Gene_id	Gene name	Gene description	FC(WF_Bio_L/WF_CK_L)	Log2FC(WF_Bio_L/WF_CK_L)	Pvalue	Padjust	Significant	Regulate	WF_Bio_L1	WF_Bio_L2	WF_Bio_L3	WF_Bio_L4	WF_Bio_L5	WF_CK_L1	WF_CK_L2	WF_CK_L3	WF_CK_L4	WF_CK_L5	WF_Bio_L	WF_CK_L
TraesCS2B02G233400		Chlorophyll a-b binding protein, chloroplastic [Source:UniProtKB/TrEMBL;Acc:A0A0C4BJ37]	148908.234	17.18406401	1.79E-47	1.15E-42	yes	up	997	57.28	811.3	446.95	936.05	0	0	0	0	0	649.716	0
TraesCS2A02G011000		-	0.084	-3.574744206	3.46E-35	1.11E-30	yes	down	1.82	3.23	1.41	1.95	1.74	24.31	32.84	32.77	27.65	17.38	2.03	26.99
TraesCS3A02G085300		-	0.162	-2.630025102	1.29E-34	2.75E-30	yes	down	0.93	1.04	0.61	0.76	0.93	5.75	6.23	7.44	5.8	4.99	0.854	6.042
TraesCS7A02G339800		-	6.548	2.710973007	6.77E-33	1.08E-28	yes	up	13.11	10.66	11.26	13.56	15.23	1.86	3.31	1.76	1.65	2.53	12.764	2.222
TraesCS7D02G326800		-	0.082	-3.615858093	4.37E-31	5.00E-27	yes	down	1.28	1.23	0.71	0.71	1.14	16.91	14.33	19.37	12.12	8.37	1.014	14.22
TraesCS2D02G339700		-	79.5	6.312892022	5.16E-31	5.00E-27	yes	up	8.24	5.45	9.65	8.5	10.88	0.17	0	0.03	0.3	0.07	8.544	0.114
TraesCS5D02G265100		-	10.766	3.428349297	5.46E-31	5.00E-27	yes	up	5.76	4.58	4.35	8.12	7.12	0.73	0.97	0.37	0.61	0.48	5.986	0.632
TraesCS5A02G126100		HVA22-like protein [Source:UniProtKB/TrEMBL;Acc:A0A341UR92]	0.173	-2.527896184	2.12E-30	1.70E-26	yes	down	1.74	3.19	2.27	2.11	2.33	15.47	17.99	18.32	12.87	11.98	2.328	15.326
TraesCS2A02G421300		-	0	-11.28874556	5.06E-30	3.60E-26	yes	down	0	0	0	0	0	15.94	15.99	14.71	5.67	9.13	0	12.288
TraesCS5D02G256400		Peroxidase [Source:UniProtKB/TrEMBL;Acc:A0A1D5ZID1]	7.234	2.854743065	1.05E-29	6.73E-26	yes	up	7.53	4.65	7.04	6.2	8.62	0.75	0.95	0.82	1.16	1.28	6.808	0.992
TraesCS6B02G293900		-	0.24	-2.057512779	3.36E-28	1.96E-24	yes	down	1.92	1.68	1.79	1.66	2.29	8.04	11.17	8.6	6.39	8.03	1.868	8.446
TraesCS4A02G235600		SNF1-type serine-threonine protein kinase [Source:UniProtKB/TrEMBL;Acc:W5ES46]	0.115	-3.123389859	1.02E-27	5.46E-24	yes	down	5.59	6.27	4.74	6.55	4.75	54.87	55.22	93.6	36.23	36.16	5.58	55.216
TraesCS5D02G552200		-	0.063	-3.987037971	1.53E-27	7.51E-24	yes	down	9.14	15.96	9.52	11.88	8.53	211.03	169.17	377.77	123.63	111.35	11.006	198.59
TraesCS4D02G159500		-	3.062	1.614503944	3.64E-27	1.58E-23	yes	up	60.81	44.99	58.7	59.28	51.1	19.52	19.42	16.89	20.55	22.17	54.976	19.71
TraesCS5B02G556300		-	0.085	-3.554503343	3.69E-27	1.58E-23	yes	down	9.27	10.48	7.34	10.83	9.71	143.78	121.52	218.42	86.91	61.06	9.526	126.338
TraesCS3D02G155200		-	0.075	-3.729627626	8.02E-27	3.21E-23	yes	down	35.17	41.2	19.48	35.14	30.23	365.79	365.29	760.94	393.77	208.99	32.244	418.956
TraesCS1D02G074700		Endoglucanase [Source:UniProtKB/TrEMBL;Acc:A0A1D5T4H7]	0	-11.19062467	8.66E-27	3.26E-23	yes	down	0	0	0	0	0	6.29	8.02	14.01	7.46	2.67	0	7.69
TraesCS2A02G398100		-	0.137	-2.86732712	1.54E-26	5.48E-23	yes	down	3.91	6.81	3.89	6.57	4.07	26.39	27.9	24.7	16.79	16.19	5.05	22.394
TraesCSU02G117300		Protein DETOXIFICATION [Source:UniProtKB/TrEMBL;Acc:A0A1D6DJS7]	4.021	2.007415275	5.25E-26	1.77E-22	yes	up	13.09	11.71	8.33	11.66	10.03	5.24	5.55	3.23	3.67	4.73	10.964	4.484
TraesCS6A02G188700		-	7.19	2.845937638	1.47E-25	4.69E-22	yes	up	7.92	6.87	7.89	10.76	6.33	1.33	1.39	0.74	0.89	1.78	7.954	1.226
TraesCS2D02G417100		-	0.088	-3.509620104	3.95E-25	1.20E-21	yes	down	10.7	15.41	9.75	12.57	13.7	170.52	177.76	298.64	142.28	73.31	12.426	172.502
TraesCS2A02G420000		-	0.085	-3.548312887	4.11E-25	1.20E-21	yes	down	4.37	6.32	4.99	5.36	5.95	70.45	78.05	121.32	61.21	28.8	5.398	71.966
TraesCS4A02G322200		MYB transcription factor 84 [Source:UniProtKB/TrEMBL;Acc:W5DTV2]	0.072	-3.796600544	1.80E-24	5.00E-21	yes	down	7.72	10.63	4.94	10.03	6.88	144	99.07	233.46	78.07	73.79	8.04	125.678
TraesCS5D02G134500		-	0.079	-3.6567587	2.34E-24	6.25E-21	yes	down	0.22	0.46	0.26	0.29	0.36	6.67	4.31	6.2	3.37	2.54	0.318	4.618
TraesCS2A02G199900		-	2.749	1.458921649	3.02E-24	7.74E-21	yes	up	4.48	4.07	3.88	4.42	4.37	1.64	1.96	1.69	1.6	2.02	4.244	1.782
TraesCS3B02G173400		-	0.077	-3.690244852	5.29E-24	1.30E-20	yes	down	44.91	26.77	13.45	32.72	20.74	325.57	343.78	576.73	306.55	177.66	27.718	346.058
TraesCS5B02G125300		HVA22-like protein [Source:UniProtKB/TrEMBL;Acc:A0A1D5ZCX3]	0.139	-2.849482571	7.03E-24	1.67E-20	yes	down	1.82	4.21	1.87	2.43	2.89	17.39	20.84	25.48	24.07	14.98	2.644	20.552
TraesCS7D02G540500		-	0.075	-3.732238103	7.62E-24	1.74E-20	yes	down	0.19	0.3	0.13	0.22	0.17	2.39	3.51	5.06	2.7	1.68	0.202	3.068
TraesCSU02G240500		-	7.505	2.907760598	9.95E-24	2.20E-20	yes	up	16.35	15.76	29.48	24.75	16.85	2.38	2.98	4.11	2.07	3.8	20.638	3.068
TraesCS2B02G439100		-	0.07	-3.838154195	1.22E-23	2.61E-20	yes	down	4.22	8.49	4.81	4.92	7.13	99.47	100.24	160.95	80.92	37.55	5.914	95.826
TraesCS1D02G330400		-	0.046	-4.42935353	2.46E-23	5.09E-20	yes	down	0.59	1.04	0.29	0.45	0.36	5.4	9.91	20.02	9.28	6.99	0.546	10.32
TraesCS2D02G395700		SLAC1 [Source:Projected from Arabidopsis thaliana (AT1G12480) UniProtKB/TrEMBL;Acc:A0A178WLC1]	868.773	9.762834743	2.80E-23	5.60E-20	yes	up	2.41	1.63	1.56	1.25	2.44	0	0	0	0	0	1.858	0
TraesCS4D02G178300		-	17.569	4.134941648	3.53E-23	6.84E-20	yes	up	3.67	1.8	4.6	4.84	3.2	0.24	0.3	0.22	0.15	0.29	3.622	0.24
TraesCS7B02G143600		-	0.082	-3.601074404	4.50E-23	8.48E-20	yes	down	0.31	0.23	0.22	0.48	0.51	5.11	5.46	8.18	3.84	2.96	0.35	5.11
TraesCS4A02G125300		Hexosyltransferase [Source:UniProtKB/TrEMBL;Acc:W5DZ91]	0.079	-3.665968906	5.80E-23	1.06E-19	yes	down	0.43	1.83	2.13	1.4	1.35	21.88	17.85	25.31	14.74	20.94	1.428	20.144
TraesCS2D02G123000		Sodium/hydrogen exchanger [Source:UniProtKB/TrEMBL;Acc:A0A341R8F2]	0.173	-2.531425602	7.08E-23	1.26E-19	yes	down	2.68	2.48	2.06	4.14	2.04	16.21	22.25	29.54	16.46	13.25	2.68	19.542
TraesCS3D02G148600		-	0.07	-3.826965589	1.04E-22	1.80E-19	yes	down	1.4	1.13	0.57	1.59	1.63	17.47	20.41	36.23	14.83	11.25	1.264	20.038
TraesCS6A02G071900		-	0.083	-3.585224014	1.37E-22	2.31E-19	yes	down	0.94	0.92	0.39	1.07	0.88	12.65	10.45	20.1	8.21	6.67	0.84	11.616
TraesCS3A02G528700		-	0.082	-3.613702608	1.41E-22	2.32E-19	yes	down	1.77	2.95	1.38	1.26	2.3	27.17	28.82	42.12	24.92	12.87	1.932	27.18
TraesCS1D02G289400		-	0.093	-3.426465103	1.64E-22	2.62E-19	yes	down	6.74	8.77	5.43	6.8	8.2	84.37	97.12	145.52	51.64	38.94	7.188	83.518
TraesCS4A02G485900		-	82.683	6.369526696	1.86E-22	2.91E-19	yes	up	16.04	2.17	6.29	15.11	5.83	0.29	0.07	0.08	0.06	0.11	9.088	0.122
TraesCS2D02G044100		-	0.044	-4.507959146	2.33E-22	3.55E-19	yes	down	0.24	0.84	0.73	0.46	0.44	11.36	17.19	18.67	17.21	5.02	0.542	13.89
TraesCS1D02G165600		Glutamyl-tRNA reductase [Source:UniProtKB/TrEMBL;Acc:A0A1D5SYU3]	3.93	1.974435264	2.67E-22	3.97E-19	yes	up	60.13	55.05	63.4	54.82	67.48	16.13	16.93	16.3	13.42	23.55	60.176	17.266
TraesCS7A02G330000		-	0.131	-2.935581982	4.70E-22	6.84E-19	yes	down	0.48	0.67	0.51	0.32	0.71	5.71	5.52	6.83	4.84	2.89	0.538	5.158
TraesCS7B02G287900		-	0.002	-9.236792407	6.78E-22	9.58E-19	yes	down	0	0	0	0	0	3.15	4.49	2.23	2.6	3.09	0	3.112
TraesCS5D02G514500		-	5.834	2.544605382	6.89E-22	9.58E-19	yes	up	6.25	3.71	5.84	6.5	3.45	0.91	1.16	1.1	0.66	1.19	5.15	1.004
TraesCS3A02G506300		-	0.059	-4.079135982	7.18E-22	9.77E-19	yes	down	0.17	0.14	0.31	0.16	0.15	3.35	3.73	5.99	1.88	3.13	0.186	3.616
TraesCS1B02G300100		-	0.088	-3.513538605	8.42E-22	1.12E-18	yes	down	4.96	6.61	3.8	4.55	5.02	62.49	68.89	116.86	43.62	29	4.988	64.172
TraesCS3B02G191600		-	2.886	1.528888206	8.89E-22	1.16E-18	yes	up	11.12	9.59	9.83	10.1	10.52	3.92	5.85	4.6	3.95	3.33	10.232	4.33
TraesCS6D02G027700		-	10.937	3.451142953	1.00E-21	1.28E-18	yes	up	20.99	14.19	26.78	20.23	21.74	2.14	3.21	0.86	1.51	3.08	20.786	2.16
TraesCS3A02G132400		-	0.065	-3.944680798	1.82E-21	2.28E-18	yes	down	2.27	1.89	0.78	1.96	2.26	33.41	35.03	62.51	23.39	14.89	1.832	33.846
TraesCS5A02G273400		-	7.636	2.932802814	1.89E-21	2.32E-18	yes	up	2.94	2.8	3.52	7.45	3.49	0.76	0.92	0.52	0.59	0.46	4.04	0.65
TraesCS4B02G209200		-	3.328	1.734746044	1.95E-21	2.35E-18	yes	up	6.24	5.54	7.25	6.52	5.04	1.9	2.3	2.03	1.66	2.53	6.118	2.084
TraesCS1B02G268800		Plasma membrane ATPase [Source:UniProtKB/TrEMBL;Acc:A0A1D5SE58]	0.066	-3.923754142	2.17E-21	2.58E-18	yes	down	0.93	1.46	0.44	1.05	0.85	16.94	15.19	30.29	11.33	8.26	0.946	16.402
TraesCS3B02G433100		-	5.649	2.49801305	2.62E-21	3.05E-18	yes	up	9.33	9.21	12.96	7.45	7	2.08	1.35	1.95	1.97	1.86	9.19	1.842
TraesCS2A02G367000		-	0.099	-3.330252536	3.33E-21	3.81E-18	yes	down	14.83	11.57	9.37	10.03	12.44	145.17	134.8	239.98	81.8	67.65	11.648	133.88
TraesCS7B02G140000		-	0.104	-3.260700422	3.42E-21	3.84E-18	yes	down	4.38	4.33	2.95	3.89	4.23	46.44	47.64	68.84	24.79	17.88	3.956	41.118
TraesCS7B02G238000		-	0.06	-4.05601627	5.29E-21	5.84E-18	yes	down	0.87	1.04	0.31	0.83	0.55	14.59	16.58	23.67	9.31	4.78	0.72	13.786
TraesCS3B02G167100		-	0.065	-3.93641611	5.57E-21	6.04E-18	yes	down	4.75	3.88	1.81	2.79	3.98	52.82	57.98	110.82	40.16	27	3.442	57.756
TraesCS1B02G363400		-	0.419	-1.254111849	9.14E-21	9.75E-18	yes	down	12.23	13.91	10.21	14.04	12.71	31.38	35.24	36.82	31.27	27.6	12.62	32.462
TraesCS4B02G284900		-	0.002	-9.031193409	2.01E-20	2.11E-17	yes	down	0	0	0	0	0	10.28	9.78	6.68	5.71	4.86	0	7.462
TraesCS1A02G348700		-	0.431	-1.215738616	2.55E-20	2.63E-17	yes	down	11.27	9.85	8.48	10.68	9.65	27.53	28.88	27.86	24.61	21.43	9.986	26.062
TraesCS7A02G299300		-	0.082	-3.604644488	3.46E-20	3.52E-17	yes	down	2.65	3.1	1.51	2.56	1.71	29.24	32.54	60.13	23.24	14.13	2.306	31.856
TraesCS3D02G222800		-	0.08	-3.642958569	3.65E-20	3.65E-17	yes	down	2.01	2.48	1.23	1.81	1.56	21.32	23.14	44.01	17.03	9.98	1.818	23.096
TraesCS5A02G368700		Protein DETOXIFICATION [Source:UniProtKB/TrEMBL;Acc:A0A341V5V1]	0.265	-1.913549124	3.83E-20	3.77E-17	yes	down	2.72	1.98	1.43	2.04	1.81	8.7	10.43	7.53	8.43	7.53	1.996	8.524
TraesCS5A02G102500		-	3.999	1.999639566	4.93E-20	4.78E-17	yes	up	8.18	7.36	10.79	11.67	12.58	2.26	3.17	2.74	3.15	2.86	10.116	2.836
TraesCS5A02G068700		Calcium-transporting ATPase [Source:UniProtKB/TrEMBL;Acc:A0A1D5YUD8]	2.674	1.418758569	5.88E-20	5.62E-17	yes	up	7.4	8.66	7.8	6.62	7.01	3.27	3.69	2.87	2.85	3.36	7.498	3.208
TraesCS4B02G059100		-	0.098	-3.353448007	9.58E-20	9.02E-17	yes	down	2.47	3.91	2.32	1.2	1.15	40.6	35.56	29.99	28.87	21.29	2.21	31.262
TraesCS7D02G295900		-	0.099	-3.335105075	1.15E-19	1.07E-16	yes	down	3.13	3.97	1.76	3.82	2.47	29.28	34.39	64.18	25.95	18.86	3.03	34.532
TraesCS3B02G475000		-	3.175	1.666923157	1.37E-19	1.25E-16	yes	up	55.89	54.5	85.38	68.21	86.84	16.84	18.56	17.39	21.42	14.54	70.164	17.75
TraesCS1B02G373600		6-phosphogluconate dehydrogenase, decarboxylating [Source:UniProtKB/TrEMBL;Acc:A0A1D5SCW4]	3.551	1.828247751	1.54E-19	1.39E-16	yes	up	8.22	8.57	12.1	10.17	11.2	3.1	3.15	3.4	3.79	2.5	10.052	3.188
TraesCS1B02G170100		-	8988.76	13.13390644	1.63E-19	1.45E-16	yes	up	914.99	0.04	918.28	1.93	1199.93	0.05	0.06	0.05	0.23	0.04	607.034	0.086
TraesCS7D02G203200		-	0.117	-3.093404934	2.07E-19	1.82E-16	yes	down	1.48	1.38	0.8	1.8	0.88	14.14	9.99	20.2	7.73	8.73	1.268	12.158
TraesCS4A02G485400		Sucrose:fructan 6-fructosyltransferase [Source:UniProtKB/TrEMBL;Acc:Q8W431]	57.379	5.842453527	2.12E-19	1.84E-16	yes	up	342.45	199.47	74.97	128.23	29.92	5.96	2.01	3.87	0.83	3.01	155.008	3.136
TraesCS7D02G384700		-	0.063	-3.984468313	2.27E-19	1.94E-16	yes	down	0.74	1.38	0.36	0.95	0.41	13.62	14.92	22.08	11.23	6.86	0.768	13.742
TraesCS2B02G359400		-	19.112	4.256397249	2.39E-19	2.01E-16	yes	up	15.09	28.16	14.67	23.27	13.26	2.35	0.35	0.66	1.23	0.9	18.89	1.098
TraesCS2B02G416100		SLAC1 [Source:Projected from Arabidopsis thaliana (AT1G12480) UniProtKB/TrEMBL;Acc:A0A178WLC1]	0.095	-3.40193192	2.98E-19	2.48E-16	yes	down	6	6.45	3.68	6.37	6.86	67.21	78.53	133.27	43.92	31.84	5.872	70.954
TraesCS7B02G230600		-	0.137	-2.869712679	3.10E-19	2.54E-16	yes	down	0.55	0.47	0.25	0.44	0.74	4.79	3.87	4.42	3.62	2.65	0.49	3.87
TraesCS1D02G257600		Plasma membrane ATPase [Source:UniProtKB/TrEMBL;Acc:A0A1D5SRZ8]	0.082	-3.605849147	3.55E-19	2.88E-16	yes	down	2.1	3.75	1.09	2.76	1.78	31.38	32.18	56.41	20.81	18.25	2.296	31.806
TraesCS5B02G514000		-	4.297	2.103325204	4.86E-19	3.89E-16	yes	up	3.53	2.8	2.39	3.34	2.15	0.53	0.91	0.67	0.77	0.87	2.842	0.75
TraesCS6B02G179100		Non-specific serine/threonine protein kinase [Source:UniProtKB/TrEMBL;Acc:A0A1D6SAI6]	0.1	-3.32626085	5.06E-19	4.00E-16	yes	down	3.52	3.44	2.16	3.25	3.49	39.26	30.73	66.32	28.62	15.41	3.172	36.068
TraesCS3D02G270900		-	0.139	-2.844881824	5.17E-19	4.03E-16	yes	down	4.46	4.5	3.07	4.16	3.09	30.9	32.19	55.85	21.21	19.15	3.856	31.86
TraesCS2B02G571800		-	0.002	-9.111172847	5.34E-19	4.12E-16	yes	down	0	0	0	0	0	3.91	6.47	4.06	4.73	1.57	0	4.148
TraesCS2A02G426200		-	0.072	-3.794754541	7.14E-19	5.44E-16	yes	down	1.05	1.03	0.57	0.57	1.09	12.87	13.87	23.35	9.76	4.54	0.862	12.878
TraesCS1B02G439900		Glucose-6-phosphate 1-epimerase [Source:UniProtKB/TrEMBL;Acc:A0A1D5SC57]	0.091	-3.455711748	7.82E-19	5.89E-16	yes	down	3.4	3.44	2.03	5.26	4.28	51.17	46.32	80.19	31.02	18.89	3.682	45.518
TraesCS7A02G146500		Two-component response regulator [Source:UniProtKB/TrEMBL;Acc:A0A1D6BWZ5]	39.359	5.298622033	8.11E-19	6.04E-16	yes	up	1.2	0.86	0.98	1.5	1.43	0	0.05	0	0.02	0.1	1.194	0.034
TraesCS1A02G409900		Glucose-6-phosphate 1-epimerase [Source:UniProtKB/TrEMBL;Acc:A0A1D6DA33]	0.082	-3.613304483	1.11E-18	8.19E-16	yes	down	2.69	2.38	0.99	2.16	2.42	27.4	29.44	52.45	20.74	12.12	2.128	28.43
TraesCS3A02G097800		-	0.11	-3.186864231	1.16E-18	8.46E-16	yes	down	0.29	1.31	0.59	0.98	0.61	5.74	8.66	8.87	7.69	7.27	0.756	7.646
TraesCS2B02G446500		-	0.059	-4.071894062	1.25E-18	8.97E-16	yes	down	0.85	1.04	0.4	0.45	0.57	12.88	12.52	24.82	9.48	4.57	0.662	12.854
TraesCS7D02G334100		-	0.062	-4.00375986	1.26E-18	8.98E-16	yes	down	0.4	0.41	0.24	0.69	0.25	6.69	8.31	12.28	6.35	2.3	0.398	7.186
TraesCS7B02G272000		-	0.074	-3.750564642	1.62E-18	1.13E-15	yes	down	4.29	2.78	1.64	1.53	5.15	38.34	68.91	51.62	54.49	24.96	3.078	47.664
TraesCS4A02G145500		-	7.999	2.999754882	1.63E-18	1.13E-15	yes	up	29.6	11.79	33.04	42.25	26.01	2.47	6.72	4.11	2.6	4.07	28.538	3.994
TraesCS2B02G384500		-	0.089	-3.496421303	1.77E-18	1.22E-15	yes	down	5.94	2.73	2.28	3.11	3.33	58.39	54.48	60.27	36.44	16.46	3.478	45.208
TraesCS2D02G207800		-	2.489	1.31562152	1.90E-18	1.30E-15	yes	up	3.81	3.58	3.84	3.93	3.08	1.66	1.74	1.95	1.76	1.49	3.648	1.72
TraesCS6A02G269500		-	0.077	-3.692380493	1.93E-18	1.30E-15	yes	down	2.27	3.71	1.04	2.52	2.02	33.16	24.91	65.84	22.8	22.03	2.312	33.748
TraesCS6B02G096400		-	0.094	-3.404505378	1.98E-18	1.32E-15	yes	down	0.89	0.84	0.42	0.7	0.57	7.07	8.54	15.72	4.77	4.86	0.684	8.192
TraesCS3D02G173200		-	0.096	-3.386898204	2.07E-18	1.36E-15	yes	down	0.54	1.03	0.58	1.15	0.84	8.72	11.11	16.99	7.21	4.5	0.828	9.706
TraesCS5B02G017900		Similar to Phytoene synthase 1, chloroplast precursor (EC 2.5.1.-) (Fruit ripening specific protein pTOM5) [Source: Projected from Oryza sativa (Os12g0626400)]	4.195	2.068735216	2.10E-18	1.37E-15	yes	up	39.87	51.75	41.06	44.78	52.65	12.47	13.33	13.31	7.04	16	46.022	12.43
TraesCS7D02G315100		-	0.105	-3.252547263	3.07E-18	1.99E-15	yes	down	4.16	4.95	3.71	3	2.9	37.6	39.88	73.97	27.59	19.31	3.744	39.67
TraesCS7A02G358900		O-acyltransferase [Source:UniProtKB/TrEMBL;Acc:A0A341Y9N5]	0.26	-1.942925464	3.20E-18	2.05E-15	yes	down	0.49	0.47	0.32	0.74	0.54	2.76	2.32	2.62	2.04	1.81	0.512	2.31
TraesCS6A02G212000		-	0.085	-3.548371635	3.48E-18	2.21E-15	yes	down	1.05	1.5	0.56	1	1.24	14.94	15.98	25.12	10.92	5.59	1.07	14.51
TraesCS6B02G199400		-	3.141	1.651087878	3.94E-18	2.47E-15	yes	up	38.79	40.98	39.63	51.06	33.53	11.15	20.48	12.21	14.06	15.21	40.798	14.622
TraesCS7A02G071100		-	4.953	2.308165661	5.35E-18	3.32E-15	yes	up	318.27	370.46	258.91	334.99	268.61	88.08	68.54	55	75.88	109.41	310.248	79.382
TraesCS3D02G350700		-	0.01	-6.675055415	6.59E-18	4.06E-15	yes	down	0.06	0.22	0.06	0	0	4.82	2.93	14.53	8.4	5.75	0.068	7.286
TraesCS1A02G400700		-	0.001	-9.457009086	7.52E-18	4.58E-15	yes	down	0	0	0	0	0	4.84	13.62	17.59	16.75	3.58	0	11.276
TraesCS3B02G356700		-	0.093	-3.424036163	9.25E-18	5.59E-15	yes	down	0.27	0.45	0.37	0.25	0.26	4.42	3.89	7.05	3.42	1.69	0.32	4.094
TraesCS7A02G355700		-	0.09	-3.471820204	9.52E-18	5.70E-15	yes	down	7.22	5.05	3.03	2.35	5.88	53.31	80.5	72.5	66.82	26.74	4.706	59.974
TraesCS6D02G260500		Protein NRT1/ PTR FAMILY 7.1 [Source:Projected from Arabidopsis thaliana (AT5G19640) UniProtKB/Swiss-Prot;Acc:Q3E9B5]	0.054	-4.206196236	1.07E-17	6.32E-15	yes	down	0.27	0.78	0.31	0.49	0.86	8.02	13.28	19.49	11.56	3.65	0.542	11.2
TraesCS4B02G091500		-	0.117	-3.090673907	1.10E-17	6.46E-15	yes	down	1.01	1.1	0.49	1.13	0.76	6.99	9.25	15.55	6.51	4.99	0.898	8.658
TraesCS6B02G328700		PYD1 [Source:Projected from Arabidopsis thaliana (AT3G17810) UniProtKB/TrEMBL;Acc:A0A178VD08]	0.084	-3.579038862	1.14E-17	6.61E-15	yes	down	10	22.8	10.11	15.2	12.64	79.04	277.15	192.17	292.71	113	14.15	190.814
TraesCS2A02G502200		-	0.198	-2.338432991	1.15E-17	6.65E-15	yes	down	12.82	15.82	8.99	11.08	11.16	86.1	52.03	94.27	58.5	54.51	11.974	69.082
TraesCS7A02G206900		-	2.84	1.505671798	1.32E-17	7.55E-15	yes	up	6.05	4.66	4.53	6.96	4.72	2.11	2.32	2.15	1.83	2.17	5.384	2.116
TraesCS1A02G189900		-	0.073	-3.780660161	1.37E-17	7.78E-15	yes	down	2.66	2.44	0.83	2.16	1.9	29.35	35.27	57.56	23.88	11.37	1.998	31.486
TraesCS5B02G147300		-	0.161	-2.638278637	1.59E-17	8.92E-15	yes	down	0.25	0.34	0.28	0.3	0.29	2.29	1.67	3.08	1.55	1.66	0.292	2.05
TraesCS4B02G129000		-	0.131	-2.930205224	1.73E-17	9.65E-15	yes	down	2.84	3.57	2.02	2.78	2.66	22.4	23.05	39.77	14.39	12.14	2.774	22.35
TraesCS3A02G146300		-	0.083	-3.59465117	1.93E-17	1.07E-14	yes	down	21.63	28.38	8.64	25.12	18.23	223.43	224.49	498.39	286.5	119.47	20.4	270.456
TraesCS4B02G236000		-	0.128	-2.968852097	2.12E-17	1.16E-14	yes	down	66.45	98.59	84.52	57.9	98.58	666.81	814.55	1184.32	554.62	319.11	81.208	707.882
TraesCS6D02G278900		PYD1 [Source:Projected from Arabidopsis thaliana (AT3G17810) UniProtKB/TrEMBL;Acc:A0A178VD08]	0.071	-3.81778577	2.13E-17	1.16E-14	yes	down	9.12	17.68	7.92	11.57	11.59	71.99	262.01	227.6	283.4	78.32	11.576	184.664
TraesCS7B02G018300		-	0.392	-1.350061206	2.59E-17	1.39E-14	yes	down	10.66	13.09	10.19	14.71	11.06	27.39	37.88	39.51	32.33	32.53	11.942	33.928
TraesCS1D02G417300		Glucose-6-phosphate 1-epimerase [Source:UniProtKB/TrEMBL;Acc:A0A1D5SU26]	0.091	-3.451381569	3.77E-17	2.01E-14	yes	down	2.01	1.92	0.82	2.58	1.76	20.82	25.29	38.26	13.81	9.55	1.818	21.546
TraesCS2A02G386100		-	0.039	-4.673137875	4.02E-17	2.12E-14	yes	down	0.47	1.77	0.29	0.67	0.37	12.89	18.61	37.83	24.79	9.45	0.714	20.714
TraesCS6D02G195600		-	0.074	-3.76535332	4.03E-17	2.12E-14	yes	down	0.54	0.75	0.24	0.45	0.76	8.62	9.23	14.12	6.82	2.88	0.548	8.334
TraesCS5D02G203600		Serine/threonine-protein kinase BLUS1 [Source:Projected from Arabidopsis thaliana (AT4G14480) UniProtKB/Swiss-Prot;Acc:O23304]	0.093	-3.421216267	4.75E-17	2.47E-14	yes	down	1.83	2.36	0.99	1.55	1.89	19.68	24.58	38.17	15.34	8.3	1.724	21.214
TraesCS4A02G060600		-	0.123	-3.019397387	4.81E-17	2.48E-14	yes	down	47.72	58.22	60.23	52.66	91.12	606.48	577.07	964.7	416.73	250.46	61.99	563.088
TraesCS2D02G395800		-	0.116	-3.109446522	5.05E-17	2.59E-14	yes	down	3.57	4.73	3.35	4.32	3.42	16.9	21.01	33.7	13.32	10.09	3.878	19.004
ENSRNA050023634	LSU_rRNA_eukarya	Eukaryotic large subunit ribosomal RNA	0.033	-4.919462268	5.18E-17	2.63E-14	yes	down	8.43	12.24	5.07	6.91	5.08	109.63	215.27	712.59	180.32	71.31	7.546	257.824
TraesCS6D02G070000		-	0.092	-3.445524804	5.31E-17	2.66E-14	yes	down	0.72	0.53	0.25	0.78	0.42	6.55	7.02	12.13	3.94	3.81	0.54	6.69
TraesCS4B02G017400		-	0.133	-2.908175587	5.32E-17	2.66E-14	yes	down	1.16	0.84	1.41	1.43	1.06	9.52	8.53	18.52	8.47	4.47	1.18	9.902
TraesCSU02G034000		Folylpolyglutamate synthase [Source:UniProtKB/TrEMBL;Acc:A0A1D5XXQ2]	3.084	1.624576271	5.42E-17	2.69E-14	yes	up	6.34	3.85	6.45	6.75	5.34	2.27	2.45	2.09	1.89	1.86	5.746	2.112
TraesCS3B02G434900		-	0.028	-5.159921577	6.03E-17	2.97E-14	yes	down	0.22	0.42	0.09	0.16	0.21	28.44	4.88	5.11	38.92	5.77	0.22	16.624
TraesCS6A02G171200		-	7.727	2.949908352	6.32E-17	3.09E-14	yes	up	24.32	17.35	31.63	32.14	21.08	1.4	5.11	3.05	3.97	4.76	25.304	3.658
TraesCS2A02G168500		-	8.828	3.142067517	6.46E-17	3.14E-14	yes	up	18.3	10.37	29.37	33.79	14.54	1.98	4.59	1.91	2.18	2.87	21.274	2.706
TraesCS1B02G363100		-	2.951	1.561074634	7.96E-17	3.83E-14	yes	up	9.58	9.98	11.06	16.07	10.16	3.76	4.75	3.7	4.94	4.29	11.37	4.288
TraesCS5B02G299700		-	38046479.36	25.18125962	8.75E-17	4.18E-14	yes	up	0	0	26.22	16.87	0	0	0	0	0	0	8.618	0
TraesCS7A02G318500		-	0.126	-2.984760874	1.00E-16	4.75E-14	yes	down	3.43	3.59	2.22	2.6	3.57	28.05	28.14	50.49	20.14	12.99	3.082	27.962
TraesCS3A02G508600		-	0.034	-4.890409612	1.04E-16	4.90E-14	yes	down	0	0.12	0.06	0.15	0.02	1.22	3.84	1.85	2.44	2.24	0.07	2.318
TraesCS6D02G393000		-	0.068	-3.882542912	1.07E-16	4.98E-14	yes	down	1.1	1.17	0.15	0.86	0.89	14.11	15.63	24.64	10.6	5.66	0.834	14.128
TraesCS3D02G144800		-	0.276	-1.854771615	1.48E-16	6.88E-14	yes	down	1.14	1.13	1.48	1.18	0.98	5.49	4.96	6.09	4.47	3.33	1.182	4.868
TraesCS1A02G290800		-	0.092	-3.444398224	1.52E-16	6.99E-14	yes	down	4.23	6.09	2.34	3.53	4.56	47.47	57.69	98.41	32.85	22.72	4.15	51.828
TraesCS3A02G271100		-	0.146	-2.778879931	1.55E-16	7.07E-14	yes	down	4.32	5.09	3.46	4.21	3.47	26.08	31.32	57.27	20.68	17.89	4.11	30.648
TraesCS7A02G009800		-	145.749	7.187339109	1.58E-16	7.16E-14	yes	up	221.13	11.36	157.69	153.6	47.06	3.25	0.57	0.08	0.45	0.41	118.168	0.952
TraesCS2D02G363900		-	0.085	-3.562223168	1.70E-16	7.65E-14	yes	down	5.72	6.63	3.02	3.98	3.62	56.12	53.81	131.72	35.46	31.79	4.594	61.78
TraesCS6D02G321100		-	0.332	-1.590309287	1.76E-16	7.87E-14	yes	down	7.36	7.89	5.69	7.14	5.72	20.6	23.9	29.99	26.85	19.7	6.76	24.208
TraesCS5D02G273100		-	0.137	-2.871457509	1.77E-16	7.88E-14	yes	down	6.2	4.67	4.43	4.62	3.52	47.06	32.32	69.34	26.72	21	4.688	39.288
TraesCS1A02G444200		-	5.202	2.379097152	1.95E-16	8.62E-14	yes	up	74.54	24.67	54.42	66.1	52.87	14.04	12.18	11.8	9.58	9.28	54.52	11.376
TraesCS2D02G058900		-	0.266	-1.90997041	2.01E-16	8.80E-14	yes	down	0.6	0.51	0.58	0.59	0.59	2.52	2.41	3.16	2.38	1.76	0.574	2.446
TraesCS5D02G144200		-	0.118	-3.084583021	2.09E-16	9.11E-14	yes	down	0.24	0.49	0.37	0.34	0.27	3.67	2.19	5.73	2.55	2.19	0.342	3.266
TraesCS6A02G307800		-	4.417	2.143197583	2.40E-16	1.04E-13	yes	up	12.4	9.84	11.8	17.69	15.33	3.14	4.6	1.98	3.18	4.21	13.412	3.422
TraesCS1A02G350900		-	0.186	-2.425483635	2.49E-16	1.07E-13	yes	down	8.2	9.05	6.49	8.57	10.87	52.87	29.1	70.84	49.45	43.06	8.636	49.064
TraesCS4D02G078100		SNF1-type serine-threonine protein kinase [Source:UniProtKB/TrEMBL;Acc:W5ES46]	0.169	-2.568338663	2.56E-16	1.09E-13	yes	down	8.49	11.09	5.29	8.13	7.29	54.87	48.59	86.11	36.23	40.8	8.058	53.32
TraesCS1A02G217600		-	0.038	-4.711546371	3.32E-16	1.41E-13	yes	down	0.26	0.49	0.16	0.04	0.2	6.84	5.67	11.82	4.56	2.24	0.23	6.226
TraesCS7A02G336500		RNAse II-like 1 [Source:Projected from Arabidopsis thaliana (AT4G15417) TAIR;Acc:AT4G15417]	0.135	-2.886558954	3.71E-16	1.56E-13	yes	down	0.35	0.38	0.32	0.43	0.36	3.4	2.31	4.63	2.69	2.19	0.368	3.044
TraesCS7B02G290700		-	0.066	-3.928753256	3.93E-16	1.64E-13	yes	down	0.89	1.99	0.31	1.08	0.66	16.13	18.99	27.76	12.85	7.66	0.986	16.678
TraesCS7A02G363100		-	11.325	3.501449396	3.99E-16	1.66E-13	yes	up	18.96	11.13	27.09	25.76	24.15	1.35	2.53	0.7	2.94	2.99	21.418	2.102
TraesCS3B02G199100		-	0.101	-3.307361145	4.12E-16	1.70E-13	yes	down	1.16	0.97	0.64	1.36	1.18	10.96	14.3	22.31	7.21	5.08	1.062	11.972
TraesCS7D02G448000		-	3.115	1.639376381	4.49E-16	1.84E-13	yes	up	301.92	313	270.81	372	304.22	75.21	141.23	97.46	132.54	105.89	312.39	110.466
TraesCS4A02G189600		-	0.128	-2.967671319	4.60E-16	1.88E-13	yes	down	1.73	1.9	1.19	1.6	1.5	13.7	14.92	26.78	9.12	7.06	1.584	14.316
TraesCS6D02G141000		Non-specific serine/threonine protein kinase [Source:UniProtKB/TrEMBL;Acc:W5H2L6]	0.103	-3.281408477	4.99E-16	2.01E-13	yes	down	4.98	4.76	2.59	2.71	2.98	38.28	35.56	76.75	30.35	18.6	3.604	39.908
TraesCS1B02G130500		-	0.443	-1.173208703	5.50E-16	2.20E-13	yes	down	4.21	5.37	4.5	4.52	3.84	11.81	12.67	12.85	9.76	10.37	4.488	11.492
TraesCS4B02G079300		SNF1-type serine-threonine protein kinase [Source:UniProtKB/TrEMBL;Acc:W5E910]	0.165	-2.597774699	5.79E-16	2.30E-13	yes	down	9.98	11.8	6.93	9.58	5.82	62.96	60.65	100.82	38.94	40.3	8.822	60.734
TraesCS1D02G119800		-	0.084	-3.576329516	5.91E-16	2.34E-13	yes	down	0.19	0.22	0.26	0.3	0.15	3.25	2.23	5.35	2.28	1.86	0.224	2.994
TraesCS7D02G069500		-	0.042	-4.576832211	5.98E-16	2.35E-13	yes	down	0.13	0.23	0.04	0.07	0.06	3.56	2.49	5.07	2.23	1.04	0.106	2.878
TraesCS3D02G494400		-	3.279	1.713154836	6.68E-16	2.61E-13	yes	up	4.94	5.13	4.98	8.97	5.76	1.66	2.42	2.08	2.28	1.75	5.956	2.038
TraesCSU02G083200		-	0.063	-3.981644643	7.02E-16	2.72E-13	yes	down	2.47	2.21	1.29	1.34	2.94	36.41	35.93	78.83	26.69	10.24	2.05	37.62
TraesCS1D02G365400		-	0.227	-2.140042838	7.12E-16	2.75E-13	yes	down	18.54	37.24	17.71	22.73	18.93	98.53	133.1	140.31	115.35	89.6	23.03	115.378
TraesCS1D02G242200		-	0.072	-3.796296274	7.21E-16	2.76E-13	yes	down	0.11	0.14	0.03	0.12	0.1	1.13	1.87	3.15	1.1	0.8	0.1	1.61
TraesCS3B02G259800		-	0.064	-3.957098325	7.64E-16	2.91E-13	yes	down	1.8	1.92	0.77	0.89	1.05	18.81	21.32	41.54	14.36	5.68	1.286	20.342
TraesCS2B02G320900		-	0.131	-2.93284129	8.62E-16	3.26E-13	yes	down	1.19	1.83	1.22	2.84	1.03	9.24	9.86	21.36	15.69	11.88	1.622	13.606
TraesCS4D02G015900		-	0.203	-2.301398154	9.48E-16	3.57E-13	yes	down	1.11	1.06	0.74	1.05	0.96	5.95	5.67	9.05	3.75	3.7	0.984	5.624
TraesCS6B02G392700		-	0.124	-3.01342087	1.04E-15	3.88E-13	yes	down	0.55	1.51	0.6	0.59	0.51	5.16	8.44	9.74	5.23	6.17	0.752	6.948
TraesCS1B02G448100		-	0.06	-4.056158208	1.04E-15	3.88E-13	yes	down	0.14	0.21	0.14	0.11	0.07	1.91	3.25	4.43	1.85	1.14	0.134	2.516
TraesCS1A02G286500		-	4.555	2.187427877	1.06E-15	3.91E-13	yes	up	5.25	8.11	4.52	10.86	6.31	1.78	1.89	1.4	2	1.52	7.01	1.718
TraesCS3B02G174600		-	0.092	-3.439046321	1.20E-15	4.43E-13	yes	down	6.49	5.2	2.49	5.72	3.39	54.48	58.76	102.1	45.94	19.51	4.658	56.158
TraesCS6D02G238900		Growth regulating factor 7-D1 [Source:UniProtKB/TrEMBL;Acc:A0A1D6B5T3]	0.038	-4.729630209	1.22E-15	4.47E-13	yes	down	0.13	0.16	0	0.11	0.17	3.49	2.75	4.42	4.05	1.52	0.114	3.246
TraesCS2D02G380700		-	0.266	-1.91289019	1.31E-15	4.77E-13	yes	down	0.54	1.11	0.61	0.7	0.58	2.8	3.6	3.31	2.77	2.61	0.708	3.018
TraesCS3A02G362000		-	18743039.1	24.15985156	1.43E-15	5.19E-13	yes	up	0	5.21	3.61	0	0	0	0	0	0	0	1.764	0
TraesCS1D02G375700		Phosphoethanolamine methyltransferase [Source:UniProtKB/TrEMBL;Acc:Q8VYX1]	136.566	7.093456586	1.61E-15	5.79E-13	yes	up	310.87	3.76	561.42	187.78	325.25	2.41	6.84	1.13	0.5	1.33	277.816	2.442
TraesCS5D02G095200		CASP-like protein [Source:UniProtKB/TrEMBL;Acc:W5G3T5]	0.092	-3.447475858	1.64E-15	5.85E-13	yes	down	1.42	2.9	1.05	4.53	1.83	30.52	32.42	44.17	21.99	12.97	2.346	28.414
TraesCS3A02G368600		-	40.314	5.333226459	1.69E-15	6.02E-13	yes	up	66.04	2.87	57.26	18.94	73.59	1.48	1.66	1.87	0.81	0.8	43.74	1.324
TraesCS2A02G189500		-	0.154	-2.701114727	1.73E-15	6.13E-13	yes	down	0.88	1.2	0.6	0.81	0.78	7	5.67	10.37	6.09	3.15	0.854	6.456
TraesCS5D02G478700		-	0.02	-5.613062099	1.74E-15	6.13E-13	yes	down	0.02	0.14	0.02	0.02	0.03	1.64	3.67	4.16	2.34	0.66	0.046	2.494
TraesCS3B02G410300		VAMP-like protein, putative, expressed [Source:UniProtKB/TrEMBL;Acc:D8L9K8]	17626190.81	24.07121739	1.82E-15	6.35E-13	yes	up	0	0	14.85	9.92	0	0	0	0	0	0	4.954	0
TraesCS1B02G386400		Histone H2B [Source:UniProtKB/TrEMBL;Acc:A0A0C4BIL4]	7.739	2.952183684	1.82E-15	6.35E-13	yes	up	34.6	11.55	33.62	27.88	39.56	4.53	5.63	3.68	2.41	4.96	29.442	4.242
TraesCS2A02G353500		-	0.142	-2.812785389	1.98E-15	6.86E-13	yes	down	1.84	5.11	1.76	2.33	2.31	21.1	21.04	24.77	24.43	14.33	2.67	21.134
TraesCS2A02G046800		-	7.968	2.994176271	2.09E-15	7.18E-13	yes	up	11.56	2.82	13.8	9.64	18.87	1.93	3.75	1.45	2.03	2.33	11.338	2.298
TraesCS3B02G414100		-	48.307	5.594157134	2.12E-15	7.21E-13	yes	up	6.73	1.23	3.36	3.97	4.99	0.16	0.13	0.16	0	0.04	4.056	0.098
TraesCS4D02G231500		-	0.189	-2.400698355	2.17E-15	7.35E-13	yes	down	1.53	2.68	1.62	1.6	2.07	12.95	14.32	17.85	12.78	5.44	1.9	12.668
TraesCS5D02G215400		Secretory carrier-associated membrane protein [Source:UniProtKB/TrEMBL;Acc:A0A1D5ZMJ6]	0.087	-3.521784312	2.27E-15	7.66E-13	yes	down	0.41	0.26	0.32	0.41	0.31	6.93	4.3	7.8	3.39	2	0.342	4.884
TraesCS1A02G258300		Plasma membrane ATPase [Source:UniProtKB/TrEMBL;Acc:A0A1D5RPF5]	0.071	-3.814441459	2.56E-15	8.57E-13	yes	down	1.13	2.91	0.63	2.05	0.95	21.23	25.21	47.26	16.07	12.72	1.534	24.498
TraesCS3A02G220000		-	3.452	1.787395374	2.57E-15	8.58E-13	yes	up	14.4	14.56	12.94	16.03	14.11	3.8	6.11	3.11	4.19	6.11	14.408	4.664
TraesCS2D02G267100		-	0.091	-3.463879135	2.60E-15	8.61E-13	yes	down	1.34	1.54	0.53	1.72	0.8	12.91	16.29	25.42	12.02	5.93	1.186	14.514
TraesCS3D02G374600		-	186.013	7.539259331	2.72E-15	8.98E-13	yes	up	6.64	0.76	7.16	4.49	7.11	0	0.1	0.04	0	0.03	5.232	0.034
TraesCS2D02G180100		-	0.116	-3.109815587	2.91E-15	9.55E-13	yes	down	1.15	2.7	1.05	1.34	1.31	13.45	12.4	23.47	16.27	7.39	1.51	14.596
TraesCS6D02G216300		DEAD-box ATP-dependent RNA helicase 47, mitochondrial [Source:Projected from Arabidopsis thaliana (AT1G12770) UniProtKB/Swiss-Prot;Acc:Q8W4E1]	5.733	2.519318793	3.44E-15	1.13E-12	yes	up	4.15	2.22	4.27	4.93	3.47	0.48	1.04	0.66	0.52	1.06	3.808	0.752
TraesCS5D02G533800		-	0.217	-2.201947393	3.51E-15	1.14E-12	yes	down	4.74	3.3	5.69	4.25	4.27	26.21	43.81	16.86	19.03	26.72	4.45	26.526
TraesCS1A02G244900		-	0.184	-2.438922727	3.52E-15	1.14E-12	yes	down	0.34	0.33	0.37	0.25	0.43	2.32	1.36	2.75	1.83	1.2	0.344	1.892
TraesCS2D02G176000		-	3.057	1.611909264	3.88E-15	1.25E-12	yes	up	11.11	12.33	12.51	17.32	12.91	3.99	6.65	3.66	5.64	4.49	13.236	4.886
TraesCS7D02G367200		-	0.097	-3.368880289	3.90E-15	1.25E-12	yes	down	7.25	5.98	2.73	4.93	11.1	59.51	108.88	92.21	83.66	32.39	6.398	75.33
TraesCS2A02G114600		-	37.441	5.226542318	4.00E-15	1.28E-12	yes	up	166.91	7.83	135.15	88.85	94.67	2.66	5.7	3.09	0.87	2.39	98.682	2.942
TraesCS1D02G361400		6-phosphogluconate dehydrogenase, decarboxylating [Source:UniProtKB/TrEMBL;Acc:A0A341PN54]	3.239	1.695565921	4.39E-15	1.39E-12	yes	up	7.59	8.35	10.1	9.69	10.03	2.25	3.7	2.8	3.25	2.18	9.152	2.836
TraesCS5D02G312200		-	3.223	1.688375457	4.44E-15	1.40E-12	yes	up	16.21	12.8	13.62	19.89	20.1	6.35	8.88	4.91	7.3	4.4	16.524	6.368
TraesCS1B02G192000		-	0.068	-3.887884222	4.50E-15	1.41E-12	yes	down	1.57	2.69	0.73	1.58	2.24	25.28	31.77	56.82	26.76	8.22	1.762	29.77
TraesCS3D02G374100		-	0.468	-1.096180115	4.51E-15	1.41E-12	yes	down	15.18	16.6	14.39	18.43	10.98	34.43	40.56	32.06	30.76	32.76	15.116	34.114
TraesCS2D02G152300		-	0.461	-1.116285018	4.63E-15	1.44E-12	yes	down	39.76	41.92	38.15	51.49	31.23	87.89	111.16	98	99.34	94.48	40.51	98.174
TraesCS5B02G332500		-	226.392	7.8226812	4.65E-15	1.44E-12	yes	up	134.41	0.3	156.09	26.55	240.78	0.07	0.84	0.18	0.37	0.39	111.626	0.37
TraesCS2D02G372400		-	0.178	-2.493910908	4.95E-15	1.52E-12	yes	down	0.68	1.49	0.88	1.49	1.07	4.68	10.61	6.3	6.22	7.17	1.122	6.996
TraesCS3A02G503200		-	3.05	1.60858505	5.02E-15	1.54E-12	yes	up	5.23	3.92	4.56	7.22	4.42	1.86	2.27	2.02	1.3	1.94	5.07	1.878
TraesCS2B02G339100		-	0.034	-4.89957654	5.25E-15	1.60E-12	yes	down	0.05	0.28	0.02	0.15	0.05	3.52	3.28	7.13	2.42	1.86	0.11	3.642
TraesCS4D02G237400		-	0.139	-2.851364518	5.59E-15	1.69E-12	yes	down	59.97	57.33	72.12	55.14	60.03	559.52	520.72	893.91	249.06	236.52	60.918	491.946
TraesCS6B02G276800		S-adenosylmethionine synthase [Source:UniProtKB/TrEMBL;Acc:A0A1D6ALD0]	5.433	2.441728299	5.64E-15	1.70E-12	yes	up	10.38	5.38	17.02	11.2	14.61	2.21	3.22	2.56	2.19	2.24	11.718	2.484
TraesCS7B02G253600		-	0.006	-7.495528731	6.37E-15	1.91E-12	yes	down	0.02	1.18	0.11	1.42	0.13	96.58	141.15	89.24	214.23	6.88	0.572	109.616
TraesCS3A02G230500		-	0.102	-3.292557122	6.48E-15	1.93E-12	yes	down	2.31	3.59	1.65	2.08	1.29	21.47	24.31	44.35	17.87	9.43	2.184	23.486
TraesCS4A02G224700		-	0.116	-3.104845684	8.17E-15	2.42E-12	yes	down	1.62	2.66	0.83	2.16	1.48	14.2	15.93	30.05	10.28	9.95	1.75	16.082
TraesCS2A02G173000		-	0.158	-2.663466846	8.40E-15	2.48E-12	yes	down	1.59	3.17	1.86	2.38	1.63	15.34	12.97	25.45	12.51	8.87	2.126	15.028
TraesCS1D02G200300		Hyperosmolality-gated Ca2+ permeable channel 1.4 [Source:UniProtKB/TrEMBL;Acc:A0A0F7J1N5]	0.16	-2.63971933	8.81E-15	2.59E-12	yes	down	0.14	0.34	0.17	0.29	0.28	1.46	2.19	2.2	1.97	1.26	0.244	1.816
TraesCS5A02G082700		CASP-like protein [Source:UniProtKB/TrEMBL;Acc:A0A1D5YWE0]	0.102	-3.288180785	8.91E-15	2.61E-12	yes	down	0.81	1.51	0.66	3.21	1.97	20.17	20.47	23.99	14.16	9.64	1.632	17.686
TraesCS7B02G210300		-	0.373	-1.421267042	9.11E-15	2.65E-12	yes	down	3.68	3.1	3.05	3.37	3.29	11.63	8.61	10.69	9.67	8	3.298	9.72
TraesCS4D02G123400		-	0.164	-2.607614698	1.15E-14	3.31E-12	yes	down	1.77	1.27	0.89	1.13	1.19	8.66	8.6	14.87	5.15	4.97	1.25	8.45
TraesCS6D02G177400		-	8.172	3.030744003	1.17E-14	3.35E-12	yes	up	14.33	41.26	15.2	23.76	11.93	3.63	2.72	2.14	2.58	3.93	21.296	3
TraesCS1D02G279600		-	5.422	2.438725235	1.20E-14	3.44E-12	yes	up	7.99	3.66	5.82	7.21	4.79	1.39	1.9	0.72	0.9	1.3	5.894	1.242
TraesCS1A02G435000		-	0.163	-2.614990129	1.25E-14	3.56E-12	yes	down	8.6	11.45	4.55	7.66	8.72	38.99	79.41	78.34	60.24	37.17	8.196	58.83
TraesCS5D02G334500		-	7.839	2.970621679	1.26E-14	3.57E-12	yes	up	9.92	5.03	8.19	19.88	12.32	1.71	0.94	2.13	2.05	1.01	11.068	1.568
TraesCS2B02G064300		-	0.066	-3.912891175	1.28E-14	3.62E-12	yes	down	0.91	0.68	0.73	0.27	0.21	13.73	8.65	14.42	5.12	5.15	0.56	9.414
TraesCS7D02G371000		-	0.147	-2.763428566	1.30E-14	3.64E-12	yes	down	22.77	78.72	32.05	53.72	31.83	273.7	312.46	439.17	357.31	256.89	43.818	327.906
TraesCS4A02G275700		-	0.462	-1.11381596	1.30E-14	3.64E-12	yes	down	10.58	9.2	7.97	11.72	8.2	20.85	27.53	23.43	22.52	20.97	9.534	23.06
TraesCS1D02G225400		-	2.417	1.273110726	1.33E-14	3.70E-12	yes	up	51.1	46.75	60.03	51.79	47.12	24.32	24.89	18.65	24.32	26.87	51.358	23.81
TraesCS6A02G280200		-	0.049	-4.336980412	1.38E-14	3.84E-12	yes	down	0.52	1.48	0.27	0.57	0.58	16.52	16.36	25.67	17.58	3.1	0.684	15.846
TraesCS1B02G112000		-	0.309	-1.693853519	1.41E-14	3.89E-12	yes	down	1.33	1.24	0.68	1.43	1.23	3.72	5.06	5.1	4.09	3.7	1.182	4.334
TraesCS7D02G066500		-	3.231	1.692122863	1.49E-14	4.09E-12	yes	up	328.71	402.06	297.83	351.64	253.12	104.03	119.26	82.99	116.48	147.05	326.672	113.962
TraesCS7B02G201000		-	0.107	-3.228244195	1.63E-14	4.45E-12	yes	down	2.74	4.32	1.25	3.37	1.7	25.67	29.68	50.51	18.66	14.58	2.676	27.82
TraesCS2B02G286900		-	0.086	-3.54582985	1.67E-14	4.54E-12	yes	down	0.4	0.29	0.35	0.4	0.7	6.67	6.34	9.19	3.15	2.64	0.428	5.598
TraesCS1D02G362800		-	0.136	-2.877763439	1.71E-14	4.63E-12	yes	down	6.76	4.12	4.47	3.89	4.9	40.94	34.72	76.61	29.51	19.64	4.828	40.284
TraesCS7D02G269400		-	0.022	-5.515117068	1.83E-14	4.94E-12	yes	down	0.24	0.23	0.04	0.09	0.21	4.06	6.93	8.19	22.5	1.43	0.162	8.622
TraesCS7A02G364900		-	0.076	-3.726150892	1.90E-14	5.12E-12	yes	down	4.49	21.7	13.46	8.22	6.8	85.96	213.51	278.05	117.92	129.57	10.934	165.002
TraesCS7B02G271800		-	9.896	3.306875231	1.97E-14	5.29E-12	yes	up	7.5	5.63	10.03	20.68	9.28	1.37	1.16	0.42	1.64	1.2	10.624	1.158
TraesCS1A02G248700		CASP-like protein [Source:UniProtKB/TrEMBL;Acc:W4ZRP3]	0.021	-5.591801637	1.98E-14	5.29E-12	yes	down	0.09	0.2	0	0.1	0	1.87	7.3	4.2	4.27	2.09	0.078	3.946
TraesCS6B02G000700		-	0	-23.12556992	2.17E-14	5.77E-12	yes	down	0	0	0	0	0	5.47	0	0	1.4	0.01	0	1.376
TraesCS6B02G239000		Rhodanese-like domain-containing protein 11, chloroplastic [Source:Projected from Arabidopsis thaliana (AT4G24750) UniProtKB/Swiss-Prot;Acc:Q0WWT7]	25.418	4.667776437	2.20E-14	5.83E-12	yes	up	42.35	2.85	29.29	17.01	38.53	1	1.47	1.03	0.56	1.76	26.006	1.164
TraesCS1A02G358000		-	0.137	-2.862849503	2.25E-14	5.92E-12	yes	down	8.49	5.22	6.47	9.8	11.14	71.92	63.36	123.63	46.9	31.92	8.224	67.546
ENSRNA050021715	SSU_rRNA_eukarya	Eukaryotic small subunit ribosomal RNA	0.002	-8.99519614	2.29E-14	6.00E-12	yes	down	0	0	0	0	0	14.87	25.83	2.81	3.56	15.63	0	12.54
TraesCS7B02G393700		-	0.329	-1.604090961	2.39E-14	6.25E-12	yes	down	3.67	5.47	3.31	5.03	5.1	12.2	17.51	15.07	16.18	15.35	4.516	15.262
TraesCS4B02G255500		-	3.329	1.73511009	2.49E-14	6.47E-12	yes	up	14.17	9.68	13.93	15.68	14.85	3.82	7.08	3.53	4.01	4.92	13.662	4.672
TraesCS3D02G148500		-	0.092	-3.44782017	2.50E-14	6.47E-12	yes	down	0.16	0.09	0.28	0.5	0.3	4.07	3.19	4.05	3.15	1.56	0.266	3.204
TraesCS2A02G261000		-	0.082	-3.616857882	2.53E-14	6.54E-12	yes	down	0.18	0.27	0.09	0.17	0.16	2.14	2.33	5.26	1.57	1.04	0.174	2.468
TraesCS2B02G141900		-	0.149	-2.743990438	2.59E-14	6.65E-12	yes	down	4.14	5.62	2.37	4.45	2.3	25.1	32.38	48.77	18.95	19.29	3.776	28.898
TraesCS4A02G073900		-	0.166	-2.591713942	2.62E-14	6.70E-12	yes	down	1.2	2.02	1.24	1.13	2.15	12.1	13.06	14.87	8.71	4.78	1.548	10.704
TraesCS2B02G530300		-	0.378	-1.403828712	2.72E-14	6.93E-12	yes	down	16.51	20.6	18.72	25.28	23.29	61.76	54.86	74.56	65.84	48.31	20.88	61.066
TraesCS4B02G085900		-	6.73	2.750633615	2.76E-14	7.02E-12	yes	up	8.59	3.91	11.86	12.15	7.31	1.17	1.89	0.86	1	1.95	8.764	1.374
TraesCS4D02G125700		-	7.375	2.882642233	2.79E-14	7.07E-12	yes	up	12	3.62	9.25	7.51	9.64	1.4	0.94	1.63	0.84	1.72	8.404	1.306
TraesCS5A02G017400		-	0.492	-1.022470434	2.87E-14	7.24E-12	yes	down	8.13	7.22	7.19	8.92	6.76	19.03	22.49	19.85	15.2	16.94	7.644	18.702
TraesCS2A02G042400		-	2.023	1.016721322	2.93E-14	7.34E-12	yes	up	3.39	3.36	3.56	4.3	3.31	1.7	2.01	2.23	2	2	3.584	1.988
TraesCS5B02G431000		-	0.083	-3.594032581	3.02E-14	7.56E-12	yes	down	0.73	1.43	0.43	0.65	0.44	9.1	8.33	18.58	9.6	4.55	0.736	10.032
TraesCS5D02G240800		-	0.133	-2.91305675	3.22E-14	8.02E-12	yes	down	0.87	1.34	0.54	1.06	0.49	8.27	5.85	11.81	6.68	3.99	0.86	7.32
TraesCS3B02G265500		-	0.123	-3.021944242	3.35E-14	8.30E-12	yes	down	0.77	0.48	0.9	0.79	0.91	6.32	8.01	13.88	4.76	3.11	0.77	7.216
TraesCS2A02G288800		-	27.097	4.760082211	3.49E-14	8.62E-12	yes	up	9.7	1.08	7.94	3.79	8.09	0.09	0.38	0.22	0.37	0.22	6.12	0.256
TraesCS5D02G452700		-	0.061	-4.039007371	3.50E-14	8.62E-12	yes	down	0.12	0.1	0.04	0.09	0	1.21	1.45	1.9	0.79	1.07	0.07	1.284
TraesCS5D02G066100		-	0.094	-3.412941013	3.52E-14	8.62E-12	yes	down	2.01	2.95	1.57	1.2	1.85	21.35	19.71	47.96	18.84	8.88	1.916	23.348
TraesCS5B02G162800		Ribulose bisphosphate carboxylase small chain [Source:UniProtKB/TrEMBL;Acc:W5F0E6]	54.859	5.77764925	3.59E-14	8.76E-12	yes	up	2688.45	159.3	3571.84	2448.83	3400.77	14.94	113.91	19.34	18	88.78	2453.838	50.994
TraesCS2B02G457600		ascorbate peroxidase 4 [Source:Projected from Arabidopsis thaliana (AT4G09010) TAIR;Acc:AT4G09010]	177.036	7.467901044	3.60E-14	8.76E-12	yes	up	49.84	0.05	48.5	9.13	53.22	0.16	0.18	0.2	0.13	0.24	32.148	0.182
TraesCS5D02G163400		Autophagy-related protein [Source:UniProtKB/TrEMBL;Acc:A0A341VWJ6]	0.165	-2.596488211	3.84E-14	9.32E-12	yes	down	16.48	24.68	10.2	16.45	10.49	66.82	114.31	148.21	122.03	70.05	15.66	104.284
TraesCS1B02G452200		Mitogen-activated protein kinase [Source:UniProtKB/TrEMBL;Acc:A0A1D5S9N5]	2.869	1.520734245	4.08E-14	9.84E-12	yes	up	5.75	3.52	4.55	6.09	4.49	1.54	2.38	2.13	1.66	1.91	4.88	1.924
TraesCS2D02G424300		-	0.069	-3.863479922	4.09E-14	9.84E-12	yes	down	1.24	1.34	0.55	0.53	1.37	17.08	15.66	34.61	12.75	4.9	1.006	17
TraesCS2A02G304200		-	0.101	-3.302923237	4.21E-14	1.01E-11	yes	down	1.3	1.34	1.02	3.26	1.14	12.24	10.7	31.15	21.94	12.37	1.612	17.68
TraesCS1A02G037400		-	0.11	-3.189052493	4.23E-14	1.01E-11	yes	down	3.13	5	2.59	3.74	5.21	40.23	44.4	77.81	29.37	14.09	3.934	41.18
TraesCS6D02G212600		-	0.073	-3.766322324	4.24E-14	1.01E-11	yes	down	0.54	1.15	0.28	0.84	0.74	8.58	12.93	18.1	11.18	3.1	0.71	10.778
TraesCS7A02G121400		-	0.241	-2.054993388	4.28E-14	1.02E-11	yes	down	1.93	3.96	2.35	2.38	3.11	12.2	12.84	15.11	15.16	8.93	2.746	12.848
TraesCS5A02G398200		-	0.112	-3.154342957	4.33E-14	1.02E-11	yes	down	0.1	0.31	0.16	0.3	0.15	1.94	1.78	3.43	2.04	1.06	0.204	2.05
TraesCS3A02G103900		-	2.903	1.537430888	4.40E-14	1.03E-11	yes	up	3.47	2.95	2.97	3.61	2.91	1.33	1.31	1.32	0.79	1.45	3.182	1.24
TraesCS2B02G381500		Isocitrate dehydrogenase [NADP] [Source:UniProtKB/TrEMBL;Acc:A0A1D6RKR8]	0.271	-1.883666564	4.58E-14	1.07E-11	yes	down	15.91	11.28	19.53	21.19	17.56	62.8	38.83	78.76	53.09	62.8	17.094	59.256
TraesCS7B02G219400		-	0.078	-3.683453272	4.63E-14	1.08E-11	yes	down	8.91	9.07	3.05	5.19	3.4	102.96	77.49	164.98	37.93	46.35	5.924	85.942
TraesCS6A02G067700		-	7378883.849	22.81497118	4.84E-14	1.13E-11	yes	up	0	0	3.88	0	0.88	0	0	0	0	0	0.952	0
TraesCSU02G202100		-	0	-22.81094486	4.86E-14	1.13E-11	yes	down	0	0	0	0	0	4.16	0	0	2.14	0	0	1.26
TraesCS2A02G344600		Glyceraldehyde-3-phosphate dehydrogenase [Source:UniProtKB/TrEMBL;Acc:A0A1D5T799]	21.029	4.394275519	5.10E-14	1.18E-11	yes	up	948.88	133.58	1027.99	899.06	1173.44	26.31	66.72	24.29	20.99	85.29	836.59	44.72
TraesCS5A02G187400		Serine/threonine-protein kinase BLUS1 [Source:Projected from Arabidopsis thaliana (AT4G14480) UniProtKB/Swiss-Prot;Acc:O23304]	0.086	-3.544507352	5.25E-14	1.21E-11	yes	down	1.18	2.74	0.64	1.18	1.82	17.96	24.17	37.87	16.49	8.06	1.512	20.91
TraesCS3A02G226600		-	29.538	4.884482182	5.30E-14	1.22E-11	yes	up	7.91	1.34	10.21	13.09	12.54	0.43	0.43	0.27	0.03	0.51	9.018	0.334
TraesCS3B02G398000		Alpha-1,4 glucan phosphorylase [Source:UniProtKB/TrEMBL;Acc:D8L9G6]	18.479	4.207789571	5.33E-14	1.22E-11	yes	up	65.02	7.1	96.22	45.83	56.45	2.38	5.61	3.69	1.79	3.49	54.124	3.392
TraesCS2A02G323200		-	27.549	4.783940852	5.46E-14	1.23E-11	yes	up	4.91	9.36	5.72	8.57	4.13	0.75	0.04	0.03	0.24	0.25	6.538	0.262
TraesCS2B02G232800		-	0.133	-2.91327473	5.46E-14	1.23E-11	yes	down	1.16	1.48	0.71	1.33	1.61	9.85	13.29	19.47	6.51	5.35	1.258	10.894
TraesCS3B02G178600		-	0.067	-3.900695024	5.64E-14	1.27E-11	yes	down	0.12	0.99	0.26	0.58	0.27	10.39	5.57	10.46	4.78	5.81	0.444	7.402
TraesCS6A02G149900		-	0.087	-3.521287203	5.66E-14	1.27E-11	yes	down	0.29	0.24	0.22	0.16	0.13	2.61	2.85	5.29	1.44	1.3	0.208	2.698
TraesCS6A02G220100		-	2.398	1.26199892	5.68E-14	1.27E-11	yes	up	2.76	2.55	3.08	3.18	2.89	1.46	1.64	1.36	1.17	1.22	2.892	1.37
TraesCSU02G085300		-	0.066	-3.926166646	5.78E-14	1.29E-11	yes	down	0.82	2	0.41	0.95	1.23	11.73	35.55	37.25	11.72	10.89	1.082	21.428
TraesCS7A02G363000		Xyloglucan endotransglucosylase/hydrolase [Source:UniProtKB/TrEMBL;Acc:A0A1D6BMG0]	0.073	-3.782910583	6.28E-14	1.40E-11	yes	down	0.16	0.2	0.12	0.11	0.14	1.5	2.44	4.62	1.69	1.19	0.146	2.288
TraesCS2D02G586500		WAT1-related protein [Source:UniProtKB/TrEMBL;Acc:W5BS67]	0.034	-4.881480401	6.72E-14	1.49E-11	yes	down	0.15	0.14	0.03	0.03	0	1.93	1.77	3.23	3.23	1.33	0.07	2.298
TraesCS3A02G093900		-	0.017	-5.888339562	6.83E-14	1.50E-11	yes	down	0.47	5.71	0.71	1.21	2.31	61.63	159.16	166.84	269.51	14.39	2.082	134.306
TraesCS5D02G513700		-	0.233	-2.103360219	6.84E-14	1.50E-11	yes	down	20.62	42.45	24.56	26.71	24.23	124.54	122.53	165.14	150.45	92.84	27.714	131.1
TraesCS2B02G600200		-	6673350.537	22.66997986	7.00E-14	1.54E-11	yes	up	0.75	0	2.66	0	0	0	0	0	0	0	0.682	0
TraesCS1A02G270700		-	0.351	-1.512173191	7.47E-14	1.63E-11	yes	down	58.5	48.75	36.85	53.65	59.51	143.92	183.4	212.23	130.57	149.97	51.452	164.018
TraesCS2B02G350500		ATP-dependent 6-phosphofructokinase [Source:UniProtKB/TrEMBL;Acc:A0A1D5U3B7]	0.149	-2.742749564	7.54E-14	1.64E-11	yes	down	0.54	0.79	1.07	0.54	0.77	4.99	6.04	9.79	4.54	3.11	0.742	5.694
TraesCS5D02G559300		-	6463266.924	22.62383214	7.87E-14	1.70E-11	yes	up	0	0	0.62	5.15	0	0	0	0	0	0	1.154	0
TraesCS5D02G122600		-	17.619	4.13903191	8.41E-14	1.80E-11	yes	up	6.94	4.28	3.07	12.41	14.64	0.33	0.77	0.12	0.69	0.64	8.268	0.51
TraesCS6B02G033300		-	7.392	2.885926526	8.42E-14	1.80E-11	yes	up	21.85	18.23	31.58	22.65	33.31	4.43	5.47	1.59	2.31	5.84	25.524	3.928
TraesCS4B02G342900		-	8.156	3.027891476	8.50E-14	1.81E-11	yes	up	11.41	4.58	16.22	22.91	17.79	1.91	2.42	2.1	3.31	2.8	14.582	2.508
TraesCS1D02G315700		-	17.13	4.09846939	9.11E-14	1.94E-11	yes	up	5.54	1.18	8.13	5.25	6.17	0.35	0.64	0.14	0.19	0.44	5.254	0.352
TraesCS2A02G067200		Ribulose bisphosphate carboxylase small chain [Source:UniProtKB/TrEMBL;Acc:A0A341PTJ8]	541.794	9.081599597	9.74E-14	2.06E-11	yes	up	126.31	0.32	230.25	90.08	249.01	0.09	0.62	0	0	0.65	139.194	0.272
TraesCS7B02G020000		-	0.329	-1.602867093	9.76E-14	2.06E-11	yes	down	4.26	5.58	3.3	6.59	5.03	14.38	16.93	19.65	18.44	14.31	4.952	16.742
TraesCS7A02G074500		-	0.049	-4.345035975	9.94E-14	2.09E-11	yes	down	0.32	0.58	0.08	0.28	0.12	9.23	5.03	10.48	4.59	2.15	0.276	6.296
TraesCS3A02G441500		-	0.164	-2.608578035	9.98E-14	2.09E-11	yes	down	0.6	0.87	0.51	0.37	0.98	4.44	4.28	6.06	3.26	5.11	0.666	4.63
TraesCS5D02G226300		Glutamate receptor [Source:UniProtKB/TrEMBL;Acc:A0A341VYQ2]	0.15	-2.741320295	1.02E-13	2.14E-11	yes	down	0.21	0.37	0.13	0.15	0.11	1.73	1.54	1.82	1.03	1.31	0.194	1.486
TraesCS1B02G357000		ATP-dependent 6-phosphofructokinase [Source:UniProtKB/TrEMBL;Acc:A0A1D5SEJ3]	2.549	1.350118809	1.03E-13	2.14E-11	yes	up	11.37	13.7	13.68	11.77	11.76	6.23	4.7	5.56	4.6	6.52	12.456	5.522
TraesCS2D02G322900		Glyceraldehyde-3-phosphate dehydrogenase [Source:UniProtKB/TrEMBL;Acc:A0A1D5TTT2]	18.927	4.24240556	1.03E-13	2.15E-11	yes	up	922.98	156.78	1152.97	868.64	1303.87	29.86	82.15	28.6	26.77	95.16	881.048	52.508
TraesCS7A02G514900		-	4.494	2.168072925	1.07E-13	2.22E-11	yes	up	6.43	4.29	9.23	7.69	5.82	1.42	2.18	1.86	0.95	2.34	6.692	1.75
TraesCS4A02G192600		-	0.356	-1.490254117	1.08E-13	2.23E-11	yes	down	1.97	1.51	2.13	1.91	2.14	8.84	6.9	7.04	4.8	5.18	1.932	6.552
TraesCS7A02G351900		-	0.179	-2.484263109	1.13E-13	2.33E-11	yes	down	11.2	19.66	15.2	34.66	13.17	111.25	82.01	165.25	94.44	93.01	18.778	109.192
TraesCS4A02G303400		-	21.525	4.427955865	1.22E-13	2.49E-11	yes	up	24.42	14.28	35.97	56.15	19.39	0.33	2.21	0.85	0.76	3.44	30.042	1.518
TraesCS3A02G044300		-	0	-22.44421973	1.23E-13	2.50E-11	yes	down	0	0	0	0	0	4.76	0	0	1.27	0	0	1.206
TraesCS7B02G411300		Patatin [Source:UniProtKB/TrEMBL;Acc:A0A341YXK5]	0	-22.44411553	1.23E-13	2.50E-11	yes	down	0	0	0	0	0	8.31	0	0	3.18	0	0	2.298
TraesCS6A02G176500		-	0.065	-3.939101887	1.30E-13	2.62E-11	yes	down	0.27	1.87	1.34	4.84	1.8	28.82	17.89	45.04	34.09	24.16	2.024	30
TraesCS6B02G138200		-	0.077	-3.691516434	1.30E-13	2.62E-11	yes	down	0.85	1.02	0.42	0.98	0.6	10.27	9.62	22.79	10.1	2.68	0.774	11.092
TraesCS7A02G335400		homolog of anti-oxidant 1 [Source:Projected from Arabidopsis thaliana (AT1G66240) TAIR;Acc:AT1G66240]	0.304	-1.715699737	1.30E-13	2.62E-11	yes	down	34.27	50.79	27.6	29.52	35.1	135.76	118.98	165.42	117.25	119.69	35.456	131.42
TraesCS4D02G088900		-	3.138	1.649735114	1.40E-13	2.81E-11	yes	up	2.02	2.02	2.85	2.49	2.58	1.06	0.95	0.76	0.56	1.01	2.392	0.868
TraesCS6D02G230000		S-adenosylmethionine synthase [Source:UniProtKB/TrEMBL;Acc:A0A341XE58]	4.467	2.159268243	1.45E-13	2.91E-11	yes	up	12.97	8.99	23.43	23.59	15.72	3.8	6.05	3.82	3.5	4.13	16.94	4.26
TraesCS5D02G210700		-	37.742	5.238097176	1.48E-13	2.96E-11	yes	up	14.95	0.86	24.46	11.09	22.41	0.53	0.54	0.31	0.12	0.71	14.754	0.442
TraesCS1B02G047900		-	0.105	-3.25055731	1.54E-13	3.07E-11	yes	down	1.68	3.18	1.74	1.82	2.64	23.2	26.54	48.41	16.22	8.28	2.212	24.53
TraesCS6D02G222000		Aldehyde dehydrogenase [Source:UniProtKB/TrEMBL;Acc:A0A341XDS6]	12.544	3.64889932	1.56E-13	3.10E-11	yes	up	6.61	1.76	8.99	6	3.3	0.64	0.39	0.21	0.41	0.71	5.332	0.472
TraesCS2B02G403000		-	0.064	-3.97119505	1.59E-13	3.15E-11	yes	down	1.29	3.75	1.19	1.32	0.56	15.51	22.28	58.19	31.81	16.73	1.622	28.904
TraesCS7A02G276400		Chlorophyll a-b binding protein, chloroplastic [Source:UniProtKB/TrEMBL;Acc:A0A1D6DEW4]	264.358	8.046349924	1.61E-13	3.18E-11	yes	up	1110.24	0.39	785.59	47.79	1037.86	2.37	2.76	4.59	0.97	2.35	596.374	2.608
TraesCS3A02G148000		-	0.11	-3.188336501	1.67E-13	3.28E-11	yes	down	42.85	24.76	12.56	20.21	17.72	231.64	233.1	507.25	201.52	114.65	23.62	257.632
TraesCS5D02G436000		-	0.21	-2.251193309	1.71E-13	3.34E-11	yes	down	0.33	0.5	0.41	0.39	0.38	3.47	2.87	1.67	1.69	2.38	0.402	2.416
TraesCS3D02G345500		-	0.225	-2.153350256	1.71E-13	3.35E-11	yes	down	0.95	1.87	1.17	1.99	1.04	8.3	7.66	8.47	6.07	4.4	1.404	6.98
TraesCS5B02G075100		Calcium-transporting ATPase [Source:UniProtKB/TrEMBL;Acc:W5FNS8]	2.303	1.203392831	1.76E-13	3.43E-11	yes	up	8.05	7.35	7.84	6.75	7.61	3.89	4.31	3.8	2.65	3.86	7.52	3.702
TraesCS4B02G223400		-	0.355	-1.494940694	1.77E-13	3.44E-11	yes	down	18.33	24.26	15.9	17.5	20.26	67.75	51.09	69.18	66.83	52.75	19.25	61.52
TraesCS7D02G009700		-	8.825	3.141600453	1.81E-13	3.50E-11	yes	up	37.47	13.17	21.23	19.86	23.23	3.94	2.24	1.4	4.93	2.09	22.992	2.92
TraesCS2B02G390700		Starch synthase, chloroplastic/amyloplastic [Source:UniProtKB/TrEMBL;Acc:W5B7W3]	26.693	4.738395704	1.84E-13	3.55E-11	yes	up	32.49	1.5	18.12	30.02	20.54	0.84	0.48	0.71	0.63	1.58	20.534	0.848
TraesCS1D02G198700		Glycerol-3-phosphate acyltransferase, chloroplastic [Source:UniProtKB/TrEMBL;Acc:A0A1D5SZK5]	3.554	1.82956407	2.07E-13	3.98E-11	yes	up	26.36	15.85	20.87	29.83	15.66	5.6	9.23	7.23	4.89	7.73	21.714	6.936
TraesCS6A02G222600		-	0.068	-3.875510158	2.08E-13	3.98E-11	yes	down	0.38	1.07	0.16	0.72	0.57	7.72	12.22	16.64	8.58	3.08	0.58	9.648
TraesCS6D02G167100		(6-4)DNA photolyase [Source:Projected from Arabidopsis thaliana (AT3G15620) UniProtKB/Swiss-Prot;Acc:O48652]	0.216	-2.208199024	2.16E-13	4.13E-11	yes	down	0.78	1.07	1.04	1.1	0.73	4.16	4.65	8.07	3.94	3.52	0.944	4.868
TraesCS6A02G077800		Cellulose synthase [Source:UniProtKB/TrEMBL;Acc:W5GG94]	2.796	1.483205743	2.24E-13	4.26E-11	yes	up	3.57	2.83	3.8	2.69	3.21	1.54	1.39	1.41	0.94	1.34	3.22	1.324
TraesCS3A02G238700		Vacuolar proton ATPase subunit E [Source:UniProtKB/TrEMBL;Acc:Q2XP43]	0.494	-1.017266987	2.25E-13	4.28E-11	yes	down	82.96	100.61	97.26	111.02	111.24	257.86	205.57	246.89	216.7	210.44	100.618	227.492
TraesCSU02G050100		-	3.057	1.612303321	2.29E-13	4.35E-11	yes	up	16.48	19.63	26.4	25.33	13.88	6.25	8.53	7.62	6.14	8.35	20.344	7.378
TraesCS7A02G418600		-	0.061	-4.029129639	2.35E-13	4.44E-11	yes	down	0.18	0.87	0.3	0.32	0.44	6.26	6.65	13.17	10.85	2.17	0.422	7.82
TraesCS3B02G383800		-	0.156	-2.676515849	2.43E-13	4.57E-11	yes	down	0.55	0.75	0.81	0.39	0.52	4.53	3.99	6.6	4.76	2.18	0.604	4.412
TraesCS2B02G516600		-	0.339	-1.560767061	2.50E-13	4.69E-11	yes	down	10.11	31.07	16.09	16.7	20.25	63.79	32.58	74.64	57.72	47.44	18.844	55.234
TraesCS6D02G342800		-	0.122	-3.032525362	2.54E-13	4.75E-11	yes	down	0.43	1.4	0.74	0.99	0.4	6.2	10.69	10.57	6.06	7.91	0.792	8.286
TraesCS1D02G232900		-	0.003	-8.205020302	2.54E-13	4.75E-11	yes	down	0	0	0.02	0	0	8.08	26.27	31.13	5.45	10.88	0.004	16.362
TraesCS1B02G434100		-	74.659	6.222237002	2.59E-13	4.83E-11	yes	up	15.56	0.65	15.44	7.67	19.27	0.11	0.06	0.24	0.02	0.42	11.718	0.17
TraesCS1B02G446500		-	0.077	-3.69636794	2.65E-13	4.91E-11	yes	down	0.47	0.58	1.01	0.58	0.73	11.52	9.67	15.64	7.76	2	0.674	9.318
TraesCS2D02G113300		-	0.064	-3.967862338	2.70E-13	5.00E-11	yes	down	0.65	1.34	0.46	0.41	0.68	7.29	11.07	24.74	17.32	4	0.708	12.884
TraesCS5D02G133800		HVA22-like protein [Source:UniProtKB/TrEMBL;Acc:A0A341WC15]	0.082	-3.611372767	2.83E-13	5.22E-11	yes	down	1.85	7.36	1.93	2.08	2.41	33.17	46.25	64.58	61.34	21.46	3.126	45.36
TraesCS6D02G160600		-	0.458	-1.126929276	2.84E-13	5.22E-11	yes	down	5.94	5.23	5.36	7.79	6.51	17.48	18.41	14.58	12	13.51	6.166	15.196
TraesCSU02G205900		-	0	-22.09888753	2.90E-13	5.31E-11	yes	down	0	0	0	0	0	1.88	0	0	4.6	0	0	1.296
TraesCS5B02G196400		Serine/threonine-protein kinase BLUS1 [Source:Projected from Arabidopsis thaliana (AT4G14480) UniProtKB/Swiss-Prot;Acc:O23304]	0.102	-3.296067538	2.91E-13	5.31E-11	yes	down	1.14	1.38	0.32	0.92	1.07	8.93	13.05	18.41	9.28	4.52	0.966	10.838
TraesCS7D02G008800		-	6.525	2.705972706	2.91E-13	5.31E-11	yes	up	45.5	32.11	26.8	58.95	21.85	10.79	4.87	3.56	5.91	6.55	37.042	6.336
TraesCS5B02G353200		Chlorophyll a-b binding protein, chloroplastic [Source:UniProtKB/TrEMBL;Acc:A0A341VJM3]	90.115	6.493698226	3.00E-13	5.46E-11	yes	up	5056.97	30.45	3555.02	1545.93	4210.36	13.34	77.25	13.33	18.4	62.51	2879.746	36.966
TraesCS2D02G319100		-	0.074	-3.762878537	3.10E-13	5.62E-11	yes	down	0.11	0.73	0.35	0.62	0.29	5.27	5.23	13.14	4.58	3.59	0.42	6.362
TraesCS5D02G160600		RBR-type E3 ubiquitin transferase [Source:UniProtKB/TrEMBL;Acc:A0A1D5ZSY1]	14.871	3.894465865	3.27E-13	5.91E-11	yes	up	0.61	0.48	0.75	0.86	0.56	0.09	0.03	0.07	0.02	0.04	0.652	0.05
TraesCS5B02G405400		Peroxidase [Source:UniProtKB/TrEMBL;Acc:W5F9Q1]	0.036	-4.814204644	3.48E-13	6.28E-11	yes	down	0.09	0.19	0.01	0.02	0.04	1.83	1.98	3.61	2.02	0.76	0.07	2.04
TraesCS7A02G351800		-	0.187	-2.41963567	3.53E-13	6.36E-11	yes	down	7.05	13.59	9.3	9.13	6.45	66.42	37.87	72.09	64.88	31.39	9.104	54.53
TraesCS4D02G239700		-	3.707	1.890301594	3.56E-13	6.38E-11	yes	up	13.27	23.51	14.21	18.41	10.1	5.99	3.69	3.2	3.74	4.68	15.9	4.26
ENSRNA050023570	LSU_rRNA_eukarya	Eukaryotic large subunit ribosomal RNA	0.172	-2.53969265	3.60E-13	6.44E-11	yes	down	5.94	6.06	5.23	6.29	5.16	36.96	32.17	67.7	28.86	17.05	5.736	36.548
TraesCS2B02G223700		-	3.8	1.925906801	3.65E-13	6.49E-11	yes	up	3.57	2.69	3.54	3.91	2.99	1.2	1.34	0.48	0.96	1	3.34	0.996
TraesCS2D02G302800		-	0.061	-4.032076297	3.85E-13	6.83E-11	yes	down	2.09	7.7	1.89	5.84	1.72	47.86	29.99	126.91	91.31	45.66	3.848	68.346
TraesCS2A02G205500		-	0.082	-3.60692279	4.04E-13	7.14E-11	yes	down	0.4	0.91	0.9	1.03	0.34	5.94	19.34	15	5.55	4.06	0.716	9.978
TraesCS4A02G142000		Glutathione peroxidase [Source:UniProtKB/TrEMBL;Acc:A0A341TN36]	0.326	-1.615766653	4.11E-13	7.26E-11	yes	down	59.05	94.24	70.94	84.68	54.75	275.3	227.32	343.99	206.28	215.19	72.732	253.616
TraesCS5B02G232700		-	44.277	5.468471368	4.15E-13	7.30E-11	yes	up	47.33	4.69	113.13	36.49	63.45	0.29	1.74	0.42	1.84	2.39	53.018	1.336
TraesCS2D02G076600		-	0.139	-2.848282305	4.23E-13	7.41E-11	yes	down	0.44	0.29	0.41	0.25	0.24	2.04	3.69	3.92	2.27	1.56	0.326	2.696
TraesCS2A02G512000		-	0.038	-4.730538546	4.24E-13	7.43E-11	yes	down	0.35	0.65	0.11	0.21	0.11	10.43	4	14.47	8.44	2.8	0.286	8.028
TraesCS3D02G248300		-	0.383	-1.382965588	4.33E-13	7.56E-11	yes	down	9.66	10.47	7.15	11.76	10.53	31.24	30.13	30.86	32.99	21.07	9.914	29.258
TraesCS5D02G031300		-	5.834	2.544601949	4.41E-13	7.67E-11	yes	up	132.3	60.88	211.91	198.87	146.1	34.67	30.78	20.04	21.21	37.94	150.012	28.928
TraesCS2B02G227500		-	2.472	1.305665804	4.42E-13	7.67E-11	yes	up	3.81	3.26	2.97	4.03	3.18	1.76	1.78	1.32	1.8	1.24	3.45	1.58
TraesCS5D02G280400		-	2.592	1.373877809	5.07E-13	8.76E-11	yes	up	8.26	13.37	10.62	9.31	11.22	3.75	4.38	3.22	5.44	3.25	10.556	4.008
TraesCS2B02G155200		-	3795234.211	21.85575749	5.25E-13	9.04E-11	yes	up	0	4.64	0.91	0	0	0	0	0	0	0	1.11	0
TraesCS7A02G550100		-	3.825	1.935346993	5.29E-13	9.08E-11	yes	up	1.34	1.01	1.67	1.7	1.44	0.57	0.29	0.41	0.48	0.34	1.432	0.418
TraesCS5B02G313800		-	3.124	1.64346866	5.39E-13	9.22E-11	yes	up	13.13	8.06	10.22	14.47	11.88	4.94	3.75	3.11	4.15	4.71	11.552	4.132
TraesCS1A02G385900		-	12.12	3.599298852	5.40E-13	9.22E-11	yes	up	16.42	5.04	18.87	9.94	21.27	1.99	0.69	2.01	1.25	0.67	14.308	1.322
TraesCS3A02G397700		-	4.407	2.139732099	5.50E-13	9.36E-11	yes	up	7.94	6.7	7.74	9.25	11.11	2.17	3.3	1.32	1.4	2.91	8.548	2.22
TraesCS3A02G371200		-	0.093	-3.427358701	5.64E-13	9.58E-11	yes	down	0.58	0.62	0.46	0.37	0.34	5.31	4.31	13.32	2.61	3.35	0.474	5.78
TraesCS4A02G296200		-	0.149	-2.751053255	5.69E-13	9.63E-11	yes	down	0.66	0.41	0.35	0.7	0.61	3.95	3.91	8.03	2.4	2.65	0.546	4.188
TraesCS2D02G198300		-	0.177	-2.500150488	6.43E-13	1.09E-10	yes	down	1.11	0.81	0.55	0.87	0.76	4.79	5.34	9.31	4.15	2.64	0.82	5.246
TraesCS3D02G277200		Profilin [Source:UniProtKB/TrEMBL;Acc:A0A341T538]	0.14	-2.832855065	6.78E-13	1.14E-10	yes	down	1.22	1.63	1.25	0.85	1.12	9.96	10.13	18.57	6.01	5.14	1.214	9.962
TraesCS7D02G018700		-	5.617	2.489713056	6.86E-13	1.15E-10	yes	up	1.57	1.32	1.33	1.76	2.11	0.18	0.42	0.17	0.4	0.46	1.618	0.326
TraesCS7D02G015700		-	12.792	3.677179845	6.87E-13	1.15E-10	yes	up	3.13	1.29	3	5.74	6.1	0.32	0.39	0.1	0.32	0.52	3.852	0.33
TraesCS6D02G396400		-	0.076	-3.71313827	7.00E-13	1.17E-10	yes	down	2.33	2.53	0.99	1.13	2.37	28.38	26.54	62.73	20.5	7.81	1.87	29.192
TraesCS7B02G276200		-	0.091	-3.461345684	7.07E-13	1.18E-10	yes	down	5.73	15.36	9.54	17.49	20.4	160.07	118.19	188.07	297.64	55.54	13.704	163.902
TraesCS4D02G318100		-	5.088	2.347132273	7.18E-13	1.19E-10	yes	up	18.35	15.61	19.41	28.4	12.26	2.93	5.24	3.39	2.45	6.06	18.806	4.014
TraesCS2A02G042500		-	2.908	1.54023509	7.44E-13	1.23E-10	yes	up	4.2	2.95	3.44	4.1	3.64	1.31	1.63	0.96	1.42	1.76	3.666	1.416
TraesCS7D02G316700		Non-lysosomal glucosylceramidase [Source:UniProtKB/TrEMBL;Acc:A0A1D6CTZ8]	3.725	1.897223685	7.77E-13	1.29E-10	yes	up	2.18	2.3	2.92	2.35	3.03	1.2	0.84	0.52	0.74	0.62	2.556	0.784
TraesCS4D02G120700		-	0.3	-1.739291982	7.88E-13	1.30E-10	yes	down	2.03	3.7	3.26	4.26	3.97	14.39	17.6	17.95	12.65	11.45	3.444	14.808
TraesCS5A02G100600		-	3.066	1.616332877	8.08E-13	1.33E-10	yes	up	21.03	18.32	23.28	25.28	18.11	7.72	8.65	5.76	5.57	10.77	21.204	7.694
TraesCS2B02G281200		-	0.063	-3.979863528	8.33E-13	1.37E-10	yes	down	0.06	0.03	0.04	0.06	0.02	0.62	0.5	1.39	0.5	0.34	0.042	0.67
TraesCS4B02G350500		-	0.096	-3.376556336	8.53E-13	1.40E-10	yes	down	1.63	1.61	0.75	0.52	1.34	13.98	12.09	26.77	8.58	6.47	1.17	13.578
TraesCS2B02G160400		-	67.237	6.071176565	8.59E-13	1.40E-10	yes	up	29.5	0.45	33.19	47.23	49.94	0.29	1.35	0.14	0.2	0.48	32.062	0.492
TraesCS2B02G546000		-	0.188	-2.412416676	8.64E-13	1.40E-10	yes	down	6.7	7.67	4.64	9.46	6.32	41.24	32.09	74.69	37.99	22.62	6.958	41.726
TraesCS1A02G369600		-	155.563	7.281352403	8.65E-13	1.40E-10	yes	up	17.64	0.69	133.37	20.84	81.97	0.29	1.45	0.17	0.07	0.23	50.902	0.442
TraesCSU02G066200		-	769.803	9.588345634	8.80E-13	1.43E-10	yes	up	4.32	0.07	2.78	1.03	4.45	0	0	0	0	0	2.53	0
TraesCS1D02G039000		-	0.091	-3.45350088	8.90E-13	1.44E-10	yes	down	3.16	4.13	1.58	2.73	3.86	31.94	45.98	75.44	27.44	10.07	3.092	38.174
TraesCS4B02G224300		-	0.245	-2.028974859	9.01E-13	1.45E-10	yes	down	0.55	1.18	0.86	0.65	0.53	3.06	3.61	4.2	3.27	3.05	0.754	3.438
TraesCS1A02G066400		Dihydrolipoyl dehydrogenase [Source:UniProtKB/TrEMBL;Acc:A0A1D6DED4]	12.524	3.646596803	9.21E-13	1.48E-10	yes	up	95.14	31.28	102.74	113.34	84.67	5.87	12.12	2.65	3.61	14.16	85.434	7.682
TraesCS7A02G283400		-	0.086	-3.542181307	9.36E-13	1.50E-10	yes	down	0.96	1.52	0.66	1.15	1.55	10.8	12.93	33.73	13.12	5.56	1.168	15.228
TraesCS3B02G346000		-	0.385	-1.376825257	9.39E-13	1.50E-10	yes	down	3.09	2.91	1.77	2.69	2.45	7.79	8.6	8.77	6.35	7.09	2.582	7.72
TraesCS4A02G072500		-	4.515	2.174770599	9.40E-13	1.50E-10	yes	up	28.69	14.11	34.97	25.56	39.87	6.5	7.33	7.07	6.4	7.56	28.64	6.972
TraesCS5D02G097900		-	0.254	-1.977138473	9.72E-13	1.55E-10	yes	down	5.61	7.59	5.35	7.7	5.35	27.32	29.8	46.4	22.24	16.88	6.32	28.528
TraesCS5A02G315700		RABA3 [Source:Projected from Arabidopsis thaliana (AT1G01200) UniProtKB/TrEMBL;Acc:A0A178W3F7]	0.041	-4.625306605	9.77E-13	1.55E-10	yes	down	0.35	2.05	0.42	0.6	0.34	8.27	21.96	32.95	31.04	7.46	0.752	20.336
TraesCS5D02G269300		-	0.05	-4.333025321	9.87E-13	1.56E-10	yes	down	0.12	0.12	0.06	0.11	0.06	1.31	2.32	4.63	1.31	1.33	0.094	2.18
TraesCS6B02G257900		-	5.433	2.441863563	9.91E-13	1.57E-10	yes	up	82.95	46.72	132.85	113.36	105.28	20.44	17.24	12.96	17.44	29.76	96.232	19.568
TraesCS6A02G048100		-	0.078	-3.683918545	1.00E-12	1.58E-10	yes	down	0.63	0.6	0.38	0.41	0.12	5.91	7.21	13.53	2.87	3.67	0.428	6.638
TraesCS2B02G299200		-	0.057	-4.140105121	1.02E-12	1.61E-10	yes	down	0.1	0.18	0.18	0	0.13	2.54	2.48	4	2.04	0.96	0.118	2.404
TraesCS1A02G302400		-	3.877	1.954862712	1.06E-12	1.65E-10	yes	up	2.69	3.36	2.87	3.56	3.45	0.62	1.7	0.79	0.85	0.74	3.186	0.94
TraesCS6A02G242600		-	0.114	-3.1283143	1.07E-12	1.67E-10	yes	down	0.98	0.91	1.4	1.25	2.03	14.57	8.17	24.23	12.67	5.12	1.314	12.952
TraesCS7B02G169500		-	2.427	1.279272684	1.08E-12	1.68E-10	yes	up	42.85	33.67	34.89	39.6	38.07	14.14	22.28	15.66	15.01	21.2	37.816	17.658
TraesCSU02G177000		-	10.742	3.425194682	1.10E-12	1.71E-10	yes	up	14.37	13.69	65.19	18.96	24.28	2.54	3.39	1.92	2.41	4.07	27.298	2.866
TraesCS5A02G272200		-	0.188	-2.412163193	1.10E-12	1.71E-10	yes	down	0.19	0.49	0.31	0.28	0.3	1.91	1.41	2.95	1.66	1.55	0.314	1.896
TraesCS3A02G109500		-	0.002	-9.011130848	1.13E-12	1.75E-10	yes	down	0	0.13	0	0	0	2.07	17.79	19.72	26.2	0.84	0.026	13.324
TraesCS7A02G238900		Pyruvate dehydrogenase E1 component subunit alpha [Source:UniProtKB/TrEMBL;Acc:A0A1D6BY19]	0.201	-2.315246213	1.18E-12	1.83E-10	yes	down	1.26	1.91	0.83	2.87	0.86	9.27	9.75	13.62	5.65	8.19	1.546	9.296
TraesCS6D02G307800		-	7.915	2.984531828	1.20E-12	1.85E-10	yes	up	3.79	3.86	3.44	6.57	7.7	0.66	0.54	0.39	0.68	1.17	5.072	0.688
TraesCS4A02G224100		-	6.751	2.755037887	1.25E-12	1.92E-10	yes	up	2.06	0.73	2.95	2.06	2.92	0.43	0.38	0.33	0.37	0.3	2.144	0.362
TraesCS4A02G159700		-	2.374	1.247027341	1.28E-12	1.95E-10	yes	up	58.69	41.12	46.28	52.47	52.21	27.41	23.83	18.82	23.54	25.61	50.154	23.842
TraesCS3B02G290500		-	0.181	-2.469754611	1.28E-12	1.95E-10	yes	down	0.29	0.24	0.28	0.39	0.29	1.9	2.18	2.63	1.74	0.85	0.298	1.86
TraesCS5A02G292400		-	0.281	-1.8310952	1.29E-12	1.96E-10	yes	down	9.37	22.02	11.1	15.69	15.7	59.15	64.23	70.71	50.44	48.67	14.776	58.64
TraesCS2B02G365000		-	36.964	5.208046326	1.33E-12	2.02E-10	yes	up	7.33	0.36	6.39	3.11	5.12	0.11	0.23	0.2	0.07	0.1	4.462	0.142
TraesCS7A02G419400		Eukaryotic initiation factor eIF4A [Source:UniProtKB/TrEMBL;Acc:A0A0C4BKH5]	2.433	1.283008027	1.34E-12	2.02E-10	yes	up	27.68	29.83	44.88	33.83	36.45	15.77	16.04	15.53	15.29	17.5	34.534	16.026
TraesCS3B02G333400		-	16.354	4.031543791	1.34E-12	2.03E-10	yes	up	1.52	1.37	3.75	5.61	4.05	0.47	0.27	0.07	0.19	0.12	3.26	0.224
TraesCS1D02G111800		-	0.116	-3.103306144	1.37E-12	2.07E-10	yes	down	0.29	0.69	0.19	0.24	0.36	3.59	3.57	4.94	3.86	1.51	0.354	3.494
TraesCS6D02G114600		-	0.049	-4.336802845	1.38E-12	2.07E-10	yes	down	0.06	0.09	0.01	0.04	0.03	0.87	0.99	2	1.04	0.32	0.046	1.044
TraesCS5B02G405900		-	23.393	4.547976807	1.39E-12	2.08E-10	yes	up	5.13	0.64	4.3	6.13	8.05	0.08	0.51	0.07	0.26	0.16	4.85	0.216
TraesCS5A02G089400		Lysine histidine transporter-like 8 [Source:Projected from Arabidopsis thaliana (AT1G47670) UniProtKB/Swiss-Prot;Acc:Q9SX98]	26.423	4.723739006	1.39E-12	2.08E-10	yes	up	1.65	1.9	2.23	2.6	0.92	0	0.16	0.03	0	0.2	1.86	0.078
TraesCS3A02G461700		-	2.676	1.41983049	1.39E-12	2.08E-10	yes	up	7.51	6.13	8.16	9.02	7.08	2.59	4.2	3.25	2.26	3.72	7.58	3.204
TraesCS3B02G349500		-	0.118	-3.087918606	1.53E-12	2.27E-10	yes	down	0.04	0.28	0.12	0.17	0.23	1.92	1.13	1.86	2.15	1.41	0.168	1.694
TraesCS6B02G064600		-	0.093	-3.432984299	1.54E-12	2.29E-10	yes	down	0.56	1.28	0.4	0.48	0.55	5.14	10.87	15.36	3.51	6.02	0.654	8.18
TraesCS2B02G232900		-	0.104	-3.268011797	1.57E-12	2.32E-10	yes	down	0.61	1.56	0.67	0.51	1.07	6.55	13.18	17.85	7.02	4.62	0.884	9.844
TraesCS6D02G017500		-	0.091	-3.453678898	1.61E-12	2.38E-10	yes	down	0.98	1.98	0.33	1.13	1.46	11.55	18.9	27.09	9.32	7.68	1.176	14.908
TraesCS1A02G056200		-	345.425	8.432229734	1.75E-12	2.58E-10	yes	up	61.46	2.73	65.62	46.54	54.02	0	0.58	0	0	0	46.074	0.116
TraesCS1D02G279000		-	0.167	-2.580264361	1.91E-12	2.80E-10	yes	down	0.56	0.53	0.43	0.37	0.44	1.64	4.03	5.48	2.32	2.53	0.466	3.2
TraesCS2B02G566100		-	0.148	-2.75431785	2.00E-12	2.93E-10	yes	down	0.61	1.46	0.71	1	0.81	6.62	4.52	12.18	6.96	4.37	0.918	6.93
TraesCS5B02G117000		-	0.318	-1.651246026	2.01E-12	2.94E-10	yes	down	2.13	2.27	1.35	1.66	1.99	6.38	6.17	6.72	5.48	5.66	1.88	6.082
TraesCS6D02G224600		-	0.147	-2.770304006	2.04E-12	2.97E-10	yes	down	0.88	1.56	1.48	2.04	2.08	14.43	8.28	21.39	11.17	5.93	1.608	12.24
TraesCS7A02G251100		-	0.132	-2.917165672	2.12E-12	3.08E-10	yes	down	4.28	3.68	3.73	3.11	6.01	37.07	40.01	70.24	24.82	12.85	4.162	36.998
TraesCS1B02G374600		-	0.127	-2.981627618	2.13E-12	3.09E-10	yes	down	3.07	1.97	2.34	1.45	2.59	22.43	16.75	40.44	14.97	8.5	2.284	20.618
TraesCS7A02G345200		-	0.066	-3.911633464	2.14E-12	3.10E-10	yes	down	0.55	0.97	0.08	0.4	0.76	9.71	9.16	15.1	7.53	3.52	0.552	9.004
TraesCS2D02G011700		WRKY transcription factor [Source:UniProtKB/TrEMBL;Acc:A3FBG3]	0.124	-3.0167742	2.19E-12	3.16E-10	yes	down	1.46	2.49	2.36	0.45	1.2	18.46	14.42	23.4	15.48	10.5	1.592	16.452
TraesCS7A02G040400		-	1229.087	10.26337116	2.21E-12	3.18E-10	yes	up	19.02	0	82.46	17.82	32.83	0.05	0.06	0	0.04	0	30.426	0.03
TraesCS5A02G024900		-	10.142	3.342246654	2.28E-12	3.28E-10	yes	up	193.3	43.39	302.32	294.07	194.76	20.32	32.48	14.11	15.14	32.33	205.568	22.876
TraesCS2A02G005200		Phosphotransferase [Source:UniProtKB/TrEMBL;Acc:A0A1D5TQF2]	0.092	-3.445952998	2.36E-12	3.37E-10	yes	down	0.38	0.36	0.25	0.75	0.09	5.18	3.7	7	3.27	2.54	0.366	4.338
TraesCS3A02G351300		-	0.17	-2.557841333	2.38E-12	3.41E-10	yes	down	0.4	0.53	0.26	0.26	0.5	2.82	2.25	3.7	2.94	1.42	0.39	2.626
TraesCS5A02G332300		-	502.424	8.972761762	2.44E-12	3.47E-10	yes	up	119.16	0.04	137.14	10.17	125.1	0.05	0.79	0.1	0.04	0.03	78.322	0.202
TraesCS5A02G350600		Chlorophyll a-b binding protein, chloroplastic [Source:UniProtKB/TrEMBL;Acc:A0A1D5ZLT0]	86.761	6.438982065	2.48E-12	3.52E-10	yes	up	3605.86	21.59	3438.72	1296.14	3709.7	11.98	75.35	8.15	14.74	49.28	2414.402	31.9
TraesCS7B02G271200		-	5.427	2.44014599	2.68E-12	3.80E-10	yes	up	4.4	3.07	5.12	3.8	3.51	0.64	1.24	0.51	1.29	0.49	3.98	0.834
TraesCS3A02G167100		-	0.099	-3.331574204	2.69E-12	3.81E-10	yes	down	0.91	1.63	0.43	1.82	0.99	11.27	16.09	24.31	7.31	5.85	1.156	12.966
TraesCS2A02G575700		WAT1-related protein [Source:UniProtKB/TrEMBL;Acc:W5AS75]	0.039	-4.66701484	2.85E-12	4.03E-10	yes	down	0.02	0.05	0	0.05	0.04	0.62	0.7	1.07	1.19	0.76	0.032	0.868
TraesCS3D02G490100		-	0.006	-7.324242127	2.85E-12	4.03E-10	yes	down	0	0	0	0	0.03	3.31	2.07	1.3	2.08	0.79	0.006	1.91
TraesCS1D02G246000		-	0.305	-1.711026043	2.87E-12	4.04E-10	yes	down	2.78	4.82	2.23	3.96	3.1	15.55	11.88	12.62	11.4	10.19	3.378	12.328
TraesCS1D02G255800		Cysteine proteinase inhibitor [Source:UniProtKB/TrEMBL;Acc:A0A341PVZ8]	0.394	-1.343452612	2.92E-12	4.10E-10	yes	down	26.96	34.35	21.84	24.62	25.8	68.91	75.35	98.36	71.69	68.32	26.714	76.526
TraesCS1B02G138400		-	0.092	-3.448290254	2.94E-12	4.12E-10	yes	down	0.13	0.4	0.41	0.36	0.15	3.74	3.17	6.33	2.97	1.37	0.29	3.516
TraesCS5D02G111900		-	17.545	4.13301553	2.94E-12	4.12E-10	yes	up	5.47	0.48	4.86	3.38	5.2	0.2	0.45	0.18	0.2	0.25	3.878	0.256
TraesCS1B02G237100		-	2.31	1.207806226	2.98E-12	4.16E-10	yes	up	39.66	35.79	49.61	43.16	35.81	19.42	19.31	17.98	17.95	24.19	40.806	19.77
TraesCS7A02G247900		-	0.137	-2.86646818	3.01E-12	4.19E-10	yes	down	0.57	0.28	0.61	0.89	0.4	4	5.1	7.91	3.78	1.93	0.55	4.544
TraesCS1A02G195200		Glycerol-3-phosphate acyltransferase, chloroplastic [Source:UniProtKB/TrEMBL;Acc:A0A1D5RZT6]	2.954	1.56263214	3.05E-12	4.24E-10	yes	up	17.05	8.96	12.43	16.27	10.23	5.29	4.8	5.31	3.96	5.33	12.988	4.938
TraesCS5D02G323300		-	0.084	-3.572254199	3.11E-12	4.30E-10	yes	down	0.26	0.25	0.22	0.07	0.12	3.1	2.24	4.88	1.51	1.09	0.184	2.564
TraesCSU02G024000		-	11.316	3.500328276	3.23E-12	4.47E-10	yes	up	7	3.46	11.46	6.05	3	0.36	0.97	0.26	0.49	1.03	6.194	0.622
TraesCS4A02G042100		-	5.355	2.421013506	3.25E-12	4.48E-10	yes	up	14.09	8.23	21.57	13.37	16.26	3.67	3.14	1.55	2.96	4.17	14.704	3.098
TraesCS3D02G288600		Probable sulfate transporter 3.5 [Source:Projected from Arabidopsis thaliana (AT5G19600) UniProtKB/Swiss-Prot;Acc:Q94LW6]	0.046	-4.437539584	3.25E-12	4.48E-10	yes	down	0.65	2.81	1.06	4.5	2.15	24.13	41.17	79.32	105.6	12.73	2.234	52.59
TraesCS5A02G165400		Ribulose bisphosphate carboxylase small chain [Source:UniProtKB/TrEMBL;Acc:W5F0E6]	31.466	4.975707945	3.35E-12	4.61E-10	yes	up	2757.52	141.4	3075.51	2405.03	3455.84	29.78	180.86	46.1	40.61	131.71	2367.06	85.812
TraesCS2A02G517500		-	0.19	-2.392887858	3.41E-12	4.68E-10	yes	down	17.79	20.19	10.25	22.79	13.3	93.76	74.21	170.89	74.49	59.73	16.864	94.616
TraesCS4B02G091900		-	6.477	2.69536766	3.51E-12	4.80E-10	yes	up	5.38	2.67	6.24	5.57	5.08	0.97	1.32	0.49	0.42	1.26	4.988	0.892
TraesCS3D02G359300		Alpha-1,4 glucan phosphorylase [Source:UniProtKB/TrEMBL;Acc:A0A341T741]	38.773	5.276992116	3.60E-12	4.92E-10	yes	up	16.69	0.83	62.75	21.4	12.61	0.94	0.93	0.82	0.33	0.5	22.856	0.704
TraesCS5D02G357600		Chlorophyll a-b binding protein, chloroplastic [Source:UniProtKB/TrEMBL;Acc:A0A1D5ZLT0]	78.46	6.29388145	3.63E-12	4.94E-10	yes	up	3044.05	20.25	2746.31	989.49	2995.36	7.98	68.27	10.04	15.35	41.53	1959.092	28.634
TraesCS5A02G213700		-	0.104	-3.259711953	3.78E-12	5.13E-10	yes	down	5.68	16.77	4.06	8.68	4.57	68.67	90.54	102.05	124.41	37.24	7.952	84.582
TraesCS7B02G114200		-	2.144	1.100575344	3.78E-12	5.13E-10	yes	up	9.15	8.39	10.14	11.31	7.89	4.64	5.38	4.73	4.38	5.98	9.376	5.022
TraesCS7D02G401500		-	2.305	1.204797549	3.87E-12	5.24E-10	yes	up	19.67	21	17.57	20.75	16.75	8.16	10.43	7.29	10.23	9.8	19.148	9.182
TraesCS6A02G223400		-	4.312	2.108277354	3.90E-12	5.26E-10	yes	up	93.61	46.96	121.8	90.14	118.31	26.19	24.78	19.77	19.63	32.61	94.164	24.596
TraesCS7A02G388800		-	0.063	-3.983735323	3.90E-12	5.26E-10	yes	down	0.97	3.06	0.43	0.92	0.73	18.99	23.98	38.43	16.37	9.07	1.222	21.368
TraesCS3D02G311500		-	0.073	-3.77237568	3.92E-12	5.27E-10	yes	down	0.06	0.14	0.03	0.05	0.12	1.25	1.48	2.16	0.81	0.41	0.08	1.222
TraesCS1A02G151500		Tyrosine--tRNA ligase [Source:UniProtKB/TrEMBL;Acc:A0A341NJD8]	6.81	2.767675997	4.05E-12	5.43E-10	yes	up	4.13	1.24	4.85	4.28	4.26	0.55	0.69	0.51	0.54	0.81	3.752	0.62
TraesCS5A02G357900		-	0.115	-3.122252582	4.21E-12	5.64E-10	yes	down	1.37	2.49	1.03	1.41	0.68	21.45	10.45	17.3	12.69	5.95	1.396	13.568
TraesCS1B02G100700		-	0.178	-2.490320944	4.53E-12	6.05E-10	yes	down	1.75	1.94	3.39	3.37	3.63	18.44	18.72	29.93	13.39	8.71	2.816	17.838
TraesCS5D02G453900		-	0.425	-1.233151731	4.54E-12	6.05E-10	yes	down	13.49	13.41	8.37	13.34	13.33	31	34.5	34.87	33.7	28.39	12.388	32.492
TraesCS5D02G240700		-	3.43	1.778358078	4.58E-12	6.09E-10	yes	up	8.8	4.72	8.44	8.66	7.04	3.21	3.08	2.11	1.76	2.54	7.532	2.54
TraesCS3B02G245600		-	0.197	-2.340266768	4.61E-12	6.13E-10	yes	down	0.8	1.11	1.03	0.84	1.06	5.18	6.14	9.6	4.27	2.72	0.968	5.582
TraesCS2B02G000700		-	158.056	7.304288464	4.63E-12	6.13E-10	yes	up	1.62	0.29	54.98	9.95	5.69	0.12	0.07	0.03	0.11	0.19	14.506	0.104
TraesCS7B02G252400		-	0.102	-3.287243168	4.67E-12	6.18E-10	yes	down	0.31	0.93	0.58	0.76	0.35	4.88	5.84	13.32	5.37	3.1	0.586	6.502
TraesCS5A02G512000		-	7.396	2.886728603	4.84E-12	6.39E-10	yes	up	40.42	9.57	37.04	38.57	65.03	6.09	6.5	5.91	5.45	5.1	38.126	5.81
TraesCS6D02G287000		-	4.494	2.168015694	4.89E-12	6.45E-10	yes	up	13.19	7.82	11.56	16.42	13.66	3.16	5	1.84	2.11	4.77	12.53	3.376
TraesCS3B02G137300		-	6.089	2.606155009	5.06E-12	6.65E-10	yes	up	28.93	16.83	21.4	46.23	45.49	4	8.92	3.89	5.21	7.83	31.776	5.97
TraesCS1A02G039800		3-ketoacyl-CoA synthase [Source:UniProtKB/TrEMBL;Acc:A0A1D5S3Z4]	0.08	-3.647430348	5.08E-12	6.66E-10	yes	down	0.08	0.29	0.19	0.07	0.26	2.34	2.57	4.78	2.24	1.01	0.178	2.588
TraesCS3D02G219600		-	0.155	-2.686224641	5.25E-12	6.87E-10	yes	down	0.85	1.07	0.48	0.86	0.51	5.99	5.43	9.71	4.66	2.41	0.754	5.64
TraesCS5B02G403300		-	0.198	-2.336184105	5.31E-12	6.93E-10	yes	down	0.46	0.43	0.39	0.5	0.19	2.33	1.75	3.22	2.37	1.44	0.394	2.222
TraesCS3D02G252900		-	0.148	-2.761016848	5.63E-12	7.34E-10	yes	down	0.22	0.35	0.25	0.15	0.18	1.03	2.71	2.94	1.75	0.95	0.23	1.876
TraesCS3B02G304900		-	0.191	-2.38617587	5.72E-12	7.45E-10	yes	down	3.42	4.03	3.52	3.63	2.45	17.96	21.33	40.14	12.27	12.99	3.41	20.938
TraesCS4D02G180500		-	0.337	-1.567331661	5.95E-12	7.72E-10	yes	down	1.07	2.21	1.69	2.07	1.61	6.17	4.75	6.8	4.7	5.1	1.73	5.504
TraesCS5A02G375800		-	0.223	-2.167591321	5.99E-12	7.76E-10	yes	down	0.59	1.02	0.45	0.83	0.76	3.25	4.03	5.99	2.94	2.51	0.73	3.744
TraesCS2A02G187500		-	0.391	-1.355356685	6.05E-12	7.83E-10	yes	down	5.57	9.27	6.4	6.41	7.8	19.96	20.79	23.58	20.78	15.81	7.09	20.184
TraesCS2A02G479000		Phosphatidylinositol 4-phosphate 5-kinase [Source:UniProtKB/TrEMBL;Acc:W5ATW4]	0.168	-2.57336152	6.68E-12	8.60E-10	yes	down	0.74	0.58	0.32	0.65	0.57	3.7	3.62	7.1	2.77	2.14	0.572	3.866
TraesCS5D02G113100		-	3.809	1.929504933	6.97E-12	8.96E-10	yes	up	21.44	15.48	30.19	29.48	25.43	7.19	9.51	4.69	5.23	9.56	24.404	7.236
TraesCS3A02G132300		-	0.053	-4.235202215	7.29E-12	9.36E-10	yes	down	0.15	0.17	0.11	0.34	0.11	5.92	1.79	4.47	4.92	0.97	0.176	3.614
TraesCS5B02G088800		CASP-like protein [Source:UniProtKB/TrEMBL;Acc:W5FPM2]	0.128	-2.961532594	7.52E-12	9.63E-10	yes	down	0.82	0.38	0.49	1.64	0.85	8.27	9.17	9.3	6.36	3	0.836	7.22
TraesCS2B02G046500		ATP sulfurylase 2 [Source:Projected from Arabidopsis thaliana (AT1G19920) UniProtKB/Swiss-Prot;Acc:Q43870]	17.281	4.111149721	7.57E-12	9.67E-10	yes	up	4	1.23	1.86	3.81	4.38	0.01	0.36	0.16	0.19	0.28	3.056	0.2
TraesCS2A02G147500		-	0.309	-1.696412025	7.64E-12	9.75E-10	yes	down	54.43	91.01	51.97	72.33	43.71	186.44	226.15	247.71	270.24	198.68	62.69	225.844
TraesCS7B02G206400		-	0.373	-1.424435352	7.67E-12	9.76E-10	yes	down	5.09	5.8	3.85	5.54	3.44	13.81	16.17	18.47	13.14	11.64	4.744	14.646
TraesCS2D02G139100		-	15.632	3.966411501	7.72E-12	9.80E-10	yes	up	56.87	8.65	16.96	17.01	21.77	0.51	3.44	1.58	1.23	2.68	24.252	1.888
TraesCS1D02G165100		Folylpolyglutamate synthase [Source:UniProtKB/TrEMBL;Acc:A0A341PSQ3]	4.045	2.016298065	7.73E-12	9.80E-10	yes	up	4.91	2.79	3.29	6.38	3.62	0.79	1.61	1.16	0.83	1.23	4.198	1.124
TraesCS1D02G219400		-	0.129	-2.95659863	7.77E-12	9.82E-10	yes	down	0.75	0.52	0.36	0.63	0.87	5.53	5	8.3	2.4	2.79	0.626	4.804
TraesCS5D02G065900		-	0.097	-3.366254432	7.78E-12	9.82E-10	yes	down	0.16	0.1	0.07	0.14	0.22	1.38	1.8	3.81	0.99	1.04	0.138	1.804
TraesCS2B02G521600		Adenosylhomocysteinase [Source:UniProtKB/TrEMBL;Acc:W5B7Z6]	7.173	2.842628552	7.80E-12	9.84E-10	yes	up	119.72	67.37	175.68	165.11	338.28	36.88	23.98	19.31	24.65	31.48	173.232	27.26
TraesCS3B02G292900		-	4.071	2.025206187	7.86E-12	9.89E-10	yes	up	11.86	8.6	12.77	12.74	7.92	2.39	4.48	2.06	2.01	4.09	10.778	3.006
TraesCS1A02G201600		-	2.348	1.231572309	7.91E-12	9.93E-10	yes	up	26.37	26.06	27.51	37.44	24.51	13.14	14.28	12.53	11.57	17.42	28.378	13.788
TraesCS7A02G285000		-	2.981	1.575964305	8.15E-12	1.02E-09	yes	up	12.93	10.74	18.64	16.89	12.49	4.85	6.77	5.35	3.66	6.6	14.338	5.446
TraesCS3D02G276400		-	2.951	1.561307482	8.31E-12	1.04E-09	yes	up	10.2	7.62	12.77	15.66	9.64	3.86	5.45	3.7	3.42	4.78	11.178	4.242
TraesCS3D02G020000		Protein-lysine N-methyltransferase [Source:UniProtKB/TrEMBL;Acc:I0JTW7]	0.413	-1.274737452	8.34E-12	1.04E-09	yes	down	7.92	11.31	9.04	9.53	10.1	26.24	25.8	31.04	28.13	19.35	9.58	26.112
TraesCS3B02G473300		Ubiquitin-conjugating enzyme 27 [Source:Projected from Arabidopsis thaliana (AT5G50870) UniProtKB/TrEMBL;Acc:F4KAG5]	2.668	1.41569114	8.43E-12	1.05E-09	yes	up	17.7	10.94	18.81	19.4	14.38	5.95	7.28	7.16	6.37	7.45	16.246	6.842
TraesCS6B02G092000		-	193.742	7.597994801	8.46E-12	1.05E-09	yes	up	10.38	0.07	27.1	9.95	32.8	0.05	0.16	0.03	0	0.24	16.06	0.096
TraesCS2A02G067000		Ribulose bisphosphate carboxylase small chain [Source:UniProtKB/TrEMBL;Acc:A0A1D5TMY7]	39.449	5.301916441	8.52E-12	1.06E-09	yes	up	69.18	6.16	82.03	48.76	102.22	0.48	2.35	0.67	0.53	4.68	61.67	1.742
TraesCS1B02G451900		-	57.507	5.845669522	8.63E-12	1.07E-09	yes	up	33.69	3.13	37.81	51.05	43.81	0.07	1.68	0.13	0.09	1.32	33.898	0.658
TraesCS4D02G061900		-	3.289	1.717632798	8.64E-12	1.07E-09	yes	up	14.58	18.14	20.03	16.14	22.49	5.63	8.49	4.68	8.34	4.98	18.276	6.424
TraesCS4A02G192500		-	2.291	1.19620556	8.67E-12	1.07E-09	yes	up	10.09	9.1	11.64	11.58	12.1	4.43	7.52	4.69	5.34	5.14	10.902	5.424
TraesCS7B02G065400		-	0.149	-2.75070355	8.69E-12	1.07E-09	yes	down	0.8	0.56	0.22	0.6	0.45	4.46	3.6	6.87	2.64	2.55	0.526	4.024
TraesCS2B02G456900		-	0.107	-3.228032152	9.08E-12	1.12E-09	yes	down	0.3	0.31	0.21	0.28	0.18	4.13	2.14	4.53	1.42	1.31	0.256	2.706
TraesCS7A02G383300		-	0.244	-2.036148085	9.31E-12	1.14E-09	yes	down	2.53	5.14	2.36	2.37	3.77	13.27	14.28	16.2	18.3	12.93	3.234	14.996
TraesCS6A02G370600		-	0.366	-1.451166279	9.35E-12	1.15E-09	yes	down	6.97	6.53	3.52	5.92	4.47	18.67	22.95	23.72	18.86	16.06	5.482	20.052
TraesCS1B02G213600		-	0.271	-1.88551345	9.47E-12	1.16E-09	yes	down	1.45	1.98	1.13	1.32	1.21	8.96	6.64	5.41	5.31	3.74	1.418	6.012
TraesCS5B02G105700		-	4.269	2.093847754	9.81E-12	1.20E-09	yes	up	23.34	10.61	27.83	23.32	26.53	5.61	8.36	5.56	3.7	6.61	22.326	5.968
TraesCS2B02G131600		E3 ubiquitin-protein ligase BAH1 [Source:Projected from Arabidopsis thaliana (AT1G02860) UniProtKB/Swiss-Prot;Acc:Q9SRX9]	0.065	-3.954144104	9.93E-12	1.21E-09	yes	down	0.35	0.4	0.06	0.33	0.41	3.72	4.11	10.16	7.29	1.66	0.31	5.388
TraesCS3D02G255000		-	15.907	3.991594158	1.00E-11	1.22E-09	yes	up	3.88	2.94	4.05	6.7	3.04	0	0.85	0.24	0.05	0.29	4.122	0.286
TraesCS3B02G311200		Profilin [Source:UniProtKB/TrEMBL;Acc:A0A077RUP0]	0.088	-3.50912433	1.01E-11	1.22E-09	yes	down	0.3	0.4	0.64	0.32	0.9	8.86	6.21	15.37	5.25	1.92	0.512	7.522
TraesCS4A02G397000		-	0.102	-3.289476664	1.01E-11	1.22E-09	yes	down	0.12	0.24	0.16	0.27	0.33	2.09	2	4.45	2.68	0.98	0.224	2.44
TraesCS5B02G145900		Non-specific lipid-transfer protein [Source:UniProtKB/TrEMBL;Acc:A0A341VIM2]	0.193	-2.372653494	1.01E-11	1.22E-09	yes	down	186.29	175.93	113.6	214.56	58.47	851.58	844.69	1025.96	1193.19	549.11	149.77	892.906
TraesCS7B02G106900		-	0.226	-2.142975238	1.02E-11	1.23E-09	yes	down	2.04	1.12	1.51	1.63	1.4	9.65	6.17	12.31	5.86	4.74	1.54	7.746
TraesCS3D02G142200		-	0.141	-2.827614146	1.04E-11	1.25E-09	yes	down	3.27	2.49	4.06	4.51	3.23	23.43	34.51	44.05	27.39	7.68	3.512	27.412
TraesCS6B02G317400		Acetolactate synthase [Source:UniProtKB/TrEMBL;Acc:A0A341XBA5]	3.098	1.631138315	1.05E-11	1.26E-09	yes	up	12.58	17.9	21.35	18.43	12.34	5.27	7.37	6.47	4.04	7.1	16.52	6.05
TraesCS7D02G124900		Serine/threonine-protein kinase [Source:UniProtKB/TrEMBL;Acc:A0A1D6D5Y2]	0.115	-3.12308385	1.07E-11	1.28E-09	yes	down	0.26	0.15	0.12	0.13	0.22	0.81	2.51	3.09	1.19	1.3	0.176	1.78
TraesCS7D02G251000		-	0.136	-2.87466691	1.07E-11	1.28E-09	yes	down	4.98	4.12	3.92	4.19	8.11	51.61	44.74	75.9	24.84	16.22	5.064	42.662
TraesCS4A02G442800		Glycosyltransferase [Source:UniProtKB/TrEMBL;Acc:W5DSG0]	128.018	7.000204042	1.10E-11	1.31E-09	yes	up	17.96	0.23	23.45	3.56	11.37	0	0.3	0.1	0.11	0.02	11.314	0.106
TraesCS3B02G400100		-	7.852	2.973123157	1.11E-11	1.33E-09	yes	up	66.8	15.66	57.77	22.46	63.72	7.47	9.14	6.47	5.54	4.83	45.282	6.69
TraesCS5A02G191700		-	0.015	-6.040582689	1.12E-11	1.34E-09	yes	down	0.04	0.14	0.2	0	0.26	17.22	3.73	4.45	26.25	1.14	0.128	10.558
TraesCS5A02G215300		-	0.414	-1.272523338	1.12E-11	1.34E-09	yes	down	4.96	4.12	2.97	5.33	4.64	13.14	14.25	13.84	11.49	9.56	4.404	12.456
TraesCS5D02G080700		Calcium-transporting ATPase [Source:UniProtKB/TrEMBL;Acc:W5G3C0]	2.261	1.176798783	1.14E-11	1.35E-09	yes	up	8.11	12	8.53	8.59	8.21	4.69	4.71	4.66	3.96	4.86	9.088	4.576
TraesCS2B02G329600		-	13.569	3.762235786	1.17E-11	1.38E-09	yes	up	101.16	20	103.59	109.58	79.04	3.76	13.76	4.66	2.24	11.7	82.674	7.224
TraesCS4D02G275700		-	0.081	-3.631195567	1.18E-11	1.39E-09	yes	down	0.1	0.2	0.06	0.19	0.17	1.86	1.41	3.65	2.13	0.66	0.144	1.942
TraesCS5B02G270200		NAD(P)-binding domain containing protein [Source: Projected from Oryza sativa (Os10g0100300)]	68.271	6.09319618	1.18E-11	1.39E-09	yes	up	73.47	0.81	51.37	35.98	81.53	0.4	1.62	0.27	0.15	1.72	48.632	0.832
TraesCS7A02G009100		-	42.262	5.401290675	1.19E-11	1.40E-09	yes	up	14.24	0.37	8.93	6.01	5.6	0.62	0.15	0.05	0.08	0.36	7.03	0.252
TraesCS7D02G148000		Two-component response regulator [Source:UniProtKB/TrEMBL;Acc:A0A1D6D442]	4.89	2.289755892	1.20E-11	1.40E-09	yes	up	1.14	0.71	0.8	0.91	1.05	0.24	0.19	0.14	0.28	0.21	0.922	0.212
TraesCS2D02G409500		-	0.028	-5.136643418	1.24E-11	1.45E-09	yes	down	0.05	0.15	0.02	0.06	0.04	0.81	6.44	6.48	8.59	0.6	0.064	4.584
TraesCS2D02G311100		-	6.234	2.640047405	1.29E-11	1.50E-09	yes	up	62.9	24.51	66.11	79.73	34.48	6.37	12.91	10.88	5.17	12.76	53.546	9.618
TraesCS5A02G264800		-	0.199	-2.327130435	1.29E-11	1.51E-09	yes	down	1.08	1.21	1.14	1.33	1.08	5.94	6.27	10.3	7.57	2.64	1.168	6.544
TraesCS2B02G189000		Endoplasmic reticulum (ER) membrane protein, Early tapetum development and meiosi [Source: Projected from Oryza sativa (Os07g0622900)]	0.452	-1.144680556	1.42E-11	1.65E-09	yes	down	4.94	6.57	5.5	6.81	5.81	16.89	17.4	11.62	13.86	13.33	5.926	14.62
TraesCS4A02G036500		-	5.538	2.469475312	1.42E-11	1.65E-09	yes	up	16.43	5.23	14.73	19.86	13.44	2.11	4.01	2.42	2	3.59	13.938	2.826
TraesCS6B02G445200		-	0.049	-4.351399806	1.50E-11	1.73E-09	yes	down	0.07	0.29	0	0.17	0.21	5.32	2.42	4.98	4.48	2.6	0.148	3.96
TraesCS5D02G324400		-	0.118	-3.089155474	1.50E-11	1.74E-09	yes	down	0.2	0.28	0.13	0.15	0.38	2.94	2.29	3.12	1.92	0.84	0.228	2.222
TraesCS2D02G125700		-	0.013	-6.22931187	1.52E-11	1.75E-09	yes	down	0	0.15	0.03	0	0	1.35	3.32	5.57	2.37	0.96	0.036	2.714
TraesCS4B02G256500		-	0.136	-2.87884452	1.54E-11	1.77E-09	yes	down	0.31	0.21	0.26	0.41	0.46	2.31	1.99	3.43	2.33	0.65	0.33	2.142
TraesCS5D02G326500		-	3.618	1.855207284	1.55E-11	1.78E-09	yes	up	19.07	16.18	26.64	32.96	21.82	6.19	9.18	5.93	5.33	8.29	23.334	6.984
TraesCS3A02G351800		-	4.09	2.031966451	1.60E-11	1.83E-09	yes	up	91.33	34.65	84.49	105.57	76.76	22.05	23.7	20.81	14.33	25.99	78.56	21.376
TraesCS5B02G328600		-	8.521	3.091089786	1.61E-11	1.84E-09	yes	up	2.14	0.9	1.72	3.34	1.34	0.12	0.37	0.27	0.12	0.35	1.888	0.246
TraesCS3A02G201100		V-type proton ATPase subunit F [Source:UniProtKB/TrEMBL;Acc:B2B9T8]	0.427	-1.229013758	1.66E-11	1.90E-09	yes	down	73.98	79.68	60.32	96.33	94.1	245.22	209.52	268.57	227.11	169.25	80.882	223.934
ENSRNA050021252	SSU_rRNA_eukarya	Eukaryotic small subunit ribosomal RNA	0.078	-3.686746506	1.69E-11	1.93E-09	yes	down	4.33	4.26	3.19	3.2	0.33	43.74	38.15	78.97	23.81	32.39	3.062	43.412
TraesCS6B02G461300		-	0.067	-3.890622415	1.74E-11	1.97E-09	yes	down	1.28	1.78	0.46	0.53	1.08	15.99	18.56	35.89	14.1	3.46	1.026	17.6
TraesCS4B02G273400		-	0.251	-1.995506911	1.74E-11	1.97E-09	yes	down	1.86	1.37	0.95	3.03	1.99	8.14	8.22	11.03	6.96	5.5	1.84	7.97
TraesCS5D02G029200		-	0.152	-2.721660747	1.76E-11	2.00E-09	yes	down	0.26	0.91	0.21	0.3	0.15	2.87	5.84	3.58	4.79	2.42	0.366	3.9
TraesCS4B02G117700		-	2.606	1.381870502	1.77E-11	2.00E-09	yes	up	22.15	18.16	19.81	22.24	18.18	8.17	8.93	5.77	9.7	10.31	20.108	8.576
TraesCS4B02G119900		-	0.287	-1.801964764	1.78E-11	2.01E-09	yes	down	1.36	1.53	0.84	2.13	1.46	5.54	7.65	5.78	4.83	4.03	1.464	5.566
TraesCS4A02G229600		-	0.059	-4.073120051	1.79E-11	2.02E-09	yes	down	0.92	2.53	0.6	1.04	0.63	8.89	25.54	35.74	33.47	4.89	1.144	21.706
TraesCS1D02G426500		-	0.227	-2.141243703	1.80E-11	2.02E-09	yes	down	421.35	274.51	325.51	249.03	376.4	1492.85	1041.21	2481.32	1104.11	657.73	329.36	1355.444
TraesCS5A02G547700		-	64.47	6.010566816	1.86E-11	2.09E-09	yes	up	7.04	0.07	2.78	3.65	11.08	0.12	0.11	0.06	0.07	0.1	4.924	0.092
TraesCS6D02G098200		-	0.081	-3.623981934	1.90E-11	2.13E-09	yes	down	0.44	1.04	0.27	0.39	0.36	5.88	5.76	13.19	8.06	1.97	0.5	6.972
TraesCS1A02G118900		-	0.079	-3.657242259	1.96E-11	2.19E-09	yes	down	0.08	0.53	0.06	0.27	0.21	3.38	2.37	5.03	3.14	2.01	0.23	3.186
TraesCS6D02G294900		-	0.111	-3.174458283	2.00E-11	2.23E-09	yes	down	0.12	0.17	0.05	0.28	0.09	1.5	0.99	2.22	1.25	1.12	0.142	1.416
TraesCS2B02G010500		-	0.061	-4.043481733	2.05E-11	2.28E-09	yes	down	0.1	2.71	1.2	0.9	1.56	25.16	21.84	24.83	36.3	11.77	1.294	23.98
TraesCS2D02G053000		-	0.131	-2.930193462	2.05E-11	2.28E-09	yes	down	0.48	1.13	1.15	0.54	0.8	11.96	2.22	11.27	6.87	2.3	0.82	6.924
TraesCS2B02G301600		-	36.537	5.191266893	2.10E-11	2.33E-09	yes	up	4.57	0.57	7.7	1.48	6.97	0.2	0.11	0.03	0.08	0.36	4.258	0.156
TraesCS5A02G205600		-	27.365	4.774254954	2.12E-11	2.35E-09	yes	up	17.15	0.66	36.58	10.97	14.46	0.54	0.5	0.79	0.83	0.64	15.964	0.66
TraesCS4D02G120500		-	4.326	2.113166015	2.14E-11	2.36E-09	yes	up	1.01	0.79	1.15	1.35	1.31	0.23	0.38	0.17	0.32	0.33	1.122	0.286
TraesCS6A02G134700		-	8.001	3.000196869	2.17E-11	2.40E-09	yes	up	26.3	9.05	24.8	25.59	17.88	2.13	4.04	1.31	1.8	5.29	20.724	2.914
TraesCS1B02G224300		Trehalose 6-phosphate phosphatase [Source:UniProtKB/TrEMBL;Acc:A0A341P328]	0.121	-3.041250398	2.18E-11	2.40E-09	yes	down	0.63	0.83	0.4	0.8	1.14	5.61	8.1	13.64	4.1	2.96	0.76	6.882
TraesCS5D02G169900		Ribulose bisphosphate carboxylase small chain [Source:UniProtKB/TrEMBL;Acc:W5F0E6]	74.667	6.2224042	2.25E-11	2.48E-09	yes	up	4605.23	47.52	5480.93	2867.15	6663.65	11.55	153.62	20.32	18.89	98.09	3932.896	60.494
TraesCS6D02G014500		rRNA N-glycosidase [Source:UniProtKB/TrEMBL;Acc:A0A1D6BD02]	0.051	-4.294822655	2.25E-11	2.48E-09	yes	down	0.08	0.18	0.04	0.05	0.09	1.04	1.8	4.39	1.82	0.7	0.088	1.95
TraesCS6B02G371800		-	0.382	-1.38775914	2.30E-11	2.52E-09	yes	down	15.19	13.56	13.87	15.13	8.46	34.78	42.27	51.94	39.39	29.24	13.242	39.524
TraesCS2A02G550900		-	2.219	1.150195458	2.32E-11	2.53E-09	yes	up	8.5	11.31	7.79	8.09	6.66	5.84	4.53	3.01	4.62	4.34	8.47	4.468
TraesCS3A02G220400		UBP1-associated protein 2C [Source:Projected from Arabidopsis thaliana (AT3G15010) UniProtKB/Swiss-Prot;Acc:Q9LKA4]	2.337	1.224785666	2.34E-11	2.56E-09	yes	up	5.02	5.69	8.05	7.51	7.33	3.23	3.47	2.77	3.21	3.12	6.72	3.16
TraesCS3A02G231000		-	5.431	2.441272387	2.36E-11	2.57E-09	yes	up	9.28	6.66	6.3	11.48	5.03	1	2.09	0.86	2.09	1.77	7.75	1.562
TraesCS4B02G392600		Folylpolyglutamate synthase [Source:UniProtKB/TrEMBL;Acc:A0A341ULE8]	2.63	1.394987205	2.44E-11	2.66E-09	yes	up	8.39	7.31	7.75	10.23	6.61	3.57	2.41	3.69	2.79	3.97	8.058	3.286
TraesCS2A02G205400		-	4.993	2.319877236	2.48E-11	2.69E-09	yes	up	9.32	6.3	11.3	13.5	12.57	2.11	2.2	1.09	2.97	3.35	10.598	2.344
TraesCS3A02G354000		-	0.112	-3.162492478	2.52E-11	2.73E-09	yes	down	0.39	0.61	0.29	0.21	0.44	3.15	5.2	6.3	4.02	1.29	0.388	3.992
TraesCS5D02G407700		-	0.143	-2.802745142	2.52E-11	2.73E-09	yes	down	0.17	0.42	0.26	0.19	0.13	1.8	1.25	2.95	2.18	1.17	0.234	1.87
TraesCS2D02G253900		-	0.083	-3.585420029	2.54E-11	2.75E-09	yes	down	3.4	5.72	2.4	9.06	5.59	26.99	47.04	29.32	68.44	153	5.234	64.958
TraesCS1A02G057200		Glutamyl-tRNA reductase [Source:UniProtKB/TrEMBL;Acc:A0A1D5S176]	15.375	3.942556233	2.55E-11	2.76E-09	yes	up	77.74	14.93	69.77	21.4	84.02	1.51	4.35	6.55	2.05	5.9	53.572	4.072
TraesCS7B02G199700		-	3.015	1.592076765	2.56E-11	2.76E-09	yes	up	20.18	18.99	28.18	28.83	18.12	6.39	7.98	8.8	7.56	11.56	22.86	8.458
TraesCS4B02G152800		Glutathione peroxidase [Source:UniProtKB/TrEMBL;Acc:A0A1D5XR80]	0.355	-1.494924909	2.60E-11	2.80E-09	yes	down	56.71	94.63	62.6	82.84	56.82	237.89	180.39	286.04	193.81	208.16	70.72	221.258
TraesCS4A02G311000		-	5.991	2.582692058	2.62E-11	2.82E-09	yes	up	5.66	3.72	1.54	3.38	3.8	0.6	0.65	0.63	0.9	0.6	3.62	0.676
TraesCS3B02G179800		-	2.305	1.204914197	2.67E-11	2.86E-09	yes	up	10.67	10.53	12.85	12.04	8	5.75	5.83	4.81	5.59	4.4	10.818	5.276
TraesCS6A02G275600		-	0.254	-1.979838559	2.67E-11	2.86E-09	yes	down	1.36	1.78	1.55	2.74	2.14	8.33	11.47	11.8	5.66	5.38	1.914	8.528
TraesCS3B02G238100		-	0.22	-2.181615081	2.69E-11	2.88E-09	yes	down	0.27	0.36	0.58	1.36	0.59	3.26	7.49	4.24	3.5	2.83	0.632	4.264
TraesCS5B02G439100		Pentatricopeptide repeat-containing protein At2g02980, chloroplastic [Source:Projected from Arabidopsis thaliana (AT2G02980) UniProtKB/Swiss-Prot;Acc:Q8LK93]	3.865	1.950439048	2.76E-11	2.94E-09	yes	up	3.1	2.1	3.15	5.52	3.4	0.8	0.84	1.3	1.01	1.01	3.454	0.992
TraesCS2D02G253200		-	46.845	5.549829898	2.78E-11	2.96E-09	yes	up	836.19	16.75	1015.22	336.16	1020.18	5.14	28.19	10.4	4.63	29.78	644.9	15.628
TraesCS6D02G226000		-	0.46	-1.121634086	2.82E-11	3.00E-09	yes	down	9.2	8.1	6.56	8.13	7.37	19.87	21.34	19.71	22.4	15.21	7.872	19.706
TraesCS6A02G333600		bZIP transcription factor, Regulation of ABA signaling and biosynthesis, Drought resistanc [Source: Projected from Oryza sativa (Os02g0766700)]	0.26	-1.940852578	2.84E-11	3.02E-09	yes	down	2.28	4.27	5.09	2.97	2.8	12.56	15.01	20.75	15.5	13.13	3.482	15.39
TraesCS4A02G273100		-	2.293	1.197436767	2.85E-11	3.02E-09	yes	up	8.71	7.74	9.61	9.83	12.13	4.01	5.36	4.72	4.44	5.15	9.604	4.736
TraesCS3B02G191100		-	20.894	4.384985469	2.85E-11	3.02E-09	yes	up	31.49	1.33	26.79	9.51	23.63	1.28	1.27	0.96	1.3	0.54	18.55	1.07
TraesCS1D02G148500		Tyrosine--tRNA ligase [Source:UniProtKB/TrEMBL;Acc:A0A341PIR4]	4.83	2.272071508	2.88E-11	3.04E-09	yes	up	7.39	2.71	7.98	7.93	8	1.44	2.1	1.22	1.2	2.01	6.802	1.594
TraesCS6A02G046900		Protein LOW PSII ACCUMULATION 3, chloroplastic [Source:Projected from Arabidopsis thaliana (AT1G73060) UniProtKB/Swiss-Prot;Acc:Q8H0W0]	4.038	2.013778864	2.89E-11	3.05E-09	yes	up	8.03	10.61	13.42	12.47	6.76	3.37	2.37	1.8	2.6	3.96	10.258	2.82
TraesCS2D02G283500		-	0.095	-3.394200192	2.92E-11	3.07E-09	yes	down	27.43	57.26	6.16	16.62	27.41	190.13	248.96	443.65	283.43	156.06	26.976	264.446
TraesCS6B02G154900		-	0.197	-2.344435894	2.95E-11	3.09E-09	yes	down	1.46	0.52	0.79	0.56	1.6	6.51	8.68	8.9	2.53	6.3	0.986	6.584
TraesCS5B02G054000		LOL2 [Source:UniProtKB/TrEMBL;Acc:J7I7H7]	0.424	-1.236677919	3.03E-11	3.18E-09	yes	down	13.8	17.32	12.56	11.56	11.47	38.66	34.91	42.87	35.11	29.79	13.342	36.268
TraesCS7D02G419400		Xyloglucan endotransglucosylase/hydrolase [Source:UniProtKB/TrEMBL;Acc:A0A1D6CP85]	39.084	5.288495135	3.13E-11	3.28E-09	yes	up	42.66	1.04	82.09	83.9	33.48	1.13	2.99	0.88	0.4	1.35	48.634	1.35
TraesCS5D02G159900		-	3.292	1.718992914	3.23E-11	3.37E-09	yes	up	3.4	1.51	2.75	3.54	2.61	1.04	1.03	0.94	0.93	0.7	2.762	0.928
TraesCS1A02G416200		-	0.11	-3.190865166	3.24E-11	3.37E-09	yes	down	1.26	0.73	0.67	0.66	0.85	7.92	8.6	17.48	5.25	2.55	0.834	8.36
TraesCS4D02G083900		-	4.15	2.053284733	3.24E-11	3.37E-09	yes	up	6.59	3.04	8.16	8.21	7.08	1.62	2.23	1.46	1.39	2.28	6.616	1.796
TraesCS4D02G309300		-	191.501	7.581205685	3.28E-11	3.41E-09	yes	up	84.59	0.42	82.74	58.58	86.79	0.09	1.27	0.06	0	0.37	62.624	0.358
TraesCS6B02G336400		-	7.248	2.857618882	3.32E-11	3.44E-09	yes	up	22.83	12.24	21.92	22.25	19.34	1.42	4.63	1.86	2.46	6.66	19.716	3.406
TraesCS3D02G439200		Potassium transporter [Source:UniProtKB/TrEMBL;Acc:A0A341T7N7]	0.141	-2.82351471	3.34E-11	3.46E-09	yes	down	6.74	5.34	3.97	4.19	8.77	49.71	46.36	87.53	38.26	16.83	5.802	47.738
TraesCS5A02G316600		-	93.187	6.54205618	3.35E-11	3.46E-09	yes	up	2.96	0.16	3.99	2.22	4.25	0.12	0	0.03	0	0.02	2.716	0.034
TraesCS1B02G256100		-	0.077	-3.691428256	3.36E-11	3.47E-09	yes	down	0.04	0.15	0.07	0.17	0.03	1.27	0.94	1.39	2.2	0.69	0.092	1.298
TraesCS1D02G116600		-	6.74	2.75284675	3.46E-11	3.57E-09	yes	up	46.78	24.58	52.7	62.1	39.44	4.6	10.74	3.72	5.03	13.41	45.12	7.5
TraesCS7D02G008700		Sucrose:sucrose 1-fructosyltransferase [Source:UniProtKB/TrEMBL;Acc:Q8W430]	49.589	5.631942244	3.47E-11	3.58E-09	yes	up	13.8	0.22	5.47	5.79	6.04	0.37	0.12	0.02	0.11	0.09	6.264	0.142
TraesCS1B02G191200		Glutamyl-tRNA reductase [Source:UniProtKB/TrEMBL;Acc:A0A1D5S7J1]	3.565	1.833944897	3.49E-11	3.58E-09	yes	up	142.44	97.52	142.59	108.73	171.24	43.38	35.21	38.88	32.02	63.15	132.504	42.528
TraesCS5A02G136100		-	0.429	-1.220479274	3.61E-11	3.71E-09	yes	down	6.76	7.48	5.04	7.55	8.11	26.27	24.08	23.38	22.28	18.84	6.988	22.97
TraesCS6B02G115200		Probable sodium/metabolite cotransporter BASS3, chloroplastic [Source:Projected from Arabidopsis thaliana (AT3G25410) UniProtKB/Swiss-Prot;Acc:Q8RXE8]	7.325	2.872775485	3.62E-11	3.71E-09	yes	up	35.7	6.4	22.25	24.9	29.12	2.57	5.9	3.17	2.47	4.59	23.674	3.74
TraesCS4D02G180800		Hexosyltransferase [Source:UniProtKB/TrEMBL;Acc:A0A1D5XYD6]	0.082	-3.605171717	3.63E-11	3.71E-09	yes	down	0.74	5.26	4.67	1.73	1.37	41.69	24.06	50.78	23.3	47.74	2.754	37.514
TraesCS3A02G119100		Syntaxin of plants 32 [Source:Projected from Arabidopsis thaliana (AT3G24350) UniProtKB/TrEMBL;Acc:F4J6K6]	0.491	-1.024769678	3.73E-11	3.81E-09	yes	down	7.83	10.9	8.43	8.81	9.89	21.54	20.64	23.78	19.79	19.39	9.172	21.028
TraesCS2A02G520300		Glutamyl-tRNA(Gln) amidotransferase subunit A, chloroplastic/mitochondrial [Source:UniProtKB/TrEMBL;Acc:A0A1D5TCT8]	3.301	1.722958783	3.77E-11	3.84E-09	yes	up	11.99	10.21	11.35	16.86	10.99	3.36	5.31	4.08	2.41	5.8	12.28	4.192
TraesCS6B02G294200		Pentatricopeptide repeat-containing protein At1g31920 [Source:Projected from Arabidopsis thaliana (AT1G31920) UniProtKB/Swiss-Prot;Acc:Q9C6T2]	4.26	2.090874506	3.78E-11	3.85E-09	yes	up	5.3	2.87	5.05	6.9	4.28	0.69	2.07	1.23	1.23	1.28	4.88	1.3
TraesCS2A02G537700		-	0.212	-2.239742296	3.86E-11	3.92E-09	yes	down	0.59	0.75	0.81	0.83	1.32	6.73	2.48	3.92	3.67	1.97	0.86	3.754
TraesCS7B02G157800		Moco containing protein (Moco containing protein(OsMCP)) [Source: Projected from Oryza sativa (Os08g0530400)]	3.04	1.603958429	3.87E-11	3.92E-09	yes	up	63.17	50.02	70.14	81.62	49.73	20.56	24.4	15.24	21.46	32.12	62.936	22.756
TraesCS4B02G332700		-	0.221	-2.178531449	3.87E-11	3.92E-09	yes	down	5.4	9.92	16.01	9.62	6.65	52.22	50.15	65.89	38.4	34.09	9.52	48.15
TraesCS2B02G094000		-	0.117	-3.099218972	3.87E-11	3.92E-09	yes	down	0.33	0.26	0.09	0.38	0.37	1.9	3.68	4.6	2.16	1.42	0.286	2.752
TraesCS1A02G083300		-	0.189	-2.403509685	3.89E-11	3.93E-09	yes	down	2.92	2	4.04	4.52	3.4	21.14	19.4	35.42	14.91	9.46	3.376	20.066
TraesCS1D02G217200		-	4.815	2.267484778	3.92E-11	3.95E-09	yes	up	15.58	5.87	11.94	17.08	13.93	1.93	4.94	2.87	2.14	3.33	12.88	3.042
TraesCS7D02G517100		-	4.221	2.077570832	3.95E-11	3.98E-09	yes	up	1.68	1.13	2.59	2.18	1.9	0.36	0.47	0.56	0.6	0.52	1.896	0.502
TraesCS7D02G293100		-	4.979	2.315825026	4.08E-11	4.10E-09	yes	up	176.07	84.3	216.43	173.87	145.72	30.84	38.9	24.32	24.31	57.59	159.278	35.192
TraesCS5B02G407400		-	56.116	5.810342293	4.08E-11	4.10E-09	yes	up	255.31	3.07	293.19	157.74	346.77	2.05	8.41	1.4	1.1	8.26	211.216	4.244
TraesCS6B02G267100		-	0.114	-3.130667814	4.12E-11	4.13E-09	yes	down	0.85	2.29	1.05	1.37	0.69	11.44	14.1	19.43	13.46	3.49	1.25	12.384
TraesCS7B02G455000		Cytokinin dehydrogenase 7 [Source:Projected from Arabidopsis thaliana (AT5G21482) UniProtKB/Swiss-Prot;Acc:Q9FUJ1]	12.817	3.679955432	4.15E-11	4.15E-09	yes	up	11.49	2.63	8.69	13.69	7.93	0.97	1.24	0.12	0.68	1	8.886	0.802
TraesCS2B02G160100		-	0.03	-5.054729993	4.17E-11	4.16E-09	yes	down	0.08	0.31	0.42	1.4	0.52	40.74	9.69	11.09	59.04	2.68	0.546	24.648
TraesCS7A02G287900		Translation initiation factor IF-2, chloroplastic [Source:Projected from Arabidopsis thaliana (AT1G17220) UniProtKB/Swiss-Prot;Acc:Q9SHI1]	6.358	2.668539023	4.22E-11	4.21E-09	yes	up	18.07	17.85	25.5	31.21	10.97	1.95	4.94	3.23	1.99	6.21	20.72	3.664
TraesCS1A02G313300		Phosphoglycerate kinase [Source:UniProtKB/TrEMBL;Acc:A0A341NQQ5]	10.104	3.336903884	4.25E-11	4.23E-09	yes	up	435.96	117.51	583.02	377.96	424.34	28.18	46.64	21.39	26.06	86.95	387.758	41.844
TraesCS4D02G210600		-	0.272	-1.880318232	4.26E-11	4.23E-09	yes	down	2.1	2.48	2.47	4.2	2.68	12.7	11.14	17.04	10.04	6.24	2.786	11.432
TraesCS6B02G199800		-	137.378	7.102004941	4.28E-11	4.25E-09	yes	up	1.17	1.54	0.36	0.92	0.66	0	0	0	0	0	0.93	0
TraesCS4A02G401700		-	0.274	-1.868389806	4.31E-11	4.26E-09	yes	down	5.92	6.09	6.27	9.93	6.44	17.52	46.46	29.47	28.28	21.21	6.93	28.588
TraesCS4A02G111600		-	0.19	-2.392868003	4.42E-11	4.37E-09	yes	down	3.73	3.12	2.61	4.35	3.92	19.5	23.66	45.52	13.5	12.53	3.546	22.942
TraesCS3D02G235600		-	38.875	5.280767994	4.47E-11	4.41E-09	yes	up	7.19	0.16	4.6	2.95	7.65	0.09	0.15	0.06	0.19	0.17	4.51	0.132
TraesCS5B02G532400		-	37.251	5.219191625	4.48E-11	4.42E-09	yes	up	77.62	7.06	125.4	240.97	96.87	1.24	10.02	0.95	1.12	3.19	109.584	3.304
TraesCS3A02G068600		-	6.113	2.611882593	4.49E-11	4.42E-09	yes	up	2.24	1.42	1.01	2.55	2.37	0.18	0.58	0.37	0.4	0.27	1.918	0.36
TraesCS3A02G233600		-	141.451	7.144153845	4.50E-11	4.42E-09	yes	up	165.24	0	41.54	39.53	85.96	0.6	0.85	0.36	0.56	0.29	66.454	0.532
TraesCS6A02G289100		-	2.505	1.324600119	4.55E-11	4.47E-09	yes	up	21.53	19.55	31.08	25.62	23.07	11.98	10.13	9.71	8.97	13.14	24.17	10.786
TraesCS1D02G361800		-	25.288	4.660387814	4.59E-11	4.49E-09	yes	up	1.69	0.2	2.28	1.22	2.5	0.04	0.12	0.02	0.1	0.07	1.578	0.07
TraesCS6B02G066500		Autophagy protein 5 [Source:UniProtKB/TrEMBL;Acc:A0A1D6B0T3]	0.473	-1.078761687	4.61E-11	4.50E-09	yes	down	2.3	2.53	2.15	2.48	2.45	5.49	5.26	6.82	5.43	5.3	2.382	5.66
TraesCS5A02G153900		-	0.274	-1.867653779	4.66E-11	4.55E-09	yes	down	1.69	1.73	0.64	1.28	1.34	5.79	6.83	6.37	4.44	4.32	1.336	5.55
TraesCS2A02G357400		-	6.971	2.801277712	4.68E-11	4.56E-09	yes	up	2.25	1.4	2.56	3.05	1.2	0.54	0.28	0.46	0.11	0.31	2.092	0.34
TraesCS2D02G280500		Exocyst subunit Exo70 family protein [Source:UniProtKB/TrEMBL;Acc:A0A1D5UMH1]	0.282	-1.826106891	4.73E-11	4.60E-09	yes	down	0.64	1.04	1.67	1.66	1.23	4.59	5.85	5.41	5.35	3.73	1.248	4.986
TraesCS7D02G129700		Protein DETOXIFICATION [Source:UniProtKB/TrEMBL;Acc:A0A1D6CXT8]	2.87	1.520850084	4.81E-11	4.67E-09	yes	up	38.71	48.91	27.86	45.36	37.78	16.03	16.28	12.58	12.11	21.08	39.724	15.616
TraesCS4B02G162900		-	4.797	2.262138596	4.82E-11	4.67E-09	yes	up	19.68	7.04	15.05	18.8	14.58	2.62	4.49	2.85	2.42	5.28	15.03	3.532
TraesCS1B02G427700		-	0.296	-1.754829924	4.86E-11	4.70E-09	yes	down	8.57	16.72	7.06	16.98	10.78	49.54	45.51	48.05	44.07	38.03	12.022	45.04
TraesCS6A02G169100		-	41.577	5.377722378	4.87E-11	4.70E-09	yes	up	42.03	1.04	49.46	34.8	55.8	0.25	2.21	0.63	0.37	1.6	36.626	1.012
TraesCS3D02G110600		-	4.489	2.166352344	4.89E-11	4.71E-09	yes	up	2.64	1.25	2.05	2.99	2.18	0.48	0.82	0.4	0.4	0.73	2.222	0.566
TraesCS5B02G504900		-	5.612	2.48862578	4.90E-11	4.72E-09	yes	up	32.69	20.97	47.91	60.41	22.71	5.09	11.37	8.27	4.08	9.66	36.938	7.694
TraesCS7B02G134500		-	0.116	-3.105447691	4.91E-11	4.72E-09	yes	down	2.12	7.93	2.57	6.51	1.67	33.11	53.35	41.39	50.63	23.45	4.16	40.386
TraesCS3A02G153500		-	2.039	1.027969261	4.95E-11	4.75E-09	yes	up	66.5	55.95	64.48	69.77	52.16	38.65	34.13	28.29	30.68	39.04	61.772	34.158
TraesCS1A02G210400		Trehalose 6-phosphate phosphatase [Source:UniProtKB/TrEMBL;Acc:W4ZPX1]	0.236	-2.081899081	4.97E-11	4.76E-09	yes	down	0.54	0.81	0.61	0.68	1.11	2.81	5.54	4.76	3.22	2.5	0.75	3.766
TraesCS3D02G431500		-	52.891	5.724949991	5.06E-11	4.84E-09	yes	up	2.52	1	3.39	0.74	1.97	0.14	0	0	0.06	0	1.924	0.04
TraesCS5A02G093800		-	3.172	1.665474637	5.13E-11	4.90E-09	yes	up	6.03	5.26	6.39	10.09	9.56	1.89	3.15	2.79	2.9	2.42	7.466	2.63
TraesCS2A02G574000		Tubby-like F-box protein [Source:UniProtKB/TrEMBL;Acc:W5ARN0]	2.958	1.564476586	5.22E-11	4.98E-09	yes	up	4.15	4.83	3.38	2.79	3.98	1.32	1.84	1.21	1.53	1.49	3.826	1.478
TraesCS6A02G109700		-	0.105	-3.249372745	5.26E-11	5.01E-09	yes	down	0.8	0.55	0.42	0.57	0.73	5.15	6.98	12.6	7.23	1.45	0.614	6.682
TraesCS5D02G283300		-	3.542	1.824376436	5.27E-11	5.02E-09	yes	up	17.01	9.03	21.98	16.35	13.32	4.86	5.55	4.94	3.5	5.6	15.538	4.89
ENSRNA050021557	IsrR	Antisense RNA which regulates isiA expression	0.337	-1.570936333	5.34E-11	5.07E-09	yes	down	9.34	7.81	8.03	13.79	6.2	48.83	25.79	33.09	36.94	31.77	9.034	35.284
TraesCS4B02G337000		-	0.157	-2.675043432	5.38E-11	5.10E-09	yes	down	0.67	1.03	0.31	0.29	0.44	4.34	4.52	4.98	5.39	2.78	0.548	4.402
TraesCS6B02G275700		-	0.137	-2.863697031	5.38E-11	5.10E-09	yes	down	0.23	0.13	0.26	0.43	0.3	1.65	3.38	3.03	2.01	1.01	0.27	2.216
TraesCS4B02G043300		-	0.08	-3.635417569	5.65E-11	5.33E-09	yes	down	0.02	0.49	0.14	0.24	0.28	3.46	3.2	5.83	2.34	1.61	0.234	3.288
TraesCS4D02G263000		-	6.726	2.749664717	5.98E-11	5.64E-09	yes	up	8.43	2.83	11.31	9.33	7.31	1.95	1.23	0.57	1.29	1.48	7.842	1.304
TraesCS1B02G141500		-	0.068	-3.886337089	6.09E-11	5.73E-09	yes	down	0.16	0.59	0.08	0	0.18	2.65	3.23	4.58	3.53	2.67	0.202	3.332
TraesCS1A02G403300		Chlorophyll a-b binding protein, chloroplastic [Source:UniProtKB/TrEMBL;Acc:A0A1D5RS51]	10.91	3.447516495	6.20E-11	5.83E-09	yes	up	2191.48	249.95	2106.29	987.32	1971.58	102.98	256.78	157.91	105.71	157.53	1501.324	156.182
TraesCS5D02G322900		-	116.809	6.868002682	6.26E-11	5.88E-09	yes	up	3.87	0.04	8.11	5.05	7.88	0.06	0.03	0	0.02	0.13	4.99	0.048
TraesCS7D02G276300		Chlorophyll a-b binding protein, chloroplastic [Source:UniProtKB/TrEMBL;Acc:A0A341ZF89]	134.794	7.074613525	6.29E-11	5.90E-09	yes	up	751.51	0.42	836.37	60.75	916.61	1.68	10.14	4.47	1.68	4.47	513.132	4.488
TraesCS5D02G169600		Ribulose bisphosphate carboxylase small chain [Source:UniProtKB/TrEMBL;Acc:W5F0E6]	59.373	5.891731865	6.31E-11	5.90E-09	yes	up	3224.49	42.88	4437.81	2474.6	4701.05	13.98	160.87	18.75	20.24	76.05	2976.166	57.978
TraesCS7B02G275800		Non-specific serine/threonine protein kinase [Source:UniProtKB/TrEMBL;Acc:A0A341YFN4]	0.221	-2.176657648	6.34E-11	5.92E-09	yes	down	5.23	7.65	4.55	7.04	6.69	30.84	36.81	53.95	24.03	14.94	6.232	32.114
TraesCS6B02G278200		-	2.037	1.026792532	6.47E-11	6.03E-09	yes	up	4.79	4.27	5.32	5.99	5.07	2.6	3.22	3.17	2.07	3.12	5.088	2.836
TraesCS1B02G212400		-	0.063	-3.987759702	6.50E-11	6.06E-09	yes	down	0.38	0.38	0.12	0.09	0.16	3.71	4.33	8.08	2.81	0.8	0.226	3.946
TraesCS3D02G023900		Glutamate decarboxylase [Source:UniProtKB/TrEMBL;Acc:A0A1D5WTH3]	8.45	3.07903323	6.75E-11	6.27E-09	yes	up	33.77	10.66	56.61	30.41	47.68	7.09	7.36	2.39	3.07	4.97	35.826	4.976
TraesCS1A02G348500		-	2.243	1.165665718	6.80E-11	6.31E-09	yes	up	10.26	8.49	11.98	14.39	12.93	4.89	6.08	6.57	5.84	5.7	11.61	5.816
TraesCS3B02G265400		-	0.316	-1.661631125	6.82E-11	6.31E-09	yes	down	5.39	5.49	3.53	7.55	6.1	18.81	18.41	25.07	17.86	13.23	5.612	18.676
TraesCS6B02G299500		-	2.571	1.362117129	6.82E-11	6.31E-09	yes	up	10.23	7.96	14.57	13.59	12.58	4.96	5.89	4.56	4.62	5.66	11.786	5.138
TraesCS4D02G016700		-	393.092	8.618724262	6.95E-11	6.41E-09	yes	up	8.99	0.13	6.55	3.24	5.63	0	0	0	0	0	4.908	0
TraesCS6D02G273200		-	2.938	1.554787777	6.95E-11	6.41E-09	yes	up	6.93	4.95	6.2	8.82	6.34	2.09	3.14	1.71	2.55	3.2	6.648	2.538
TraesCS4B02G062900		-	3.03	1.599172821	7.06E-11	6.49E-09	yes	up	11.55	17.79	21.86	22.52	17.9	7.29	8.51	4.86	7.83	4.85	18.324	6.668
TraesCS7B02G327800		ATL43 [Source:Projected from Arabidopsis thaliana (AT5G05810) UniProtKB/TrEMBL;Acc:A0A178ULT1]	0.117	-3.090076951	7.06E-11	6.49E-09	yes	down	0.45	0.41	0.24	0.71	0.42	3.61	4.34	6.33	5.81	1.21	0.446	4.26
TraesCS4B02G202100		-	0.277	-1.850183906	7.07E-11	6.49E-09	yes	down	0.39	0.49	0.43	0.4	0.65	1.96	2.29	2.15	2.18	1.17	0.472	1.95
TraesCS3B02G259300		Carbonic anhydrase [Source:UniProtKB/TrEMBL;Acc:A0A077RST2]	41.284	5.367494455	7.11E-11	6.53E-09	yes	up	3577.67	49.61	3039.03	1718.68	3864.12	41.44	157.77	32.52	19.73	104.74	2449.822	71.24
TraesCS7D02G003300		-	2.131	1.091566327	7.20E-11	6.59E-09	yes	up	6.48	6.14	7.5	7.71	5.51	2.89	3.67	4.19	3.14	3.65	6.668	3.508
TraesCS4D02G012900		-	2.859	1.51530971	7.23E-11	6.61E-09	yes	up	2.07	2.48	3.09	2.48	2.2	1.24	0.93	1.2	0.63	0.9	2.464	0.98
TraesCS4A02G032200		-	0.25	-2.002272963	7.31E-11	6.68E-09	yes	down	0.43	0.7	0.3	0.8	0.54	2.49	2.66	3.51	2.19	1.66	0.554	2.502
TraesCS1D02G427400		Glucose-1-phosphate adenylyltransferase [Source:UniProtKB/TrEMBL;Acc:A0A341PTS8]	0.101	-3.303794603	7.35E-11	6.70E-09	yes	down	3.09	5.57	1.43	1.83	2.76	24.97	25.02	68.63	19.79	12.78	2.936	30.238
TraesCS6B02G244600		-	0.103	-3.28055585	7.45E-11	6.78E-09	yes	down	0.35	0.3	0.06	0.2	0.38	3.78	3.01	4.24	2.26	1.16	0.258	2.89
TraesCS2D02G126700		-	10.49	3.390938878	7.45E-11	6.78E-09	yes	up	3.9	0.97	1.85	5.43	3.19	0.2	0.66	0.22	0.18	0.29	3.068	0.31
TraesCS2D02G065300		Ribulose bisphosphate carboxylase small chain [Source:UniProtKB/TrEMBL;Acc:A0A1D5UUS0]	116.491	6.864079235	7.54E-11	6.85E-09	yes	up	675.27	4.53	1283.43	592.87	681.29	1.33	18.14	0.86	0.68	11.03	647.478	6.408
TraesCS7B02G276300		-	0.178	-2.491902359	7.62E-11	6.91E-09	yes	down	14.11	46.74	19.68	42.46	20.02	161.35	137.4	245.48	205.42	122.37	28.602	174.404
TraesCS6D02G252100		-	2.505	1.324614589	7.69E-11	6.96E-09	yes	up	9.16	7.27	11.23	13.47	9.07	4.02	4.98	4.35	3.72	5.36	10.04	4.486
TraesCS7B02G318800		-	0.051	-4.289964839	7.74E-11	7.00E-09	yes	down	0.39	3.31	0.43	1.25	0.81	14.81	30.38	54.46	28.38	9.29	1.238	27.464
TraesCS2B02G342200		Glyceraldehyde-3-phosphate dehydrogenase [Source:UniProtKB/TrEMBL;Acc:A0A1D5TTT2]	11.147	3.478575201	8.01E-11	7.23E-09	yes	up	1392.8	262.7	1357.95	1097.25	1620.38	70.35	187.94	64.76	58.05	204.39	1146.216	117.098
TraesCS6B02G393700		-	0.364	-1.458612071	8.03E-11	7.24E-09	yes	down	41.15	48.51	39.3	39.16	30.42	158.01	131.73	152.54	91.46	94.31	39.708	125.61
TraesCS5B02G246900		Peroxidase [Source:UniProtKB/TrEMBL;Acc:W5FEC7]	3.908	1.966492432	8.19E-11	7.37E-09	yes	up	7.62	12.34	9.98	8.94	12.91	3.41	2.52	1.69	2.95	4.24	10.358	2.962
TraesCS1B02G157700		-	0.112	-3.152066483	8.38E-11	7.53E-09	yes	down	0.23	0.35	0.13	0.22	0.59	2.05	2.9	7.16	2.89	1.48	0.304	3.296
TraesCS1D02G067500		Dihydrolipoyl dehydrogenase [Source:UniProtKB/TrEMBL;Acc:A0A1D5T3J1]	20.388	4.349664561	8.39E-11	7.53E-09	yes	up	82.29	7.9	93.83	102.82	68.16	1.7	8.17	1.61	1.58	6.68	71	3.948
TraesCS7A02G489000		-	48.305	5.594090561	8.50E-11	7.62E-09	yes	up	10.67	0.65	42.36	4.81	42.79	0.78	0.74	0.39	0.37	0.16	20.256	0.488
TraesCS1A02G083000		Helix-loop-helix DNA-binding domain containing protein [Source: Projected from Oryza sativa (Os05g0139100)]	21.873	4.451060364	8.51E-11	7.62E-09	yes	up	5.55	0.25	4.45	2.15	3.49	0.16	0.19	0.16	0.25	0.07	3.178	0.166
TraesCS4A02G290400		Phosphomethylpyrimidine synthase, chloroplastic [Source:Projected from Arabidopsis thaliana (AT2G29630) UniProtKB/Swiss-Prot;Acc:O82392]	10.265	3.359687836	8.62E-11	7.71E-09	yes	up	29.47	6.73	12.04	20.19	10.66	1.39	2.9	0.71	1.42	1.91	15.818	1.666
TraesCS7B02G114100		-	8.43	3.075587429	8.66E-11	7.74E-09	yes	up	704.75	192	859	682.22	818.45	54.6	100.57	58.19	51.82	163.28	651.284	85.692
TraesCS7A02G345600		-	0.114	-3.131478331	8.74E-11	7.79E-09	yes	down	0.08	0.13	0.06	0.16	0.08	0.64	1.17	1.27	0.94	0.93	0.102	0.99
TraesCS3A02G099700		-	6.125	2.614752272	8.80E-11	7.84E-09	yes	up	6.3	3.26	11.32	7.58	9.73	0.96	1.82	1.28	1.77	1.09	7.638	1.384
TraesCS2A02G268200		-	42.257	5.401121657	8.98E-11	7.99E-09	yes	up	13.49	1.35	6.49	1.66	3	0.11	0	0.18	0.06	0.33	5.198	0.136
TraesCS6D02G206100		-	12.884	3.687474356	9.06E-11	8.05E-09	yes	up	65.9	17.06	92.93	51.41	106.56	5.11	12.8	3.26	1.81	7.42	66.772	6.08
TraesCS3A02G243100		-	0.461	-1.116158602	9.15E-11	8.11E-09	yes	down	2.32	3.35	2.96	2.59	3.79	7.66	7.42	7.26	6.6	6.42	3.002	7.072
TraesCS2D02G248200		-	8.485	3.084853307	9.18E-11	8.13E-09	yes	up	2.37	0.53	0.7	1.14	1.23	0.16	0.21	0.16	0.11	0.18	1.194	0.164
TraesCS2B02G172300		-	0.018	-5.802180155	9.25E-11	8.18E-09	yes	down	0.04	0.29	0	0.02	0.02	1.89	3.54	7.66	7.38	1.84	0.074	4.462
TraesCS3D02G223300		Carbonic anhydrase [Source:UniProtKB/TrEMBL;Acc:A0A1D5WHU8]	33.884	5.082516533	9.46E-11	8.36E-09	yes	up	4401.15	77.86	3588.59	2397.64	5410.41	50.38	208.72	47.43	29.45	155.56	3175.13	98.308
TraesCS2D02G434500		ascorbate peroxidase 4 [Source:Projected from Arabidopsis thaliana (AT4G09010) TAIR;Acc:AT4G09010]	50.59	5.660767299	9.60E-11	8.46E-09	yes	up	59.09	0.13	59.72	25.98	63.29	0.39	1.33	0.4	0.33	0.77	41.642	0.644
TraesCS3B02G413800		Serine/threonine protein kinase, Hyperosmotic stress respons [Source: Projected from Oryza sativa (Os01g0869900)]	0.254	-1.979644229	1.01E-10	8.91E-09	yes	down	11.69	23.89	14.36	21.45	10.41	92.34	56.8	74.39	85.95	50.72	16.36	72.04
TraesCS7D02G375700		-	262.072	8.033820276	1.03E-10	9.02E-09	yes	up	512.74	0.84	486.64	44.63	684.65	0.02	1.43	0.64	0.22	5.49	345.9	1.56
TraesCS3D02G320700		-	0.251	-1.991411912	1.04E-10	9.15E-09	yes	down	0.54	1.2	0.72	0.84	0.91	3.45	3.48	2.92	3.73	2.53	0.842	3.222
TraesCS5B02G021600		-	0.085	-3.560438406	1.05E-10	9.20E-09	yes	down	0.09	0.19	0.06	0	0.18	1.46	1.56	1.81	0.97	0.79	0.104	1.318
TraesCS3D02G108300		-	3.737	1.902024136	1.06E-10	9.24E-09	yes	up	2.47	1.96	3.25	3.08	2.29	0.54	1.14	0.65	0.6	1.01	2.61	0.788
TraesCS2D02G361200		-	0.367	-1.447102585	1.06E-10	9.29E-09	yes	down	2.81	2.67	1.52	2.77	2.11	8.62	7.82	8.38	7.72	5.77	2.376	7.662
TraesCS3D02G329300		-	0.003	-8.335737389	1.09E-10	9.48E-09	yes	down	0	0.05	0	0	0	0.45	2.92	5.98	6.05	0.38	0.01	3.156
TraesCS4D02G132900		Pentatricopeptide repeat-containing protein At3g06430, chloroplastic [Source:Projected from Arabidopsis thaliana (AT3G06430) UniProtKB/Swiss-Prot;Acc:Q9SQU6]	5.589	2.482714034	1.11E-10	9.65E-09	yes	up	24.72	5.81	14.68	19.01	15.48	2.87	4.34	2.38	2.28	4.4	15.94	3.254
TraesCS2D02G200400		-	0.343	-1.544472725	1.12E-10	9.73E-09	yes	down	5.77	12.73	7.5	8.73	11.25	26.61	34.5	35.66	30.5	23.8	9.196	30.214
TraesCS2B02G012600		-	3.426	1.776681292	1.12E-10	9.73E-09	yes	up	74.79	69.12	77.27	63.82	40.4	17.48	28.81	15.63	17.83	28.41	65.08	21.632
TraesCS2B02G222700		-	0.169	-2.565886935	1.13E-10	9.75E-09	yes	down	0.19	0.44	0.14	0.15	0.27	2	1.38	1.99	1.28	1.08	0.238	1.546
TraesCS7B02G264200		Beta-galactosidase [Source:UniProtKB/TrEMBL;Acc:A0A1D6C8D7]	0.004	-7.844363711	1.14E-10	9.88E-09	yes	down	0	0.04	0.01	0	0	6.94	0.87	0.95	5.22	0.17	0.01	2.83
TraesCS1D02G043200		-	0.039	-4.69764988	1.15E-10	9.98E-09	yes	down	0	0.14	0	0.04	0.09	1.49	1.4	1.83	2.15	0.5	0.054	1.474
TraesCS7A02G252300		-	242.897	7.924199093	1.17E-10	1.01E-08	yes	up	1.07	0.26	0.93	4.79	1.58	0	0	0	0	0	1.726	0
TraesCS1B02G056900		Laccase [Source:UniProtKB/TrEMBL;Acc:W5AAK6]	0.004	-7.841159182	1.20E-10	1.03E-08	yes	down	0	0	0	0	0	0.31	1.31	1.71	1.01	0.14	0	0.896
TraesCS7B02G279400		-	11.084	3.470387927	1.22E-10	1.05E-08	yes	up	211.55	41.42	146.01	176.89	174.18	12.39	29.98	6.49	5.91	23.02	150.01	15.558
TraesCS4B02G230100		-	0.216	-2.210441594	1.22E-10	1.05E-08	yes	down	1.79	2.1	1.77	1.18	1.91	10.49	11.37	13.45	7.56	3.94	1.75	9.362
TraesCS3D02G298900		-	4.177	2.062624035	1.22E-10	1.05E-08	yes	up	3.63	3.41	5.03	7.5	6.91	1.79	1.76	0.83	1.58	1.14	5.296	1.42
TraesCS6B02G383200		-	0.109	-3.199306664	1.23E-10	1.06E-08	yes	down	0.54	1.25	0.51	0.93	1	3.27	7.04	14.08	4.28	2.06	0.846	6.146
TraesCS7B02G067400		-	3.698	1.886749601	1.26E-10	1.08E-08	yes	up	4.9	11.85	9.7	8.95	9.71	2.15	3.61	2.64	3.16	2.16	9.022	2.744
TraesCS3D02G111300		-	0.006	-7.31321088	1.26E-10	1.08E-08	yes	down	0	0.04	0	0.02	0	0.34	3.32	3.54	3.01	0.47	0.012	2.136
TraesCS5D02G149400		-	0.101	-3.308037666	1.28E-10	1.10E-08	yes	down	1.08	3.48	0.46	1.95	1.06	16.65	19.19	22.43	21.71	7.27	1.606	17.45
TraesCS1A02G357300		-	0.211	-2.244519151	1.29E-10	1.10E-08	yes	down	0.68	2.13	0.92	1.35	1.11	5.57	9.08	8.33	7.62	4.55	1.238	7.03
TraesCS4A02G244500		Type IV inositol polyphosphate 5-phosphatase 11 [Source:Projected from Arabidopsis thaliana (AT1G47510) UniProtKB/Swiss-Prot;Acc:Q5EAF2]	0.187	-2.421127764	1.29E-10	1.10E-08	yes	down	1.03	3.51	1.22	1.54	2.35	8.44	9.75	11.55	14.89	13.71	1.93	11.668
TraesCS5B02G022800		-	5.113	2.354046731	1.30E-10	1.11E-08	yes	up	61.96	26.83	95.37	104.17	88.13	20.87	17.29	12.05	11.82	20.68	75.292	16.542
TraesCS6B02G262800		DEAD-box ATP-dependent RNA helicase 47, mitochondrial [Source:Projected from Arabidopsis thaliana (AT1G12770) UniProtKB/Swiss-Prot;Acc:Q8W4E1]	4.161	2.057098604	1.37E-10	1.16E-08	yes	up	8.56	4.41	7.15	9.34	6.53	1.84	2.31	1.32	1.2	3.04	7.198	1.942
TraesCS7B02G167100		-	0.038	-4.735078365	1.37E-10	1.16E-08	yes	down	1.06	0.67	0.5	0.76	1.21	2.91	5.3	6.17	15.63	1.09	0.84	6.22
TraesCS2D02G271300		-	3.197	1.676617251	1.37E-10	1.16E-08	yes	up	31.09	18.66	33.25	40.07	30.52	12.35	12.45	8.98	10	18.16	30.718	12.388
TraesCS7D02G224100		HVA22-like protein [Source:UniProtKB/TrEMBL;Acc:A0A1D6D2A1]	0.129	-2.950536136	1.40E-10	1.18E-08	yes	down	1.23	2.11	1.33	1.15	1.04	10.34	7.71	22.35	4.41	14.18	1.372	11.798
TraesCS5B02G060200		-	15.125	3.918850981	1.42E-10	1.20E-08	yes	up	4.86	0.83	1.72	1.1	1.52	0.15	0.18	0.05	0.14	0.23	2.006	0.15
TraesCS7D02G041500		-	10.673	3.41583316	1.45E-10	1.22E-08	yes	up	2.96	3.81	7.53	2.52	2.86	0.39	0.13	0.22	0.48	0.8	3.936	0.404
TraesCS5A02G423600		-	20.54	4.360378996	1.46E-10	1.23E-08	yes	up	18.67	0.87	17.12	15.37	26.6	0.72	1.35	0.37	0.61	1.24	15.726	0.858
TraesCS4D02G149800		Eukaryotic translation initiation factor 3 subunit I [Source:UniProtKB/TrEMBL;Acc:A0A341UJ59]	2.947	1.559030111	1.48E-10	1.24E-08	yes	up	11.79	10.71	17.9	15.74	20.53	6.7	6.32	5.71	6.2	6.27	15.334	6.24
TraesCS6D02G178600		-	5.446	2.445173211	1.49E-10	1.25E-08	yes	up	21.16	14.41	32.69	34.58	19	4.87	7.37	1.87	4.48	6.42	24.368	5.002
TraesCS5D02G251800		-	3.016	1.592436144	1.52E-10	1.27E-08	yes	up	6.16	3.49	6.49	5.96	5.95	1.9	2.44	1.5	2.39	2.36	5.61	2.118
TraesCS1B02G388700		-	378.061	8.562475922	1.52E-10	1.27E-08	yes	up	99.81	0.11	266.92	118.37	157.95	0.05	1.87	0	0.02	0.17	128.632	0.422
TraesCS7D02G302900		-	0.262	-1.930343144	1.54E-10	1.28E-08	yes	down	1.19	1.62	0.9	1.6	1.27	3.77	7.33	8.37	4.83	4.05	1.316	5.67
TraesCS7A02G236400		-	0.18	-2.476327204	1.54E-10	1.28E-08	yes	down	2.91	6.06	2.63	5.46	2.93	18.13	36.66	18.97	35.67	13.78	3.998	24.642
TraesCS2B02G184300		-	0.045	-4.489869595	1.55E-10	1.29E-08	yes	down	0	0.02	0.04	0.02	0.96	3.22	7.24	2.87	1.56	2.1	0.208	3.398
TraesCS7A02G096800		-	4.755	2.249345595	1.55E-10	1.29E-08	yes	up	31.5	8	24.36	20.38	27.02	4.66	6.52	6.16	4.63	4.71	22.252	5.336
TraesCS1B02G296600		-	43.484	5.442420741	1.56E-10	1.29E-08	yes	up	245.93	2.09	141.51	56.25	105.42	1.87	6.93	2.05	0.79	3.07	110.24	2.942
TraesCS7A02G569500		-	0.204	-2.291874975	1.57E-10	1.30E-08	yes	down	0.92	2.21	1.24	0.95	0.81	6.98	7.37	8.56	7.23	3.81	1.226	6.79
TraesCS1D02G277400		-	0.391	-1.355492114	1.59E-10	1.32E-08	yes	down	9.36	10.43	7.81	9.27	7.39	33.04	27.13	23.07	25.35	17.16	8.852	25.15
TraesCS7D02G420000		ATL43 [Source:Projected from Arabidopsis thaliana (AT5G05810) UniProtKB/TrEMBL;Acc:A0A178ULT1]	0.132	-2.917893997	1.59E-10	1.32E-08	yes	down	0.23	0.59	0.18	0.49	0.25	2.21	2.46	4.6	3.85	1.46	0.348	2.916
TraesCS4A02G321600		-	35.273	5.14051077	1.59E-10	1.32E-08	yes	up	9.09	0.26	2.18	5.33	6.01	0.05	0.3	0.04	0.15	0.15	4.574	0.138
TraesCS5A02G173700		Rhodanese-like domain-containing protein 9, chloroplastic [Source:Projected from Arabidopsis thaliana (AT2G42220) UniProtKB/Swiss-Prot;Acc:O48529]	7.755	2.955155895	1.61E-10	1.33E-08	yes	up	79.21	33.75	109.01	49.23	79.94	6.81	11.73	4.91	7.82	19.6	70.228	10.174
TraesCS5A02G444400		-	0.395	-1.33866522	1.63E-10	1.34E-08	yes	down	5.45	4.38	2.85	6.03	5.43	16.46	17.28	16.58	12.46	12.07	4.828	14.97
TraesCS3A02G206200		-	0.105	-3.247365924	1.63E-10	1.34E-08	yes	down	2.36	5.71	3.21	3.33	2.21	12.05	46.16	70.81	53.52	16.76	3.364	39.86
TraesCS2A02G457800		-	0.079	-3.664628085	1.65E-10	1.36E-08	yes	down	0.43	0.68	0.59	0	0.32	3.44	5.72	6.32	9.48	3.42	0.404	5.676
TraesCS2B02G346000		-	0.279	-1.842250944	1.66E-10	1.36E-08	yes	down	0.84	0.76	0.58	1.17	0.95	2.86	4.63	3.85	4.05	1.95	0.86	3.468
TraesCS2D02G270400		-	0.285	-1.812779205	1.68E-10	1.38E-08	yes	down	2.28	6.39	1.82	2.91	3.15	12.48	13.05	15.72	11.98	11.19	3.31	12.884
TraesCS2A02G459500		-	0.148	-2.756609403	1.70E-10	1.39E-08	yes	down	0.18	0.51	0.32	0.26	0.21	2.49	2.41	2.72	2.23	1.15	0.296	2.2
TraesCS3D02G517100		-	11.821	3.563326761	1.70E-10	1.40E-08	yes	up	658.37	540.29	589.1	247.54	402.1	8.4	61.76	76.07	76.05	93.09	487.48	63.074
TraesCS4D02G328000		-	4.2	2.070410504	1.72E-10	1.41E-08	yes	up	26.87	10.95	29.72	27.59	24.61	6.37	8.06	4.32	4.75	8.41	23.948	6.382
TraesCS7A02G120000		-	0.401	-1.316798042	1.73E-10	1.41E-08	yes	down	7.04	8.71	5.7	10.02	9.32	19.95	28.35	27.51	20.43	17.91	8.158	22.83
TraesCS3A02G258400		-	0.178	-2.49404755	1.75E-10	1.43E-08	yes	down	1.95	0.99	0.73	2.63	1.27	10.16	8.38	15.48	6.93	6.06	1.514	9.402
TraesCS5D02G114300		-	2.51	1.327806329	1.80E-10	1.47E-08	yes	up	5.7	5.08	6.93	6.66	7.97	2.39	3.98	2.69	3.27	2.48	6.468	2.962
TraesCS7D02G371100		-	0.151	-2.729812809	1.81E-10	1.47E-08	yes	down	8.02	38.49	11.54	20.86	13.96	140.54	94.36	178.89	145.57	117.05	18.574	135.282
TraesCS6D02G153100		MLO-like protein [Source:UniProtKB/TrEMBL;Acc:W5H3J1]	5.22	2.384018057	1.82E-10	1.48E-08	yes	up	81.78	47.52	93.53	88.99	90.64	15.49	26.61	10.1	8.53	27.13	80.492	17.572
TraesCS7B02G138300		Exocyst subunit Exo70 family protein [Source:UniProtKB/TrEMBL;Acc:A0A341YLM9]	0.26	-1.944706076	1.85E-10	1.50E-08	yes	down	3.7	4.09	2.49	5.26	4.96	12.1	27.94	17.07	17.29	12.44	4.1	17.368
TraesCS6A02G068400		-	0.167	-2.578934005	1.85E-10	1.50E-08	yes	down	0.15	0.13	0.22	0.22	0.19	1.17	1.47	2.03	0.57	0.85	0.182	1.218
TraesCS3B02G149200		-	0.294	-1.76645241	1.86E-10	1.50E-08	yes	down	4.31	6.23	2.53	5.31	5.14	13.76	20.54	19.11	25.2	13	4.704	18.322
TraesCS2B02G199200		-	0.079	-3.665193178	1.86E-10	1.50E-08	yes	down	0.25	0.35	0.06	0.28	0.23	2.32	2.77	6.15	3.42	1.48	0.234	3.228
TraesCS2D02G386900		Receptor-like cytoplasmic kinase, Salt tolerance, Oxidative stress toleranc [Source: Projected from Oryza sativa (Os04g0540900)]	0.247	-2.019800546	1.91E-10	1.54E-08	yes	down	0.7	1	1.12	1.32	0.36	4.35	4.71	4.72	3.53	3.18	0.9	4.098
TraesCS6D02G066100		-	0.265	-1.91414668	1.94E-10	1.56E-08	yes	down	0.49	0.39	0.41	0.5	0.44	1.94	2.04	3.29	1.24	1.79	0.446	2.06
TraesCS3D02G504500		-	0.038	-4.709078168	1.96E-10	1.58E-08	yes	down	0.88	2.2	0.95	1.88	0.72	33.45	9.92	10.4	33.09	6.83	1.326	18.738
TraesCS3B02G600200		-	14.202	3.828054788	1.97E-10	1.58E-08	yes	up	4.44	2.4	21.18	6.41	3.56	0.74	0.39	0.57	0.49	0.83	7.598	0.604
TraesCS2A02G112800		-	0.051	-4.291038048	1.99E-10	1.59E-08	yes	down	0.43	1.05	0.09	0.19	0.32	3.74	8.79	18.72	12.9	2.6	0.416	9.35
TraesCS4A02G044700		40S ribosomal protein S3a [Source:UniProtKB/TrEMBL;Acc:A0A1D6RVF1]	3.618	1.855122369	2.01E-10	1.61E-08	yes	up	79.79	52.03	141.52	89.14	115.29	27.81	30.27	25.26	29.13	35.48	95.554	29.59
TraesCS1D02G204900		-	2.11	1.077565663	2.01E-10	1.61E-08	yes	up	35.04	35.31	42.81	52.42	31.64	21.43	24.5	18.77	17.43	24.29	39.444	21.284
TraesCS2B02G049600		P-loop containing nucleoside triphosphate hydrolases superfamily protein [Source:Projected from Arabidopsis thaliana (AT4G25280) TAIR;Acc:AT4G25280]	0.443	-1.176032246	2.07E-10	1.65E-08	yes	down	2.02	2.08	1.85	2.59	2.23	5.5	5.81	5.17	6.13	4.21	2.154	5.364
TraesCS1B02G200600		-	169.037	7.401195173	2.09E-10	1.67E-08	yes	up	9.34	0.05	14.13	9.15	24.01	0	0.2	0.06	0	0.14	11.336	0.08
TraesCS2A02G488900		-	0.044	-4.491596835	2.09E-10	1.67E-08	yes	down	2.59	19.43	3.49	4.64	3.95	37.95	175.98	344.12	252.69	63.45	6.82	174.838
TraesCS2D02G207200		Polygalacturonase-inhibiting protein, Inhibitor of fungal polygalacturonase, Regulation of floral organ numbe [Source: Projected from Oryza sativa (Os07g0568700)]	0.049	-4.339156396	2.16E-10	1.72E-08	yes	down	0.23	0.29	0.07	0.32	0.02	2.29	3.53	9.46	4.28	1.17	0.186	4.146
TraesCS4D02G088500		-	0.112	-3.15236138	2.17E-10	1.73E-08	yes	down	1.21	2.74	0.53	0.74	0.75	10.09	12.45	21.81	8.99	7.95	1.194	12.258
TraesCS2A02G079200		-	0.094	-3.411676599	2.18E-10	1.73E-08	yes	down	0.12	0.22	0.21	0.17	0.11	2.22	1.88	2.98	2.23	0.51	0.166	1.964
TraesCS6A02G214800		-	0.098	-3.356589181	2.19E-10	1.73E-08	yes	down	0.46	0.36	0.09	0.35	0.52	3.27	5.03	5.85	2.85	0.95	0.356	3.59
TraesCS1A02G142000		-	7.351	2.878013474	2.19E-10	1.73E-08	yes	up	28.35	6.29	22.49	32.41	31.29	2.2	6.32	2.43	3.26	4.31	24.166	3.704
TraesCS2A02G066900		Ribulose bisphosphate carboxylase small chain [Source:UniProtKB/TrEMBL;Acc:A0A341PXQ3]	27.453	4.778905317	2.25E-10	1.78E-08	yes	up	607.06	44.95	1024.38	666.53	766.25	5.87	47.87	6.65	21.14	45.04	621.834	25.314
TraesCS7D02G032500		-	0.186	-2.428492843	2.28E-10	1.80E-08	yes	down	0.55	0.55	0.4	0.44	0.36	4.14	1.42	4.28	2.52	1.58	0.46	2.788
TraesCS5D02G277900		NAD(P)-binding domain containing protein [Source: Projected from Oryza sativa (Os10g0100300)]	36.043	5.171654862	2.29E-10	1.80E-08	yes	up	75.24	1.12	50.42	39.44	74.88	0.63	2.64	0.76	0.57	3.09	48.22	1.538
TraesCS2A02G134900		-	0.461	-1.11611059	2.29E-10	1.81E-08	yes	down	6.87	10.03	6.6	9.25	9.27	22.14	22.25	24.54	18.83	18.49	8.404	21.25
TraesCS4A02G188400		-	0.466	-1.101159627	2.32E-10	1.82E-08	yes	down	15.81	19.59	14.85	16.59	15.88	42.69	33.43	37.51	43.83	37.51	16.544	38.994
TraesCS7D02G374500		-	7.461	2.899311059	2.37E-10	1.86E-08	yes	up	170	45.65	116.07	183.38	164.49	31.67	26.09	8.65	11.15	25.21	135.918	20.554
TraesCS7B02G309400		-	2.63	1.395105278	2.39E-10	1.87E-08	yes	up	40.27	31.64	56.16	36.99	41.44	14.95	17.09	17.75	20.54	17.34	41.3	17.534
TraesCS7D02G025000		-	3.104	1.633961578	2.42E-10	1.90E-08	yes	up	3.32	1.84	2.97	3.4	3.1	1.2	1.11	0.87	0.81	1.29	2.926	1.056
TraesCS7B02G320000		Eukaryotic initiation factor eIF4A [Source:UniProtKB/TrEMBL;Acc:A0A0C4BKH5]	2.142	1.098712071	2.42E-10	1.90E-08	yes	up	32.29	35.72	51.26	41.89	41.01	19.49	23.44	19.95	20.02	23.92	40.434	21.364
TraesCS4A02G147500		-	2.362	1.240292864	2.44E-10	1.91E-08	yes	up	4.69	4.82	7.29	7.25	4.59	2.81	2.65	2.59	2.57	2.82	5.728	2.688
TraesCS6B02G292200		-	0.489	-1.031237341	2.45E-10	1.91E-08	yes	down	5.18	7.64	5.96	7.2	7.21	18.6	14.19	18.46	15.77	14.8	6.638	16.364
TraesCS6A02G270100		Pentatricopeptide repeat-containing protein At2g15820, chloroplastic [Source:Projected from Arabidopsis thaliana (AT2G15820) UniProtKB/Swiss-Prot;Acc:Q9XIL5]	2.788	1.479223045	2.50E-10	1.96E-08	yes	up	5.26	2.94	3.44	5.99	4.57	1.82	2.19	1.62	1.4	1.99	4.44	1.804
TraesCS1A02G394400		-	2.84	1.50610458	2.53E-10	1.97E-08	yes	up	15.7	14.25	14.21	10.61	16.79	6.41	6.54	7.52	4.48	4.02	14.312	5.794
TraesCS7B02G030600		Protein DETOXIFICATION [Source:UniProtKB/TrEMBL;Acc:A0A1D6CHN1]	3.099	1.63170689	2.54E-10	1.98E-08	yes	up	32.67	38.04	18.2	40.9	24.4	9.76	11.73	10.53	9.42	14.31	30.842	11.15
TraesCS2D02G065100		Ribulose bisphosphate carboxylase small chain [Source:UniProtKB/TrEMBL;Acc:Q9FEE4]	103.736	6.696779482	2.56E-10	1.99E-08	yes	up	1354.43	11.77	2045.01	1005.03	1740.27	1.03	35.35	2.03	2.3	27.08	1231.302	13.558
TraesCS2D02G504000		-	0.468	-1.096777341	2.58E-10	2.01E-08	yes	down	6.89	8.65	7.17	8.43	4.9	17.73	19.97	18.07	15.34	16.08	7.208	17.438
TraesCS3D02G480800		-	0.144	-2.797572032	2.59E-10	2.01E-08	yes	down	0.14	0.57	0.13	0.34	0.3	2.54	2.22	2.76	2.95	1.21	0.296	2.336
TraesCS2B02G078900		Ribulose bisphosphate carboxylase small chain [Source:UniProtKB/TrEMBL;Acc:A0A341QH81]	398.673	8.639061255	2.59E-10	2.01E-08	yes	up	381.8	1.21	748.88	337.83	0.1	0.13	0.41	0.22	0.27	3.09	293.964	0.824
TraesCS1D02G166100		-	8.605	3.105157886	2.62E-10	2.03E-08	yes	up	37.5	5.96	34.04	42.67	50.04	2.78	5.88	4.61	3.96	5.84	34.042	4.614
TraesCS6A02G238500		-	0.383	-1.382799906	2.70E-10	2.08E-08	yes	down	1.78	2.49	2.39	1.89	1.75	7.06	6.58	6.47	6.32	4.12	2.06	6.11
TraesCS6D02G263500		-	0.484	-1.046806401	2.72E-10	2.10E-08	yes	down	6.48	7	5.27	7.14	5.7	15.28	15.23	18.25	12.84	11.81	6.318	14.682
TraesCS3A02G129200		-	0.422	-1.243967139	2.80E-10	2.16E-08	yes	down	23.97	18.67	21.59	28.4	25.14	58.27	73.24	56.83	51.33	58.03	23.554	59.54
TraesCS7B02G372600		-	4.154	2.054365637	2.82E-10	2.17E-08	yes	up	6.04	2.31	4.46	5.03	5.09	1.43	1.34	1.21	1.14	0.92	4.586	1.208
TraesCS5A02G094100		-	0.359	-1.477913223	2.88E-10	2.22E-08	yes	down	1.84	2.17	2.62	1.58	2.41	7.48	6.52	7.8	6.36	5.22	2.124	6.676
TraesCS5A02G126900		-	0.094	-3.415928664	2.89E-10	2.22E-08	yes	down	0.24	0.74	0.24	0.1	0.39	7.26	4.5	4.73	3.62	1.72	0.342	4.366
TraesCS1B02G084700		Dihydrolipoyl dehydrogenase [Source:UniProtKB/TrEMBL;Acc:A0A1D5SM88]	10.981	3.456887113	2.91E-10	2.23E-08	yes	up	21.06	1.93	33	21.99	21.02	2.08	2.36	2.13	1.81	1.79	19.8	2.034
TraesCS3D02G394200		-	6.587	2.719568688	2.91E-10	2.23E-08	yes	up	109.02	17.94	99.01	103.55	60.1	15.72	13.21	12.12	15.16	9.87	77.924	13.216
TraesCS1D02G236000		-	0.494	-1.018322098	2.94E-10	2.25E-08	yes	down	6.12	6.05	7.34	8.64	5.63	15.07	18.91	15.3	14.81	16.17	6.756	16.052
TraesCS1D02G434100		-	3.702	1.888169629	2.96E-10	2.26E-08	yes	up	16.75	6.81	20.12	16.31	17.44	4.29	4.38	5.04	3.79	3.93	15.486	4.286
TraesCS4D02G178400		-	0.166	-2.590299574	2.96E-10	2.26E-08	yes	down	0.44	1.77	0.53	0.73	0.94	4.58	6.76	4.66	7.22	3.76	0.882	5.396
TraesCS3A02G106200		-	4.644	2.215247895	2.98E-10	2.27E-08	yes	up	3.59	2.03	3.29	4.65	1.99	0.49	0.78	0.83	0.49	1.1	3.11	0.738
TraesCS5B02G322900		Chlorophyll a-b binding protein, chloroplastic [Source:UniProtKB/TrEMBL;Acc:W5F8Z5]	43.737	5.450778568	3.05E-10	2.32E-08	yes	up	487.64	3.16	327.92	83.25	352.14	3.08	11.61	5.72	2.71	11.65	250.822	6.954
TraesCS7A02G224000		-	10.912	3.447843195	3.05E-10	2.32E-08	yes	up	25.61	3.93	21.63	24.48	37.3	1.42	4.04	1.15	1.89	3.26	22.59	2.352
TraesCS7A02G009200		-	24.708	4.626883556	3.11E-10	2.36E-08	yes	up	40.19	13.72	4.81	52.62	6.27	3.85	0.56	0.56	0.47	0.86	23.522	1.26
TraesCS3D02G050100		-	0.075	-3.74234215	3.22E-10	2.44E-08	yes	down	0.15	0.28	0.15	0.45	0	2.92	5.17	4.81	5.48	1.69	0.206	4.014
TraesCS3A02G230000		Carbonic anhydrase [Source:UniProtKB/TrEMBL;Acc:A0A1D6D888]	23.593	4.56030408	3.31E-10	2.51E-08	yes	up	4563.56	92.76	3405.17	2256.76	5096.58	85.26	203.88	114.05	53.55	216.42	3082.966	134.632
TraesCS5D02G180800		Sodium/hydrogen exchanger [Source:UniProtKB/TrEMBL;Acc:A0A1D5ZP59]	0.462	-1.113973201	3.39E-10	2.56E-08	yes	down	8.03	11.13	6.65	10.21	7.18	21.23	22.06	23.57	18.54	20.15	8.64	21.11
TraesCS4B02G290500		-	2.741	1.454581611	3.42E-10	2.59E-08	yes	up	59.96	30.56	60.11	69.7	55.79	19.88	27.17	25.68	18.22	21.53	55.224	22.496
TraesCS6B02G218700		Protein ORANGE-LIKE, chloroplastic [Source:Projected from Arabidopsis thaliana (AT5G06130) UniProtKB/Swiss-Prot;Acc:Q8VYD8]	12.121	3.599470962	3.43E-10	2.59E-08	yes	up	54.07	7.77	74	81.85	58.27	2.92	8.48	2.13	4.12	7.67	55.192	5.064
TraesCS2A02G067300		Ribulose bisphosphate carboxylase small chain [Source:UniProtKB/TrEMBL;Acc:W5C9Y4]	45.166	5.49716542	3.45E-10	2.60E-08	yes	up	497.35	12.49	518.31	361.67	695.16	4.57	7.1	2.54	3.71	32.47	416.996	10.078
TraesCS3B02G290300		-	0.062	-4.018190608	3.48E-10	2.62E-08	yes	down	0.18	0.85	0.12	0.22	0.05	3.51	3.89	6.88	6.76	4.77	0.284	5.162
TraesCS6A02G352700		-	0.153	-2.712429201	3.53E-10	2.65E-08	yes	down	0.32	0.19	0.16	0.16	0.09	1.32	1.06	2.42	1.17	0.88	0.184	1.37
TraesCS3B02G326900		-	0.097	-3.368070641	3.53E-10	2.65E-08	yes	down	0.18	0.65	0.41	0.25	0.21	3.46	3.95	7.67	3.41	1.27	0.34	3.952
TraesCS3A02G055300		Probable zinc metalloprotease EGY2, chloroplastic [Source:Projected from Arabidopsis thaliana (AT5G05740) UniProtKB/Swiss-Prot;Acc:Q9FFK3]	4.384	2.132377152	3.58E-10	2.68E-08	yes	up	17.16	10.43	21.29	24.51	16.06	3.07	8.24	4.06	2.84	6.02	17.89	4.846
TraesCS2B02G272300		-	29.013	4.858642548	3.68E-10	2.76E-08	yes	up	1239.52	45.68	1528.36	498.07	1320.81	11.61	68.3	24.96	12.12	63.8	926.488	36.158
TraesCS6A02G234400		-	0.162	-2.62484213	3.69E-10	2.76E-08	yes	down	2.51	1.46	1.12	2.85	3.21	11.48	16.84	28.23	8.29	9.59	2.23	14.886
TraesCS4D02G318700		MLO-like protein [Source:UniProtKB/TrEMBL;Acc:A0A1D5XY39]	0.13	-2.94621616	3.70E-10	2.77E-08	yes	down	0.48	0.5	0.53	0.34	0.57	5.88	2.82	8.54	2.53	1.65	0.484	4.284
TraesCS7D02G119600		-	0.344	-1.538687826	3.70E-10	2.77E-08	yes	down	6.62	10.99	5.68	7.96	5.46	21.54	25.1	27.11	26.76	19.14	7.342	23.93
TraesCS4A02G125600		-	0.431	-1.215498235	3.71E-10	2.77E-08	yes	down	1.97	3.32	2.14	2.83	1.83	7	6.32	6.54	6.12	5.43	2.418	6.282
TraesCS3D02G087500		Probable uridine nucleosidase 2 [Source:Projected from Arabidopsis thaliana (AT1G05620) UniProtKB/Swiss-Prot;Acc:Q8LAC4]	0.215	-2.220596419	3.75E-10	2.80E-08	yes	down	1.75	5.13	3.11	3.1	3.5	13.01	23.64	23.51	18.22	9.53	3.318	17.582
TraesCS4D02G209900		-	3.068	1.61721961	3.76E-10	2.80E-08	yes	up	8.1	6.78	10.72	10.59	7.33	2.57	4.19	2.54	2.31	4.47	8.704	3.216
TraesCS2D02G259200		-	6.913	2.789285632	3.78E-10	2.81E-08	yes	up	28.1	13.4	35.65	33.03	46.36	4.68	6.39	2.82	8.57	2.4	31.308	4.972
TraesCS6B02G459600		-	16.25	4.022359201	3.78E-10	2.81E-08	yes	up	3.97	1.15	47.7	6	5.09	0.46	0.3	0.17	0.22	0.55	12.782	0.34
TraesCS7A02G536900		Cytokinin dehydrogenase 7 [Source:Projected from Arabidopsis thaliana (AT5G21482) UniProtKB/Swiss-Prot;Acc:Q9FUJ1]	20.563	4.361961628	3.89E-10	2.88E-08	yes	up	13.26	0.25	9.01	12.85	8.46	0.77	0.41	0.31	0.57	0.41	8.766	0.494
TraesCS3D02G417300		-	4.716	2.237559531	4.02E-10	2.97E-08	yes	up	8.04	2.45	6.16	8.17	4.98	1.7	2.24	1.06	1.03	1.2	5.96	1.446
TraesCS3A02G486400		-	0.19	-2.392962373	4.09E-10	3.01E-08	yes	down	0.39	0.63	0.38	0.75	0.65	4.69	1.77	4.58	3.57	1.84	0.56	3.29
TraesCS3A02G117700		-	41.348	5.369753449	4.09E-10	3.01E-08	yes	up	0.87	0.33	0.43	0.89	0.77	0	0	0	0.04	0.04	0.658	0.016
TraesCS5A02G031000		-	0.139	-2.847435555	4.19E-10	3.08E-08	yes	down	0.91	4.5	1.28	4.01	2.3	15.68	22.69	28.99	23.85	11.96	2.6	20.634
TraesCS1A02G108400		Peroxidase [Source:UniProtKB/TrEMBL;Acc:W4ZYX8]	0.102	-3.292955092	4.27E-10	3.14E-08	yes	down	0.14	0.23	0.37	0.46	0.68	3.46	4.89	7.99	3.38	1.41	0.376	4.226
TraesCS3D02G204000		V-type proton ATPase subunit F [Source:UniProtKB/TrEMBL;Acc:B2B9T8]	0.43	-1.217309844	4.29E-10	3.15E-08	yes	down	49.97	66.62	46.67	68.9	69.45	165.49	147.67	175.95	181.02	123.66	60.322	158.758
TraesCS6D02G167500		-	0.179	-2.478092104	4.29E-10	3.15E-08	yes	down	0.68	1.62	1.54	0.7	1.95	5.74	9.68	12.35	7.37	4.72	1.298	7.972
TraesCS2A02G493600		Adenosylhomocysteinase [Source:UniProtKB/TrEMBL;Acc:A0A1D5UKX4]	8.042	3.007586803	4.30E-10	3.15E-08	yes	up	203.4	52.14	59.72	187.42	254.24	16.07	24.24	16.71	15.24	33.45	151.384	21.142
TraesCS7B02G145600		-	8.064	3.011506297	4.33E-10	3.17E-08	yes	up	0.73	0.46	0.92	0.55	0.67	0.09	0.06	0.1	0.04	0.17	0.666	0.092
TraesCS1D02G307200		-	5.171	2.370480461	4.33E-10	3.17E-08	yes	up	9.33	12.67	12.24	17.91	17.83	1.59	4.43	1.44	3.86	3.82	13.996	3.028
TraesCS7D02G243900		-	13.471	3.751756293	4.34E-10	3.17E-08	yes	up	33.08	3.66	34.08	30.06	50.63	0.95	3.46	1.66	2.74	3.78	30.302	2.518
TraesCS3B02G407300		-	14.834	3.890876776	4.34E-10	3.17E-08	yes	up	66.33	19.25	77.08	94.69	59.09	1.34	7.89	2.72	1.33	10.13	63.288	4.682
TraesCS1D02G375600		-	115.614	6.853167439	4.38E-10	3.20E-08	yes	up	8.13	0.46	15.77	2.45	6.34	0	0	0	0.13	0.19	6.63	0.064
TraesCS6A02G159200		3-oxoacyl-[acyl-carrier-protein] synthase [Source:UniProtKB/TrEMBL;Acc:A0A1D6AJK0]	2.884	1.528320967	4.43E-10	3.22E-08	yes	up	2.21	1.78	2.92	3.3	2.9	1.1	1.24	0.78	0.86	1.13	2.622	1.022
TraesCS3D02G390800		-	7.71	2.946645765	4.45E-10	3.23E-08	yes	up	4.83	1.57	10.32	4.32	6.87	0.4	0.95	0.83	0.82	1.15	5.582	0.83
TraesCS2B02G192900		-	30.694	4.939886899	4.48E-10	3.25E-08	yes	up	0.96	0.23	1.59	0.93	1.12	0	0.04	0.04	0.07	0	0.966	0.03
TraesCS7B02G392900		Cryptochrome DASH, chloroplastic/mitochondrial [Source:Projected from Arabidopsis thaliana (AT5G24850) UniProtKB/Swiss-Prot;Acc:Q84KJ5]	0.271	-1.882242493	4.51E-10	3.27E-08	yes	down	1.58	2.69	1.86	4.27	2.66	9.77	12.79	15.78	7.73	7.9	2.612	10.794
TraesCS7A02G319100		Peroxidase [Source:UniProtKB/TrEMBL;Acc:A0A341XZ11]	0.073	-3.783690987	4.51E-10	3.27E-08	yes	down	1.87	2.78	0.54	0.74	0.26	31.82	20.33	16.43	20.9	8.12	1.238	19.52
TraesCS7B02G109400		-	0.012	-6.322669572	4.62E-10	3.34E-08	yes	down	0.07	0.2	0	0.08	0	6.84	10.84	6.33	8.85	2.11	0.07	6.994
TraesCS7D02G522000		-	0.264	-1.919832336	4.68E-10	3.38E-08	yes	down	0.94	1.06	2.17	1.87	1.03	6.2	5.84	8.45	5.13	4.48	1.414	6.02
TraesCS4A02G045800		-	0.073	-3.781947146	4.69E-10	3.38E-08	yes	down	0.12	0.17	0.13	0.11	0.68	1.26	3.61	4.25	5.3	4.44	0.242	3.772
TraesCS2A02G412200		-	0.204	-2.291443854	4.72E-10	3.40E-08	yes	down	0.34	1.26	0.55	0.43	0.33	1.89	3.07	1.89	3.34	1.35	0.582	2.308
TraesCS4A02G297300		-	0.439	-1.186289843	4.76E-10	3.42E-08	yes	down	5.53	8.41	4.8	7.14	5.18	16.85	18.85	17.63	15.05	15.05	6.212	16.686
TraesCS3B02G215500		Peroxidase [Source:UniProtKB/TrEMBL;Acc:A0A341SEB3]	77.405	6.27435698	4.76E-10	3.42E-08	yes	up	6.95	0.19	1.37	3.39	6.17	0	0.05	0	0.05	0.12	3.614	0.044
TraesCS6B02G324800		Potassium transporter [Source:UniProtKB/TrEMBL;Acc:A0A1D6ATG3]	0.125	-2.997778666	4.76E-10	3.42E-08	yes	down	0.09	0.18	0.1	0.12	0.12	0.4	1.69	1.03	1.65	0.74	0.122	1.102
TraesCS4D02G235500		-	3.066	1.616156869	4.82E-10	3.46E-08	yes	up	60.08	33.85	58.65	62.5	48.31	13.96	26.36	24.67	15.11	20.51	52.678	20.122
TraesCS6D02G244900		Pentatricopeptide repeat-containing protein At2g15820, chloroplastic [Source:Projected from Arabidopsis thaliana (AT2G15820) UniProtKB/Swiss-Prot;Acc:Q9XIL5]	3.974	1.99064919	4.91E-10	3.52E-08	yes	up	4.37	1.48	3.24	4.33	2.86	0.63	1.24	0.97	0.87	0.93	3.256	0.928
TraesCS1B02G443700		-	0.177	-2.500059373	4.95E-10	3.54E-08	yes	down	2.77	5.06	3.38	3.16	1.48	29.4	16.13	22.55	22.59	10.66	3.17	20.266
TraesCS4D02G290600		Dirigent protein [Source:UniProtKB/TrEMBL;Acc:A0A341ULZ0]	349.074	8.447389249	5.01E-10	3.58E-08	yes	up	5.61	0.13	14.59	2.09	9.63	0	0	0	0.07	0	6.41	0.014
TraesCS1B02G372600		DNA damage-repair/toleration protein DRT102 [Source:Projected from Arabidopsis thaliana (AT3G04880) UniProtKB/Swiss-Prot;Acc:Q05212]	3.312	1.727777834	5.01E-10	3.58E-08	yes	up	4.08	2.93	5.9	4.35	5.2	1.62	1.56	1.43	1.01	2.04	4.492	1.532
TraesCS1A02G315300		-	9.405	3.233364617	5.02E-10	3.58E-08	yes	up	9.55	1.76	9.91	6.6	8.22	0.67	1.55	0.79	0.31	1.09	7.208	0.882
TraesCS6B02G191900		MLO-like protein [Source:UniProtKB/TrEMBL;Acc:A0A1D6AYD1]	6.016	2.588904427	5.03E-10	3.58E-08	yes	up	132.63	60.62	165.11	93.67	132.18	21.68	37.01	13.08	14.88	40.23	116.842	25.376
TraesCS1D02G126600		-	6.014	2.588205065	5.03E-10	3.58E-08	yes	up	1.28	1.21	3.2	1.65	1.2	0.46	0.25	0.19	0.34	0.37	1.708	0.322
TraesCS1D02G194000		-	0.173	-2.532164228	5.08E-10	3.61E-08	yes	down	10.88	3.77	5.06	7.89	6.83	27.54	38.54	58.47	29.61	11.45	6.886	33.122
TraesCS3A02G217900		-	0.19	-2.395489988	5.11E-10	3.63E-08	yes	down	0.09	0.27	0.24	0.17	0.15	0.99	1.09	1.88	0.8	0.77	0.184	1.106
TraesCS3B02G294600		-	2.364	1.241493845	5.11E-10	3.63E-08	yes	up	4.65	4.07	5.41	5.35	3.79	2.71	2.19	1.7	2.01	2.38	4.654	2.198
TraesCS6D02G265900		-	0.382	-1.388831138	5.20E-10	3.68E-08	yes	down	6.82	10.59	5.84	8.13	5.65	21.48	21.82	24.1	24.11	17.92	7.406	21.886
TraesCS5B02G162600		Ribulose bisphosphate carboxylase small chain [Source:UniProtKB/TrEMBL;Acc:W5F0E6]	33.295	5.057241162	5.22E-10	3.69E-08	yes	up	3944.88	91.33	4320.42	2988.11	4530.71	34.34	256.14	39.43	45.02	170.74	3175.09	109.134
TraesCS3A02G446600		Potassium transporter [Source:UniProtKB/TrEMBL;Acc:A0A341S2T1]	0.134	-2.900433718	5.25E-10	3.70E-08	yes	down	2.21	2.05	1.96	0.93	2.93	18.05	18.74	31.14	14.48	5.05	2.016	17.492
TraesCS7D02G475300		-	82.672	6.369321469	5.25E-10	3.70E-08	yes	up	4.38	0.18	24.29	2.12	27.08	0.46	0.11	0.07	0.14	0.05	11.61	0.166
TraesCS2A02G200700		Scarecrow-like protein 23 [Source:Projected from Arabidopsis thaliana (AT5G41920) UniProtKB/Swiss-Prot;Acc:Q9FHZ1]	5.653	2.498934774	5.27E-10	3.71E-08	yes	up	1.3	1.15	1.68	2.78	2.64	0.33	0.41	0.19	0.56	0.36	1.91	0.37
TraesCS1B02G198500		-	4.422	2.144692642	5.29E-10	3.72E-08	yes	up	4.02	1.37	4.09	4.09	3.91	0.76	0.9	1.04	1.07	0.7	3.496	0.894
TraesCS5A02G148700		-	0.237	-2.074468715	5.31E-10	3.73E-08	yes	down	0.25	0.51	0.6	0.81	0.44	2.55	2.17	3.56	2.34	1.66	0.522	2.456
TraesCS3D02G396800		-	0.15	-2.741522151	5.46E-10	3.83E-08	yes	down	1.28	2.31	1.51	0.93	0.57	15.79	8.05	5.58	10.48	13.05	1.32	10.59
TraesCS3D02G112300		-	0.341	-1.552317073	5.52E-10	3.87E-08	yes	down	0.8	0.92	0.65	1.12	0.99	3.5	3.36	2.9	2.98	1.98	0.896	2.944
TraesCS2D02G090500		-	0.236	-2.080631485	5.57E-10	3.90E-08	yes	down	0.48	0.76	0.39	0.26	0.65	3.07	2.46	2.46	1.71	1.97	0.508	2.334
TraesCS2A02G457400		-	0.099	-3.337112815	5.59E-10	3.91E-08	yes	down	0.16	0.21	0	0.1	0.14	1.26	0.7	1.44	0.51	0.65	0.122	0.912
TraesCS2D02G255900		-	4.952	2.308013905	5.64E-10	3.94E-08	yes	up	3.22	0.79	2.67	1.95	2.6	0.53	0.61	0.5	0.47	0.5	2.246	0.522
TraesCS2B02G334200		-	0.08	-3.646723175	5.64E-10	3.94E-08	yes	down	0.07	0.08	0.02	0.05	0.08	1.16	1.04	1.18	0.33	0.67	0.06	0.876
TraesCS3A02G028200		-	512.158	9.000445338	5.67E-10	3.96E-08	yes	up	15.82	0.05	10.16	1.3	5.58	0	0	0	0.04	0	6.582	0.008
TraesCS5D02G169100		-	0.123	-3.02415371	5.69E-10	3.96E-08	yes	down	0.17	0.45	0.13	0.43	0.18	1.73	3.42	4.02	1.68	1	0.272	2.37
TraesCS6A02G185400		Beta-galactosidase [Source:UniProtKB/TrEMBL;Acc:A0A341WF91]	0.035	-4.833385727	5.69E-10	3.96E-08	yes	down	0.03	0.05	0	0.06	0.01	1.37	0.8	1.67	0.88	0.14	0.03	0.972
TraesCS4A02G157300		-	20.708	4.372128412	5.81E-10	4.04E-08	yes	up	19.95	1.02	16.77	15.42	18.15	0.63	1.46	0.14	0.7	1	14.262	0.786
TraesCS1A02G008600		-	536.885	9.068469908	5.84E-10	4.05E-08	yes	up	3.07	0.02	6.13	0.98	1.14	0	0	0	0	0	2.268	0
TraesCS3A02G185400		-	12.421	3.634713927	5.86E-10	4.06E-08	yes	up	4.11	0.43	2.87	3.6	3.24	0.11	0.45	0.24	0.26	0.25	2.85	0.262
TraesCS1B02G327400		-	8.525	3.091703489	5.99E-10	4.15E-08	yes	up	6.42	2.51	9.2	5.74	7.83	0.44	1.25	0.36	0.58	1.56	6.34	0.838
TraesCS2B02G079500		Ribulose bisphosphate carboxylase small chain [Source:UniProtKB/TrEMBL;Acc:W5BMD1]	225.927	7.81971363	6.10E-10	4.22E-08	yes	up	361.99	0.74	495.79	143.41	1004.93	0.39	4.86	0	0.55	4.45	401.372	2.05
TraesCS1D02G408400		-	0.001	-9.645720169	6.13E-10	4.24E-08	yes	down	0	0	0	0	0	6.98	3.33	10.1	7.7	0	0	5.622
TraesCS1B02G319200		-	14.297	3.837689615	6.32E-10	4.37E-08	yes	up	23.27	5.39	30.02	42.53	37.8	1.02	2.86	1.14	0.82	4.46	27.802	2.06
TraesCS6A02G180500		-	3.339	1.739372283	6.44E-10	4.45E-08	yes	up	9.56	5.03	9.43	14.98	9.56	2.62	4.7	3.21	2.57	3.34	9.712	3.288
TraesCS3B02G406300		-	10.17	3.346269729	6.53E-10	4.50E-08	yes	up	4.66	1.19	3.89	4.21	4.87	0.21	0.49	0.22	0.91	0.21	3.764	0.408
TraesCS5D02G216700		-	0.469	-1.091064683	6.62E-10	4.56E-08	yes	down	5	7.05	4.53	6.2	4.63	14.44	15.56	15.01	11.07	12.65	5.482	13.746
TraesCS2D02G536900		Serine/threonine-protein kinase [Source:UniProtKB/TrEMBL;Acc:A0A1D5USE5]	0.053	-4.248085731	6.64E-10	4.56E-08	yes	down	0.15	0.36	0.31	0.03	0.65	6.32	5.18	13.09	7.63	1.81	0.3	6.806
TraesCS2A02G190200		-	0.119	-3.07567702	6.70E-10	4.60E-08	yes	down	0.14	0.27	0.05	0.09	0.26	1.76	1.79	2.02	1.67	0.72	0.162	1.592
TraesCS7B02G197500		-	0.376	-1.412179696	6.77E-10	4.64E-08	yes	down	11.03	15.72	9.47	11.02	9.95	34.41	30.07	43.64	31.63	33.6	11.438	34.67
TraesCS4B02G143500		-	0.09	-3.47630171	6.83E-10	4.68E-08	yes	down	0.11	0.6	0.07	0.1	0.1	2.31	4.55	9.81	3.03	1.98	0.196	4.336
TraesCS5D02G199200		-	0.086	-3.54400797	6.93E-10	4.74E-08	yes	down	0.23	0.3	0.78	0.22	0.09	3.49	3.12	8.89	3.21	2.72	0.324	4.286
TraesCSU02G142500		Cellulose synthase [Source:UniProtKB/TrEMBL;Acc:W5GG94]	2.893	1.532687222	7.09E-10	4.84E-08	yes	up	6.69	6.82	6.98	4.63	3.89	2.5	2.09	2.59	2.37	1.89	5.802	2.288
TraesCS7B02G229300		Pre-mRNA cleavage factor Im 25 kDa subunit 1 [Source:Projected from Arabidopsis thaliana (AT4G29820) UniProtKB/Swiss-Prot;Acc:Q94AF0]	0.165	-2.60149874	7.14E-10	4.87E-08	yes	down	1.85	8.55	4.85	4.67	4.61	25.42	56.88	51.95	37.95	32.43	4.906	40.926
TraesCS2A02G489600		Adenosylhomocysteinase [Source:UniProtKB/TrEMBL;Acc:A0A1D5TBU1]	4.245	2.085860269	7.31E-10	4.98E-08	yes	up	22.38	14.65	34.82	20.43	43.44	8.45	6.82	6.61	5.55	8.89	27.144	7.264
TraesCS4B02G122400		-	13.219	3.724524434	7.47E-10	5.09E-08	yes	up	1.15	0.39	1.24	1.41	1.14	0.05	0.23	0	0.09	0.11	1.066	0.096
TraesCS1D02G269300		DAR GTPase 3, chloroplastic [Source:Projected from Arabidopsis thaliana (AT4G02790) UniProtKB/Swiss-Prot;Acc:Q8H1F6]	5.086	2.346418983	7.50E-10	5.10E-08	yes	up	21.98	6.33	16.54	21.52	15.37	2.69	4.01	2.96	2.54	5.66	16.348	3.572
TraesCS1D02G058300		Glutamyl-tRNA reductase [Source:UniProtKB/TrEMBL;Acc:A0A1D5T5B1]	14.704	3.878177539	7.57E-10	5.15E-08	yes	up	72.32	5.01	59.75	25.74	87.73	3.19	5.59	2.9	2.16	5.99	50.11	3.966
TraesCS6D02G183000		Protein ORANGE-LIKE, chloroplastic [Source:Projected from Arabidopsis thaliana (AT5G06130) UniProtKB/Swiss-Prot;Acc:Q8VYD8]	4.231	2.081116179	7.59E-10	5.15E-08	yes	up	62.74	39.26	74.35	78.12	61.88	10.96	25.34	9.09	15.2	23.43	63.27	16.804
TraesCSU02G079200		-	0.222	-2.171967644	7.64E-10	5.18E-08	yes	down	0.34	0.53	0.3	0.36	0.34	1.72	2.63	2.16	0.95	1.57	0.374	1.806
TraesCS4D02G162000		Glutathione peroxidase [Source:UniProtKB/TrEMBL;Acc:T1WSS4]	0.399	-1.32671217	7.65E-10	5.18E-08	yes	down	48.88	76.27	63.25	82.31	46.04	171.95	162.71	232.37	148.65	159.54	63.35	175.044
TraesCS2B02G322000		-	2.354	1.234889407	7.69E-10	5.20E-08	yes	up	4.04	3.18	4.4	3.98	4.43	2.18	2.39	1.47	1.53	2.12	4.006	1.938
TraesCS3A02G296100		-	0.382	-1.389934172	7.70E-10	5.21E-08	yes	down	32.21	41.24	24.65	33.57	26.66	96.43	63.05	84.54	86.14	94.72	31.666	84.976
TraesCS2D02G556100		-	156.083	7.286170094	7.75E-10	5.23E-08	yes	up	1.61	0.1	1.78	1.02	3.65	0	0.08	0	0	0.02	1.632	0.02
TraesCS2A02G222300		Protein DETOXIFICATION [Source:UniProtKB/TrEMBL;Acc:A0A1D5TP38]	7.438	2.894882814	7.75E-10	5.23E-08	yes	up	2.55	0.53	1.31	2.04	2.32	0.4	0.31	0.15	0.27	0.21	1.75	0.268
TraesCS2A02G338000		-	0.419	-1.256088472	7.93E-10	5.34E-08	yes	down	1.61	1.86	1.29	1.29	1.45	4.24	3.35	4.51	3.81	2.8	1.5	3.742
TraesCS5A02G420300		-	0.135	-2.894233317	8.05E-10	5.42E-08	yes	down	0.74	0.65	0.28	0.3	0.12	4.96	3.1	3.48	2.56	3.87	0.418	3.594
TraesCS4A02G178800		GDSL esterase/lipase CPRD49 [Source:Projected from Arabidopsis thaliana (AT3G11210) UniProtKB/Swiss-Prot;Acc:Q9SRM5]	4.013	2.004601082	8.08E-10	5.43E-08	yes	up	14.25	5.48	12.74	15.96	10.89	3.05	4.61	2.58	2.2	4.19	11.864	3.326
TraesCS1D02G351700		-	0.495	-1.013367278	8.09E-10	5.43E-08	yes	down	9.49	9.41	7.63	9.6	9.14	18.73	22.32	22.16	18.61	13.81	9.054	19.126
TraesCS5B02G246600		-	25.214	4.656173674	8.10E-10	5.43E-08	yes	up	10.21	0.91	4.85	5.22	3.59	0.02	0.53	0.07	0.11	0.4	4.956	0.226
TraesCS2A02G286500		-	2.194	1.133510767	8.12E-10	5.44E-08	yes	up	6.06	3.87	5.24	5.41	3.97	2.86	2.54	2.32	2.19	2.75	4.91	2.532
TraesCS3D02G270300		-	2.308	1.206696539	8.16E-10	5.47E-08	yes	up	6.72	5.93	6.26	4.7	6.39	3.07	3.65	2.63	2.3	3.25	6	2.98
TraesCS1B02G290700		PRA1 family protein [Source:UniProtKB/TrEMBL;Acc:W4ZPL7]	0.469	-1.093768551	8.27E-10	5.53E-08	yes	down	9.86	14.87	11.33	16.94	13.96	29.37	33.67	36.19	33.56	26.81	13.392	31.92
TraesCS1A02G191800		-	209.52	7.710942797	8.40E-10	5.62E-08	yes	up	40.01	0.52	48.33	41.99	35.65	0	0.71	0	0	0.25	33.3	0.192
TraesCS7D02G368700		-	0.044	-4.497200767	8.44E-10	5.63E-08	yes	down	0.04	0.19	0.1	0.02	0.36	3.35	5.11	3.54	6.06	0.62	0.142	3.736
TraesCS3A02G280600		-	7.913	2.984167561	8.47E-10	5.65E-08	yes	up	9.24	10.77	19.55	5.38	7.95	1.13	1.52	0.5	2.39	1.88	10.578	1.484
TraesCS6A02G066900		Protein DETOXIFICATION [Source:UniProtKB/TrEMBL;Acc:A0A1D6AFL0]	7.195	2.847052134	8.48E-10	5.65E-08	yes	up	14.92	3.23	11.39	11.83	10.2	2.28	1.07	0.68	2.07	1.88	10.314	1.596
TraesCS3B02G297400		-	0.06	-4.051619398	8.68E-10	5.77E-08	yes	down	0.12	0.43	0.03	0.24	0.03	2.2	3.04	4.05	4.91	2.08	0.17	3.256
TraesCS3D02G324100		-	3.592	1.84465745	8.70E-10	5.78E-08	yes	up	8.62	4.07	8.12	8.6	10.54	3.27	2.55	1.69	2.34	2.64	7.99	2.498
TraesCS6B02G390500		-	32.525	5.023481747	8.72E-10	5.79E-08	yes	up	3.65	0.21	1.69	1.59	2.69	0.04	0.05	0.06	0.08	0.14	1.966	0.074
TraesCS4D02G227700		-	0.128	-2.969373629	8.77E-10	5.81E-08	yes	down	1.11	1.84	0.47	0.65	0.45	7.61	7.09	14.59	6.85	4.2	0.904	8.068
TraesCS2D02G133900		30S ribosomal protein S9, mitochondrial [Source:Projected from Arabidopsis thaliana (AT3G49080) UniProtKB/Swiss-Prot;Acc:Q8L6Z4]	4.618	2.207369588	8.82E-10	5.84E-08	yes	up	2.89	1.29	3.64	2.38	3.75	0.85	0.72	0.56	0.49	0.82	2.79	0.688
TraesCS4B02G227000		-	0.172	-2.537428089	8.87E-10	5.87E-08	yes	down	1.35	1.36	0.52	0.83	0.76	6.59	5.78	10.74	6.16	2.69	0.964	6.392
TraesCS6A02G111500		-	0.157	-2.674320042	8.89E-10	5.87E-08	yes	down	1.74	0.64	1.37	1.99	1.63	11.25	10.72	8.18	2.44	8.04	1.474	8.126
TraesCS5A02G265100		-	0.196	-2.351509812	8.90E-10	5.87E-08	yes	down	0.65	0.45	0.93	0.44	0.54	3.96	3.18	6.21	1.87	2.45	0.602	3.534
TraesCS5A02G360900		Ribosome biogenesis protein BOP1 homolog [Source:UniProtKB/TrEMBL;Acc:A0A1D5YQ88]	2.365	1.241872271	9.05E-10	5.96E-08	yes	up	4.02	2.79	5.23	4.62	4.04	2.11	2.01	2.11	1.64	2.05	4.14	1.984
TraesCS6A02G293400		-	22.632	4.500274463	9.13E-10	6.02E-08	yes	up	107.83	1.85	67.56	31.54	86.91	2.47	4.3	1.93	1.85	4.58	59.138	3.026
TraesCS3D02G084300		-	15.009	3.907789683	9.21E-10	6.06E-08	yes	up	19.19	0.97	10.73	14.48	17.55	0.8	1.22	0.65	0.47	1.57	12.584	0.942
TraesCS1D02G149800		-	52.487	5.71388623	9.37E-10	6.16E-08	yes	up	1665.76	10.42	787.71	349.52	1311.53	14.09	53.47	6.28	3.22	16.3	824.988	18.672
TraesCS6A02G234000		DEAD-box ATP-dependent RNA helicase 47, mitochondrial [Source:Projected from Arabidopsis thaliana (AT1G12770) UniProtKB/Swiss-Prot;Acc:Q8W4E1]	4.477	2.162470094	9.59E-10	6.30E-08	yes	up	8.26	3.29	8.7	10.66	7.13	1.32	2.82	1.54	1.36	2.56	7.608	1.92
TraesCS5A02G256600		-	4.089	2.031589662	9.66E-10	6.34E-08	yes	up	1.65	1.96	1.61	2.55	2.85	0.57	0.71	0.25	0.76	0.63	2.124	0.584
TraesCS7A02G377700		-	13.722	3.778451724	9.72E-10	6.37E-08	yes	up	71.99	9.07	62.29	51.88	77.35	5.25	8.47	1.43	1.52	6.26	54.516	4.586
TraesCS5B02G009000		-	44.326	5.470095313	9.78E-10	6.40E-08	yes	up	55.16	12.56	131.35	11.42	374.3	0.65	7.54	2.49	2.79	1.91	116.958	3.076
TraesCS5B02G386400		-	0.078	-3.68397691	9.83E-10	6.43E-08	yes	down	0.23	0.26	0.15	0.09	0.33	1.16	3.45	5.33	4.51	1.21	0.212	3.132
TraesCS3A02G381400		-	221.646	7.792116478	1.00E-09	6.54E-08	yes	up	3.28	0.09	2	1.51	2.43	0	0	0	0	0	1.862	0
TraesCS2A02G059400		-	0.256	-1.968047738	1.02E-09	6.67E-08	yes	down	0.19	0.29	0.18	0.5	0.39	2.8	2.74	4.54	3.19	1.31	0.31	2.916
TraesCS4B02G126400		-	0.13	-2.941665265	1.03E-09	6.69E-08	yes	down	0.07	0.14	0.17	0.17	0.09	1.17	1.27	2.18	0.62	0.42	0.128	1.132
TraesCS7A02G438000		Histone H2A [Source:UniProtKB/TrEMBL;Acc:A0A341Y316]	0.107	-3.219347298	1.03E-09	6.74E-08	yes	down	1.68	6.71	1.54	1.69	1.08	15.23	46.88	47.07	28.11	13.8	2.54	30.218
TraesCS5A02G171100		-	11.167	3.481176856	1.04E-09	6.77E-08	yes	up	0.79	0.44	1.2	0.95	0.86	0.11	0.04	0.06	0.18	0.02	0.848	0.082
TraesCS2B02G602449		-	0.068	-3.886584116	1.04E-09	6.77E-08	yes	down	0.03	0.19	0.06	0.13	0.08	1.57	1.53	1.88	2.43	0.41	0.098	1.564
TraesCS5B02G568700		-	2.378	1.249763316	1.04E-09	6.77E-08	yes	up	1.06	0.96	1.29	1.23	1.15	0.56	0.58	0.39	0.54	0.64	1.138	0.542
TraesCS7D02G491700		-	5.435	2.442154139	1.07E-09	6.92E-08	yes	up	9.21	4.14	10.2	10.11	8.18	1.39	2.61	0.78	1.14	2.68	8.368	1.72
TraesCS2A02G237300		-	0.407	-1.297879523	1.07E-09	6.94E-08	yes	down	2.73	3.38	1.96	2.97	1.92	6.37	7.39	8.12	5.95	7.92	2.592	7.15
TraesCS5B02G028200		-	0.362	-1.466390619	1.11E-09	7.18E-08	yes	down	1.29	2.27	1.62	2.52	1.23	4.87	7.05	6.31	6.15	5.2	1.786	5.916
TraesCS3A02G195300		S-adenosylmethionine synthase [Source:UniProtKB/TrEMBL;Acc:A0A341RYI7]	2.092	1.064807399	1.13E-09	7.29E-08	yes	up	41.52	50.76	51.5	46.63	59.8	31.93	25.86	28.52	25.95	30.7	50.042	28.592
TraesCS5B02G232600		-	138.805	7.116917019	1.14E-09	7.34E-08	yes	up	4.64	0.03	9.31	2.7	9.31	0	0.09	0	0.1	0.03	5.198	0.044
TraesCS5D02G498200		-	2.855	1.513557336	1.14E-09	7.35E-08	yes	up	7.43	7.21	7.78	7.03	8.58	3.31	2.45	2.18	2.56	4.37	7.606	2.974
TraesCS7B02G164500		Deoxyribodipyrimidine photo-lyase [Source:Projected from Arabidopsis thaliana (AT1G12370) UniProtKB/Swiss-Prot;Acc:Q9SB00]	0.288	-1.794976988	1.15E-09	7.39E-08	yes	down	1.6	3.02	2.01	2.98	2.11	7.62	8.7	10.51	12.84	5.8	2.344	9.094
TraesCS2A02G534400		-	0.069	-3.852696782	1.15E-09	7.41E-08	yes	down	1.34	1.65	0.69	0.17	1.91	18.85	15.29	37.11	13.05	6.17	1.152	18.094
TraesCS2B02G108200		-	2.508	1.326446393	1.18E-09	7.57E-08	yes	up	8.3	6.59	5.46	8.87	5.28	4	2.67	2.86	2.97	2.9	6.9	3.08
TraesCS2A02G504300		-	8.493	3.086248942	1.18E-09	7.57E-08	yes	up	64.74	12.81	48.73	46.72	75.51	3.4	14.22	4.73	4.44	6.99	49.702	6.756
TraesCSU02G209300		-	3505.122	11.77524896	1.18E-09	7.58E-08	yes	up	163	0	163.91	16.31	86.62	0.05	0	0.1	0	0	85.968	0.03
TraesCS6D02G189400		-	123.778	6.951609801	1.19E-09	7.60E-08	yes	up	5.37	0.58	3.42	3.15	2.42	0	0	0	0	0	2.988	0
TraesCS7D02G412200		-	2.098	1.06908186	1.20E-09	7.70E-08	yes	up	34.29	37.14	51.1	42.84	47.24	20.8	22.16	23.56	23.13	25.02	42.522	22.934
TraesCS2A02G244200		-	0.314	-1.67312363	1.21E-09	7.76E-08	yes	down	0.88	1.5	0.76	0.85	0.75	3.14	4.35	4.1	3.44	2.42	0.948	3.49
TraesCS4B02G286500		-	3.389	1.760814576	1.23E-09	7.85E-08	yes	up	13.57	6.78	14.93	19.3	11.44	3.08	4.8	4.79	4.16	4.52	13.204	4.27
TraesCS4B02G124700		-	12.607	3.656176521	1.27E-09	8.09E-08	yes	up	11.59	1.14	9.33	12.85	9.43	0.41	1.91	0.7	0.4	0.66	8.868	0.816
TraesCS2D02G459800		-	0.137	-2.871842415	1.27E-09	8.09E-08	yes	down	0.09	0.35	0.52	0.25	0.29	3.26	1.79	2.87	2.88	1.42	0.3	2.444
TraesCS4A02G206400		Fructose-bisphosphate aldolase [Source:UniProtKB/TrEMBL;Acc:W5DTC2]	8.301	3.053227178	1.27E-09	8.11E-08	yes	up	1781.2	507.08	1800.41	1498.84	1596.32	109.75	319.79	99.93	93.63	360.51	1436.77	196.722
TraesCS5A02G401100		-	56.287	5.814718407	1.30E-09	8.29E-08	yes	up	3.46	0.04	3.16	5.16	6.27	0.05	0.11	0	0.09	0.12	3.618	0.074
TraesCS6D02G013600		-	11.554	3.530311386	1.31E-09	8.30E-08	yes	up	22.96	6.48	39.35	8.74	52.7	4.49	2.04	1.83	2.62	2.43	26.046	2.682
TraesCS3A02G236200		-	4.102	2.036186551	1.31E-09	8.33E-08	yes	up	2.76	2.46	2.94	6.87	5.32	0.95	1.61	1.22	1.19	1.02	4.07	1.198
TraesCS3B02G059300		-	0.038	-4.718488707	1.32E-09	8.37E-08	yes	down	0.05	0.03	0	0.06	0	0.53	0.89	1.1	0.81	0.47	0.028	0.76
TraesCS5A02G020900		Similar to Phytoene synthase 1, chloroplast precursor (EC 2.5.1.-) (Fruit ripening specific protein pTOM5) [Source: Projected from Oryza sativa (Os12g0626400)]	2.828	1.499588564	1.33E-09	8.44E-08	yes	up	23.66	40.73	33.63	25.1	20.75	12.16	10.34	12.27	9.84	12.86	28.774	11.494
TraesCS4A02G486000		-	46.042	5.524873964	1.34E-09	8.45E-08	yes	up	9.25	0.26	1.74	2.69	1.33	0.21	0.05	0.02	0.02	0.08	3.054	0.076
TraesCS7D02G439900		SVR8 [Source:Projected from Arabidopsis thaliana (AT5G54600) UniProtKB/TrEMBL;Acc:A0A178U954]	13.023	3.70303273	1.35E-09	8.54E-08	yes	up	81.83	8.17	70.99	88.49	84.97	3.21	6.9	3.63	2.7	11.86	66.89	5.66
TraesCS3D02G017700		-	111.753	6.804171167	1.38E-09	8.70E-08	yes	up	9.84	0.21	26.38	0.51	28.42	0.09	0.45	0.05	0.04	0.27	13.072	0.18
TraesCS6B02G227900		-	292.842	8.193978997	1.38E-09	8.71E-08	yes	up	8.31	0	51.5	27.58	47.97	0.06	0	0.19	0	0.31	27.072	0.112
TraesCS7D02G159900		-	0.194	-2.36292364	1.38E-09	8.71E-08	yes	down	5.62	11.28	4.16	7.64	4.1	37.59	36.77	65.49	32.81	20.88	6.56	38.708
TraesCS4D02G193500		-	0.141	-2.827644075	1.39E-09	8.74E-08	yes	down	1.04	0.73	1.74	0.73	1.27	9.07	8.43	18.69	5.16	3.7	1.102	9.01
TraesCS7D02G260900		Purple acid phosphatase [Source:UniProtKB/TrEMBL;Acc:A0A1D6D5B3]	7.179	2.843820929	1.41E-09	8.84E-08	yes	up	1.87	0.65	0.8	1.96	0.86	0.13	0.35	0.14	0.14	0.22	1.228	0.196
TraesCS3B02G326800		-	3.061	1.614064157	1.42E-09	8.91E-08	yes	up	8.2	4.84	7	8.85	6.44	1.49	2.72	2.65	2.76	3.13	7.066	2.55
TraesCS7D02G457300		-	0.195	-2.35708619	1.42E-09	8.92E-08	yes	down	1.03	1.59	1.26	1.04	0.48	4.38	5.34	10.36	6.34	4.44	1.08	6.172
TraesCS4B02G260600		40S ribosomal protein S3a [Source:UniProtKB/TrEMBL;Acc:A0A1D6RXF7]	4.097	2.034682071	1.44E-09	9.01E-08	yes	up	49.47	35.25	118.34	62.59	75.16	16.59	22.63	14.85	19.32	20.4	68.162	18.758
TraesCS4B02G175900		-	8.136	3.024388135	1.45E-09	9.09E-08	yes	up	39.98	4.66	31.94	27.24	35.16	2.85	5.74	3.49	2.46	4.82	27.796	3.872
TraesCS7D02G347500		-	10.376	3.375220225	1.46E-09	9.10E-08	yes	up	13.97	3.05	12.36	13.65	14.54	0.54	2.45	0.43	0.92	1.98	11.514	1.264
TraesCS6D02G197300		-	0.096	-3.383890632	1.46E-09	9.12E-08	yes	down	0.21	0.43	0.05	0.31	0.41	2.2	5.26	3.99	4.19	1.04	0.282	3.336
TraesCSU02G019900		Probable sodium/metabolite cotransporter BASS3, chloroplastic [Source:Projected from Arabidopsis thaliana (AT3G25410) UniProtKB/Swiss-Prot;Acc:Q8RXE8]	6.054	2.597972046	1.47E-09	9.16E-08	yes	up	54.58	13.75	31.28	39.13	39.74	4.16	11.6	4	4.75	9.2	35.696	6.742
TraesCS7D02G051500		-	0.081	-3.618743855	1.49E-09	9.25E-08	yes	down	0.19	0.81	0.14	0.11	0.13	2.26	5.65	4.48	4.39	2.27	0.276	3.81
TraesCS6A02G210200		Rhodanese-like domain-containing protein 11, chloroplastic [Source:Projected from Arabidopsis thaliana (AT4G24750) UniProtKB/Swiss-Prot;Acc:Q0WWT7]	17.85	4.157827494	1.49E-09	9.25E-08	yes	up	104.97	4.2	56.17	33.82	67.41	2.98	5.04	1.42	1.36	5.9	53.314	3.34
TraesCS2B02G079200		Ribulose bisphosphate carboxylase small chain [Source:UniProtKB/TrEMBL;Acc:A0A341QH86]	143.926	7.169186305	1.49E-09	9.25E-08	yes	up	370.64	1.42	729.82	203.54	669.72	0.46	8.7	0.18	0.16	6.39	395.028	3.178
TraesCS7A02G312000		-	0.231	-2.11672584	1.49E-09	9.25E-08	yes	down	3.1	6.49	2.5	4.45	2.66	16.8	16.02	28.71	18.33	12.02	3.84	18.376
TraesCS4A02G083700		Beta-galactosidase [Source:UniProtKB/TrEMBL;Acc:W5DZH8]	0.257	-1.961384667	1.52E-09	9.42E-08	yes	down	1.05	1.97	1.04	0.86	0.73	5.54	4.23	4.78	4.38	6.19	1.13	5.024
TraesCS2A02G405000		-	0.129	-2.950190989	1.57E-09	9.71E-08	yes	down	0.14	0.31	0.05	0.17	0.09	0.94	1.23	1.91	1.48	0.84	0.152	1.28
TraesCS7D02G240100		-	5.832	2.543956531	1.58E-09	9.80E-08	yes	up	14.95	6.15	14.35	5.27	14.46	3.54	2.04	1.1	1.65	2.85	11.036	2.236
TraesCS7D02G224900		-	7.2	2.848094445	1.60E-09	9.89E-08	yes	up	27.17	4.24	19.45	20.93	19.87	2.07	4.2	2.07	1.83	4.26	18.332	2.886
TraesCS2A02G243500		Small nuclear ribonucleoprotein-associated protein [Source:UniProtKB/TrEMBL;Acc:A0A341Q301]	5.851	2.548741226	1.61E-09	9.93E-08	yes	up	3.99	2.52	8.6	4.62	8.42	1.03	1.39	0.6	0.99	1.45	5.63	1.092
TraesCS3A02G179200		-	2.305	1.204550204	1.62E-09	1.00E-07	yes	up	3.32	3.33	3.93	3.91	3.56	1.45	2.25	1.31	1.67	2.15	3.61	1.766
TraesCS3A02G300600		-	0.096	-3.377398857	1.63E-09	1.00E-07	yes	down	0.03	0.16	0.11	0.05	0.03	0.61	1.01	1.04	1.16	0.39	0.076	0.842
TraesCS3D02G362800		-	22.538	4.494275975	1.63E-09	1.00E-07	yes	up	21.18	2.23	23.13	23.25	15.09	0.56	1.3	0.22	0.18	1.73	16.976	0.798
TraesCS4B02G074900		Thioredoxin-like protein CITRX, chloroplastic [Source:Projected from Arabidopsis thaliana (AT3G06730) UniProtKB/Swiss-Prot;Acc:Q9M7X9]	5.846	2.547525115	1.65E-09	1.01E-07	yes	up	15.04	5.13	14.6	14.18	11.58	1.49	3.9	1.42	1.37	3.4	12.106	2.316
TraesCS3D02G348100		-	0.056	-4.153315022	1.65E-09	1.02E-07	yes	down	0.17	0.28	0.03	0	0.2	2.5	3.13	4.91	2.16	0.96	0.136	2.732
TraesCS2D02G375200		-	0.071	-3.818573178	1.70E-09	1.04E-07	yes	down	0.83	0.92	0.4	0.43	0.52	1.86	11.61	14.18	15.45	2.5	0.62	9.12
TraesCS4B02G122800		-	2.149	1.103946308	1.70E-09	1.05E-07	yes	up	14.35	13.82	16.33	15.63	15.04	6.84	10.12	6.51	6.36	9.77	15.034	7.92
TraesCS6D02G360500		-	0.417	-1.262530061	1.73E-09	1.06E-07	yes	down	18.1	11.05	11.09	15.38	14.63	38.73	41.47	50.13	30.9	28.07	14.05	37.86
TraesCS4A02G335900		-	0.141	-2.825088244	1.74E-09	1.06E-07	yes	down	1.07	0.88	0.52	0.5	0.44	5.37	4.1	11.82	2.74	3.59	0.682	5.524
TraesCS3D02G370700		-	5.379	2.427206818	1.76E-09	1.08E-07	yes	up	386.55	133.21	339.76	446.12	301.99	27.34	84.47	26.63	20.02	88.57	321.526	49.406
TraesCS5D02G415200		-	4.199	2.070186194	1.77E-09	1.08E-07	yes	up	1.82	0.84	1.34	1.57	0.93	0.25	0.38	0.28	0.31	0.5	1.3	0.344
TraesCS1B02G461000		-	2.62	1.389609047	1.79E-09	1.09E-07	yes	up	11.3	10.5	17.4	14.01	13.22	4.34	6.16	5.29	5.18	7.31	13.286	5.656
TraesCS3D02G280400		-	8.988	3.167946762	1.80E-09	1.10E-07	yes	up	8.47	10.38	18.57	10.2	8.55	1.47	2	0.3	2.62	0.68	11.234	1.414
TraesCS1A02G256400		Cysteine proteinase inhibitor [Source:UniProtKB/TrEMBL;Acc:A0A1D5RVX3]	0.441	-1.180260411	1.81E-09	1.10E-07	yes	down	37.07	47.64	29.21	34.37	28.53	79.43	94.24	102.78	87.7	84.88	35.364	89.806
TraesCS2A02G317300		-	0.201	-2.313784879	1.81E-09	1.10E-07	yes	down	0.21	0.6	0.3	0.28	0.51	1.37	2.82	2.52	2.62	1.42	0.38	2.15
TraesCS5D02G299300		-	0.002	-9.001945819	1.84E-09	1.12E-07	yes	down	0	0.02	0	0	0.01	4.66	0.3	0.04	11.88	0.86	0.006	3.548
TraesCS3A02G450700		-	0.463	-1.111058226	1.86E-09	1.13E-07	yes	down	8.43	10.4	7.6	8.05	7.78	20.64	22.14	26.36	18.67	15.63	8.452	20.688
TraesCS5D02G256100		-	35.361	5.144090559	1.89E-09	1.15E-07	yes	up	15.09	0.28	9.66	8.55	8.92	0.05	0.66	0.19	0.06	0.43	8.5	0.278
TraesCS5B02G145200		Mannan endo-1,4-beta-mannosidase 6 [Source:Projected from Arabidopsis thaliana (AT5G01930) UniProtKB/Swiss-Prot;Acc:Q9LZV3]	26.899	4.749460408	1.89E-09	1.15E-07	yes	up	2.48	0.26	6.14	1.78	1.97	0.03	0.26	0.11	0.06	0.09	2.526	0.11
TraesCS3D02G189300		-	16.154	4.013824373	1.94E-09	1.18E-07	yes	up	2.73	0.31	1.38	1.69	2.14	0.07	0.08	0.24	0.06	0.11	1.65	0.112
TraesCS3A02G185900		Peroxidase [Source:UniProtKB/TrEMBL;Acc:A0A341RT64]	9.641	3.269114787	1.98E-09	1.20E-07	yes	up	4.16	0.9	1.37	2.26	2.26	0.17	0.58	0.28	0.16	0.15	2.19	0.268
TraesCS3B02G481800		Potassium transporter [Source:UniProtKB/TrEMBL;Acc:A0A341SYD2]	0.147	-2.77055029	1.98E-09	1.20E-07	yes	down	12.96	5.84	6.05	4.72	20.9	54.7	69.42	105.5	50.26	20.86	10.094	60.148
TraesCS7B02G145800		-	0.257	-1.962349618	1.98E-09	1.20E-07	yes	down	9.06	10.93	5.99	11.55	9.75	37.01	49.96	74.72	38.39	18.33	9.456	43.682
TraesCS2D02G032000		-	0.357	-1.487614149	2.01E-09	1.21E-07	yes	down	1.6	1.5	1.05	1.05	1.72	5.45	4.65	4.58	3.65	3.7	1.384	4.406
TraesCS5B02G000900		Protein yippee-like [Source:UniProtKB/TrEMBL;Acc:A0A341V5E8]	0.28	-1.835382532	2.01E-09	1.21E-07	yes	down	7.35	14.14	6.66	9.54	9.44	38.44	39.55	50.42	44.38	20.13	9.426	38.584
TraesCS2B02G321300		-	0.401	-1.318006413	2.02E-09	1.21E-07	yes	down	7.09	7.31	4.89	6.42	5.55	19.36	18.73	21.16	18.35	11.24	6.252	17.768
TraesCS1A02G115200		-	7.569	2.920097428	2.02E-09	1.22E-07	yes	up	36.98	13.74	38.63	49.29	31.43	3.15	8.94	2.14	2.57	8.64	34.014	5.088
TraesCS1B02G255000		-	0.197	-2.346067776	2.03E-09	1.22E-07	yes	down	0.82	1.77	1.69	1.22	1.2	7.46	7.34	13.75	6.92	3.25	1.34	7.744
TraesCS5B02G357200		-	3.786	1.920646531	2.06E-09	1.23E-07	yes	up	5.97	3.71	3.12	7.89	4.29	1.87	2.16	0.92	1.08	1.44	4.996	1.494
TraesCS1A02G315500		-	7.561	2.918636771	2.08E-09	1.24E-07	yes	up	10.58	5.7	20.11	12.42	10.72	1.53	2.34	0.59	1.06	3.33	11.906	1.77
TraesCS6B02G238600		Elongation factor Tu [Source:UniProtKB/TrEMBL;Acc:A0A1D6S9T8]	4.239	2.083707986	2.08E-09	1.24E-07	yes	up	81.78	84.73	115.53	123.17	85.98	14.74	35.25	17.05	18.71	44.36	98.238	26.022
TraesCS5B02G400000		Alpha-1,4 glucan phosphorylase [Source:UniProtKB/TrEMBL;Acc:B2LXU4]	3.921	1.971092734	2.11E-09	1.26E-07	yes	up	23.29	12.38	16.62	21.39	16.7	5.26	5.92	3.86	3.25	9.36	18.076	5.53
TraesCS6D02G255900		-	0.258	-1.957351166	2.13E-09	1.27E-07	yes	down	1.62	1.8	1.58	2.98	2.97	9.59	13.24	12.84	7.54	4.86	2.19	9.614
TraesCS1A02G051900		-	0.437	-1.193232189	2.15E-09	1.28E-07	yes	down	26.03	32.09	23.82	20.41	31.45	75.31	67.91	67.87	67.4	58.02	26.76	67.302
TraesCS3A02G453000		-	17.7	4.145686414	2.16E-09	1.29E-07	yes	up	10.39	0.37	10.54	4.67	7.46	0.46	0.41	0.82	0.4	0.57	6.686	0.532
TraesCS7D02G394900		-	0.294	-1.767418895	2.17E-09	1.29E-07	yes	down	2.62	4.34	2	2.92	2.62	12.38	11.65	17.76	8.83	8.34	2.9	11.792
TraesCS3A02G303600		SDP1 [Source:Projected from Arabidopsis thaliana (AT5G04040) UniProtKB/TrEMBL;Acc:A0A178UB07]	0.157	-2.672636231	2.18E-09	1.30E-07	yes	down	0.43	0.92	0.49	0.55	0.53	2.24	4.2	7.59	5.41	1.7	0.584	4.228
TraesCS4A02G129000		-	0.469	-1.091990236	2.18E-09	1.30E-07	yes	down	4.94	7.66	4.87	5.86	4.82	12.57	14.41	13.89	13.37	12.96	5.63	13.44
TraesCS6B02G037600		-	3.667	1.874650317	2.20E-09	1.31E-07	yes	up	12.76	9.22	16.11	10.08	20.04	5.68	5.64	2.63	3.79	5.36	13.642	4.62
TraesCS6A02G307700		Geranylgeranyl diphosphate reductase, chloroplastic [Source:Projected from Arabidopsis thaliana (AT1G74470) UniProtKB/Swiss-Prot;Acc:Q9CA67]	9.147	3.193284783	2.23E-09	1.32E-07	yes	up	513.41	63.89	406.36	255.16	360.25	28.04	50.36	19.34	32.05	68.56	319.814	39.67
TraesCS4B02G072200		-	0.187	-2.418312736	2.23E-09	1.32E-07	yes	down	0.84	1.79	0.4	1.02	1.07	6.61	8.5	7.68	5.29	3.16	1.024	6.248
TraesCS5D02G435200		-	0.306	-1.708004269	2.24E-09	1.33E-07	yes	down	0.55	0.82	0.42	0.56	0.48	1.89	1.89	2.75	2.25	1.78	0.566	2.112
TraesCS7D02G244400		-	24.327	4.604508814	2.33E-09	1.38E-07	yes	up	0.98	0.18	0.92	0.56	1.18	0	0.05	0.05	0.06	0.02	0.764	0.036
TraesCS6D02G084300		Chloride channel protein [Source:UniProtKB/TrEMBL;Acc:A0A1D6DFQ2]	0.286	-1.805101862	2.33E-09	1.38E-07	yes	down	1.92	3.44	2.53	4.05	2.17	9.67	11.57	16.69	11.02	6.25	2.822	11.04
TraesCS5D02G433100		-	5.822	2.541554862	2.39E-09	1.41E-07	yes	up	2.35	1.94	3.5	4.32	3.03	0.48	1.12	0.21	0.34	0.8	3.028	0.59
TraesCS7A02G334100		-	0.26	-1.944806883	2.40E-09	1.41E-07	yes	down	1.58	2.49	1.27	1.61	1.9	8.85	10.52	19.44	8.61	4.37	1.77	10.358
TraesCS4D02G008000		-	8.005	3.000958152	2.43E-09	1.43E-07	yes	up	2.78	1.19	1.19	0.74	1.41	0.37	0.19	0.31	0.24	0.14	1.462	0.25
TraesCS2D02G065400		Ribulose bisphosphate carboxylase small chain [Source:UniProtKB/TrEMBL;Acc:A0A1D5UUS1]	88.665	6.470287315	2.44E-09	1.44E-07	yes	up	96.01	4.55	164.49	69.48	145.62	0.13	2.85	0	0.19	3	96.03	1.234
TraesCS4D02G290900		Positive regulator of auxin response and transport, Regulation of grain siz [Source: Projected from Oryza sativa (Os03g0175800)]	8.796	3.136768179	2.47E-09	1.45E-07	yes	up	1.78	1.24	1.98	1.37	2.72	0.12	0.4	0.04	0.44	0.17	1.818	0.234
TraesCS7D02G341700		-	0.141	-2.822209033	2.47E-09	1.45E-07	yes	down	0.96	0.65	0.56	0.82	0.7	5.83	4.81	13.29	3.62	2.15	0.738	5.94
TraesCS1B02G241100		-	0.234	-2.093640834	2.50E-09	1.46E-07	yes	down	6.03	13.71	4.9	7.32	4.39	30.42	32.89	40.99	42.47	27.35	7.27	34.824
TraesCS3D02G513700		-	11.727	3.551766764	2.52E-09	1.48E-07	yes	up	5.37	0.56	3.01	3.33	3.26	0.2	0.57	0.38	0.07	0.32	3.106	0.308
TraesCS2B02G219800		-	0.439	-1.188190139	2.52E-09	1.48E-07	yes	down	4.06	6.56	5.42	5.99	6.28	11.49	15.5	16.38	16.75	10.79	5.662	14.182
TraesCS1D02G155800		-	2.917	1.54449147	2.53E-09	1.48E-07	yes	up	2.94	1.8	3.51	3.76	3.09	1.35	1.19	0.89	1	1.38	3.02	1.162
TraesCS4B02G055100		-	0.218	-2.197486851	2.57E-09	1.50E-07	yes	down	2.77	7.03	5.36	6.25	9.34	26.03	36.46	48.2	31.45	17.62	6.15	31.952
TraesCS2B02G076200		-	2.191	1.131307751	2.58E-09	1.51E-07	yes	up	1.86	1.82	1.54	2.22	1.41	0.95	1.19	0.88	0.68	0.88	1.77	0.916
TraesCS4B02G223100		-	16.551	4.048816156	2.59E-09	1.51E-07	yes	up	47.61	2.77	50.32	32.32	43.34	0.62	3.32	1.99	1.74	3.05	35.272	2.144
TraesCS2A02G294500		-	8.637	3.11058029	2.61E-09	1.52E-07	yes	up	1.84	0.35	1.71	1.04	1.97	0.22	0.21	0.13	0.19	0.18	1.382	0.186
TraesCS4A02G100800		-	4.393	2.135332278	2.61E-09	1.52E-07	yes	up	8.03	4.08	13.43	11.93	8.07	2.19	1.85	1.86	2.62	2.71	9.108	2.246
TraesCS5A02G222100		-	7.625	2.930723193	2.64E-09	1.53E-07	yes	up	6.58	1.47	4.08	9.73	4.76	0.43	1.39	0.7	0.45	0.99	5.324	0.792
TraesCS5D02G203700		-	0.137	-2.87008566	2.64E-09	1.54E-07	yes	down	0.48	0.25	0.4	0.17	0.51	2.99	1.87	5.24	1.53	3.46	0.362	3.018
TraesCS1D02G307900		-	10.662	3.414417235	2.65E-09	1.54E-07	yes	up	45.26	6.47	36.45	55.78	44.52	2.4	6.97	2.13	1.74	6.58	37.696	3.964
TraesCS2A02G369600		-	0.098	-3.353897515	2.69E-09	1.56E-07	yes	down	0.25	0.16	0.07	0.08	0.08	1.31	1.36	2.92	0.65	0.93	0.128	1.434
TraesCS5B02G103700		-	3.586	1.842185319	2.70E-09	1.56E-07	yes	up	20.77	11.82	19.8	33.74	22.99	4.14	9.35	5.69	7.99	6.72	21.824	6.778
TraesCS1B02G076300		Target of EAT1-B1 [Source:UniProtKB/TrEMBL;Acc:W5ABU9]	0.08	-3.642315134	2.76E-09	1.60E-07	yes	down	0.03	0.48	0.15	0.39	0.69	2.86	8.94	6.85	3.91	3.31	0.348	5.174
TraesCS2D02G453300		-	72.626	6.182407214	2.78E-09	1.61E-07	yes	up	6.57	0.38	3.86	6.44	6.47	0	0.22	0	0.16	0	4.744	0.076
TraesCS7A02G489800		Cryptochrome DASH, chloroplastic/mitochondrial [Source:Projected from Arabidopsis thaliana (AT5G24850) UniProtKB/Swiss-Prot;Acc:Q84KJ5]	0.27	-1.891468273	2.78E-09	1.61E-07	yes	down	3.08	8.06	3.44	6.55	4.55	16.39	30.76	25.88	17.96	16.87	5.136	21.572
TraesCS2B02G122900		Alpha-galactosidase [Source:UniProtKB/TrEMBL;Acc:A0A1D5U6J5]	0.203	-2.300034931	2.78E-09	1.61E-07	yes	down	5.54	8.08	2.7	9.84	2.25	17.4	31.94	38.38	22.98	27.39	5.682	27.618
TraesCS3A02G117800		-	3.103	1.633774899	2.79E-09	1.61E-07	yes	up	7.45	3.85	5.98	7.45	5.48	1.76	2.61	1.74	1.68	3.11	6.042	2.18
TraesCS2A02G037900		-	4.307	2.106573538	2.80E-09	1.61E-07	yes	up	7.9	10.95	5.8	11.34	7.19	1.62	1.85	1.38	2.22	3.84	8.636	2.182
TraesCS4A02G284000		CBM48 domain-containing protein, Compound granule formation and starch synthesi [Source: Projected from Oryza sativa (Os03g0686900)]	0.384	-1.381786356	2.81E-09	1.61E-07	yes	down	9.07	6.28	7.19	11.69	6.36	26.27	23.85	31.46	21.77	16.45	8.118	23.96
TraesCS2B02G174100		-	2.977	1.573952466	2.82E-09	1.62E-07	yes	up	2.22	1.47	2.72	2.4	2.28	0.71	0.67	0.96	0.69	1.16	2.218	0.838
TraesCS1A02G182900		-	2.473	1.306484746	2.82E-09	1.62E-07	yes	up	6.16	4.51	7.41	7.31	6.63	2.45	3.47	2.49	2.46	3.71	6.404	2.916
TraesCS3D02G267200		-	0.322	-1.635901999	2.84E-09	1.63E-07	yes	down	3.28	5.17	3.1	3.95	3.59	11.95	15.44	16.64	12.86	6.89	3.818	12.756
TraesCS7D02G377400		Fructose-bisphosphate aldolase [Source:UniProtKB/TrEMBL;Acc:W5HZ47]	5.737	2.520243029	2.86E-09	1.64E-07	yes	up	306.87	321.34	330.72	396.99	401.78	45.87	115.24	33.83	30.11	122.32	351.54	69.474
TraesCS7D02G457500		-	0.018	-5.834771605	2.90E-09	1.66E-07	yes	down	0	0.07	0	0.07	0	0.73	1.85	1.08	2.31	1.09	0.028	1.412
TraesCS2D02G382600		-	0.037	-4.747157049	2.96E-09	1.69E-07	yes	down	0.37	5.95	0.49	0.86	0.3	27.38	35.51	97.67	53.4	30.41	1.594	48.874
TraesCS5A02G443900		-	3.776	1.917019148	2.96E-09	1.69E-07	yes	up	119.55	116.99	144.99	84.83	176.78	26.72	38.68	34.01	30.97	61.08	128.628	38.292
TraesCS3B02G253900		-	0.157	-2.672365776	2.97E-09	1.69E-07	yes	down	0.11	0.79	0.5	0.64	0.33	3.42	3.38	4.98	2.96	2.28	0.474	3.404
TraesCS3D02G229800		-	12.463	3.639621351	2.99E-09	1.71E-07	yes	up	310.15	20.37	233.65	174.34	264.61	13.32	32.76	20.2	4.32	14.59	200.624	17.038
TraesCS6D02G270900		-	0.166	-2.590217095	3.02E-09	1.72E-07	yes	down	0.5	0.78	0.17	0.32	0.53	3.3	3.48	5.09	2.19	2.03	0.46	3.218
TraesCS3A02G257500		-	0.071	-3.810927632	3.05E-09	1.74E-07	yes	down	0.24	1.12	0.19	0.1	0.13	4.77	4.73	9.04	7.9	4.52	0.356	6.192
TraesCS4A02G114000		-	0.203	-2.296900413	3.13E-09	1.78E-07	yes	down	4.17	9.79	6.84	4.74	12.76	46.88	33.34	64.91	31.96	34.69	7.66	42.356
TraesCS1A02G112200		-	2.999	1.584557823	3.14E-09	1.78E-07	yes	up	4.1	2.83	4.43	4.21	4.18	1.5	2.22	1.28	0.82	1.98	3.95	1.56
TraesCS1A02G287200		-	37.335	5.222468723	3.14E-09	1.78E-07	yes	up	684.4	6.97	234.8	111.52	234.26	3.53	20.3	8.07	3.24	5.52	254.39	8.132
TraesCS3D02G342900		-	8.579	3.100816342	3.15E-09	1.78E-07	yes	up	23.96	5.19	22.85	32.28	19.29	2.06	4.14	1.91	0.86	4.53	20.714	2.7
TraesCS3A02G227700		AT5g40850/MHK7_8 [Source:Projected from Arabidopsis thaliana (AT5G40850) UniProtKB/TrEMBL;Acc:Q42606]	4.531	2.179942234	3.15E-09	1.79E-07	yes	up	7.15	2.23	6.49	7.87	7.42	1.61	2.24	1.42	0.88	1.68	6.232	1.566
TraesCS4D02G107400		Fructose-bisphosphate aldolase [Source:UniProtKB/TrEMBL;Acc:W5ETU1]	9.631	3.267647751	3.18E-09	1.80E-07	yes	up	1871.92	530.21	1742.56	1673.26	1690.67	82.89	282.18	69.19	81.66	364.99	1501.724	176.182
TraesCS1B02G230900		-	0.108	-3.209940979	3.20E-09	1.81E-07	yes	down	0.2	0.5	0.23	0.19	0.85	5.31	3.64	6.27	3.08	1.34	0.394	3.928
TraesCS5D02G451300		-	3.604	1.849694926	3.23E-09	1.82E-07	yes	up	130.21	112.84	167.8	113.18	186.66	30.23	42.13	38.27	38.07	71.8	142.138	44.1
TraesCS5A02G077900		-	2.925	1.548314833	3.23E-09	1.82E-07	yes	up	52.52	100.63	69.66	67.79	57.69	21.35	29.52	20.63	25.32	33.62	69.658	26.088
TraesCS3D02G106300		-	6.787	2.762780968	3.25E-09	1.83E-07	yes	up	37.02	5.3	39.98	21.48	29.38	5.22	4.34	4.92	4.3	3.41	26.632	4.438
TraesCS4A02G107600		Elongation factor 1-alpha [Source:UniProtKB/TrEMBL;Acc:A0A1D5XDB6]	2.49	1.316238223	3.27E-09	1.84E-07	yes	up	102.9	83.19	127.56	147.25	121.05	51.1	59.26	40.63	40.65	70.72	116.39	52.472
TraesCS2B02G007700		-	0.388	-1.364253172	3.27E-09	1.84E-07	yes	down	3.71	5.66	3.39	3.65	4.74	13.2	12.12	14.41	13.11	8.98	4.23	12.364
TraesCS3B02G457600		-	4.392	2.134869995	3.27E-09	1.84E-07	yes	up	20.88	14.39	16.38	24.53	6.83	4.15	4.43	2.87	6.15	3.67	16.602	4.254
TraesCS5D02G447500		-	0.24	-2.059580072	3.28E-09	1.84E-07	yes	down	0.78	1.31	0.67	1.41	0.77	2.98	5.51	6.22	5.56	2.7	0.988	4.594
TraesCS2A02G064900		Heavy metal-associated isoprenylated protein 1 [Source:UniProtKB/TrEMBL;Acc:W5B397]	0.105	-3.253552136	3.30E-09	1.85E-07	yes	down	1.35	12.46	3.15	3.73	3.82	26.62	86.59	54.8	56.41	41.16	4.902	53.116
TraesCS4A02G095600		-	7.654	2.936282887	3.30E-09	1.85E-07	yes	up	20.52	3.54	13.84	15.38	21.34	1.04	3.42	1.91	1.53	2.49	14.924	2.078
TraesCS4A02G240000		Thioredoxin-like protein CITRX, chloroplastic [Source:Projected from Arabidopsis thaliana (AT3G06730) UniProtKB/Swiss-Prot;Acc:Q9M7X9]	6.312	2.657992527	3.32E-09	1.86E-07	yes	up	19	8.91	19.25	18.65	12.09	1.13	4.07	2.01	1.34	4.81	15.58	2.672
TraesCS7D02G209600		-	8.548	3.095658696	3.35E-09	1.87E-07	yes	up	452.74	109.54	543.89	512.72	599.22	36.5	71.39	33.86	29.22	116.2	443.622	57.434
TraesCS3B02G360300		DNA-(apurinic or apyrimidinic site) lyase [Source:UniProtKB/TrEMBL;Acc:A0A1D5VT32]	3.726	1.897638796	3.37E-09	1.88E-07	yes	up	2.76	2.06	3.29	3.91	1.72	0.61	0.98	0.56	0.84	1.15	2.748	0.828
TraesCS1D02G157513		-	2.836	1.503834259	3.38E-09	1.89E-07	yes	up	4.17	2.52	4.35	4.83	4.44	1.32	2.11	1.47	1.23	1.94	4.062	1.614
TraesCS5A02G512500		MRP5 [Source:Projected from Arabidopsis thaliana (AT1G04120) UniProtKB/TrEMBL;Acc:A0A178WGC2]	0.184	-2.44507599	3.39E-09	1.89E-07	yes	down	0.37	0.45	0.38	0.84	0.4	3.61	2.78	5.03	2.83	1.03	0.488	3.056
TraesCS7D02G406400		-	5.834	2.544527406	3.40E-09	1.89E-07	yes	up	2.67	0.6	1.55	2.27	1.93	0.32	0.51	0.18	0.39	0.35	1.804	0.35
TraesCS2A02G125500		-	7.876	2.9774671	3.41E-09	1.90E-07	yes	up	12.09	3.37	17.8	12.63	18.88	1.68	2.8	1.24	1.11	3.24	12.954	2.014
TraesCS1B02G170200		-	315.342	8.300771413	3.51E-09	1.95E-07	yes	up	3094.5	1.12	4.28	91.2	2958	0.1	11.08	6.59	3.31	2.06	1229.82	4.628
TraesCS1D02G282000		-	0.016	-5.959394626	3.54E-09	1.97E-07	yes	down	0.4	3.88	0.4	0.08	0.06	19.38	65.64	85.21	152.22	12.51	0.964	66.992
TraesCS7A02G382000		-	0.359	-1.47976065	3.59E-09	1.99E-07	yes	down	4.27	3.79	4.44	7.35	4.93	14.16	14.75	16.32	15.52	8.29	4.956	13.808
TraesCS4A02G175000		-	3.763	1.911768034	3.64E-09	2.01E-07	yes	up	3.09	1.9	2.76	3.79	3.6	0.52	1.53	0.66	1.05	0.8	3.028	0.912
TraesCS5D02G135400		-	10.138	3.34174638	3.66E-09	2.03E-07	yes	up	4.46	1.13	3.08	1.8	7.5	0.29	0.63	0.4	0.44	0.32	3.594	0.416
TraesCS3D02G120000		-	7.388	2.885189704	3.69E-09	2.04E-07	yes	up	45.26	9.2	36.58	51.21	56.2	3.31	9.56	2.52	4.22	7.83	39.69	5.488
TraesCS7D02G115300		-	0.239	-2.066373724	3.71E-09	2.05E-07	yes	down	0.32	0.39	0.33	0.56	0.2	1.95	1.81	2.69	1.01	1.07	0.36	1.706
TraesCS5B02G371200		Protein DETOXIFICATION [Source:UniProtKB/TrEMBL;Acc:A0A1D5Z3K9]	0.266	-1.908896357	3.72E-09	2.05E-07	yes	down	0.83	0.86	0.64	0.69	0.57	4.6	3.8	3.33	2.61	1.27	0.718	3.122
TraesCS3A02G364200		-	0.313	-1.673662727	3.72E-09	2.05E-07	yes	down	7.2	8.39	10.05	9.43	5.03	23.37	46.78	33.75	28.14	18.4	8.02	30.088
TraesCS5D02G272800		-	0.171	-2.547588542	3.72E-09	2.05E-07	yes	down	1.96	2.01	1.48	2.45	3.22	12.78	19.78	26.7	10.63	4.38	2.224	14.854
TraesCS3B02G452300		Ubiquitin-protein ligase, putative, expressed [Source:UniProtKB/TrEMBL;Acc:D8L9I9]	3.356	1.746537233	3.74E-09	2.06E-07	yes	up	1.53	1.13	1.32	1.19	1.68	0.38	0.5	0.6	0.3	0.55	1.37	0.466
TraesCS2A02G150200		-	0.415	-1.267341239	3.74E-09	2.06E-07	yes	down	1.27	1.07	0.92	1.01	0.76	3.3	3.12	2.92	2.43	1.92	1.006	2.738
TraesCS7D02G049000		-	7.963	2.99339093	3.76E-09	2.06E-07	yes	up	1.1	0.88	2.81	5.5	1.52	0.41	0.42	0.25	0.31	0.26	2.362	0.33
TraesCS2A02G389200		-	0.004	-7.980965669	3.76E-09	2.06E-07	yes	down	0	0	0	0	0	0.12	0.24	0.5	1.56	0.09	0	0.502
TraesCS3D02G220000		-	0.148	-2.758174427	3.78E-09	2.07E-07	yes	down	2.51	6.56	1.2	2.52	2.51	17.55	30.11	33.04	25.94	11.47	3.06	23.622
TraesCS5B02G104800		-	13.961	3.803300541	3.79E-09	2.07E-07	yes	up	3.03	0.31	3.15	1.33	2.21	0.14	0.33	0.08	0.09	0.2	2.006	0.168
TraesCS6B02G224700		-	0.104	-3.263700467	3.79E-09	2.07E-07	yes	down	0.07	0.45	0.13	0.3	0.31	2.16	3.36	4.38	1.44	1.96	0.252	2.66
TraesCS1D02G172100		-	0.491	-1.027294193	3.82E-09	2.09E-07	yes	down	17.09	21.63	11.69	11.18	13.17	32.34	26.57	23.23	27.77	28.07	14.952	27.596
TraesCS3A02G263400		-	0.215	-2.220370775	3.83E-09	2.10E-07	yes	down	0.91	0.46	0.65	0.91	0.84	4.22	3.83	7.51	3.35	1.85	0.754	4.152
TraesCS6B02G215800		-	5.539	2.469719795	3.86E-09	2.11E-07	yes	up	14.79	41.94	14.98	18.61	9.1	4.27	4.2	2.57	4.44	4.82	19.884	4.06
TraesCS5D02G094000		-	2.953	1.562146851	3.87E-09	2.11E-07	yes	up	72.79	114.18	103.61	107.02	88.71	26.3	43.32	24.82	38.11	50.41	97.262	36.592
TraesCS1B02G075200		Glutamyl-tRNA reductase [Source:UniProtKB/TrEMBL;Acc:A0A1D5SNF8]	16.354	4.031569094	3.87E-09	2.11E-07	yes	up	58.2	3.06	55.27	19.4	80.91	1.18	5.56	2.66	2.59	3.43	43.368	3.084
TraesCS1B02G182500		Protein TIC110, chloroplastic [Source:Projected from Arabidopsis thaliana (AT1G06950) UniProtKB/Swiss-Prot;Acc:Q8LPR9]	2.079	1.055651091	3.89E-09	2.12E-07	yes	up	17.86	11.16	16.94	17.64	16.15	8.9	10.12	7.31	7.18	10.42	15.95	8.786
ENSRNA050020640	SSU_rRNA_eukarya	Eukaryotic small subunit ribosomal RNA	9.814	3.294852048	3.92E-09	2.13E-07	yes	up	34.73	108.38	76.85	28.47	28.41	2.61	3.11	10.8	9.45	5.14	55.368	6.222
TraesCSU02G130100		-	451.562	8.818781235	3.94E-09	2.14E-07	yes	up	3.28	0	5.23	4.61	3.57	0	0	0	0	0	3.338	0
TraesCS1B02G201000		Probable plastid-lipid-associated protein 10, chloroplastic [Source:Projected from Arabidopsis thaliana (AT2G46910) UniProtKB/Swiss-Prot;Acc:Q8W4F1]	2.672	1.417655175	3.95E-09	2.15E-07	yes	up	23.96	17.74	19.76	30.42	19.05	7.93	8.86	6.64	7.72	13.43	22.186	8.916
TraesCS5A02G546100		-	294.138	8.200351131	3.97E-09	2.15E-07	yes	up	1.8	0.03	5.62	1.58	1.7	0	0	0	0	0	2.146	0
TraesCS5A02G477400		C2H2 zinc finger protein [Source:UniProtKB/TrEMBL;Acc:B0ZYZ0]	0.128	-2.961825336	3.98E-09	2.16E-07	yes	down	0.33	1.26	1.48	0.88	0.41	6.42	7.73	12.81	3.07	7.87	0.872	7.58
TraesCS4D02G180300		Glucose-6-phosphate 1-dehydrogenase [Source:UniProtKB/TrEMBL;Acc:A0A1D5XZZ7]	5.266	2.396636805	4.00E-09	2.17E-07	yes	up	2.77	1.74	1.38	1.52	1.01	0.37	0.33	0.35	0.17	0.58	1.684	0.36
TraesCS5B02G138700		-	0.297	-1.750900063	4.02E-09	2.18E-07	yes	down	3.49	8.35	3.89	4.56	5.34	24.91	31.44	31.92	21.26	16.32	5.126	25.17
TraesCS3B02G160300		-	51.928	5.698432198	4.04E-09	2.18E-07	yes	up	15.08	0.41	10.83	25.06	26.58	0.08	1.2	0.08	0.04	0.34	15.592	0.348
TraesCS6B02G323800		-	33.653	5.072683875	4.04E-09	2.19E-07	yes	up	142.75	1.8	98.88	55.7	130.63	0.91	4.28	1.57	0.78	6.83	85.952	2.874
TraesCS4D02G237100		-	0.108	-3.209644823	4.05E-09	2.19E-07	yes	down	0.52	2.24	0.63	0.47	0.66	7.36	10.13	14.99	11.54	8.71	0.904	10.546
TraesCS2A02G002700		-	12.851	3.683797455	4.06E-09	2.19E-07	yes	up	3.4	2.34	20.92	31.89	11.27	1.79	1.39	0.97	0.82	1.02	13.964	1.198
TraesCS7B02G256300		Probable protein phosphatase 2C 22 [Source:Projected from Arabidopsis thaliana (AT2G25620) UniProtKB/Swiss-Prot;Acc:Q9SLA1]	2.033	1.023786492	4.11E-09	2.21E-07	yes	up	5.1	4.53	4.07	4.88	5.37	2.96	2.92	2.35	2.23	2.82	4.79	2.656
TraesCS1B02G432700		Chlorophyll a-b binding protein, chloroplastic [Source:UniProtKB/TrEMBL;Acc:A0A1D5RS51]	5.965	2.576471077	4.11E-09	2.21E-07	yes	up	2616.12	607.84	3087.46	1388.74	2601.7	275.2	574.15	367.89	286.57	464.17	2060.372	393.596
TraesCS3A02G381100		Serine/threonine protein kinase, Hyperosmotic stress respons [Source: Projected from Oryza sativa (Os01g0869900)]	0.324	-1.626286442	4.12E-09	2.22E-07	yes	down	12.44	24.02	13.87	24.97	13.2	49.74	62.99	85.24	49.05	56.66	17.7	60.736
TraesCS4D02G266700		Myo-inositol 1-phosphate synthase [Source:UniProtKB/TrEMBL;Acc:M9XC30]	3.598	1.847154411	4.13E-09	2.22E-07	yes	up	52.46	17.54	29.11	49.82	37.14	11.45	11.8	11.08	10.23	8.16	37.214	10.544
TraesCS2A02G121000		Sodium/hydrogen exchanger [Source:UniProtKB/TrEMBL;Acc:A0A1D6DAW7]	0.317	-1.656660455	4.17E-09	2.24E-07	yes	down	4.07	2.95	3.14	5.5	2.29	11.92	12.88	18.55	11.61	8.58	3.59	12.708
TraesCS2A02G397900		-	15.512	3.955300229	4.25E-09	2.28E-07	yes	up	2.38	0.68	5.72	1.99	1.75	0.25	0.09	0.05	0.19	0.32	2.504	0.18
TraesCS2A02G084500		-	0.025	-5.340716322	4.27E-09	2.29E-07	yes	down	0.15	0.06	0	0.06	0	2.32	1.22	4.84	2.62	0.72	0.054	2.344
TraesCS2B02G418600		-	32.304	5.013633914	4.30E-09	2.30E-07	yes	up	6.49	0.38	27.27	10.31	4.66	0.35	0.18	0.13	0.18	0.84	9.822	0.336
TraesCS2D02G538500		Serine/threonine-protein kinase [Source:UniProtKB/TrEMBL;Acc:A0A1D5UKP6]	0.346	-1.531815634	4.31E-09	2.30E-07	yes	down	0.99	1.63	1.49	1.07	1.78	6.01	3.97	5.33	4.13	3.71	1.392	4.63
TraesCS5D02G072400		-	7.773	2.958528771	4.31E-09	2.30E-07	yes	up	2.09	0.4	3.29	1.66	2.4	0.26	0.29	0.28	0.26	0.33	1.968	0.284
TraesCS2D02G240000		-	3.286	1.716374561	4.34E-09	2.32E-07	yes	up	0.56	0.68	1.07	0.92	0.61	0.2	0.3	0.29	0.3	0.24	0.768	0.266
TraesCSU02G126800		-	16.093	4.008399854	4.34E-09	2.32E-07	yes	up	7.72	1.05	5.41	6.49	8.35	0.13	1.23	0.15	0.22	0.58	5.804	0.462
TraesCS5D02G067800		-	24.2	4.596948603	4.35E-09	2.32E-07	yes	up	6.23	0.34	1.99	3.24	3	0.08	0.2	0.06	0.02	0.33	2.96	0.138
TraesCS5A02G209200		Secretory carrier-associated membrane protein [Source:UniProtKB/TrEMBL;Acc:A0A341UWA1]	0.185	-2.433227714	4.44E-09	2.36E-07	yes	down	0.4	0.81	0.66	1.02	1.29	7.81	3.8	6.23	4.31	2.49	0.836	4.928
TraesCS1D02G268900		R2R3-MYB protein [Source:UniProtKB/TrEMBL;Acc:G9DR66]	49.375	5.625701782	4.47E-09	2.37E-07	yes	up	2.16	0.1	1.65	2.82	2.08	0	0.1	0.04	0.04	0.03	1.762	0.042
TraesCS4B02G291200		-	2.363	1.24035736	4.51E-09	2.39E-07	yes	up	17.57	14.88	15.06	16.07	12.37	6.41	7.91	6.79	5.21	9.66	15.19	7.196
TraesCS7A02G410000		-	2.653	1.407883529	4.57E-09	2.43E-07	yes	up	44.02	31.43	39.46	31.63	46.29	18.23	12.42	14.28	19.71	16.31	38.566	16.19
TraesCS5B02G119500		-	0.298	-1.745041954	4.66E-09	2.47E-07	yes	down	1.93	1.48	0.74	1.76	1.35	5.87	5.51	8.4	5.71	3.68	1.452	5.834
TraesCS1D02G213700		Trehalose 6-phosphate phosphatase [Source:UniProtKB/TrEMBL;Acc:W5ADC4]	0.173	-2.532040389	4.71E-09	2.49E-07	yes	down	1.14	2.77	1.29	1.15	3.35	10.88	19.25	17.38	10.95	6.49	1.94	12.99
TraesCS2A02G025500		-	507.384	8.986933001	4.71E-09	2.49E-07	yes	up	0.15	0.09	8.9	1.37	3.16	0	0	0	0	0	2.734	0
TraesCS5D02G021700		-	0.178	-2.490047617	4.75E-09	2.51E-07	yes	down	0.95	2.6	1.1	0.96	1.23	6.04	6.75	14.7	11.1	5.54	1.368	8.826
TraesCS3A02G264000		-	0.029	-5.091046629	4.77E-09	2.52E-07	yes	down	0.03	0.09	0.03	0.03	0	0.55	2.03	1.48	2.26	0.34	0.036	1.332
TraesCS3A02G118200		-	5.106	2.352280489	4.80E-09	2.53E-07	yes	up	56.13	20.86	32.93	64.25	62.04	8.39	17.62	6.95	7.64	15.09	47.242	11.138
TraesCS7A02G162100		-	6.116	2.61261106	4.81E-09	2.54E-07	yes	up	15.48	5.09	17.97	10.59	15.78	1.11	3.03	2.37	3.84	1.58	12.982	2.386
TraesCS2A02G014300		-	5.235	2.388107704	4.84E-09	2.55E-07	yes	up	35.92	8.24	38.53	20.89	28.91	6.58	5.22	6.46	3.94	6.32	26.498	5.704
TraesCS1A02G075000		-	0.19	-2.394261819	4.89E-09	2.57E-07	yes	down	0.18	0.4	0.38	0.29	0.18	0.87	2.82	1.98	1.81	1.09	0.286	1.714
TraesCS2B02G079300		Ribulose bisphosphate carboxylase small chain [Source:UniProtKB/TrEMBL;Acc:W5BKP3]	35.805	5.162071313	4.94E-09	2.60E-07	yes	up	552.01	19.32	1120.57	606	691.57	7.76	23.31	3.48	4.68	52.38	597.894	18.322
TraesCS6A02G247900		S-adenosylmethionine synthase [Source:UniProtKB/TrEMBL;Acc:A0A341WK11]	5.057	2.338232591	4.96E-09	2.61E-07	yes	up	12.11	6.66	29.28	19.07	12.91	2.35	5.43	4.08	3.2	2.97	16.006	3.606
TraesCS3A02G281800		-	4.61	2.20467249	5.01E-09	2.63E-07	yes	up	9.02	3.18	6.5	8.62	5.29	1.07	1.45	1.3	1.35	2.6	6.522	1.554
TraesCS5D02G176600		-	0.276	-1.856752236	5.02E-09	2.63E-07	yes	down	2.61	6.28	4.4	4.21	4.38	16.91	21.1	23.81	9.09	18.55	4.376	17.892
TraesCS7A02G099400		Rps12 protein [Source:UniProtKB/TrEMBL;Acc:Q332N1]	0.158	-2.658855769	5.03E-09	2.64E-07	yes	down	2.78	0.8	1.35	1.23	3.18	13.8	11.84	18.56	7.71	10.84	1.868	12.55
TraesCS1A02G252300		-	3.943	1.979382844	5.08E-09	2.66E-07	yes	up	10.01	4.97	12.24	12.61	9.02	2.66	3.38	1.6	2.2	4.01	9.77	2.77
TraesCS2D02G338200		-	4.768	2.253414969	5.10E-09	2.67E-07	yes	up	6.39	3.46	11.29	7.29	6.98	0.85	2.62	1.38	1.35	2.2	7.082	1.68
TraesCS3D02G368000		-	0.08	-3.637074082	5.15E-09	2.69E-07	yes	down	0.77	3.52	1.21	1.18	0.14	14.37	21.99	26.4	21.86	11.17	1.364	19.158
TraesCS4A02G085300		-	0.116	-3.113628862	5.17E-09	2.70E-07	yes	down	6.82	13.18	5.16	2	4.78	89.46	65.55	82.71	81.61	25.04	6.388	68.874
TraesCS7D02G506600		-	12.514	3.645452652	5.22E-09	2.72E-07	yes	up	12.61	6.21	14.99	21.28	2.9	1.97	1.45	0.23	1	0.45	11.598	1.02
TraesCS2D02G389900		-	9.823	3.296199482	5.26E-09	2.74E-07	yes	up	12.9	0.97	8.82	11.02	10.97	0.7	1.36	0.77	0.78	1.52	8.936	1.026
TraesCS5B02G173900		-	0.002	-8.821457933	5.27E-09	2.74E-07	yes	down	0	0	0	0	0	3.57	0	2.32	0.96	1.63	0	1.696
TraesCS2D02G551200		-	0.163	-2.615175867	5.28E-09	2.74E-07	yes	down	1.77	2.52	0.68	0.88	1.26	11.03	10.09	16.8	7.8	4.67	1.422	10.078
TraesCS5D02G417900		Pectin acetylesterase [Source:UniProtKB/TrEMBL;Acc:A0A341WGB5]	470.191	8.877104177	5.28E-09	2.74E-07	yes	up	4.69	0	2.23	2.43	4.42	0	0	0	0	0	2.754	0
TraesCS2B02G290700		SECE1 [Source:Projected from Arabidopsis thaliana (AT4G14870) UniProtKB/TrEMBL;Acc:A0A178UZ24]	4.354	2.122386211	5.28E-09	2.74E-07	yes	up	19.75	8.81	24.23	28.98	21.82	2.9	7.44	5.49	3.95	6.28	20.718	5.212
TraesCS7B02G150200		-	0.127	-2.978623392	5.36E-09	2.78E-07	yes	down	0.97	4.47	1.5	1.08	0.98	15.5	16.92	22.72	23.8	7.55	1.8	17.298
TraesCS5B02G398600		Glycosyltransferase [Source:UniProtKB/TrEMBL;Acc:W5FFI6]	111.977	6.807055576	5.38E-09	2.79E-07	yes	up	5.74	0.05	4.44	0.82	2.46	0.03	0.04	0	0	0.07	2.702	0.028
TraesCS7B02G146200		-	10.154	3.343944575	5.40E-09	2.80E-07	yes	up	28.68	3.81	30.23	22.28	40.13	1.58	4.11	1.56	1.94	4.65	25.026	2.768
TraesCS5B02G264300		-	0.139	-2.851880848	5.55E-09	2.87E-07	yes	down	1.62	2.23	0.84	0.94	2.51	11.04	14.72	24.04	13.55	4.14	1.628	13.498
TraesCS2B02G263700		Putative SNAP receptor protein [Source:UniProtKB/TrEMBL;Acc:E6Y0T1]	2.713	1.440063458	5.56E-09	2.88E-07	yes	up	5.45	5.76	6.65	10.35	7.62	3.4	3.21	2.02	2.47	3.56	7.166	2.932
TraesCS6B02G197100		-	17.295	4.112244749	5.63E-09	2.91E-07	yes	up	94.48	6.81	101.66	101.14	61.12	1.72	10.68	2.58	1.47	7.46	73.042	4.782
TraesCS2A02G252600		-	23.055	4.527005117	5.64E-09	2.91E-07	yes	up	1328.46	43.48	1464.7	504.17	1332.76	15.37	85.63	31.37	15.38	82.07	934.714	45.964
TraesCS2D02G154000		-	2.103	1.072739843	5.68E-09	2.93E-07	yes	up	2.71	2.58	2.79	3.33	2.42	1.44	1.23	1.87	1.21	1.65	2.766	1.48
TraesCS2D02G433800		-	20.402	4.350615936	5.68E-09	2.93E-07	yes	up	1.9	0.27	3.59	2.76	1.88	0.09	0.27	0.05	0.04	0.15	2.08	0.12
TraesCS3D02G401800		-	0.209	-2.261187552	5.70E-09	2.93E-07	yes	down	1.12	0.95	0.54	1.36	0.65	3.8	7.55	7.9	3.63	2.45	0.924	5.066
TraesCS1B02G324100		-	0.006	-7.287085258	5.71E-09	2.94E-07	yes	down	0	0	0	0.07	0	0.38	0.86	4.17	4.8	1.11	0.014	2.264
TraesCS2B02G378300		-	2.668	1.41573064	5.72E-09	2.94E-07	yes	up	10.15	4	5.5	8.39	7.79	3.97	3.46	2.66	2.57	4.58	7.166	3.448
TraesCS3A02G206600		-	3.045	1.606676242	5.73E-09	2.95E-07	yes	up	5.27	3.32	5.52	3.25	5.57	2.08	2.01	1.26	1.36	1.96	4.586	1.734
TraesCS6B02G258700		-	0.093	-3.424922481	5.74E-09	2.95E-07	yes	down	0.28	1.1	0.2	0.64	0.71	4.88	10.38	13.18	6.03	1.62	0.586	7.218
TraesCS1B02G038100		-	0.217	-2.207196541	5.75E-09	2.95E-07	yes	down	7.84	13.72	4.38	8.57	5.79	36.42	40.21	44.9	63	23.36	8.06	41.578
TraesCS1D02G306200		Chlorophyll a-b binding protein, chloroplastic [Source:UniProtKB/TrEMBL;Acc:A0A341PXP0]	31.809	4.991368444	5.83E-09	2.99E-07	yes	up	17.88	0.36	10.79	0.57	21.65	0.23	0.3	0.24	0.08	0.34	10.25	0.238
TraesCS4A02G060800		RING-type E3 ubiquitin transferase [Source:UniProtKB/TrEMBL;Acc:W5DZ50]	8.207	3.036794547	5.84E-09	2.99E-07	yes	up	0.92	0.32	0.99	1.47	1.28	0.09	0.32	0.14	0.08	0.08	0.996	0.142
TraesCS4A02G094900		-	0.289	-1.791009342	5.87E-09	3.00E-07	yes	down	4.73	5.72	7.82	4.96	8.4	29.16	28	39.67	18.76	15.38	6.326	26.194
TraesCS5B02G355900		-	0.005	-7.739283972	5.95E-09	3.04E-07	yes	down	0	0	0	0	0	0.36	0.88	1.04	2.94	0.1	0	1.064
TraesCS3D02G203100		-	0.121	-3.041395936	5.97E-09	3.05E-07	yes	down	3.83	12.11	2.39	3.39	2.87	38.19	32.61	71.6	31.3	19.79	4.918	38.698
TraesCS3B02G420500		-	9.429	3.237046725	5.99E-09	3.06E-07	yes	up	7.99	4.68	2.18	8.81	2.49	0.85	0.41	0.15	0.61	1.04	5.23	0.612
TraesCS6D02G028000		-	0.32	-1.645395347	6.01E-09	3.06E-07	yes	down	11.91	23.68	10.87	14.8	9.87	48.29	49.43	59.39	55.25	40.77	14.226	50.626
TraesCS1D02G119400		Serine/threonine protein phosphatase 2A regulatory subunit [Source:UniProtKB/TrEMBL;Acc:A0A341PQW3]	2.804	1.487256865	6.06E-09	3.09E-07	yes	up	2.32	2.11	3.05	4.13	2.33	1.05	1.51	1.18	0.74	1.12	2.788	1.12
TraesCS2B02G599300		Phosphomannomutase [Source:UniProtKB/TrEMBL;Acc:A0A1D5TYK9]	7.208	2.849623145	6.07E-09	3.09E-07	yes	up	17.26	9.34	42.95	16.25	32.5	2.05	4.01	4.92	1.93	5.7	23.66	3.722
TraesCS1B02G474900		-	415.424	8.698439373	6.10E-09	3.11E-07	yes	up	6.2	0	5.78	5.42	3.57	0	0	0	0	0	4.194	0
TraesCS6A02G302300		-	0.083	-3.596570573	6.16E-09	3.13E-07	yes	down	0.3	0.73	0.06	0.19	0.12	3.63	4.05	7.49	2.56	1.93	0.28	3.932
TraesCS4B02G116600		HVA22-like protein [Source:UniProtKB/TrEMBL;Acc:A0A1D5XQY7]	0.245	-2.026491837	6.17E-09	3.13E-07	yes	down	0.15	0.34	0.32	0.18	0.37	1.22	1.59	1.56	1.11	0.91	0.272	1.278
TraesCS2B02G374600		-	8.045	3.008083275	6.17E-09	3.13E-07	yes	up	7.61	1.08	3.93	6.52	3.91	0.83	1.02	0.27	0.38	0.61	4.61	0.622
TraesCS3A02G276100		Phosphotransferase [Source:UniProtKB/TrEMBL;Acc:A0A1D5VEI9]	5.746	2.522633651	6.18E-09	3.13E-07	yes	up	38.45	7.45	20.86	28.42	19.12	3.44	5.97	2.65	3.85	6.48	22.86	4.478
TraesCS4D02G068700		Calcineurin B-like protein 3 [Source:UniProtKB/TrEMBL;Acc:V9LSL7]	0.492	-1.023767888	6.23E-09	3.16E-07	yes	down	2.1	2.63	2.11	2.53	2.04	4.32	5.98	5.93	5.1	4.68	2.282	5.202
TraesCS2D02G504900		-	7.179	2.843743892	6.30E-09	3.19E-07	yes	up	87.41	15.52	65.01	44.99	110.35	8	18.79	8.32	7.49	9.16	64.656	10.352
TraesCS6D02G174100		-	25.699	4.68361663	6.33E-09	3.20E-07	yes	up	2.29	0.2	0.59	0.89	1.74	0.03	0.11	0.03	0.03	0.06	1.142	0.052
TraesCS1D02G211600		UDP-N-acetylmuramoyl-L-alanyl-D-glutamate--2,6-diaminopimelate ligase MurE homolog, chloroplastic [Source:Projected from Arabidopsis thaliana (AT1G63680) UniProtKB/Swiss-Prot;Acc:F4I3P9]	5.738	2.520488332	6.39E-09	3.23E-07	yes	up	13.77	3.62	15.23	13.62	11.95	1.57	3.12	2.88	1	2.78	11.638	2.27
TraesCS6A02G000400		hydroxypyruvate reductase [Source:Projected from Arabidopsis thaliana (AT1G68010) TAIR;Acc:AT1G68010]	8.566	3.098679548	6.40E-09	3.24E-07	yes	up	241.98	129.5	791.81	448.12	664.18	26.01	78.25	39.3	61.56	95.69	455.118	60.162
TraesCS5D02G463000		-	78.022	6.285816109	6.46E-09	3.26E-07	yes	up	1.34	0.25	1.12	1.08	0.85	0	0	0	0	0.04	0.928	0.008
TraesCS5A02G165700		Ribulose bisphosphate carboxylase small chain [Source:UniProtKB/TrEMBL;Acc:W5F0E6]	33.155	5.051135404	6.49E-09	3.28E-07	yes	up	4222.38	90.13	5294.35	3407.63	6099.98	35.78	318.51	31.54	48.85	222.2	3822.894	131.376
TraesCS1A02G002300		-	3.563	1.833075524	6.53E-09	3.29E-07	yes	up	10.61	5.15	10.06	11.76	8.78	2.73	3.22	2.32	1.8	4.54	9.272	2.922
TraesCS5A02G494400		MLO-like protein [Source:UniProtKB/TrEMBL;Acc:A0A341V5W6]	0.091	-3.459866792	6.55E-09	3.30E-07	yes	down	0.19	0.28	0.07	0.19	0.05	1.92	2.13	3.83	0.97	0.69	0.156	1.908
TraesCS1B02G211100		Plastidal glycolate/glycerate translocator 1, chloroplastic [Source:Projected from Arabidopsis thaliana (AT1G32080) UniProtKB/Swiss-Prot;Acc:Q9FVQ4]	2.889	1.530470129	6.57E-09	3.30E-07	yes	up	30.58	33.63	31.77	36.86	29.54	10.19	14.72	7.66	11.18	18.99	32.476	12.548
TraesCS1A02G213000		Pyruvate kinase [Source:UniProtKB/TrEMBL;Acc:A0A341NP87]	4.422	2.144629977	6.57E-09	3.31E-07	yes	up	19.91	24.97	23.41	25.85	13.85	4.86	5.45	3.27	3.32	10.46	21.598	5.472
TraesCS3B02G237200		-	6.418	2.682092223	6.63E-09	3.33E-07	yes	up	54.01	11.11	42.72	45.24	39.91	5.52	11.42	4.4	3.7	10.71	38.598	7.15
TraesCS2D02G009200		-	53.494	5.74131498	6.63E-09	3.33E-07	yes	up	2.43	0.04	1.41	1.08	2.02	0.02	0.06	0	0.02	0.04	1.396	0.028
TraesCS4B02G161000		-	3.279	1.713302705	6.66E-09	3.34E-07	yes	up	12.36	6.68	13.69	13.35	9.27	3.56	4.46	3.05	2.44	5.58	11.07	3.818
TraesCS4A02G216500		-	0.342	-1.547659232	6.66E-09	3.34E-07	yes	down	2.78	2.13	1.44	3.3	2.06	7.39	8.32	9.07	9.79	5.73	2.342	8.06
TraesCS6A02G272300		Inorganic pyrophosphotase [Source:UniProtKB/TrEMBL;Acc:I3RN54]	3.148	1.654334272	6.67E-09	3.34E-07	yes	up	107.96	62.07	94.39	106.4	77.79	35.13	32.71	19.22	23.98	44.32	89.722	31.072
TraesCS5B02G157100		Lipase [Source:UniProtKB/TrEMBL;Acc:W5FG08]	0.421	-1.249192335	6.68E-09	3.35E-07	yes	down	6.56	9.96	6.02	8.97	4.96	17.35	21.42	20.96	19.4	17.73	7.294	19.372
TraesCS1B02G215800		-	2.666	1.414722698	6.69E-09	3.35E-07	yes	up	31.06	32.86	27.93	59.71	29.51	15.24	19.68	13.12	12.92	18.86	36.214	15.964
TraesCS5D02G385500		-	0.485	-1.045054913	6.70E-09	3.35E-07	yes	down	4.6	6.59	4.08	5.91	5.25	10.92	13.88	13.36	12.23	10.58	5.286	12.194
TraesCS2D02G410200		Protein TRIGALACTOSYLDIACYLGLYCEROL 1, chloroplastic [Source:Projected from Arabidopsis thaliana (AT1G19800) UniProtKB/Swiss-Prot;Acc:Q8L4R0]	2.837	1.504600883	6.72E-09	3.35E-07	yes	up	3.24	2.51	3.85	4.87	4.61	1.72	1.9	1.11	1.23	1.62	3.816	1.516
TraesCS4D02G021400		Phosphomethylpyrimidine synthase, chloroplastic [Source:Projected from Arabidopsis thaliana (AT2G29630) UniProtKB/Swiss-Prot;Acc:O82392]	5.839	2.54564188	6.73E-09	3.35E-07	yes	up	81.58	49.72	53.1	72.84	38.03	11.41	11.83	4.11	5.11	18.18	59.054	10.128
TraesCS1A02G210500		Probable xyloglucan galactosyltransferase GT19 [Source:Projected from Arabidopsis thaliana (AT4G22580) UniProtKB/Swiss-Prot;Acc:Q9SUW1]	4.065	2.023254161	6.73E-09	3.35E-07	yes	up	0.98	1	1.31	1.54	1.93	0.52	0.51	0.25	0.28	0.34	1.352	0.38
TraesCS4D02G259100		-	0.038	-4.702865033	6.73E-09	3.35E-07	yes	down	0.07	0.25	0.1	0.06	0.77	1.12	4.68	6.11	10.59	14.25	0.25	7.35
TraesCS1D02G277900		-	0.181	-2.468343207	6.73E-09	3.35E-07	yes	down	2.4	1.69	3.14	2.08	3.98	20.71	16.52	29.92	10.99	6.36	2.658	16.9
TraesCS7A02G159000		-	0.232	-2.109345541	6.76E-09	3.36E-07	yes	down	5.45	7.96	3.29	5.74	3.38	25.84	22.53	43.15	20.63	14.54	5.164	25.338
TraesCS5B02G256000		-	4.155	2.05489471	6.76E-09	3.36E-07	yes	up	1.41	0.84	1.58	2.25	1.58	0.27	0.66	0.28	0.43	0.45	1.532	0.418
TraesCS2D02G280800		-	0.108	-3.21006237	6.78E-09	3.37E-07	yes	down	0.38	0.29	0.06	0.33	0.21	2.24	2.82	5.25	2.14	0.92	0.254	2.674
TraesCS6A02G165800		-	0.221	-2.177915845	6.79E-09	3.37E-07	yes	down	0.21	0.38	0.08	0.33	0.23	1.56	1.47	1.94	1.2	1.11	0.246	1.456
TraesCS6D02G226800		-	2.361	1.239302622	6.91E-09	3.43E-07	yes	up	18.28	10.91	17.41	16.73	20.07	8.6	7.89	7.73	6.52	8.75	16.68	7.898
TraesCS1A02G246700		-	0.353	-1.502387882	6.94E-09	3.44E-07	yes	down	2.73	4.01	1.92	2.6	1.85	9.06	8.5	8.77	8.77	6.57	2.622	8.334
TraesCS1D02G146500		Eukaryotic translation initiation factor isoform 4E-2 [Source:UniProtKB/Swiss-Prot;Acc:Q03389]	2.923	1.547470359	7.05E-09	3.49E-07	yes	up	15.99	7.75	14.7	16.19	19.68	5.82	6.53	4.44	5.7	6.1	14.862	5.718
TraesCS7A02G018400		-	33.827	5.080094433	7.18E-09	3.55E-07	yes	up	3.17	0.19	3.02	2.35	2.07	0.08	0.25	0	0	0.1	2.16	0.086
TraesCS2A02G450400		-	0.415	-1.267464636	7.30E-09	3.61E-07	yes	down	5.15	5.39	3.6	5.72	4.33	13.38	15.35	15.69	13.85	8.34	4.838	13.322
TraesCS3A02G023000		-	0.092	-3.439975304	7.31E-09	3.61E-07	yes	down	0.1	0.09	0.13	0.04	0.26	1.72	0.96	2.7	1.42	0.43	0.124	1.446
TraesCS2D02G010800		-	2.219	1.149864268	7.32E-09	3.61E-07	yes	up	86.4	114.01	73.04	87.34	61.34	40.26	50.86	40.26	38.53	45.99	84.426	43.18
TraesCS5B02G309300		-	0.176	-2.508783469	7.40E-09	3.64E-07	yes	down	0.21	0.38	0.18	0.24	0.17	1.39	1.23	2.88	0.94	1.13	0.236	1.514
TraesCS6A02G151200		-	0.435	-1.199697071	7.43E-09	3.66E-07	yes	down	1.82	2.59	2.19	2.43	1.65	5.09	7.16	5.76	5.53	4.25	2.136	5.558
TraesCS2A02G214500		Formin-like protein [Source:UniProtKB/TrEMBL;Acc:A0A1D5TMN2]	0.442	-1.179513147	7.43E-09	3.66E-07	yes	down	3.65	2.99	2.35	3.2	3.36	6.4	11	6.78	8.37	7.67	3.11	8.044
TraesCS5A02G092600		ATP-dependent 6-phosphofructokinase [Source:UniProtKB/TrEMBL;Acc:A0A1D5YTS4]	0.259	-1.949150353	7.47E-09	3.67E-07	yes	down	1.8	3.45	2.36	2.46	1.58	9.33	10.68	16.58	9.22	5.36	2.33	10.234
TraesCS1D02G430700		-	480.583	8.908643224	7.48E-09	3.67E-07	yes	up	0.37	0.02	4.99	0.49	3.3	0	0	0	0	0	1.834	0
TraesCS2D02G201000		-	3.61	1.85201179	7.51E-09	3.68E-07	yes	up	1.32	0.78	0.87	1.37	1.03	0.31	0.46	0.21	0.26	0.36	1.074	0.32
TraesCS5D02G120700		-	2.683	1.424093075	7.53E-09	3.69E-07	yes	up	3.79	2.57	5.11	4.3	4.99	1.82	2.22	1.44	1.77	1.53	4.152	1.756
TraesCS3D02G282500		-	0.471	-1.087549035	7.56E-09	3.70E-07	yes	down	8.43	5.94	7.62	12.03	6.5	19.38	20.98	22.03	17.46	17.43	8.104	19.456
TraesCS7D02G498100		-	0.053	-4.244450584	7.58E-09	3.71E-07	yes	down	0.1	0.4	0.05	0.02	0.05	1.89	3.02	4.25	3.47	0.94	0.124	2.714
TraesCS7A02G118600		-	0.122	-3.03477017	7.63E-09	3.73E-07	yes	down	0.73	0.48	0.3	0.24	0.06	2.33	4.51	2.41	4.73	2.73	0.362	3.342
TraesCS7B02G376400		-	0.122	-3.038943066	7.66E-09	3.74E-07	yes	down	0.14	0.47	0.18	0.26	0.02	2.19	2.78	3.02	1.16	1.78	0.214	2.186
TraesCS7D02G411300		Group II HKT transporter [Source:UniProtKB/TrEMBL;Acc:W5I253]	0.065	-3.950464749	7.66E-09	3.74E-07	yes	down	0.56	5.68	0.59	1.31	1.33	21.6	30.18	64.22	39.6	11.35	1.894	33.39
TraesCS4A02G413900		-	2.788	1.479237188	7.73E-09	3.77E-07	yes	up	5.39	2.78	5.1	4.47	5.31	1.83	2.42	1.41	1.64	2.11	4.61	1.882
TraesCS3A02G356600		-	0.027	-5.224951216	7.74E-09	3.77E-07	yes	down	0	0.68	0.11	0.13	0	3.24	2.67	11.86	8.11	11.25	0.184	7.426
TraesCS5A02G161600		-	5.012	2.325512096	7.77E-09	3.78E-07	yes	up	6.73	1.51	5.88	6.86	4.29	1.06	1.34	0.84	0.86	1.59	5.054	1.138
TraesCS7D02G252500		-	0.163	-2.616813575	7.78E-09	3.79E-07	yes	down	1.5	7.07	2.29	2.77	2.86	15.69	26.05	33.33	29.38	12.41	3.298	23.372
TraesCS1D02G279400		-	13.237	3.726482283	7.88E-09	3.83E-07	yes	up	1.4	0.22	1.04	1.81	1.68	0.08	0.24	0.09	0.08	0.05	1.23	0.108
TraesCS5D02G306300		-	0.413	-1.274437891	7.90E-09	3.84E-07	yes	down	1.82	2.83	1.79	1.97	1.99	5.67	5.73	6.7	6.36	4.24	2.08	5.74
TraesCS5A02G145600		-	2.996	1.583186131	7.91E-09	3.84E-07	yes	up	7.6	2.84	4.96	6.78	7.19	2.47	2.32	1.87	2.44	1.69	5.874	2.158
TraesCS3B02G310400		-	10.892	3.445149294	7.91E-09	3.84E-07	yes	up	3.64	0.7	5.35	2.68	3.79	0.46	0.25	0.07	0.3	0.58	3.232	0.332
TraesCS7D02G372300		-	5.506	2.460985666	8.06E-09	3.91E-07	yes	up	2.57	1.26	5.11	3.59	2.82	0.54	0.84	0.81	0.27	0.74	3.07	0.64
TraesCS1D02G411300		Chlorophyll a-b binding protein, chloroplastic [Source:UniProtKB/TrEMBL;Acc:F6K744]	11.332	3.502292568	8.10E-09	3.92E-07	yes	up	2232.68	133.85	2012.94	687.39	1910.42	95.86	208.72	137.41	107.85	157.04	1395.456	141.376
TraesCS6A02G094200		Chlorophyll a-b binding protein, chloroplastic [Source:UniProtKB/TrEMBL;Acc:A0A341WUP6]	222.986	7.800807538	8.15E-09	3.94E-07	yes	up	6.25	0	10.26	0.4	46.73	0.16	0.08	0.05	0.07	0.04	12.728	0.08
TraesCS1A02G071600		-	0.271	-1.884062015	8.23E-09	3.98E-07	yes	down	2.56	3.25	1.13	2.02	1.45	7.82	8.83	12.39	8.94	5.88	2.082	8.772
TraesCS2D02G163000		-	0.153	-2.713070381	8.29E-09	4.01E-07	yes	down	1.72	1.04	0.41	1.31	0.53	6.67	7.53	13.97	5.24	3.76	1.002	7.434
TraesCS2A02G462300		Glycosyltransferase [Source:UniProtKB/TrEMBL;Acc:W5ASX0]	4.146	2.051768729	8.31E-09	4.01E-07	yes	up	4.01	5.93	3.14	6.7	4.47	1	1.31	0.77	1.1	2.29	4.85	1.294
TraesCS3A02G530900		-	0.422	-1.245015422	8.32E-09	4.01E-07	yes	down	4.34	3.41	2.85	4.51	4.07	11.51	10.29	13.01	8.44	7.6	3.836	10.17
TraesCS1B02G409800		-	3.756	1.909147785	8.34E-09	4.02E-07	yes	up	17.02	9.64	21.47	13.86	23.13	4.39	7.3	4.15	3.8	4.96	17.024	4.92
TraesCSU02G002700		-	0.071	-3.823549063	8.34E-09	4.02E-07	yes	down	0.26	0.24	0.05	0.15	0.22	0.46	4.03	6.55	2.14	1.65	0.184	2.966
TraesCS2D02G375600		-	2.517	1.33176718	8.35E-09	4.02E-07	yes	up	6.26	5.89	9.46	7.43	6.51	3.59	2.58	3.02	2.62	4.02	7.11	3.166
TraesCS6A02G091300		-	0.065	-3.939994951	8.35E-09	4.02E-07	yes	down	0.09	0.09	0.05	0.04	0.04	0.45	1.63	2.42	0.79	0.29	0.062	1.116
TraesCS2B02G246600		-	19.649	4.296367169	8.43E-09	4.05E-07	yes	up	26.1	0.99	23.94	26.37	34.16	0.53	3.11	0.52	0.73	1.65	22.312	1.308
TraesCS2A02G541400		Ubiquinol oxidase [Source:UniProtKB/TrEMBL;Acc:A0A1D5TH41]	4.699	2.232472402	8.54E-09	4.10E-07	yes	up	327.84	94.53	293.37	249.6	194.89	66.45	39.06	41.74	37.64	83.71	232.046	53.72
TraesCS2A02G550200		-	0.184	-2.44241463	8.55E-09	4.10E-07	yes	down	0.88	1.47	0.48	0.54	1.15	5.94	6.3	9.07	4.66	2.56	0.904	5.706
TraesCS2B02G440300		-	0.265	-1.913602679	8.69E-09	4.16E-07	yes	down	0.16	0.33	0.24	0.37	0.13	0.87	0.87	1.18	1.03	1.18	0.246	1.026
TraesCS7A02G474000		-	34.6	5.112681013	8.70E-09	4.16E-07	yes	up	6.99	0.25	5.65	4.13	4.73	0	0.35	0.1	0.03	0.24	4.35	0.144
TraesCS5A02G428700		-	0.355	-1.495864912	8.75E-09	4.18E-07	yes	down	1.36	2	1.25	1.39	1.71	6.33	4.79	4.53	5.43	3.41	1.542	4.898
TraesCS7A02G206700		-	8.944	3.160883433	8.75E-09	4.18E-07	yes	up	650.43	130.07	661.91	617.01	629.26	36.73	81.01	45.13	26.83	141.86	537.736	66.312
TraesCS4D02G197200	TEF1	Elongation factor 1-alpha [Source:UniProtKB/Swiss-Prot;Acc:Q03033]	2.374	1.247355784	8.87E-09	4.24E-07	yes	up	100.85	86.98	134	111.04	140.83	56.36	60.17	42.33	46.63	67.63	114.74	54.624
TraesCS3A02G092800		-	0.139	-2.84220438	8.92E-09	4.25E-07	yes	down	0.84	3.65	2.11	1.16	0.99	7.48	18.38	24.93	10.26	11.22	1.75	14.454
TraesCS5B02G269500		-	0.147	-2.765913839	8.95E-09	4.26E-07	yes	down	0.07	0.11	0.14	0.08	0.07	0.61	0.59	1.03	0.76	0.59	0.094	0.716
TraesCS7B02G245700		-	0.106	-3.231587983	9.01E-09	4.29E-07	yes	down	0.56	1.03	0.41	0.17	0.63	5.44	4.8	12.82	6.15	1.68	0.56	6.178
TraesCS4A02G177500		-	5.888	2.557824284	9.03E-09	4.30E-07	yes	up	3634.64	3393.18	3850.95	4296.75	3173.33	413.02	1013.05	332.16	347.35	1438.26	3669.77	708.768
TraesCS6D02G352300		-	0.272	-1.876184366	9.05E-09	4.30E-07	yes	down	0.94	2.11	0.73	2.19	1.37	6.94	5.67	7.26	5.57	4.52	1.468	5.992
TraesCS3A02G312300		-	3.592	1.844824847	9.12E-09	4.33E-07	yes	up	9.19	2.96	7.73	9.5	6.36	2.27	2.89	1.77	1.84	2.51	7.148	2.256
TraesCS7B02G103400		Chlorophyll a-b binding protein, chloroplastic [Source:UniProtKB/TrEMBL;Acc:A0A341YBD3]	46.571	5.541349059	9.17E-09	4.35E-07	yes	up	39.5	0.57	29.49	4.52	40.3	0.14	0.59	0.3	0.13	1.6	22.876	0.552
TraesCS3A02G344000		Protein FATTY ACID EXPORT 3, chloroplastic [Source:Projected from Arabidopsis thaliana (AT2G38550) UniProtKB/Swiss-Prot;Acc:Q9ZVH7]	3.901	1.963773253	9.26E-09	4.39E-07	yes	up	12.17	6.36	13.18	6.35	8.35	3.13	3.75	1.69	1.89	3.21	9.282	2.734
TraesCS7D02G367400		-	0.011	-6.54990376	9.27E-09	4.39E-07	yes	down	0	0.35	0.02	0	0.02	2.7	8.26	14.44	18.21	1.61	0.078	9.044
TraesCS4A02G422700		-	12.693	3.665924075	9.35E-09	4.43E-07	yes	up	1.51	0.13	0.98	1.46	1.33	0.06	0.12	0.05	0.07	0.17	1.082	0.094
TraesCS5A02G287800		-	13.433	3.747709964	9.37E-09	4.43E-07	yes	up	1.41	0.4	2.03	1.31	1.2	0.16	0.03	0	0.14	0.17	1.27	0.1
TraesCS2D02G407000		-	18.525	4.21136878	9.46E-09	4.47E-07	yes	up	5.63	0.2	4.06	4.39	2.96	0.2	0.47	0.31	0.1	0.08	3.448	0.232
TraesCS1A02G354400		-	2.516	1.330947578	9.53E-09	4.50E-07	yes	up	14.1	9.46	16.23	12.69	13.85	5.66	6.93	4.66	4.87	7.7	13.266	5.964
TraesCS2B02G322500		PsbP domain-containing protein 2, chloroplastic [Source:Projected from Arabidopsis thaliana (AT2G28605) UniProtKB/Swiss-Prot;Acc:Q8VY52]	22.519	4.49306724	9.53E-09	4.50E-07	yes	up	5.35	0.22	5.66	4.8	4.2	0.25	0.09	0.08	0.15	0.36	4.046	0.186
TraesCS1A02G218400		-	0.268	-1.898007558	9.59E-09	4.52E-07	yes	down	1.11	2.11	1.2	1.08	1.94	4.63	7.68	7.53	7.86	3.92	1.488	6.324
TraesCS2B02G247700		Protein DETOXIFICATION [Source:UniProtKB/TrEMBL;Acc:W5BL55]	3.638	1.863018211	9.66E-09	4.55E-07	yes	up	2.53	2.36	1.77	1.47	3.22	0.8	0.85	0.4	0.77	0.73	2.27	0.71
TraesCS6B02G186200		Inositol-1-monophosphatase [Source:UniProtKB/TrEMBL;Acc:A0A341WYH6]	2.538	1.343843221	9.68E-09	4.56E-07	yes	up	20.08	31.2	22.79	26.07	16.8	9.53	10.63	9.46	9.11	14.11	23.388	10.568
TraesCS4A02G049300		-	3.195	1.675907739	9.69E-09	4.56E-07	yes	up	12.55	7.73	13	17.22	14.06	3.39	7.27	2.99	4.18	4.96	12.912	4.558
TraesCSU02G037500		Phosphomannomutase [Source:UniProtKB/TrEMBL;Acc:A0A1D5T8D0]	14.961	3.903103451	9.72E-09	4.57E-07	yes	up	4.56	1.52	30.44	5	10.45	0.52	0.81	1	0.73	0.88	10.394	0.788
TraesCS5A02G490600		-	8.005	3.000942609	9.75E-09	4.58E-07	yes	up	16.84	3.75	19.58	20.73	4.78	1.23	2.69	1.6	2.02	1.43	13.136	1.794
TraesCS3D02G087600		RAP domain-containing protein, chloroplastic [Source:Projected from Arabidopsis thaliana (AT2G31890) UniProtKB/Swiss-Prot;Acc:Q8VZE7]	7.575	2.921169868	9.76E-09	4.58E-07	yes	up	5.69	0.86	4.95	6.81	4.91	0.51	1.34	0.68	0.38	0.61	4.644	0.704
TraesCS2B02G059500		-	7.713	2.947269155	9.79E-09	4.59E-07	yes	up	85.32	22.77	75.56	26.19	47.79	13.06	5.62	3.3	10.18	5.01	51.526	7.434
TraesCS2B02G431500		-	5.188	2.375285941	9.80E-09	4.59E-07	yes	up	4.42	1.75	4.19	4.02	2.32	0.52	0.38	1.11	0.62	0.93	3.34	0.712
TraesCS6D02G069600		-	3.464	1.7922657	9.81E-09	4.60E-07	yes	up	2.75	3.3	3.11	4.31	1.44	0.86	1.21	1.11	0.74	0.94	2.982	0.972
TraesCS6B02G106300		-	0.016	-5.929719486	9.87E-09	4.62E-07	yes	down	0	0	0	0.02	0	0.48	0.31	0.4	0.44	0.21	0.004	0.368
TraesCS6B02G247900		-	5.403	2.433654337	9.88E-09	4.62E-07	yes	up	3.65	3.93	8.27	2.22	3.83	0.63	0.71	1.01	0.64	1.4	4.38	0.878
ENSRNA050021536	SNOR75	Plant small nucleolar RNA SNOR75	6.194	2.630809367	9.93E-09	4.64E-07	yes	up	35.43	7.19	36.91	19.69	51.35	6.93	5.68	4.85	4.73	5.59	30.114	5.556
TraesCS6B02G254400		-	0.051	-4.297483544	9.98E-09	4.66E-07	yes	down	0.07	0.11	0.01	0.01	0.09	1.46	1.69	2.47	1.16	0.16	0.058	1.388
TraesCS5D02G412600		-	27.574	4.785225233	1.00E-08	4.67E-07	yes	up	318.54	6.82	278.03	183.82	371.96	4.09	20.21	5.53	2.69	20.58	231.834	10.62
TraesCS1D02G161800		-	3.628	1.859077564	1.01E-08	4.71E-07	yes	up	12.54	6.74	11.58	20.38	10.1	2.49	5.77	3.61	2.74	4.3	12.268	3.782
TraesCS4A02G288400		-	0.185	-2.432887956	1.01E-08	4.71E-07	yes	down	0.4	0.44	0.67	0.49	0.76	3.43	5.88	3.92	3.06	1.02	0.552	3.462
TraesCS7B02G159300		Peroxidase [Source:UniProtKB/TrEMBL;Acc:A0A1D6CDU7]	0.083	-3.593523674	1.01E-08	4.72E-07	yes	down	0.14	0.26	0.18	0.06	0.13	1.85	0.39	1.82	3.51	2.52	0.154	2.018
TraesCS1B02G410400		CASP-like protein [Source:UniProtKB/TrEMBL;Acc:A0A1D5SER1]	386.682	8.595003832	1.01E-08	4.72E-07	yes	up	1.26	0.19	9.35	0.69	22.14	0	0	0.08	0	0	6.726	0.016
TraesCS6A02G299200		PYD1 [Source:Projected from Arabidopsis thaliana (AT3G17810) UniProtKB/TrEMBL;Acc:A0A178VD08]	0.062	-4.016881365	1.02E-08	4.72E-07	yes	down	7.18	81.19	7.23	20.08	7.1	303.08	635.98	557.47	531.19	243.2	24.556	454.184
TraesCS3D02G361500		-	14.093	3.816881072	1.02E-08	4.72E-07	yes	up	44.57	2.15	60.01	16.92	50.9	2.64	3.43	4.45	2.08	1.76	34.91	2.872
TraesCS4D02G153900		-	4.055	2.019761021	1.03E-08	4.77E-07	yes	up	18.28	7.43	13.62	16.53	13.1	2.73	5.01	2.64	2.69	6.1	13.792	3.834
TraesCS6A02G086600		Probable sodium/metabolite cotransporter BASS3, chloroplastic [Source:Projected from Arabidopsis thaliana (AT3G25410) UniProtKB/Swiss-Prot;Acc:Q8RXE8]	3.521	1.816100734	1.04E-08	4.83E-07	yes	up	38.95	18.24	25.95	40.99	30.11	6.93	14.66	6.33	7.11	12.66	30.848	9.538
TraesCS7D02G348400		-	0.079	-3.663196362	1.05E-08	4.86E-07	yes	down	0.05	0.57	0.32	0.16	0.26	3.72	2.44	8.42	2.08	1.87	0.272	3.706
TraesCS3A02G276300		-	3.457	1.789622708	1.05E-08	4.87E-07	yes	up	9.4	8.61	15.8	19.93	11.48	3.56	6.25	2.77	3.24	5.14	13.044	4.192
TraesCS4D02G034100		-	0.453	-1.141137835	1.05E-08	4.88E-07	yes	down	3.32	4.02	2.74	4	2.73	10.57	9.16	9.94	7.7	7.71	3.362	9.016
TraesCS5D02G152200		-	3.363	1.74993044	1.06E-08	4.88E-07	yes	up	3.21	2.31	4.4	4.27	3.73	0.64	1.38	1.14	1.27	1.52	3.584	1.19
TraesCS3D02G242800		-	0.172	-2.53836587	1.07E-08	4.93E-07	yes	down	8.01	9.07	5.15	7.82	8.33	25.23	47.24	78.58	90.11	19.05	7.676	52.042
TraesCS1B02G291700		-	0.03	-5.071920401	1.07E-08	4.94E-07	yes	down	1.14	10.1	0.27	0.93	0.76	48.67	77.91	191.01	158.95	24.43	2.64	100.194
TraesCS6B02G247800		-	4.396	2.136222293	1.08E-08	4.96E-07	yes	up	6.82	3.35	7.8	3.66	8.36	1.48	1.68	1.3	1.18	1.91	5.998	1.51
TraesCS3A02G196100		-	2.383	1.252858793	1.08E-08	4.97E-07	yes	up	28.03	21.98	26.68	17.22	20.11	9.76	10.43	12.75	9.81	10.93	22.804	10.736
TraesCS3B02G266900		Ubiquitin-conjugating enzyme E [Source: Projected from Oryza sativa (Os01g0658400)]	5.977	2.579456235	1.08E-08	4.98E-07	yes	up	92.49	14.53	80.51	73.05	60.33	12.34	16.82	7.41	9.01	14.6	64.182	12.036
TraesCS3A02G288800		Probable sulfate transporter 3.5 [Source:Projected from Arabidopsis thaliana (AT5G19600) UniProtKB/Swiss-Prot;Acc:Q94LW6]	0.013	-6.274259855	1.08E-08	4.98E-07	yes	down	0.03	3.35	0.09	0.3	0.11	48.3	41.98	178.85	152.18	9.95	0.776	86.252
TraesCS1A02G357200		6-phosphogluconate dehydrogenase, decarboxylating [Source:UniProtKB/TrEMBL;Acc:A0A341NU59]	3.201	1.678542575	1.09E-08	5.01E-07	yes	up	2.24	1.98	4.72	3.85	3.74	1.2	1.09	1.2	1.31	1	3.306	1.16
TraesCS6B02G161700		-	0.246	-2.025405899	1.09E-08	5.01E-07	yes	down	0.47	0.37	0.11	0.36	0.42	1.82	2.11	1.64	1.31	1.12	0.346	1.6
TraesCS3D02G197400		UNE3 [Source:Projected from Arabidopsis thaliana (AT2G01110) UniProtKB/TrEMBL;Acc:A0A178VUB7]	2.239	1.16267239	1.09E-08	5.02E-07	yes	up	25.06	16.37	20.73	31.83	19.91	10.6	14.19	9.7	9.61	12.92	22.78	11.404
TraesCS1A02G431600		RNA polymerase sigma factor [Source:UniProtKB/TrEMBL;Acc:W4ZN09]	14.937	3.900820858	1.10E-08	5.05E-07	yes	up	2.42	0.24	2.85	2.4	1.75	0.08	0.38	0.06	0.12	0.13	1.932	0.154
TraesCS6A02G332100		-	0.085	-3.558760877	1.10E-08	5.05E-07	yes	down	0.05	0.1	0.09	0.16	0.05	0.95	0.32	1.34	1.81	0.54	0.09	0.992
TraesCS2B02G079400		Ribulose bisphosphate carboxylase small chain [Source:UniProtKB/TrEMBL;Acc:W5C9Y4]	20.754	4.375314234	1.10E-08	5.05E-07	yes	up	210.87	23.33	350.62	252.78	311.86	4.88	17.57	2.45	5.02	28.63	229.892	11.71
TraesCS7B02G452400		-	0.284	-1.816047645	1.11E-08	5.07E-07	yes	down	2.98	3.04	3.48	2.92	1.79	10.13	6.35	16.63	9.37	8.03	2.842	10.102
TraesCS3A02G392200		-	0.261	-1.940533773	1.11E-08	5.07E-07	yes	down	12.5	20.06	7.79	11.78	5.64	41.95	61.34	52.03	52.39	47.11	11.554	50.964
TraesCS6B02G028800		-	0.478	-1.06584699	1.12E-08	5.12E-07	yes	down	4.38	6.61	3.86	6.19	4.09	11.74	12.72	12.81	10.56	11.35	5.026	11.836
TraesCS6D02G258900		-	0.336	-1.572836303	1.12E-08	5.12E-07	yes	down	2.26	3.36	1.27	2.01	1.9	8.09	7.2	7.69	7.68	5.8	2.16	7.292
TraesCS3D02G357600		-	0.175	-2.516653774	1.12E-08	5.14E-07	yes	down	1.79	2.37	4.75	3.73	0.69	13.99	23.41	20.14	16.02	12.85	2.666	17.282
TraesCS3A02G178200		-	0.18	-2.471922101	1.13E-08	5.16E-07	yes	down	9.33	7.63	1.56	9.18	4.11	39.37	37.45	49.59	34.14	26.24	6.362	37.358
TraesCS5B02G184300		Delta8-sphingolipid desaturase 1 [Source:UniProtKB/TrEMBL;Acc:Q9ZTU8]	3.527	1.818300298	1.14E-08	5.21E-07	yes	up	2.77	4.92	6.74	3.68	4.24	1.39	1.81	1.11	1.76	1.13	4.47	1.44
TraesCS7D02G136300		-	0.414	-1.271825221	1.14E-08	5.22E-07	yes	down	8.7	13.56	9.8	9.56	10.33	23.9	29.51	38.94	30.59	22.48	10.39	29.084
TraesCS6A02G272600		Probable pinoresinol-lariciresinol reductase 3 [Source:Projected from Arabidopsis thaliana (AT4G34540) UniProtKB/Swiss-Prot;Acc:O65679]	2.445	1.289803277	1.17E-08	5.31E-07	yes	up	3.12	2.62	2.69	3.23	2.78	1.44	1.19	1	1.65	1.27	2.888	1.31
TraesCS4B02G261500		-	4.112	2.039835755	1.17E-08	5.32E-07	yes	up	1.91	1.29	2.84	3.28	1.77	0.3	0.86	0.61	0.58	0.67	2.218	0.604
TraesCS4A02G065800		Superoxide dismutase [Cu-Zn] 3 [Source:Projected from Arabidopsis thaliana (AT5G18100) UniProtKB/Swiss-Prot;Acc:Q9FK60]	3.177	1.667604775	1.17E-08	5.34E-07	yes	up	66.38	39.16	58.25	92.69	53.41	18.68	21.49	15.71	18	32.42	61.978	21.26
TraesCS3A02G187500		-	0.282	-1.827337428	1.17E-08	5.34E-07	yes	down	1.02	1.13	0.72	1.25	0.51	3.03	3.67	5.89	3.43	2.53	0.926	3.71
TraesCS3D02G501400		-	13.408	3.745057438	1.18E-08	5.37E-07	yes	up	1.77	0.25	1.24	1.43	1.52	0.11	0.2	0	0.1	0.11	1.242	0.104
TraesCS4B02G039100		-	0.356	-1.488930202	1.20E-08	5.42E-07	yes	down	6.18	8.92	4.96	7.12	3.47	14.97	23.21	21.87	18.36	15.76	6.13	18.834
TraesCS2D02G291200		-	3.299	1.721936632	1.20E-08	5.46E-07	yes	up	3.04	1.31	2.92	3.84	2.68	0.75	1.16	1.19	0.65	0.99	2.758	0.948
TraesCS2B02G006700		-	173.514	7.438907058	1.21E-08	5.49E-07	yes	up	4.06	0.1	1.1	0.66	1.11	0	0	0	0.03	0	1.406	0.006
TraesCS4D02G104100		Pyruvate kinase [Source:UniProtKB/TrEMBL;Acc:A0A341UEG5]	0.211	-2.247018001	1.22E-08	5.50E-07	yes	down	1.4	3.23	1.11	1.45	0.98	7.55	6.52	10.49	11.99	6.79	1.634	8.668
TraesCS6A02G149300		-	3.846	1.943526153	1.22E-08	5.50E-07	yes	up	1.97	2.22	2.03	2.32	3.29	0.51	1	0.43	0.53	0.93	2.366	0.68
TraesCS3A02G371500		-	2.091	1.064202446	1.22E-08	5.51E-07	yes	up	4.49	3.56	3.87	5.4	4.41	2.38	2.13	2.26	2.48	2.28	4.346	2.306
TraesCS1D02G039500		Phenylalanine ammonia-lyase [Source:UniProtKB/TrEMBL;Acc:W5AKY8]	0.14	-2.839654698	1.22E-08	5.51E-07	yes	down	0.12	0.49	0.19	0.14	0.14	1.76	1.55	3.02	1.68	0.82	0.216	1.766
TraesCS1D02G358400		Calcineurin B-like protein 4 [Source:UniProtKB/TrEMBL;Acc:V9LSA1]	0.167	-2.58178174	1.23E-08	5.54E-07	yes	down	2.36	8.07	1.93	4.38	2.64	22.94	26.99	46.63	18.13	15.92	3.876	26.122
TraesCS3A02G423400		Leucine-rich repeat receptor-like kinase, Specification of anther cell identity, Control of early sporogenic development, Initiation of anther wall formatio [Source: Projected from Oryza sativa (Os01g0917500)]	0.058	-4.119023083	1.24E-08	5.58E-07	yes	down	0.05	0.15	0.01	0.03	0.01	1.25	0.69	1.83	0.68	0.41	0.05	0.972
TraesCS7B02G094900		-	0.367	-1.446805316	1.25E-08	5.61E-07	yes	down	10.21	15.77	8.15	14.23	8.57	33.41	35.88	42.31	39.75	26.02	11.386	35.474
TraesCS3B02G153900		-	13.52	3.756983106	1.25E-08	5.61E-07	yes	up	108.42	18.23	107.99	127.05	72.2	2.71	8.22	2.37	1.59	13.15	86.778	5.608
TraesCS6D02G111800		-	0.114	-3.127781266	1.26E-08	5.65E-07	yes	down	0.1	0.04	0.12	0.15	0.14	0.57	0.55	1.69	1.71	0.86	0.11	1.076
TraesCS3B02G137000		-	14.838	3.891248257	1.26E-08	5.67E-07	yes	up	1.19	1.84	1.11	1.5	0.84	0.06	0.17	0	0	0.25	1.296	0.096
TraesCS7A02G227100		Chlorophyll a-b binding protein, chloroplastic [Source:UniProtKB/TrEMBL;Acc:A0A1D6D3F8]	14.608	3.868679304	1.27E-08	5.71E-07	yes	up	2178.46	101.52	2131.16	1001.35	2320.85	54.65	218.91	84.86	69.05	176.56	1546.668	120.806
TraesCS3A02G225800		-	0.088	-3.505494166	1.28E-08	5.76E-07	yes	down	0.23	0.18	0.02	0.07	0.13	0.98	2.54	2.78	1.67	0.55	0.126	1.704
TraesCS3B02G469200		-	0.403	-1.310119954	1.29E-08	5.78E-07	yes	down	16	25.76	14.84	21.01	17.47	57.76	65.7	70.5	63.92	49.3	19.016	61.436
TraesCS6B02G096900		-	48.215	5.591401803	1.32E-08	5.90E-07	yes	up	3.88	0.05	2.02	1.73	2.65	0.03	0.07	0.03	0	0.12	2.066	0.05
TraesCS1A02G411100		Ethylene-responsive transcription factor ERF061 [Source:Projected from Arabidopsis thaliana (AT1G64380) UniProtKB/Swiss-Prot;Acc:Q9C7W2]	0.157	-2.671534838	1.32E-08	5.90E-07	yes	down	0.09	0.45	0.31	0.32	0.3	1.71	3.94	2.6	0.92	1.65	0.294	2.164
TraesCS6D02G189300		-	2.848	1.51003089	1.33E-08	5.97E-07	yes	up	4.03	2.01	3.92	3.9	3.59	1.23	2.02	0.92	1.06	1.42	3.49	1.33
TraesCS2D02G596600		Sulfotransferase [Source:UniProtKB/TrEMBL;Acc:W5BSN0]	6.885	2.783454431	1.34E-08	5.99E-07	yes	up	12.86	4.36	17.18	14.58	15.31	1.1	3.14	2.19	0.73	3.4	12.858	2.112
TraesCS2D02G246700		-	0.269	-1.892509219	1.35E-08	6.03E-07	yes	down	0.43	0.81	0.57	0.53	0.35	2.09	2.53	3.37	2.15	1.25	0.538	2.278
TraesCS2B02G294600		Pentatricopeptide repeat-containing protein At5g50280, chloroplastic [Source:Projected from Arabidopsis thaliana (AT5G50280) UniProtKB/Swiss-Prot;Acc:Q9FGR7]	6.961	2.799218259	1.35E-08	6.04E-07	yes	up	2.49	0.59	2.92	3.27	2.12	0.22	0.41	0.19	0.42	0.58	2.278	0.364
TraesCS7A02G352200		Non-specific serine/threonine protein kinase [Source:UniProtKB/TrEMBL;Acc:A0A1D6BN33]	0.224	-2.157863011	1.35E-08	6.04E-07	yes	down	7.43	20.9	7.16	13.2	8.97	56.52	60.99	94.31	43.64	36.28	11.532	58.348
TraesCS4D02G356300		Fatty acyl-CoA reductase [Source:UniProtKB/TrEMBL;Acc:W5EJU6]	0.119	-3.0708613	1.36E-08	6.05E-07	yes	down	1.18	3.21	1.29	1.48	0.52	16.47	12.58	23.58	16.6	3.9	1.536	14.626
TraesCS4A02G297800		-	0.347	-1.525965406	1.37E-08	6.09E-07	yes	down	6.5	14.08	11.56	15.44	8.79	47.01	40.11	26.39	31.55	32.28	11.274	35.468
TraesCS7D02G378500		-	0.398	-1.329416444	1.37E-08	6.10E-07	yes	down	7	5.14	5.61	8.3	5.57	19.14	18.45	21.7	14.39	10.56	6.324	16.848
TraesCS4B02G056700		Tubulin alpha chain [Source:UniProtKB/TrEMBL;Acc:A4K4Y4]	8.217	3.038575098	1.37E-08	6.11E-07	yes	up	17.8	6.1	30.79	8.87	33.3	4.6	1.73	1.43	3.35	3.72	19.372	2.966
TraesCS2B02G431200		Protein TRIGALACTOSYLDIACYLGLYCEROL 1, chloroplastic [Source:Projected from Arabidopsis thaliana (AT1G19800) UniProtKB/Swiss-Prot;Acc:Q8L4R0]	19.612	4.293670797	1.37E-08	6.11E-07	yes	up	0.69	1.34	1.51	0.76	0.95	0	0	0.13	0	0.15	1.05	0.056
TraesCS2D02G173100		-	12.869	3.685843111	1.38E-08	6.13E-07	yes	up	5.67	0.38	3.46	3.56	5.23	0.31	0.64	0.1	0.3	0.37	3.66	0.344
TraesCS7B02G286200		-	0.343	-1.544792072	1.39E-08	6.18E-07	yes	down	4.45	7.6	3.8	5.45	4.25	18.37	13.79	14.16	21.75	14.96	5.11	16.606
TraesCS3A02G506500		-	0.016	-6.002262132	1.40E-08	6.23E-07	yes	down	0	0.04	0.02	0.04	0	0.5	2.28	1.91	1.96	1.55	0.02	1.64
ENSRNA050019093	LSU_rRNA_eukarya	Eukaryotic large subunit ribosomal RNA	0.075	-3.731613617	1.40E-08	6.23E-07	yes	down	3.04	11.79	4.34	6.18	2.02	39.48	60.48	228.42	49.25	23.6	5.474	80.246
TraesCS3A02G110300		-	0.298	-1.746439646	1.41E-08	6.23E-07	yes	down	1.88	5.38	2.6	3.14	2.29	12.39	10.5	12.1	12.62	9.74	3.058	11.47
TraesCS3D02G314400		-	7.791	2.961787375	1.41E-08	6.24E-07	yes	up	1.62	0.61	0.54	2.03	1	0.05	0.16	0.13	0.21	0.26	1.16	0.162
TraesCS3D02G430300		-	0.28	-1.83568456	1.42E-08	6.30E-07	yes	down	3.92	6.13	1.99	4.09	5.17	16.79	16.51	17.7	24.54	12.89	4.26	17.686
TraesCS3A02G211600		-	3.184	1.670685493	1.43E-08	6.31E-07	yes	up	6.55	3.98	6.58	8.8	6.59	2.3	1.75	2.47	1.52	3.16	6.5	2.24
TraesCS3A02G330700		-	3.938	1.977495941	1.43E-08	6.32E-07	yes	up	7.69	2.99	8.3	7.14	10.32	2.4	2.22	1.67	1.53	2.65	7.288	2.094
TraesCS2D02G212600		Secretory carrier-associated membrane protein [Source:UniProtKB/TrEMBL;Acc:A0A1D5V3J0]	2.419	1.274151983	1.43E-08	6.33E-07	yes	up	9.17	5.1	9	8.01	9.38	3.91	3.07	3.23	3.56	4.02	8.132	3.558
TraesCS2D02G593400		Phosphomannomutase [Source:UniProtKB/TrEMBL;Acc:C8CK09]	6.121	2.613766516	1.44E-08	6.38E-07	yes	up	21.26	7.81	42.57	18.15	47.18	4.46	4.69	6.23	5.57	4.37	27.394	5.064
TraesCS5A02G238000		ABA 8'-hydroxylase [Source:UniProtKB/TrEMBL;Acc:T2HP39]	0.219	-2.191936299	1.45E-08	6.39E-07	yes	down	1.09	1.67	2.45	2.13	1.79	9.88	8.25	16.63	9.12	3.72	1.826	9.52
TraesCS2B02G312600		Putative membrane protein [Source:UniProtKB/TrEMBL;Acc:A0MAU8]	38.746	5.275980644	1.45E-08	6.39E-07	yes	up	1334.81	3.08	1031.61	192.95	1291.28	12.04	39.5	23.95	11.81	22.09	770.746	21.878
TraesCS2A02G044900		Flavone synthase II (FNSII), Biosynthesis of tricin O-linked conjugate [Source: Projected from Oryza sativa (Os04g0101400)]	0.129	-2.94970392	1.45E-08	6.39E-07	yes	down	0.26	1.38	0.44	0.49	0.34	7.01	3.04	7.39	5.25	2.59	0.582	5.056
TraesCS1A02G122100		-	0.092	-3.446635065	1.45E-08	6.39E-07	yes	down	1.28	0.79	1.03	1.86	0.91	24.86	3.09	10.75	25.47	3.51	1.174	13.536
TraesCS6D02G196900		Transcription termination factor MTERF5, chloroplastic [Source:Projected from Arabidopsis thaliana (AT4G14605) UniProtKB/Swiss-Prot;Acc:F4JVI3]	5.915	2.564361478	1.47E-08	6.45E-07	yes	up	2.57	0.66	2.94	2.76	2.73	0.22	0.57	0.44	0.46	0.51	2.332	0.44
TraesCS4B02G355600		CRR1 [Source:Projected from Arabidopsis thaliana (AT5G52100) UniProtKB/TrEMBL;Acc:A0A178UH15]	14.042	3.811693745	1.47E-08	6.47E-07	yes	up	5.7	1.13	12.59	5.08	5.82	0.37	0.86	0.17	0.15	0.9	6.064	0.49
TraesCS7A02G447800		Serine/threonine-protein kinase [Source:UniProtKB/TrEMBL;Acc:A0A1D6BR36]	0.223	-2.166558597	1.47E-08	6.48E-07	yes	down	0.43	1.1	0.51	0.4	0.39	3	3.08	4.14	2.67	1.7	0.566	2.918
TraesCS3A02G236700		CTP synthase [Source:UniProtKB/TrEMBL;Acc:A0A1D5V6K9]	0.265	-1.916181768	1.50E-08	6.60E-07	yes	down	0.58	0.78	1.41	0.43	0.62	3.84	2.93	5.9	2.71	2.03	0.764	3.482
TraesCS3D02G068000		-	2.804	1.48745258	1.50E-08	6.60E-07	yes	up	14.07	9.17	18.28	17.73	15.15	5.68	6.01	4.81	4.66	7.59	14.88	5.75
TraesCS5D02G397300		-	0.07	-3.832074191	1.51E-08	6.63E-07	yes	down	0.31	1.5	0.35	0.79	0.04	9.22	7.84	15.51	8	5.74	0.598	9.262
TraesCS5A02G129600		-	0.339	-1.55857632	1.51E-08	6.63E-07	yes	down	1.99	2	1.95	1.81	3.36	7.3	6.79	13.52	7.08	5.79	2.222	8.096
TraesCSU02G127000		-	0.016	-5.935339642	1.51E-08	6.63E-07	yes	down	0.07	0.25	0	0.04	0	0.75	6.51	8.92	7.94	0.67	0.072	4.958
TraesCS1A02G066700		-	0.162	-2.622474427	1.52E-08	6.66E-07	yes	down	0.85	2.45	0.34	1.59	0.63	8.24	8.61	9.56	6.94	7.39	1.172	8.148
TraesCS7A02G356000		-	0.254	-1.979872031	1.52E-08	6.66E-07	yes	down	1.86	3.43	1.09	2.42	1.24	8.18	10.32	12.45	8.08	6.23	2.008	9.052
TraesCS3B02G324900		-	0.329	-1.605940926	1.53E-08	6.70E-07	yes	down	19.94	65.36	29.92	40.45	27.6	96.99	132.45	134.56	133.43	110.08	36.654	121.502
TraesCS1A02G305600		-	0.231	-2.115476034	1.54E-08	6.71E-07	yes	down	0.45	0.89	0.83	0.43	0.31	3.3	1.86	2.81	3.51	2.66	0.582	2.828
TraesCS7D02G386500		-	0.141	-2.823217272	1.56E-08	6.80E-07	yes	down	0.21	0.22	0.21	0.05	0.09	2.23	0.88	0.76	1.55	0.97	0.156	1.278
TraesCS7A02G381300		-	0.278	-1.847693289	1.56E-08	6.81E-07	yes	down	3.62	9.62	4.26	4.35	4.73	19.78	23.51	24.92	25.51	15.05	5.316	21.754
TraesCS5B02G035200		-	3.684	1.881108295	1.57E-08	6.84E-07	yes	up	89.74	57.15	76.51	98.67	68.76	20.43	28.44	13.18	16.26	40.24	78.166	23.71
TraesCS5A02G375500		-	0.359	-1.478478642	1.57E-08	6.86E-07	yes	down	1.43	0.93	0.9	1.58	0.72	4.05	3.99	3.49	4.12	2.39	1.112	3.608
TraesCS2A02G488400		-	11.924	3.575771948	1.58E-08	6.88E-07	yes	up	3.69	1	4.59	3.27	3.29	0.15	0.49	0.13	0.06	0.68	3.168	0.302
TraesCS7B02G303800		-	18.447	4.205342082	1.59E-08	6.92E-07	yes	up	2.59	0.94	1.74	4.17	1.91	0.03	0.34	0.02	0.03	0.28	2.27	0.14
TraesCS5B02G152600		-	0.195	-2.355967182	1.59E-08	6.93E-07	yes	down	0.5	0.46	0.22	0.62	0.42	2.75	4.15	2.78	1.81	0.89	0.444	2.476
TraesCS1A02G421000		-	2.206	1.14138269	1.60E-08	6.94E-07	yes	up	6.61	5.72	6.2	7.37	4.79	2.46	3.99	3.54	2.27	3.52	6.138	3.156
TraesCS4A02G473600		-	7.021	2.811657776	1.61E-08	6.98E-07	yes	up	3.45	1.05	1.31	5.31	4.4	0.46	0.86	0.42	0.5	0.31	3.104	0.51
TraesCS7A02G022500		-	12.229	3.612188045	1.62E-08	7.01E-07	yes	up	3.86	0.53	3.56	1.3	3.07	0.41	0.18	0.25	0.18	0.12	2.464	0.228
TraesCS7B02G265000		Xyloglucan endotransglucosylase/hydrolase [Source:UniProtKB/TrEMBL;Acc:A0A1D6C1P7]	0.071	-3.823511596	1.63E-08	7.06E-07	yes	down	0.08	0.07	0	0.04	0.05	0.56	0.87	1.03	0.96	0.41	0.048	0.766
TraesCS4B02G164300		Eukaryotic translation initiation factor 3 subunit I [Source:UniProtKB/TrEMBL;Acc:A0A1D5XHQ2]	2.628	1.393803015	1.63E-08	7.07E-07	yes	up	13.01	8.62	16.07	16.45	16.31	4.42	9.01	7.04	4.81	6.25	14.092	6.306
TraesCS5B02G248000		-	22.076	4.464428215	1.64E-08	7.10E-07	yes	up	3.24	0.25	1.7	1.66	1.3	0	0.16	0.19	0.03	0.05	1.63	0.086
TraesCSU02G240200		-	0.027	-5.234666895	1.66E-08	7.19E-07	yes	down	0.49	0.52	0.38	0.14	0	4.22	48.9	6.1	3.2	6.37	0.306	13.758
TraesCS1D02G087800		-	4.035	2.012482583	1.67E-08	7.20E-07	yes	up	195.24	176.36	211.28	263.46	182.73	36.66	74.47	34.22	36.74	104.06	205.814	57.23
TraesCS5A02G494800		MLO-like protein [Source:UniProtKB/TrEMBL;Acc:A0A1D5YH41]	0.121	-3.050095008	1.67E-08	7.21E-07	yes	down	1.89	9.35	2.25	1.36	3.7	31.43	34.81	52.32	38.46	17.99	3.71	35.002
TraesCS4A02G398700		-	35.045	5.131151009	1.67E-08	7.22E-07	yes	up	11.82	0.35	1.91	3.75	6.82	0.12	0.35	0.08	0	0.31	4.93	0.172
TraesCS5B02G014400		-	0.241	-2.052596302	1.68E-08	7.22E-07	yes	down	9.84	23.52	10.9	13.06	19.76	49.53	77.63	86.42	103.84	43.59	15.416	72.202
TraesCS4D02G171200		-	0.314	-1.671265055	1.69E-08	7.26E-07	yes	down	0.14	0.16	0.19	0.15	0.14	0.54	0.66	0.75	0.4	0.45	0.156	0.56
TraesCS3D02G225500		AT5g40850/MHK7_8 [Source:Projected from Arabidopsis thaliana (AT5G40850) UniProtKB/TrEMBL;Acc:Q42606]	6.39	2.675861551	1.71E-08	7.35E-07	yes	up	5.82	1.39	5.79	7.37	7.51	1.05	0.77	1.27	0.43	1.36	5.576	0.976
TraesCS3A02G027700		-	5.887	2.557541625	1.71E-08	7.35E-07	yes	up	1.31	0.57	2.04	2.2	0.96	0.15	0.33	0.49	0.18	0.3	1.416	0.29
TraesCS2A02G130800		Phosphatidylinositol 4-phosphate 5-kinase [Source:UniProtKB/TrEMBL;Acc:A0A1D5TQH5]	0.077	-3.691475485	1.72E-08	7.39E-07	yes	down	0.14	0.04	0.21	0.1	0.05	3.43	1.04	1.9	1.19	0.32	0.108	1.576
TraesCS2B02G394300		Pectin acetylesterase [Source:UniProtKB/TrEMBL;Acc:A0A341R2L6]	0.012	-6.365049071	1.72E-08	7.40E-07	yes	down	0	0.12	0	0	0	0.84	3.28	2.5	3.52	0.35	0.024	2.098
TraesCS3A02G301500		Isopentenyl phosphate kinase [Source:Projected from Arabidopsis thaliana (AT1G26640) UniProtKB/Swiss-Prot;Acc:Q8H1F7]	3.647	1.866805811	1.73E-08	7.40E-07	yes	up	12.88	4.87	12.16	17.21	10.9	4.12	6.7	4.63	3.97	4.59	11.604	4.802
TraesCS4B02G239900		-	2.702	1.434200453	1.74E-08	7.45E-07	yes	up	13.68	20.36	13.14	19.73	13.74	7.32	6.59	4.67	5.49	9.53	16.13	6.72
TraesCS5D02G095700		Diaminopimelate epimerase, chloroplastic [Source:Projected from Arabidopsis thaliana (AT3G53580) UniProtKB/Swiss-Prot;Acc:Q9LFG2]	2.703	1.43479994	1.75E-08	7.50E-07	yes	up	10.45	5.61	13.11	9.51	8.51	4.15	4.09	3.96	3.18	4.25	9.438	3.926
TraesCS3D02G039000		-	4.028	2.010128709	1.76E-08	7.54E-07	yes	up	10.14	4.76	10.95	9.36	16.74	2.34	4.37	2.29	3.38	2.34	10.39	2.944
TraesCS6D02G077300		-	0.078	-3.687933441	1.77E-08	7.56E-07	yes	down	0.19	0.25	0	0.15	0.03	2.39	1.78	2.4	1.04	1.01	0.124	1.724
TraesCS3A02G138400		-	0.045	-4.483093197	1.77E-08	7.57E-07	yes	down	0.05	0.06	0.03	0	0	0.82	1.47	0.98	0.75	0.14	0.028	0.832
TraesCS2A02G215300		Beta-amylase [Source:UniProtKB/TrEMBL;Acc:A0A1D5TQ66]	37.298	5.221032457	1.78E-08	7.60E-07	yes	up	6.06	0.13	2.79	2.24	2.9	0.02	0.24	0.07	0	0.13	2.824	0.092
ENSRNA050016551	SSU_rRNA_eukarya	Eukaryotic small subunit ribosomal RNA	0.201	-2.312937419	1.78E-08	7.60E-07	yes	down	11.31	21.02	10.76	8.7	6.42	83.51	57.84	106.26	34.23	47.06	11.642	65.78
TraesCS7D02G244300		-	0.312	-1.679035278	1.78E-08	7.61E-07	yes	down	16.28	18.3	13.76	19.53	14.98	54.67	68.28	100.58	47.75	30.59	16.57	60.374
TraesCS7A02G470200		-	0.096	-3.384187766	1.78E-08	7.61E-07	yes	down	0.11	1.41	0.15	0.39	0.29	4.14	5.04	6.53	5.62	5.91	0.47	5.448
TraesCS3B02G283900		-	0.211	-2.243962805	1.79E-08	7.62E-07	yes	down	0.69	0.93	0.67	0.48	0.56	2.4	3.61	5.33	2.18	1.8	0.666	3.064
TraesCS6D02G212000		-	3.658	1.871086661	1.79E-08	7.63E-07	yes	up	68.68	51.66	102.91	50.79	106.22	29.84	19.52	16.54	21.22	30.33	76.052	23.49
TraesCS7A02G497900		-	0.043	-4.553456035	1.79E-08	7.64E-07	yes	down	0.09	0.53	0	0.78	0.08	4.31	3.22	11.99	12.66	4.1	0.296	7.256
TraesCS7D02G379800		-	0.325	-1.622670137	1.81E-08	7.70E-07	yes	down	3.42	6.76	2.63	3.86	4.75	15.12	16.06	15.02	16.92	11.32	4.284	14.888
TraesCS4B02G233300		-	5.359	2.421868138	1.83E-08	7.77E-07	yes	up	14.05	2.43	9.36	10.77	11.53	1.6	2.54	1.46	1.96	2.59	9.628	2.03
TraesCS4B02G109900		Fructose-bisphosphate aldolase [Source:UniProtKB/TrEMBL;Acc:W5EDL3]	9.767	3.287933021	1.83E-08	7.77E-07	yes	up	1386.7	331.45	1410.93	1181.12	1245.69	56.86	196.77	50.5	54.87	278.72	1111.178	127.544
TraesCS2D02G165800		-	0.039	-4.672913602	1.84E-08	7.79E-07	yes	down	0	0.45	0.41	0.4	0.76	7.01	22.56	14.83	12.81	0.68	0.404	11.578
TraesCS2A02G255100		Succinate dehydrogenase [ubiquinone] flavoprotein subunit, mitochondrial [Source:UniProtKB/TrEMBL;Acc:A0A341Q3G0]	0.061	-4.028607001	1.84E-08	7.81E-07	yes	down	0.81	1.46	1.13	1.02	0.92	46.18	9.12	4.73	35.98	2.15	1.068	19.632
TraesCS5B02G030600		-	0.161	-2.635946589	1.85E-08	7.84E-07	yes	down	0.87	3.25	0.95	2.12	2.97	17.2	10.07	15.93	23.41	7.07	2.032	14.736
TraesCS6D02G286900		Geranylgeranyl diphosphate reductase, chloroplastic [Source:Projected from Arabidopsis thaliana (AT1G74470) UniProtKB/Swiss-Prot;Acc:Q9CA67]	5.658	2.500208418	1.86E-08	7.89E-07	yes	up	442.19	102.6	350.29	270.17	389.51	39.1	87.56	44.95	40.65	100.42	310.952	62.536
TraesCS5B02G513200		-	0.23	-2.12328819	1.89E-08	7.99E-07	yes	down	15.47	45.43	15.28	20.57	15.92	90.76	113.17	136.33	138.75	73.91	22.534	110.584
TraesCS5A02G403500		Pentatricopeptide repeat-containing protein DWY1, chloroplastic [Source:Projected from Arabidopsis thaliana (AT1G47580) UniProtKB/Swiss-Prot;Acc:P0C7R1]	31.398	4.972623189	1.90E-08	8.02E-07	yes	up	1.31	0.55	1.59	1.94	1.71	0	0.06	0	0.17	0	1.42	0.046
TraesCS2A02G437100		Glucose-6-phosphate 1-epimerase [Source:UniProtKB/TrEMBL;Acc:A0A1D5TD39]	0.371	-1.429958968	1.90E-08	8.03E-07	yes	down	4.06	4.25	4.51	7.62	4.15	13.31	17.22	16.05	18.16	9.03	4.918	14.754
TraesCS6B02G187200		-	0.051	-4.280941204	1.92E-08	8.10E-07	yes	down	0.02	0.26	0.04	0.04	0.07	1.2	2.91	2.86	2.75	0.25	0.086	1.994
TraesCS7B02G215000		-	11.382	3.508657388	1.92E-08	8.10E-07	yes	up	330.64	47.12	310.71	198.92	497.84	19.56	37.66	20.75	7.76	58.52	277.046	28.85
TraesCSU02G057000		Non-specific lipid-transfer protein [Source:UniProtKB/TrEMBL;Acc:A0A341ZAA7]	296.625	8.212497497	1.96E-08	8.27E-07	yes	up	5.09	0	8.27	3.07	9.19	0	0.09	0	0	0	5.124	0.018
TraesCS4A02G094600		-	0.338	-1.564188474	1.96E-08	8.27E-07	yes	down	2.24	2.85	4.2	4.17	3.84	13.29	10.61	17.19	8.65	8.2	3.46	11.588
TraesCS6B02G292300		-	0.117	-3.096608338	1.97E-08	8.27E-07	yes	down	0.07	0.44	0.16	0.13	0.08	1.49	2.14	2.06	2.07	0.7	0.176	1.692
TraesCS1A02G312700		-	0.204	-2.290594482	1.98E-08	8.31E-07	yes	down	1.21	0.82	2	1.21	2.6	8.69	11.28	13.37	6.54	4.27	1.568	8.83
TraesCS7D02G019700		-	16.633	4.055989706	1.98E-08	8.31E-07	yes	up	3.57	0.26	5.3	2.68	4.26	0.3	0.18	0.26	0.05	0.25	3.214	0.208
TraesCS1D02G349400		-	6.132	2.616473932	1.98E-08	8.31E-07	yes	up	36.49	16.9	39.28	52.25	54.74	3.96	13.43	4.34	3.57	11.4	39.932	7.34
TraesCS3D02G210400		-	3.572	1.836811541	1.98E-08	8.32E-07	yes	up	2.89	4.11	3.82	7.73	7.83	1.43	1.5	1.39	1.99	1.9	5.276	1.642
TraesCS2D02G183100		Protein SPIRAL1 [Source:Projected from Arabidopsis thaliana (AT2G03680) UniProtKB/Swiss-Prot;Acc:Q9SJW3]	2.269	1.182002178	2.00E-08	8.40E-07	yes	up	107.17	68.66	112.42	100.8	117.58	56.46	43.9	49.88	40.72	56.17	101.326	49.426
TraesCS3A02G288900		-	0.246	-2.022941531	2.01E-08	8.42E-07	yes	down	24.85	57.72	18.08	28.05	24.5	144.86	195.71	247.25	199.51	172.38	30.64	191.942
TraesCS2B02G287600		-	3.315	1.728845206	2.01E-08	8.43E-07	yes	up	57.68	99.36	89.9	141.34	95.32	21.8	47.97	24.46	25.13	43.87	96.72	32.646
TraesCS2A02G032500		ATP sulfurylase 2 [Source:Projected from Arabidopsis thaliana (AT1G19920) UniProtKB/Swiss-Prot;Acc:Q43870]	4.303	2.105503542	2.02E-08	8.44E-07	yes	up	33.63	11.86	29.93	21.38	30.64	6.95	7.19	3.08	7.54	8.28	25.488	6.608
TraesCS6D02G360400		Deoxyhypusine hydroxylase [Source:UniProtKB/TrEMBL;Acc:A0A1D6B646]	2.175	1.121091163	2.03E-08	8.48E-07	yes	up	7.99	7.97	9.62	8.27	8.11	3.56	3.62	4.33	5.06	4.95	8.392	4.304
TraesCS4B02G226500		-	0.012	-6.322736249	2.03E-08	8.49E-07	yes	down	0	0.24	0	0	0	2.38	5.17	4.32	8.77	0.68	0.048	4.264
TraesCS1D02G265800		Wali5 protein [Source:UniProtKB/TrEMBL;Acc:Q43665]	0.079	-3.653373914	2.04E-08	8.53E-07	yes	down	0.22	1.42	0.43	2.34	0.68	7.74	19.82	15.47	22.24	3.24	1.018	13.702
TraesCS6A02G320500		-	0.249	-2.008170954	2.09E-08	8.72E-07	yes	down	0.63	0.97	0.75	0.26	0.54	3.28	4.31	6.35	3.64	2.29	0.63	3.974
TraesCS2B02G246800		-	3.799	1.925659069	2.10E-08	8.77E-07	yes	up	7.27	2.23	5.62	8.03	6.03	1.33	1.92	1.78	1.84	1.79	5.836	1.732
TraesCS2D02G331200		ATP-dependent 6-phosphofructokinase [Source:UniProtKB/TrEMBL;Acc:A0A1D5UP90]	0.189	-2.400215033	2.10E-08	8.77E-07	yes	down	0.32	1.49	0.61	1.18	0.49	3.06	5.53	6.8	3.86	4.83	0.818	4.816
TraesCS2D02G050300		Peptidylprolyl isomerase [Source:UniProtKB/TrEMBL;Acc:A0A1D5V143]	0.457	-1.13043685	2.11E-08	8.81E-07	yes	down	29.25	41.74	22.9	28.2	24.61	75.44	78.93	83.63	62.59	64.05	29.34	72.928
TraesCS2B02G611600		WAT1-related protein [Source:UniProtKB/TrEMBL;Acc:A0A341QZE5]	0.025	-5.338619433	2.12E-08	8.82E-07	yes	down	0.04	0.43	0	0.01	0.02	2.05	2.1	6.16	3.23	8.95	0.1	4.498
TraesCS1D02G350000		Glycosyltransferase [Source:UniProtKB/TrEMBL;Acc:A0A1D5SS62]	3.218	1.68603162	2.12E-08	8.82E-07	yes	up	2.53	1.05	2.54	2.74	2.3	0.93	0.91	0.68	0.66	0.76	2.232	0.788
TraesCS3D02G183100		Kinesin-like protein KIN-14T [Source:Projected from Arabidopsis thaliana (AT1G55550) UniProtKB/Swiss-Prot;Acc:F4I1T9]	119.215	6.897422209	2.15E-08	8.94E-07	yes	up	1.92	0.09	0.81	0.42	1.13	0	0	0.02	0	0.02	0.874	0.008
TraesCS5A02G322500		Chlorophyll a-b binding protein, chloroplastic [Source:UniProtKB/TrEMBL;Acc:W5F8Z5]	36.013	5.170430451	2.15E-08	8.94E-07	yes	up	1045.94	8.45	1310.98	177.93	1447.04	9.14	49.48	17.62	9	44.09	798.068	25.866
TraesCS7D02G359900		-	6.728	2.750257577	2.15E-08	8.94E-07	yes	up	14.15	7.5	23.55	20.66	19.14	1.4	5.53	0.93	2.72	3.75	17	2.866
TraesCS4D02G073500		Thioredoxin-like protein CITRX, chloroplastic [Source:Projected from Arabidopsis thaliana (AT3G06730) UniProtKB/Swiss-Prot;Acc:Q9M7X9]	5.36	2.422289237	2.16E-08	8.96E-07	yes	up	17.73	20.59	21.74	23.85	15.96	2.59	6.68	2.1	1.79	7.67	19.974	4.166
TraesCS4A02G070700		-	0.086	-3.545258859	2.16E-08	8.97E-07	yes	down	0.06	0.16	0.18	0.06	0.05	1.06	4.1	1.64	0.61	0.46	0.102	1.574
TraesCS5B02G539200		-	0.197	-2.347148683	2.18E-08	9.02E-07	yes	down	1.19	0.4	0.25	0.47	0.64	2.54	6.02	2.6	8.51	4.03	0.59	4.74
TraesCS7B02G144200		-	2.882	1.526988131	2.18E-08	9.02E-07	yes	up	18.62	11.77	21.12	26.44	24.28	6.15	12.39	8.7	6.91	6.07	20.446	8.044
TraesCS6A02G087700		-	0.284	-1.814534876	2.18E-08	9.04E-07	yes	down	101.1	207.48	100.55	110.49	125.27	384.16	495.83	585.42	719.22	324.48	128.978	501.822
TraesCS6B02G357700		-	0.042	-4.577194675	2.19E-08	9.06E-07	yes	down	0	0.78	0	0.28	0	5.47	7.64	5.1	4.82	3.1	0.212	5.226
TraesCS7B02G232200		-	2.387	1.25509525	2.20E-08	9.09E-07	yes	up	1.55	0.93	1.38	1.78	1.11	0.64	0.64	0.68	0.64	0.6	1.35	0.64
TraesCS3D02G178000		-	5.146	2.363344021	2.21E-08	9.11E-07	yes	up	8.15	2.02	7.72	7.78	7.5	1.03	1.77	1.27	0.98	2.14	6.634	1.438
TraesCS3B02G396300		-	0.179	-2.482489054	2.22E-08	9.17E-07	yes	down	3.37	15.87	4.86	10.2	3.72	29.99	63.86	63.64	61.27	30.47	7.604	49.846
TraesCS7A02G325500		Ferredoxin [Source:UniProtKB/TrEMBL;Acc:A0A1D6BIA8]	9.025	3.173895855	2.24E-08	9.25E-07	yes	up	76.75	32.18	184.39	159.91	200.69	9.52	32.86	7.62	8.18	23.45	130.784	16.326
TraesCS3B02G297300		-	2.911	1.541342258	2.24E-08	9.25E-07	yes	up	31.72	24.27	49.01	33.5	51.5	16.32	16.15	10.37	14.36	16.43	38	14.726
TraesCS4D02G076400		Gibberellin stimulated transcript (Fragment) (Fragment) [Source:UniProtKB/TrEMBL;Acc:C8C4P9]	82.376	6.36415164	2.25E-08	9.26E-07	yes	up	2.06	0.2	27.19	9.08	3.17	0.08	0.38	0	0.07	0.06	8.34	0.118
TraesCS6D02G139200		-	0.095	-3.397154093	2.25E-08	9.26E-07	yes	down	0.22	0.77	0.1	0.36	0.07	3.98	3.06	6.6	2.09	2.34	0.304	3.614
TraesCS7B02G034000		-	0.184	-2.444663196	2.26E-08	9.28E-07	yes	down	1.01	1.7	1.13	1.48	2.08	7.47	12.34	16.75	6.2	3.17	1.48	9.186
TraesCS1D02G082600		Non-specific serine/threonine protein kinase [Source:UniProtKB/TrEMBL;Acc:A0A1D5T4D4]	0.44	-1.183385241	2.26E-08	9.28E-07	yes	down	22.3	26.21	19.95	29.21	15.61	53.57	68.53	64.9	61.85	44.77	22.656	58.724
TraesCS4D02G147600		Sodium/hydrogen exchanger [Source:UniProtKB/TrEMBL;Acc:W5EQ51]	0.353	-1.501781329	2.26E-08	9.30E-07	yes	down	1.04	2.7	1.53	2.17	1.88	5.65	5.93	7.41	5.41	5.12	1.864	5.904
TraesCS4A02G236100		-	5.403	2.433692266	2.26E-08	9.30E-07	yes	up	7.93	10.31	4.59	18.04	5.49	2.59	1.99	0.86	1.39	2.63	9.272	1.892
TraesCS6A02G218500		-	2.829	1.50005662	2.27E-08	9.33E-07	yes	up	6.47	4.7	9.15	10.95	5.92	2.57	2.96	3.04	2.4	3.59	7.438	2.912
TraesCS3A02G223800		-	8.28	3.049578782	2.28E-08	9.36E-07	yes	up	33.69	5.54	25.46	14.93	26.61	3.29	4.61	3.1	0.65	3.36	21.246	3.002
TraesCS4B02G031800		-	0.174	-2.522211578	2.31E-08	9.45E-07	yes	down	0.24	0.29	0.22	0.48	0.32	1.93	1.62	3.27	2.49	0.61	0.31	1.984
TraesCS5D02G050900		-	2.799	1.484844178	2.31E-08	9.46E-07	yes	up	5.22	3.35	5.07	7	4.01	1.41	1.82	1.88	2.03	2.65	4.93	1.958
TraesCS5D02G119700		AP complex subunit sigma [Source:UniProtKB/TrEMBL;Acc:A0A341VX98]	2.61	1.383775951	2.31E-08	9.46E-07	yes	up	5.98	8.01	10.17	6.36	9.43	2.46	2.49	2.58	2.82	2.03	7.99	2.476
TraesCS5B02G520300		-	32.953	5.042353291	2.31E-08	9.46E-07	yes	up	6.97	0.03	5.85	3.08	4.5	0.08	0.32	0.17	0.12	0.07	4.086	0.152
TraesCS3D02G186300		-	5.248	2.391631961	2.33E-08	9.54E-07	yes	up	5.25	1.04	4.8	5.21	4.57	0.59	1.3	0.96	0.79	0.86	4.174	0.9
TraesCS1B02G282600		-	0.036	-4.780353737	2.34E-08	9.56E-07	yes	down	0.5	4.26	0.66	0.1	0.17	26.53	37.17	65.18	39.11	11.76	1.138	35.95
TraesCS4B02G322100		MLO-like protein [Source:UniProtKB/TrEMBL;Acc:A0A341UIF5]	0.132	-2.926130071	2.35E-08	9.59E-07	yes	down	0.35	0.24	0.55	0.15	0.69	4.7	2.25	5.05	4.01	1.12	0.396	3.426
TraesCS3B02G163500		-	0.157	-2.671568429	2.36E-08	9.63E-07	yes	down	0.02	0.19	0.17	0.29	0.29	1.33	1.7	1.11	1.89	0.99	0.192	1.404
TraesCS1D02G426400		-	0.086	-3.532867172	2.37E-08	9.67E-07	yes	down	0.99	3.83	0.38	1.57	1.69	32.26	7.79	30.44	30.88	8.93	1.692	22.06
TraesCS2D02G031800		ATP sulfurylase 2 [Source:Projected from Arabidopsis thaliana (AT1G19920) UniProtKB/Swiss-Prot;Acc:Q43870]	4.225	2.079043425	2.39E-08	9.73E-07	yes	up	15.31	5.45	15.22	9.76	17.39	2.7	5.31	2.26	3.52	3.35	12.626	3.428
TraesCS1A02G233500		-	4.039	2.013878457	2.39E-08	9.73E-07	yes	up	0.89	0.49	1.06	0.84	0.57	0.26	0.31	0.15	0.2	0.19	0.77	0.222
TraesCS2A02G463500		-	0.243	-2.039749731	2.40E-08	9.76E-07	yes	down	1.21	0.52	1.09	0.82	0.83	4.96	3.44	6.79	3.22	2.41	0.894	4.164
TraesCS3D02G195400		-	21.03	4.394389425	2.41E-08	9.78E-07	yes	up	0.46	0.23	0.62	0.23	0.52	0.06	0.02	0	0.08	0	0.412	0.032
TraesCS6D02G191500		-	0.155	-2.689254592	2.41E-08	9.78E-07	yes	down	0.34	2.08	1.02	0.87	0.55	5.35	5.88	12	6.8	5.45	0.972	7.096
TraesCS5A02G083200		Diaminopimelate epimerase, chloroplastic [Source:Projected from Arabidopsis thaliana (AT3G53580) UniProtKB/Swiss-Prot;Acc:Q9LFG2]	2.655	1.408690367	2.41E-08	9.78E-07	yes	up	7.81	6.22	11.97	7.13	6.04	3.05	3.69	3.29	2.94	3.68	7.834	3.33
TraesCS4D02G144800		-	0.076	-3.714687742	2.43E-08	9.86E-07	yes	down	0.12	0.08	0.02	0.01	0.11	1.35	0.85	2.03	0.47	0.45	0.068	1.03
TraesCS7D02G241200		Sodium/hydrogen exchanger [Source:UniProtKB/TrEMBL;Acc:A0A1D6D1Q2]	0.34	-1.557219003	2.46E-08	9.95E-07	yes	down	5.97	6	4.34	6.29	2.45	20.35	18.9	24.21	21.67	12.47	5.01	19.52
TraesCS2B02G330700		Photosystem II D2 protein [Source:UniProtKB/TrEMBL;Acc:A0A341QR44]	0.374	-1.417949393	2.46E-08	9.95E-07	yes	down	2.87	3.13	2.87	4.66	1.95	12.03	7.83	8.63	9.58	7.64	3.096	9.142
TraesCS6D02G031200		-	4.098	2.03479214	2.47E-08	9.98E-07	yes	up	1.28	1.26	2.24	1.31	2.38	0.75	0.36	0.56	0.39	0.3	1.694	0.472
TraesCS2D02G264400		-	0.005	-7.68236763	2.47E-08	9.98E-07	yes	down	0	0.17	0	0	0.4	1.27	3.61	14.39	105.04	3.05	0.114	25.472
TraesCS1A02G228200		-	0.256	-1.966335954	2.47E-08	9.98E-07	yes	down	6.69	16.11	6.93	7.78	11.69	40.38	45	64.19	43.29	24.59	9.84	43.49
TraesCS4B02G363100		Fatty acyl-CoA reductase [Source:UniProtKB/TrEMBL;Acc:A0A341UAR9]	0.049	-4.36534437	2.49E-08	1.00E-06	yes	down	0.8	4.86	0.08	1.62	1.31	51.28	27.1	57.54	55.25	10.3	1.734	40.294
TraesCS3D02G381300		-	8.184	3.032867826	2.49E-08	1.01E-06	yes	up	3.9	1.55	1.06	3.55	1.39	0.54	0.29	0.12	0.13	0.49	2.29	0.314
TraesCS3D02G442000		Auxin response factor [Source:UniProtKB/TrEMBL;Acc:A0A1D5WKR6]	3.31	1.727043179	2.50E-08	1.01E-06	yes	up	14.19	8.12	9.32	22.73	10.42	5.54	5.4	3.78	2.79	5.11	12.956	4.524
TraesCS3D02G525000		-	12.989	3.699260013	2.50E-08	1.01E-06	yes	up	0.73	0.61	1.59	1.11	0.46	0.03	0.09	0.14	0	0.15	0.9	0.082
TraesCS3D02G505900		-	0.166	-2.593876965	2.51E-08	1.01E-06	yes	down	0.13	0.21	0.08	0.19	0.14	1.32	0.81	1.75	0.89	0.44	0.15	1.042
TraesCS3B02G483600		-	3.152	1.656104379	2.51E-08	1.01E-06	yes	up	0.92	1.28	1.94	1.47	1.72	0.49	0.61	0.38	0.36	0.59	1.466	0.486
TraesCS3B02G238300		-	0.081	-3.618909077	2.53E-08	1.02E-06	yes	down	1.14	2.1	2.05	1.76	0.73	4.82	24.53	31.06	36.18	3.32	1.556	19.982
TraesCS4A02G442900		-	0.158	-2.666175548	2.53E-08	1.02E-06	yes	down	5.57	15.7	5.15	6.89	4.36	47.44	42.87	50.8	96.24	23.72	7.534	52.214
TraesCS6D02G334000		Probable alpha,alpha-trehalose-phosphate synthase [UDP-forming] 11 [Source:Projected from Arabidopsis thaliana (AT2G18700) UniProtKB/Swiss-Prot;Acc:Q9ZV48]	0.198	-2.333335011	2.56E-08	1.03E-06	yes	down	6.02	25.95	8.55	14.71	7.44	68.67	67.7	103.74	64.65	64.26	12.534	73.804
TraesCS7D02G153200		-	0.436	-1.19758074	2.56E-08	1.03E-06	yes	down	4.86	6.26	5.44	4.77	3.29	14.64	15.03	14.82	12.33	12.15	4.924	13.794
TraesCS6A02G148400		-	2.72	1.443769038	2.57E-08	1.03E-06	yes	up	117.54	58.46	99.8	126.31	95.51	35.61	48.13	34.04	32.96	52.61	99.524	40.67
TraesCS1B02G150200		-	2.668	1.415704489	2.60E-08	1.04E-06	yes	up	81.32	42.35	57.04	64.15	46.55	20.67	25.17	19.77	23.13	32.64	58.282	24.276
TraesCS6A02G227300		-	0.091	-3.454832239	2.60E-08	1.04E-06	yes	down	0.15	0.29	0.09	0.05	0.2	2.19	1.95	3.76	1.69	0.35	0.156	1.988
TraesCS5D02G464700		Chlorophyll a-b binding protein, chloroplastic [Source:UniProtKB/TrEMBL;Acc:W5FTZ9]	2297.797	11.16603563	2.65E-08	1.06E-06	yes	up	133.28	0.04	124.47	2.5	114.44	0	0	0	0.17	0	74.946	0.034
TraesCS3B02G298700		Protein DETOXIFICATION [Source:UniProtKB/TrEMBL;Acc:A0A077S2G0]	10.033	3.326752899	2.66E-08	1.06E-06	yes	up	4.6	0.55	5.61	4.5	9.55	0.91	0.56	0.45	0.35	0.57	4.962	0.568
TraesCS7B02G281200		Pentatricopeptide repeat-containing protein At1g18485 [Source:Projected from Arabidopsis thaliana (AT1G18485) UniProtKB/Swiss-Prot;Acc:Q0WN60]	7.262	2.860373518	2.66E-08	1.06E-06	yes	up	0.59	0.22	1.24	0.76	0.79	0.06	0.18	0.12	0.1	0.11	0.72	0.114
TraesCS4D02G263800		CASP-like protein [Source:UniProtKB/TrEMBL;Acc:A0A1D5XYQ9]	0.082	-3.614942905	2.66E-08	1.06E-06	yes	down	0.13	0.3	0.23	0	0.53	2.97	3	6.27	3.27	1.46	0.238	3.394
TraesCS3B02G562300		-	0.18	-2.475279149	2.66E-08	1.06E-06	yes	down	0.13	0.21	0.13	0.1	0.11	1.12	0.83	1.32	0.41	0.65	0.136	0.866
TraesCS5A02G428900		-	0.174	-2.525234397	2.67E-08	1.06E-06	yes	down	0.97	0.85	0.89	0.47	0.29	3.95	3.55	9.04	4.27	3.19	0.694	4.8
TraesCS3A02G400100		-	3.372	1.753815747	2.67E-08	1.06E-06	yes	up	5.84	3.94	9.53	7.81	5.96	1.47	3.31	1.35	2.79	1.99	6.616	2.182
TraesCS6B02G290300		-	5.622	2.49104913	2.67E-08	1.06E-06	yes	up	12.97	2.89	12.49	12.29	10.69	1.18	3.17	2.06	1.21	2.63	10.266	2.05
TraesCS5D02G370000		Ribosome biogenesis protein BOP1 homolog [Source:UniProtKB/TrEMBL;Acc:W5FW31]	2.498	1.321039009	2.68E-08	1.06E-06	yes	up	5.18	3.11	6.12	6.51	5.97	2.53	2.49	2.97	1.8	2.42	5.378	2.442
TraesCS7A02G314100		-	8.4	3.070440791	2.68E-08	1.07E-06	yes	up	204.6	58.1	312.95	160.68	391.28	18.87	38.9	19.23	15.25	59.03	225.522	30.256
TraesCS2D02G214200		-	0.181	-2.465064879	2.69E-08	1.07E-06	yes	down	1.27	5.69	3.23	2.34	2.41	12.2	16.34	31.52	21.52	11.98	2.988	18.712
TraesCS6D02G135700		-	0.212	-2.238422331	2.71E-08	1.08E-06	yes	down	0.25	0.77	0.19	0.44	0.27	1.67	2.05	2.74	2.04	1.59	0.384	2.018
TraesCS2D02G398700		-	0.47	-1.089293963	2.71E-08	1.08E-06	yes	down	7.44	14.03	10.46	13.88	11.69	26.63	28.36	31.73	26.32	24.43	11.5	27.494
TraesCS5A02G184000		-	0.015	-6.048010045	2.73E-08	1.08E-06	yes	down	0	0.2	0	0	0	1.37	1.77	4.9	5.28	0.89	0.04	2.842
TraesCS3A02G001900		-	2.683	1.423808494	2.75E-08	1.09E-06	yes	up	5.35	4.25	6.62	5.75	6.5	2.58	3.39	1.46	2.45	2.13	5.694	2.402
TraesCS5D02G218300		-	0.22	-2.185779071	2.76E-08	1.09E-06	yes	down	7.99	17.98	8.61	8.43	6.02	42.57	58.74	55.25	70.08	23.15	9.806	49.958
TraesCS3B02G000200		-	2.473	1.306281044	2.77E-08	1.09E-06	yes	up	82.21	45.12	59.29	59.67	84	30.52	35.84	22.73	28.35	32.88	66.058	30.064
TraesCS5D02G089100		Formin-like protein [Source:UniProtKB/TrEMBL;Acc:A0A341VW36]	0.111	-3.172826287	2.78E-08	1.10E-06	yes	down	0.5	2.08	0.34	0.4	0.4	11.01	15.5	25.16	25.25	4.92	0.744	16.368
TraesCS4D02G007500		Ribosomal protein [Source:UniProtKB/TrEMBL;Acc:W5EAP3]	2.662	1.412508854	2.78E-08	1.10E-06	yes	up	41.64	26.2	55.85	41.77	46.84	14.54	18.08	17.1	15.44	22.3	42.46	17.492
TraesCS5D02G475900		-	0.395	-1.340694985	2.79E-08	1.10E-06	yes	down	3.33	7.72	4.5	5.34	3.82	14.02	14.48	16.07	14.27	14.65	4.942	14.698
TraesCS3A02G137000		Pentatricopeptide repeat-containing protein DOT4, chloroplastic [Source:Projected from Arabidopsis thaliana (AT4G18750) UniProtKB/Swiss-Prot;Acc:Q9SN39]	4.245	2.085851218	2.80E-08	1.10E-06	yes	up	3.04	0.92	2.9	2.76	2.14	0.43	0.88	0.65	0.41	0.79	2.352	0.632
TraesCS7B02G226200		Ferredoxin [Source:UniProtKB/TrEMBL;Acc:A0A341YE83]	9.219	3.204669543	2.82E-08	1.11E-06	yes	up	134.97	55.33	317.99	266.82	306.45	15.55	44.66	10.93	11.88	47.27	216.312	26.058
TraesCS5A02G235200		-	0.053	-4.22910729	2.82E-08	1.11E-06	yes	down	0	0.38	0.5	0.24	0.47	4.54	5.67	17.73	4.32	1.49	0.318	6.75
TraesCS7A02G253300		-	0.016	-5.960920178	2.84E-08	1.12E-06	yes	down	0	0.17	0.06	0	0	0.89	3.98	2.24	8.23	0.58	0.046	3.184
TraesCS5D02G059500		-	0.476	-1.071704316	2.85E-08	1.12E-06	yes	down	12.72	21.7	12.65	15.79	13.64	35.73	36.69	40.56	34.27	34.98	15.3	36.446
TraesCS7D02G526600		-	6.882	2.782809311	2.86E-08	1.12E-06	yes	up	15.38	25.87	38.29	24.13	29.72	2.81	5.09	1.71	2	9.74	26.678	4.27
TraesCS3A02G377600		-	6.074	2.602624925	2.89E-08	1.13E-06	yes	up	289.02	75.77	249.73	280.33	244.57	19.54	61	17.33	17.46	68.06	227.884	36.678
TraesCS7A02G375300		-	0.017	-5.873265772	2.89E-08	1.14E-06	yes	down	0	0	0	0.04	0	0.84	0.57	0.25	0.27	0.65	0.008	0.516
TraesCS4D02G016600		-	75.575	6.239834177	2.90E-08	1.14E-06	yes	up	2.65	0.14	0.99	1.92	0.92	0	0.08	0.03	0	0	1.324	0.022
TraesCS6D02G080300		-	0.037	-4.755858023	2.92E-08	1.15E-06	yes	down	0.04	7.17	0.25	3.63	0.57	59.39	46.76	94.34	67.74	54.13	2.332	64.472
TraesCS7D02G454100		Ubiquitin [Source:UniProtKB/TrEMBL;Acc:Q41570]	0.126	-2.991896451	2.93E-08	1.15E-06	yes	down	1.65	3.46	2.9	3.59	2.96	14.86	20.98	27.73	16.21	23.83	2.912	20.722
TraesCS2D02G016900		-	0.39	-1.357036892	2.95E-08	1.15E-06	yes	down	4.62	6.13	3.69	3.78	3.15	12.93	14.02	15.72	10.34	9.23	4.274	12.448
TraesCS2D02G136200		-	15.098	3.916320684	2.99E-08	1.17E-06	yes	up	94.61	4.7	86.6	17.56	72.01	1.66	4.03	6.9	2.55	5.87	55.096	4.202
TraesCS5A02G366800		Chaperonin 60 subunit alpha 2, chloroplastic [Source:Projected from Arabidopsis thaliana (AT5G18820) UniProtKB/Swiss-Prot;Acc:Q56XV8]	3.645	1.865904083	3.02E-08	1.18E-06	yes	up	3.66	1.88	4.7	6.05	3.87	1.03	1.75	1.2	0.74	1.52	4.032	1.248
TraesCS7D02G403200		-	2.569	1.361309009	3.07E-08	1.20E-06	yes	up	71.82	37.52	59.97	47.01	63.38	28.13	20.64	21.85	27	23.51	55.94	24.226
TraesCS3D02G085000		-	2.363	1.240557741	3.12E-08	1.22E-06	yes	up	17.3	18.89	19.81	26.92	17.13	6.26	11.63	12.15	7.45	9.13	20.01	9.324
TraesCS5D02G177100		-	0.423	-1.242133462	3.13E-08	1.22E-06	yes	down	8.64	6.78	14.45	8.95	10.55	17.23	17.05	15.47	11.32	13.99	9.874	15.012
TraesCSU02G110300		Pentatricopeptide repeat-containing protein At2g01860 [Source:Projected from Arabidopsis thaliana (AT2G01860) UniProtKB/Swiss-Prot;Acc:Q5XET4]	2.839	1.505183268	3.14E-08	1.22E-06	yes	up	3.04	2.62	2.73	4.4	3.15	0.79	2.03	1.13	1	1.41	3.188	1.272
TraesCS1B02G451100		Chlorophyll a-b binding protein, chloroplastic [Source:UniProtKB/TrEMBL;Acc:A0A1D5SV65]	12.648	3.660785494	3.15E-08	1.23E-06	yes	up	327.02	20.7	305.29	170.47	611.36	15.29	37.69	17.1	21.09	37.72	286.968	25.778
TraesCS5A02G220200		-	0.157	-2.670033646	3.15E-08	1.23E-06	yes	down	2.15	2.99	2	2.52	1.85	13.93	16.79	38.54	9.95	4.62	2.302	16.766
TraesCSU02G104800		-	0.168	-2.572500216	3.17E-08	1.23E-06	yes	down	0.41	0.43	0.15	0.36	0.21	1.99	1.9	3.93	1.78	0.93	0.312	2.106
TraesCS2B02G194700		-	3.313	1.728201622	3.17E-08	1.23E-06	yes	up	13.81	9.84	11.45	16.19	12.07	3.61	7.39	2.45	2.86	5.48	12.672	4.358
TraesCS2B02G419400		-	0.418	-1.257686381	3.18E-08	1.23E-06	yes	down	5.55	11.28	6.9	10.62	9.28	21.38	24.08	27.78	23.55	20.36	8.726	23.43
TraesCS3B02G457900		Glycine-rich RNA-binding protein 2, mitochondrial [Source:Projected from Arabidopsis thaliana (AT4G13850) UniProtKB/Swiss-Prot;Acc:Q9SVM8]	2.827	1.499451761	3.19E-08	1.24E-06	yes	up	36.98	29.48	65.89	46.73	57.54	20.28	18.76	14.46	17.6	22.09	47.324	18.638
TraesCS7B02G255500		-	0.348	-1.523357325	3.20E-08	1.24E-06	yes	down	0.84	0.8	0.98	1.37	1.17	3.04	4.26	4.58	4.68	2.54	1.032	3.82
TraesCS2B02G280100		-	0.188	-2.414573487	3.21E-08	1.24E-06	yes	down	0.05	0.03	0.06	0.09	0.09	0.33	0.4	0.46	0.41	0.27	0.064	0.374
TraesCS1A02G030000		-	16.588	4.052044447	3.22E-08	1.25E-06	yes	up	25.27	1.53	24.73	15.43	71.24	0.72	2.47	2.1	1.54	2.62	27.64	1.89
TraesCS5D02G167500		-	5.895	2.55942416	3.24E-08	1.25E-06	yes	up	1.33	0.22	0.92	1.04	0.74	0.14	0.23	0.2	0.12	0.13	0.85	0.164
TraesCS6D02G311400		-	0.047	-4.412589983	3.26E-08	1.26E-06	yes	down	0	0.15	0.06	0	0	1.09	0.8	0.9	1.51	0.63	0.042	0.986
TraesCS1D02G031600		-	0.465	-1.10393191	3.26E-08	1.26E-06	yes	down	3.45	2.32	2.6	3.21	4.07	7.49	9.04	7.55	6.86	6.92	3.13	7.572
TraesCS5A02G221700		-	2.607	1.382402132	3.31E-08	1.28E-06	yes	up	14.09	8.54	12.88	15.15	10.57	4.69	5.94	3.67	5.61	6.81	12.246	5.344
TraesCS6A02G151000		Non-specific serine/threonine protein kinase [Source:UniProtKB/TrEMBL;Acc:A0A341WIA4]	0.131	-2.927306616	3.33E-08	1.28E-06	yes	down	2.97	1.81	0.63	1.06	1.03	16.72	9.88	25.76	6.95	5.79	1.5	13.02
TraesCS1A02G308500		-	8.506	3.088435323	3.33E-08	1.29E-06	yes	up	47.44	6.72	27.59	38.52	46.77	2.52	7.71	1.95	2.84	7.12	33.408	4.428
TraesCS1B02G133400		-	4.374	2.128794864	3.34E-08	1.29E-06	yes	up	5.39	5.16	8.14	2.61	7.24	2.18	1.81	1.52	0.79	1.24	5.708	1.508
TraesCS2B02G457100		-	8.167	3.029764588	3.34E-08	1.29E-06	yes	up	4.43	0.75	3.78	3.62	3.19	0.21	0.78	0.46	0.19	0.62	3.154	0.452
TraesCS5A02G082100		-	3.065	1.61568992	3.37E-08	1.30E-06	yes	up	3.65	2.13	4.77	3.86	5.2	1.28	1.57	1.29	1.36	1.68	3.922	1.436
TraesCS2A02G300400		Serine/threonine-protein kinase [Source:UniProtKB/TrEMBL;Acc:A0A1D5T995]	0.198	-2.339692809	3.37E-08	1.30E-06	yes	down	0.73	1.35	0.49	0.93	1.28	6.19	3.1	9.4	5.76	2.92	0.956	5.474
TraesCS7A02G139600		-	0.03	-5.040538933	3.38E-08	1.30E-06	yes	down	0	0.03	0.09	0.02	0	1.58	0.72	1.87	0.21	0.72	0.028	1.02
TraesCS4D02G030200		-	0.404	-1.309072298	3.39E-08	1.30E-06	yes	down	1.57	2.74	1.49	2.3	2.1	5.72	5.37	5.99	6.6	3.74	2.04	5.484
TraesCS2A02G342600		Chlorophyll a-b binding protein, chloroplastic [Source:UniProtKB/TrEMBL;Acc:W5AY52]	23.213	4.536870059	3.41E-08	1.31E-06	yes	up	727.65	9.38	521.28	218.16	732.92	7.17	39.18	17.11	9.67	36.34	441.878	21.894
TraesCS1D02G059200		-	0.125	-2.99709581	3.42E-08	1.31E-06	yes	down	0.14	0.25	0.4	0.82	0.86	2.08	8.35	6.17	3.91	2.22	0.494	4.546
TraesCS1D02G381800		-	0.173	-2.534409855	3.45E-08	1.32E-06	yes	down	0.1	0.3	0.14	0.09	0.05	0.85	0.9	0.81	1.54	0.51	0.136	0.922
TraesCS7D02G357300		-	0.193	-2.369997878	3.46E-08	1.32E-06	yes	down	3.17	2.32	1.83	1.29	3.67	14.07	15.94	26.19	13.71	5.93	2.456	15.168
TraesCS7D02G551600		4-hydroxy-4-methyl-2-oxoglutarate aldolase [Source:UniProtKB/TrEMBL;Acc:A0A1D6CSV5]	7.162	2.840359266	3.48E-08	1.33E-06	yes	up	32.19	4.26	16.89	19.82	16.19	2.02	4.47	1.76	1.6	4.22	17.87	2.814
TraesCS2A02G348900		Putative zinc finger protein [Source:UniProtKB/TrEMBL;Acc:D7R604]	3.545	1.825851704	3.52E-08	1.35E-06	yes	up	128.54	70.46	125.06	188.33	154.76	29.72	53.54	31	30.91	63.85	133.43	41.804
TraesCS5B02G276600		-	22.329	4.480848535	3.52E-08	1.35E-06	yes	up	1.5	0.29	3.2	1.01	2.34	0.05	0.23	0.03	0	0.13	1.668	0.088
TraesCS6A02G342400		-	0.086	-3.540960201	3.52E-08	1.35E-06	yes	down	0.39	0.94	0.17	0.74	0.11	8.88	3.41	7.49	8.97	1.58	0.47	6.066
TraesCS1A02G212700		-	2.955	1.56300402	3.54E-08	1.35E-06	yes	up	13.39	9.04	10.09	17.73	15.81	4.4	6.19	5.34	2.88	6.49	13.212	5.06
TraesCS7B02G365500		Sulfotransferase [Source:UniProtKB/TrEMBL;Acc:A0A1D6C345]	12.493	3.643015213	3.54E-08	1.35E-06	yes	up	6.84	0.45	9.04	3.55	7.53	0.24	0.85	0.59	0.37	0.48	5.482	0.506
TraesCS5A02G303400		-	0.204	-2.295630673	3.54E-08	1.35E-06	yes	down	0.37	0.4	0.66	0.48	0.62	2.63	3.69	5.64	1.33	2.48	0.506	3.154
TraesCS6D02G163000		-	4.65	2.217099419	3.56E-08	1.35E-06	yes	up	15.46	4.76	20.43	15.28	15.12	3.4	4.19	2.3	2.35	4.9	14.21	3.428
TraesCS3A02G267100		-	0.333	-1.588121723	3.56E-08	1.35E-06	yes	down	3.71	3.8	2.58	3.92	4.61	11.6	15.81	17.79	11.66	6.1	3.724	12.592
TraesCS1D02G061400		-	2.774	1.471717531	3.56E-08	1.35E-06	yes	up	3.38	4.08	4.45	6.33	3.86	1.31	2.61	1.66	1.16	2.25	4.42	1.798
TraesCS1A02G391700		-	6.587	2.71970529	3.57E-08	1.36E-06	yes	up	8.05	1.84	4.9	10.68	10.33	0.96	2.75	0.73	1.78	1.25	7.16	1.494
TraesCS5D02G178200		Rhodanese-like domain-containing protein 9, chloroplastic [Source:Projected from Arabidopsis thaliana (AT2G42220) UniProtKB/Swiss-Prot;Acc:O48529]	6.194	2.630880214	3.61E-08	1.37E-06	yes	up	108	26.28	107.76	57.83	105.48	11.3	12.43	7.88	8.99	20.54	81.07	12.228
TraesCS1B02G135100		-	9.788	3.291049901	3.63E-08	1.38E-06	yes	up	36.9	12.92	51.53	58.57	37.38	2.35	8.35	1.57	1.24	8.4	39.46	4.382
TraesCS7B02G025000		-	3.348	1.743469015	3.64E-08	1.38E-06	yes	up	66.96	29.77	31.4	36.03	28.69	12.92	14.88	15.57	13.51	7.73	38.57	12.922
TraesCS1A02G142900		-	16.529	4.046953136	3.70E-08	1.40E-06	yes	up	0.46	0.36	1.06	0.45	1.18	0.07	0.11	0	0	0.07	0.702	0.05
TraesCS3D02G455400		-	4.669	2.223184941	3.70E-08	1.40E-06	yes	up	0.54	0.87	0.88	1.32	0.94	0.13	0.33	0.24	0.15	0.25	0.91	0.22
TraesCS7D02G254200		-	5.836	2.545099619	3.70E-08	1.40E-06	yes	up	14.89	8.42	24.82	18.16	34.38	3.84	3.09	3.33	3.65	5.25	20.134	3.832
TraesCS2A02G144400		-	0.28	-1.836083972	3.71E-08	1.40E-06	yes	down	0.77	1.74	0.96	1.03	0.93	5.41	4.18	6.87	3.18	2.6	1.086	4.448
TraesCS3A02G214000		-	3.679	1.879177009	3.73E-08	1.41E-06	yes	up	2.87	1.48	3.26	4.24	3.66	1.15	0.82	0.79	0.61	1.37	3.102	0.948
TraesCS1D02G272800		-	0.131	-2.935663119	3.77E-08	1.43E-06	yes	down	0.17	0.27	0.19	0.11	0.09	0.83	1.1	3.25	1.26	0.77	0.166	1.442
TraesCS7D02G348600		-	22.337	4.481358163	3.77E-08	1.43E-06	yes	up	1.33	0.15	3.02	3.38	1.96	0.14	0.2	0.06	0	0.1	1.968	0.1
TraesCS3B02G499300		-	2.337	1.224535393	3.78E-08	1.43E-06	yes	up	2.9	2.63	2.72	4.5	2.7	1.95	1.27	1.34	1.61	1.23	3.09	1.48
TraesCS5A02G099600		-	9.433	3.237688612	3.79E-08	1.43E-06	yes	up	2.29	0.32	2.57	1.3	2.2	0.22	0.2	0.15	0.11	0.38	1.736	0.212
TraesCS5A02G320400		-	2.912	1.541843361	3.80E-08	1.43E-06	yes	up	22.79	17.34	25.61	18.71	22.65	6.36	11.33	6.15	5.76	11.55	21.42	8.23
TraesCS7A02G496500		D-3-phosphoglycerate dehydrogenase [Source:UniProtKB/TrEMBL;Acc:A0A1D6BPM8]	4.436	2.149193621	3.82E-08	1.44E-06	yes	up	2.99	1.76	2.55	4.68	1.6	0.34	1.06	0.58	0.53	0.91	2.716	0.684
TraesCS6D02G011000		-	9.038	3.176029345	3.82E-08	1.44E-06	yes	up	2.38	0.4	1.08	1.42	1.4	0.2	0.28	0.03	0.15	0.18	1.336	0.168
TraesCS7D02G553300		Phytoene synthase 1 [Source:UniProtKB/TrEMBL;Acc:C3RXR8]	9.31	3.218788624	3.82E-08	1.44E-06	yes	up	47.18	8.45	29.88	23.42	34.04	1.86	6.94	2.41	0.87	5.85	28.594	3.586
TraesCS6D02G135900		-	0.018	-5.791784671	3.84E-08	1.44E-06	yes	down	0.03	0.03	0	0.06	0	0.17	1.31	2.22	2.45	0.46	0.024	1.322
TraesCS3D02G127400		-	2.245	1.166578549	3.84E-08	1.45E-06	yes	up	8.9	6.59	10.42	9.98	9.49	3.91	5.4	3.7	5.13	4.26	9.076	4.48
TraesCS3A02G042100		-	182.869	7.514669808	3.85E-08	1.45E-06	yes	up	0.22	0.01	0.7	0.28	0.75	0	0	0	0	0	0.392	0
TraesCS3A02G374100		-	35.507	5.150024362	3.88E-08	1.46E-06	yes	up	2.76	1.3	0.25	1.12	2.23	0.04	0	0.17	0	0.04	1.532	0.05
TraesCS2B02G277300		-	4.263	2.091745918	3.89E-08	1.46E-06	yes	up	21.2	13.06	24.32	28.2	42.37	5.85	7.42	5.61	10.93	4.05	25.83	6.772
TraesCS3B02G007500		-	157.565	7.299800364	3.89E-08	1.46E-06	yes	up	0.72	0.58	2.76	0.05	3.49	0.03	0	0.03	0	0	1.52	0.012
TraesCS2D02G334900		-	15.885	3.989578093	3.94E-08	1.48E-06	yes	up	2.59	0.32	1.38	2.33	1.29	0.12	0.08	0.13	0.11	0.1	1.582	0.108
TraesCS4D02G316700		-	4.29	2.101070589	3.96E-08	1.48E-06	yes	up	7.96	2.34	8.29	7.55	8.61	1.8	2.55	1.23	1.79	1.66	6.95	1.806
TraesCS3D02G220800		-	0.013	-6.300685159	3.97E-08	1.48E-06	yes	down	0	0.07	0	0	0	0.51	2.73	2.12	2.18	0.57	0.014	1.622
TraesCS4A02G056400		-	37.7	5.236480085	3.97E-08	1.49E-06	yes	up	1.75	0.1	2.03	0.52	4.67	0.12	0.03	0	0.06	0.07	1.814	0.056
TraesCS3A02G305900		Non-specific serine/threonine protein kinase [Source:UniProtKB/TrEMBL;Acc:A0A341RY25]	3.345	1.742205349	4.01E-08	1.50E-06	yes	up	6.59	5.76	15.03	9.52	8.95	4.35	2.35	2.99	2.92	2.83	9.17	3.088
TraesCS5A02G108000		Fructose-bisphosphate aldolase [Source:UniProtKB/TrEMBL;Acc:W5G4A2]	8.829	3.142296018	4.02E-08	1.50E-06	yes	up	729.89	285.73	726.49	890.79	568.38	28.3	159.96	33.68	31.26	157.13	640.256	82.066
TraesCS6B02G255900		Long-chain-alcohol oxidase [Source:UniProtKB/TrEMBL;Acc:A0A1D6AQ05]	26.269	4.715282109	4.03E-08	1.50E-06	yes	up	7.09	0.11	6.34	7.4	4.13	0.12	0.71	0.07	0.12	0.11	5.014	0.226
TraesCS3D02G528800		-	0.256	-1.964265502	4.04E-08	1.51E-06	yes	down	1.5	1.1	1.28	1.14	2.04	5.88	5.44	10.44	5.6	3.12	1.412	6.096
TraesCS6D02G246600		-	3.423	1.775258732	4.04E-08	1.51E-06	yes	up	37.08	18.71	51.69	38.75	56.66	13.58	15.41	9.19	15.48	12.7	40.578	13.272
TraesCS2B02G230200		Secretory carrier-associated membrane protein [Source:UniProtKB/TrEMBL;Acc:A0A341QQ16]	6.346	2.665955448	4.05E-08	1.51E-06	yes	up	6.91	1.52	12.47	6.54	9.78	1.55	1.72	0.99	1	1.39	7.444	1.33
TraesCS3B02G472000		Delta(3,5)-Delta(2,4)-dienoyl-CoA isomerase, peroxisomal [Source:Projected from Arabidopsis thaliana (AT5G43280) UniProtKB/Swiss-Prot;Acc:Q9FHR8]	0.283	-1.823145162	4.06E-08	1.51E-06	yes	down	4.41	13.03	4.28	7.46	5.84	31.55	27.13	28.14	30.1	22.69	7.004	27.922
TraesCS5D02G338200		-	16.083	4.007462747	4.09E-08	1.52E-06	yes	up	229.6	35.6	434.17	152.33	375.49	6.65	35.27	5.37	6	35.23	245.438	17.704
TraesCS3A02G287400		-	3.339	1.739350994	4.13E-08	1.54E-06	yes	up	7.24	6.23	10.64	13.19	12.28	1.67	4.39	3.42	3.56	3.49	9.916	3.306
TraesCS2D02G431400		-	0.005	-7.555967699	4.14E-08	1.54E-06	yes	down	0	0.03	0	0	0	0.11	3.02	1.03	3.89	0.19	0.006	1.648
TraesCS4D02G185000		-	2.137	1.09589841	4.19E-08	1.56E-06	yes	up	13.86	14.68	10.02	14.01	10.27	6.37	6.94	6.62	5.52	8.36	12.568	6.762
TraesCS6D02G013400		-	3.954	1.983477614	4.20E-08	1.56E-06	yes	up	10.61	4.54	9.18	5.06	14.65	2.95	2.76	2.63	2.09	2.37	8.808	2.56
TraesCS4D02G077700		-	5.741	2.521268379	4.23E-08	1.57E-06	yes	up	3.4	2.71	2.4	8.53	3.55	1.48	0.99	0.33	0.6	0.91	4.118	0.862
TraesCS6A02G222000		-	0.254	-1.975651211	4.24E-08	1.57E-06	yes	down	0.33	0.55	0.22	0.4	0.47	2.23	1.5	2.47	1.74	0.89	0.394	1.766
TraesCS6A02G345100		-	0.039	-4.676789063	4.24E-08	1.57E-06	yes	down	0.1	0.23	0	0.06	0	1.37	1.13	3.78	3.25	0.88	0.078	2.082
TraesCS1A02G005200		-	0.206	-2.276558503	4.25E-08	1.57E-06	yes	down	1.69	2.35	0.71	1.33	1.95	9.71	5	15.17	8.37	5.9	1.606	8.83
TraesCS4D02G007400		-	0.208	-2.263932132	4.26E-08	1.58E-06	yes	down	0.09	0.11	0.03	0.08	0.1	0.38	0.66	0.38	0.58	0.29	0.082	0.458
TraesCS4D02G142600		-	3.526	1.818073285	4.26E-08	1.58E-06	yes	up	2.07	0.93	2.15	1.52	2.17	0.65	0.61	0.49	0.52	0.64	1.768	0.582
TraesCS1D02G055200		-	34.825	5.12206873	4.27E-08	1.58E-06	yes	up	0.75	0.05	0.65	0.21	0.84	0.01	0	0.02	0.01	0.04	0.5	0.016
TraesCS5D02G102500		-	0.228	-2.131880429	4.28E-08	1.58E-06	yes	down	1.06	2.67	0.94	1.6	1.01	6.35	6.46	8.11	9.11	4.55	1.456	6.916
TraesCS7A02G303600		-	0.24	-2.05692948	4.32E-08	1.59E-06	yes	down	2.92	6.31	2.83	3.96	1.72	15.72	12.83	25.16	22.6	13.21	3.548	17.904
TraesCS2D02G238700		-	8.328	3.058050412	4.33E-08	1.60E-06	yes	up	220.46	25.46	140.01	117.37	190.2	13.89	26.18	12.55	8.15	32.87	138.7	18.728
TraesCS7D02G183500		-	3.318	1.730499323	4.36E-08	1.61E-06	yes	up	20.57	9.33	12.85	17.12	11.84	4.21	5.65	3.05	4.01	7.06	14.342	4.796
TraesCS1A02G180400		-	4.791	2.260316074	4.45E-08	1.64E-06	yes	up	1.48	0.59	1.5	1.56	1.49	0.33	0.43	0.18	0.46	0.16	1.324	0.312
TraesCS2A02G134000		-	24.448	4.611636261	4.47E-08	1.65E-06	yes	up	101.87	0.87	85.28	14.75	78.42	2.04	3.54	4.39	0.98	2.51	56.238	2.692
TraesCS5D02G404500		Alpha-1,4 glucan phosphorylase [Source:UniProtKB/TrEMBL;Acc:A0A1D6S6L0]	3.618	1.855263765	4.48E-08	1.65E-06	yes	up	18.43	9.88	14.4	19.97	17.27	5.11	5.27	3.2	2.9	8.43	15.99	4.982
TraesCS4B02G064400		-	0.033	-4.901556471	4.49E-08	1.65E-06	yes	down	0.13	0	0.13	0.15	0.24	2.35	8	2.31	7.74	1.52	0.13	4.384
TraesCS2D02G183700		-	2.072	1.051092104	4.49E-08	1.65E-06	yes	up	23.64	30.39	31.59	38.41	26.47	13.51	21.46	12.87	17.9	18.25	30.1	16.798
TraesCS3A02G277000		Profilin [Source:UniProtKB/TrEMBL;Acc:A0A341S1R4]	0.111	-3.170208742	4.53E-08	1.66E-06	yes	down	0.54	0.52	0.3	0.39	0.23	5.25	2.52	9.01	2.44	1.18	0.396	4.08
TraesCS4A02G298900		Two-pore K+ channel family protein, K+ homeostasis, Osmotic and drought toleranc [Source: Projected from Oryza sativa (Os07g0108800)]	4.435	2.149041727	4.53E-08	1.66E-06	yes	up	20.96	21.41	26.3	34	28.11	3.63	11.91	2.68	6.07	8.93	26.156	6.644
TraesCS3A02G388200		-	4.473	2.161094121	4.55E-08	1.67E-06	yes	up	9.36	6.05	3.46	7.78	4.55	1.34	1.71	0.7	1.48	2.55	6.24	1.556
TraesCS3D02G257500		-	0.088	-3.498890854	4.56E-08	1.67E-06	yes	down	0.07	0.49	0.06	0.06	0.08	1.47	1.39	2.66	1.96	2.16	0.152	1.928
TraesCS2D02G169800		-	4.059	2.021082906	4.57E-08	1.67E-06	yes	up	12.01	4.7	8.02	8.43	7.17	1.39	3.64	2.87	1.11	2.3	8.066	2.262
TraesCS3D02G311700		-	0.375	-1.4166365	4.61E-08	1.69E-06	yes	down	3.9	5.09	3.24	4.85	2.91	9.94	11.43	16.93	13.23	8.62	3.998	12.03
TraesCS2A02G206200		Chlorophyll a-b binding protein, chloroplastic [Source:UniProtKB/TrEMBL;Acc:A0A1D5V1G5]	13.16	3.718129192	4.61E-08	1.69E-06	yes	up	1594.72	103.52	1557.86	748.17	1695.44	45.1	146.1	50.2	52.1	198.47	1139.942	98.394
TraesCS4B02G292300		Positive regulator of auxin response and transport, Regulation of grain siz [Source: Projected from Oryza sativa (Os03g0175800)]	7.611	2.92813572	4.64E-08	1.70E-06	yes	up	2.92	0.7	2.73	3.36	4.02	0.54	0.52	0.2	0.6	0.16	2.746	0.404
TraesCS6D02G259100		-	0.343	-1.54338353	4.67E-08	1.71E-06	yes	down	3.2	1.35	3.92	4.21	5.74	4	3.26	2.33	3.99	2.32	3.684	3.18
TraesCS1A02G177700		-	3.234	1.693319723	4.67E-08	1.71E-06	yes	up	2.92	2.07	4.79	3.33	4.3	1.6	1.03	1.03	1.03	1.39	3.482	1.216
TraesCS2D02G150800		-	0.39	-1.357983047	4.67E-08	1.71E-06	yes	down	7.33	8.72	7.8	8.27	7.39	21.34	23.6	30.54	16.19	12.54	7.902	20.842
TraesCS5D02G329200		Chlorophyll a-b binding protein, chloroplastic [Source:UniProtKB/TrEMBL;Acc:W5F8Z5]	20.764	4.375998561	4.68E-08	1.71E-06	yes	up	2480.1	41.17	1789.36	610.52	2024.81	33.21	133.15	49.95	30.92	138.01	1389.192	77.048
TraesCS5D02G432100		-	17.495	4.128906299	4.69E-08	1.71E-06	yes	up	21.51	0.46	20.14	8.35	25.83	0.77	1.57	0.49	0.93	1.17	15.258	0.986
TraesCS5B02G122600		-	6.179	2.627408205	4.70E-08	1.71E-06	yes	up	0.57	0.57	0.67	1.21	0.5	0.08	0.12	0.23	0.1	0.13	0.704	0.132
TraesCS5D02G085100		-	4.069	2.024600428	4.73E-08	1.72E-06	yes	up	1.07	0.67	0.5	0.76	1.09	0.26	0.26	0.3	0.15	0.19	0.818	0.232
TraesCS7B02G310600		-	20.945	4.388523449	4.77E-08	1.74E-06	yes	up	3.28	0.41	1.42	2.11	2.86	0.07	0.08	0	0.25	0.11	2.016	0.102
TraesCS2B02G462400		-	0.16	-2.645096365	4.81E-08	1.75E-06	yes	down	0.04	0.03	0.03	0.03	0.05	0.29	0.25	0.45	0.23	0.08	0.036	0.26
TraesCS2D02G128600		-	6.548	2.711076699	4.81E-08	1.75E-06	yes	up	16.69	2.67	19.7	16.17	27.19	2.72	3.55	1.93	2.65	3.42	16.484	2.854
TraesCS4A02G492600		Sucrose synthase [Source:UniProtKB/TrEMBL;Acc:A0A341U026]	0.029	-5.118302308	4.82E-08	1.75E-06	yes	down	0.04	0.21	0	0	0.04	0.71	1.73	4.9	3.23	0.6	0.058	2.234
TraesCS3D02G258900		-	2.974	1.572579409	4.83E-08	1.75E-06	yes	up	4.1	4.34	3.83	6.98	7.19	1.76	2.59	1.37	1.65	2.62	5.288	1.998
TraesCS3D02G054600		Probable zinc metalloprotease EGY2, chloroplastic [Source:Projected from Arabidopsis thaliana (AT5G05740) UniProtKB/Swiss-Prot;Acc:Q9FFK3]	4.382	2.131605574	4.87E-08	1.77E-06	yes	up	13.57	11.22	20.27	24.4	12.72	2.49	6.3	3.08	2.44	7.25	16.436	4.312
TraesCS2D02G320900		Chlorophyll a-b binding protein, chloroplastic [Source:UniProtKB/TrEMBL;Acc:W5AY52]	18.7	4.22492792	4.88E-08	1.77E-06	yes	up	549.44	8.19	459.31	176.52	661.08	10.92	34.38	25.06	13.47	30.01	370.908	22.768
TraesCSU02G126900		-	5.171	2.370485352	4.93E-08	1.79E-06	yes	up	84.07	14.51	55.49	52.26	57.53	9.99	14.48	8.18	8.24	16.69	52.772	11.516
TraesCS3A02G506400		-	0.023	-5.433162384	4.96E-08	1.80E-06	yes	down	0	0.15	0.02	0.04	0	0.5	2.28	1.91	1.96	1.55	0.042	1.64
TraesCS5B02G239700		-	24.343	4.605434449	4.96E-08	1.80E-06	yes	up	16.52	0.62	28.36	32.15	25.17	0.56	1.79	0.87	0.06	1.51	20.564	0.958
TraesCS3B02G129400		-	0.191	-2.391254067	4.96E-08	1.80E-06	yes	down	0.25	0.39	0.51	0.16	0.51	2.34	2.18	2.9	2.4	0.94	0.364	2.152
TraesCS6B02G400800		-	5.383	2.428377502	4.97E-08	1.80E-06	yes	up	14.1	3.5	12.04	10.36	5.45	2.27	2.75	0.92	2.12	1.41	9.09	1.894
TraesCS4A02G411400		-	2.019	1.013907359	5.02E-08	1.82E-06	yes	up	1.47	1.66	1.43	1.86	1.4	0.71	0.85	0.88	0.89	0.99	1.564	0.864
TraesCS5D02G303500		-	0.409	-1.288841029	5.02E-08	1.82E-06	yes	down	7.09	7.85	4.67	6.79	7.45	22.07	16.76	15.66	23.28	15.05	6.77	18.564
TraesCS2D02G542600		Ubiquinol oxidase [Source:UniProtKB/TrEMBL;Acc:A0A1D5UR75]	4.908	2.295042465	5.09E-08	1.84E-06	yes	up	275.18	64.04	180.16	147.29	143.83	35.49	36.96	33.27	19.24	61.16	162.1	37.224
TraesCS6D02G187800		-	168.263	7.394576505	5.10E-08	1.84E-06	yes	up	15.99	0	20.06	20.24	19.1	0	0.3	0	0	0.21	15.078	0.102
TraesCS2A02G493700		Serine hydroxymethyltransferase [Source:UniProtKB/TrEMBL;Acc:A0A1D5UPW5]	3.919	1.970634275	5.10E-08	1.84E-06	yes	up	58.86	43.27	25.4	64.73	44.27	10.08	19.04	9.82	7.68	21.39	47.306	13.602
TraesCS2D02G352100		-	3.852	1.945722493	5.12E-08	1.84E-06	yes	up	3.9	1.44	4.04	4.26	3.59	0.93	1.64	0.79	0.62	1.11	3.446	1.018
TraesCS2B02G335500		-	3.715	1.893254838	5.13E-08	1.85E-06	yes	up	1.87	3.06	3.07	3.44	4.62	1.43	0.71	0.7	1.25	0.74	3.212	0.966
TraesCS6D02G355800		-	0.044	-4.490599943	5.13E-08	1.85E-06	yes	down	0.07	0	0.18	0	0.1	1.53	1.78	4.44	0.94	0.64	0.07	1.866
TraesCS2A02G119700		-	8.017	3.003150836	5.14E-08	1.85E-06	yes	up	5.33	0.78	6.42	4.39	9.27	0.74	0.75	0.55	0.64	0.99	5.238	0.734
TraesCS1B02G429300		-	0.023	-5.430043317	5.16E-08	1.85E-06	yes	down	0.01	0	0.35	0.39	0.32	25.97	5.25	12.39	6.62	0.7	0.214	10.186
TraesCS7A02G158400		Inositol-tetrakisphosphate 1-kinase [Source:UniProtKB/TrEMBL;Acc:A0A1D6DKV5]	5.911	2.563363822	5.18E-08	1.86E-06	yes	up	6.03	2.89	9.48	8.94	11.28	0.54	2.17	2.11	1.72	0.85	7.724	1.478
TraesCS1A02G418800		-	0.187	-2.419672495	5.20E-08	1.87E-06	yes	down	737.03	582.41	504.97	445.89	990.77	4669.99	2367.21	7301.12	3509.54	1409.02	652.214	3851.376
TraesCS1A02G235100		Diacylglycerol kinase [Source:UniProtKB/TrEMBL;Acc:A0A341NNZ7]	0.075	-3.732824177	5.20E-08	1.87E-06	yes	down	0.27	1.98	0.37	0.46	0.09	4.8	9.26	14.53	12.9	4.58	0.634	9.214
TraesCS5B02G201300		-	0.202	-2.310289804	5.21E-08	1.87E-06	yes	down	2.44	3.08	1.39	1.71	3.5	13.16	8.74	22.17	17.19	6.51	2.424	13.554
TraesCS3D02G259800		-	2.753	1.461103713	5.22E-08	1.87E-06	yes	up	22.28	12.45	17.62	19.08	17.4	7.09	10.44	5.27	4.59	9.06	17.766	7.29
TraesCS6A02G265500		-	0.16	-2.647315928	5.22E-08	1.87E-06	yes	down	0.23	0.63	0.39	0.16	0.4	2.45	3.44	4.44	3.58	1.59	0.362	3.1
TraesCS6D02G055600		P-loop containing nucleoside triphosphate hydrolases superfamily protein [Source:Projected from Arabidopsis thaliana (AT1G80770) TAIR;Acc:AT1G80770]	2.433	1.282974046	5.23E-08	1.87E-06	yes	up	8.84	8.34	8.25	13.35	6.64	2.87	5.27	3.35	3.03	4.28	9.084	3.76
TraesCS2B02G142000		-	3.195	1.675755627	5.28E-08	1.89E-06	yes	up	37.78	18.87	24.27	21.98	37.46	6.6	15.63	8.08	10	10.96	28.072	10.254
TraesCS2B02G046700		-	0.437	-1.193489077	5.33E-08	1.91E-06	yes	down	1.56	0.92	1.26	1.43	1.3	3.26	4.24	3.37	2.76	3.18	1.294	3.362
TraesCS5B02G261100		-	0.144	-2.797213259	5.35E-08	1.91E-06	yes	down	0.2	0.36	0.06	0.39	0.66	1.66	2.68	2.87	3.71	1.98	0.334	2.58
TraesCS4D02G221600		-	0.016	-5.961358836	5.35E-08	1.91E-06	yes	down	0	0.02	0	0.01	0.02	0.07	1.05	1.13	1.31	0.09	0.01	0.73
TraesCS3B02G216900		-	0.312	-1.681160039	5.35E-08	1.91E-06	yes	down	0.35	0.66	0.37	0.44	0.32	1.31	1.35	2.43	1.42	1.27	0.428	1.556
TraesCS1D02G149900		-	6.011	2.587702035	5.40E-08	1.93E-06	yes	up	2.99	0.6	3.61	2.53	2.21	0.48	0.74	0.29	0.23	0.55	2.388	0.458
TraesCS2D02G276100		Pentatricopeptide repeat-containing protein At5g50280, chloroplastic [Source:Projected from Arabidopsis thaliana (AT5G50280) UniProtKB/Swiss-Prot;Acc:Q9FGR7]	4.219	2.076899023	5.40E-08	1.93E-06	yes	up	3.11	1.21	3.8	3.52	2.13	0.43	1.03	0.69	0.58	0.99	2.754	0.744
TraesCS7D02G380900		-	0.442	-1.177229022	5.41E-08	1.93E-06	yes	down	4.38	8.49	5.26	5.86	5.15	15.24	15.39	17.33	14.44	12.25	5.828	14.93
TraesCS4A02G087300		-	6.263	2.646949123	5.42E-08	1.93E-06	yes	up	3.01	1.37	5.61	2.8	4.56	0.64	1.18	0.31	0.37	0.72	3.47	0.644
TraesCS2B02G340300		Chlorophyll a-b binding protein, chloroplastic [Source:UniProtKB/TrEMBL;Acc:W5AY52]	14.683	3.876037965	5.42E-08	1.93E-06	yes	up	638.72	20.43	518.82	231.42	721.01	15.75	53.43	27.18	18.96	50.96	426.08	33.256
TraesCS5B02G147100		-	0.454	-1.137998407	5.47E-08	1.95E-06	yes	down	12.17	17.83	13.07	14.97	14.49	26.76	37.86	39.94	43.78	30.52	14.506	35.772
TraesCS2A02G564700		-	0.211	-2.243972868	5.49E-08	1.95E-06	yes	down	0.35	0.43	0.46	0.26	0.46	1.81	1.51	4.34	1.49	1.48	0.392	2.126
TraesCS4B02G083400		-	8.131	3.023375754	5.50E-08	1.96E-06	yes	up	25.42	5.45	27.22	15	33.32	1.09	5.35	3.43	1.35	3.64	21.282	2.972
TraesCS3A02G108800		-	4.101	2.036003137	5.50E-08	1.96E-06	yes	up	2.15	0.99	2.36	2.69	2.53	0.88	0.83	0.51	0.32	0.44	2.144	0.596
TraesCS5B02G089300		Diaminopimelate epimerase, chloroplastic [Source:Projected from Arabidopsis thaliana (AT3G53580) UniProtKB/Swiss-Prot;Acc:Q9LFG2]	2.448	1.291612033	5.51E-08	1.96E-06	yes	up	12.96	11.39	17.86	14.35	9.44	5.24	5.91	6.03	5.13	7.82	13.2	6.026
TraesCS6D02G249400		-	0.148	-2.760149647	5.54E-08	1.97E-06	yes	down	0.09	0.61	0.18	0.19	0.25	1.86	2.12	2.92	2.37	0.98	0.264	2.05
TraesCS6D02G187900		Hexosyltransferase [Source:UniProtKB/TrEMBL;Acc:A0A1D6B9T3]	0.422	-1.245054455	5.56E-08	1.97E-06	yes	down	4.19	7.73	4.12	5.28	5.71	14.94	16.04	16.6	13.14	11.52	5.406	14.448
TraesCS1B02G324300		-	0.444	-1.171358917	5.58E-08	1.98E-06	yes	down	3.49	4.53	4.36	5.68	4.03	12.31	13.34	14.52	8.52	7.67	4.418	11.272
TraesCS4A02G365500		-	0.012	-6.438049572	5.58E-08	1.98E-06	yes	down	0	0	0.05	0	0.04	1.53	3.59	3.08	1.75	0.16	0.018	2.022
TraesCS7A02G362300		-	6.973	2.801719009	5.61E-08	1.99E-06	yes	up	5.22	0.67	1.84	3.26	3.32	0.54	0.43	0.43	0.31	0.61	2.862	0.464
TraesCS7B02G183100		-	3.809	1.929462745	5.71E-08	2.02E-06	yes	up	197.08	64.41	145.82	190.43	164.17	31.68	42.01	30.65	25.13	62.12	152.382	38.318
TraesCS2D02G331500		Small nuclear ribonucleoprotein Sm D1 [Source:UniProtKB/TrEMBL;Acc:A0A341RGE8]	2.325	1.21706829	5.71E-08	2.02E-06	yes	up	7.22	4.38	5.75	11.64	13.87	7.14	3.39	2.81	4.36	4.82	8.572	4.504
TraesCS3A02G480000		-	0.026	-5.275411438	5.72E-08	2.02E-06	yes	down	0	0.15	0	0.04	0	0.68	2.26	2.23	1.99	0.4	0.038	1.512
TraesCS7B02G251400		-	8.13	3.023321782	5.76E-08	2.03E-06	yes	up	9.62	2.13	10.88	8.38	10.51	0.97	2.91	0.44	0.56	1.09	8.304	1.194
TraesCS4A02G358400		-	2.522	1.334573693	5.77E-08	2.03E-06	yes	up	5.14	6.99	4.37	5.91	3.28	1.98	2.73	1.87	2.39	2.57	5.138	2.308
TraesCS5B02G470700		-	2.123	1.086234863	5.77E-08	2.03E-06	yes	up	16.87	10.63	19.37	21.44	15.72	9.52	9.12	8.94	7.46	9.36	16.806	8.88
TraesCS6A02G012800		-	10.675	3.416155415	5.80E-08	2.04E-06	yes	up	1.13	0.47	1.88	0.8	5.14	0.28	0.28	0.13	0.16	0.17	1.884	0.204
TraesCS1A02G242800		-	65.024	6.022901868	5.81E-08	2.05E-06	yes	up	2.11	0.14	1.64	2.59	1.05	0	0.1	0.04	0	0	1.506	0.028
TraesCS7D02G261200		-	2.682	1.423520905	5.82E-08	2.05E-06	yes	up	1.96	1.75	2.59	2.55	1.56	1.13	0.73	0.88	0.57	1.05	2.082	0.872
TraesCS1A02G057100		-	2.984	1.577433456	5.84E-08	2.06E-06	yes	up	1.33	1.22	1.43	1.67	1.08	0.42	0.49	0.82	0.46	0.36	1.346	0.51
TraesCS5B02G146700		Phosphoglucan phosphatase LSF2, chloroplastic [Source:Projected from Arabidopsis thaliana (AT3G10940) UniProtKB/Swiss-Prot;Acc:Q9SRK5]	4.507	2.172303977	5.88E-08	2.07E-06	yes	up	18.98	6.92	18.86	18.34	22.21	3.09	5	3.2	2.66	7.36	17.062	4.262
TraesCS3A02G447600		-	4.73	2.241733507	5.96E-08	2.09E-06	yes	up	0.81	0.52	1.18	0.79	1.14	0.26	0.31	0.08	0.14	0.29	0.888	0.216
TraesCS7A02G495700		-	2.223	1.152668068	5.99E-08	2.10E-06	yes	up	7.98	5.72	9.08	9.01	9.58	4.45	5.79	3.88	5.07	3.47	8.274	4.532
TraesCS2A02G066700		Ribulose bisphosphate carboxylase small chain [Source:UniProtKB/TrEMBL;Acc:A0A1D5TMY6]	58.983	5.88223483	5.99E-08	2.10E-06	yes	up	1754.94	19.54	2621.99	1662.71	2138.56	2.95	100.33	3.78	2.28	49.98	1639.548	31.864
TraesCS6A02G209800		Elongation factor Tu [Source:UniProtKB/TrEMBL;Acc:A0A1D6AAQ1]	3.354	1.745871942	6.03E-08	2.11E-06	yes	up	112.18	99.32	125.1	151.27	101.49	24.64	52.93	28.05	26.24	64.84	117.872	39.34
TraesCS5A02G233900		-	0.137	-2.867053181	6.06E-08	2.12E-06	yes	down	1.19	1.43	0.33	1.68	0.56	6.34	8	19.12	4.24	5.05	1.038	8.55
TraesCS5B02G176500		-	0.163	-2.613303127	6.09E-08	2.13E-06	yes	down	0.97	2.75	0.73	1.54	1.06	4.92	11.14	14.41	13.78	4.35	1.41	9.72
TraesCS4D02G341000		Homeobox protein knotted-1-like 7 [Source:Projected from Arabidopsis thaliana (AT1G62990) UniProtKB/Swiss-Prot;Acc:Q9FPQ8]	0.012	-6.34313267	6.12E-08	2.14E-06	yes	down	0	0	0	0	0	0.66	0.21	0.25	0.8	0.26	0	0.436
TraesCS4A02G150500		-	6.452	2.689639369	6.18E-08	2.16E-06	yes	up	5.72	1.11	5.55	5.76	5.06	0.43	1.27	0.67	0.43	1.29	4.64	0.818
TraesCS1B02G209400		-	0.309	-1.692736125	6.18E-08	2.16E-06	yes	down	1.72	3.19	2.66	2.87	1.87	7.33	12.09	8.49	10.66	6.34	2.462	8.982
TraesCS4A02G095300		-	3.166	1.66255571	6.19E-08	2.16E-06	yes	up	5.39	2.31	6.85	5.36	5.64	1.81	2.55	1.54	1.41	1.92	5.11	1.846
TraesCS1B02G316200		-	0.208	-2.263695858	6.21E-08	2.17E-06	yes	down	0.41	1.33	0.38	0.87	0.6	5.89	2.69	5.26	3.92	2.31	0.718	4.014
TraesCS6A02G416400		A-type response regulator, Cytokinin signalin [Source: Projected from Oryza sativa (Os02g0830200)]	0.116	-3.107561146	6.29E-08	2.20E-06	yes	down	0.26	0.62	0.06	0.3	0.72	5.48	2.39	3.39	5.17	1.92	0.392	3.67
TraesCS5B02G153100		-	0.022	-5.497952685	6.30E-08	2.20E-06	yes	down	0	0	0	0.06	0.05	1.96	1.38	1.66	0.77	0.15	0.022	1.184
TraesCS3B02G194400		-	2.972	1.571649501	6.31E-08	2.20E-06	yes	up	2.72	1.88	3.3	1.79	2.13	0.83	0.99	0.93	0.58	1.22	2.364	0.91
TraesCS5A02G393300		-	0.448	-1.157996258	6.32E-08	2.20E-06	yes	down	10.96	15.22	9.8	15.47	9.29	28.37	31.48	33.5	35	22.86	12.148	30.242
TraesCS4A02G328600		-	2.933	1.552235577	6.37E-08	2.22E-06	yes	up	148.05	106.01	152.59	201.5	170.82	68.85	69.99	33.22	49.79	83.97	155.794	61.164
TraesCS4B02G164800		-	4.812	2.266769765	6.39E-08	2.22E-06	yes	up	146.97	79.54	127.21	139.29	95.01	16.38	37.25	16.67	15.58	45.62	117.604	26.3
TraesCS3D02G039400		-	0.043	-4.522879019	6.41E-08	2.23E-06	yes	down	0	0	0	0.1	0.13	0.88	1.83	1.47	1.47	0.38	0.046	1.206
TraesCS4B02G176600		-	2.825	1.498449652	6.42E-08	2.23E-06	yes	up	1.96	1.25	2.04	1.48	2.02	0.63	1	0.59	0.52	0.81	1.75	0.71
TraesCS1D02G313800		Phosphoglycerate kinase [Source:UniProtKB/TrEMBL;Acc:A0A341PXW7]	7.58	2.922195392	6.43E-08	2.24E-06	yes	up	326.11	58.31	323.6	230.77	356.77	31.53	42.33	14.97	21.29	69.93	259.112	36.01
TraesCS1B02G100300		Auxin-responsive protein [Source:UniProtKB/TrEMBL;Acc:A0A1D5SLT6]	0.199	-2.326082329	6.44E-08	2.24E-06	yes	down	2.26	0.77	1.94	1.79	1.74	11.55	8.72	18.17	6.64	4.41	1.7	9.898
TraesCS5A02G226900		-	9.291	3.215844427	6.46E-08	2.24E-06	yes	up	1.67	0.42	2.46	1.32	2.07	0.52	0.19	0.15	0.08	0.1	1.588	0.208
TraesCS3A02G135800		-	7.294	2.866802612	6.46E-08	2.24E-06	yes	up	136.65	35.34	116.14	145.75	92.87	11.84	23.96	7.74	5.59	32.01	105.35	16.228
TraesCS3D02G209500		-	0.308	-1.700595773	6.48E-08	2.25E-06	yes	down	10.4	20.09	20.94	27.34	9.23	58	55.98	75.53	68.42	52.04	17.6	61.994
TraesCS4D02G067300		-	4.921	2.29887113	6.49E-08	2.25E-06	yes	up	2.97	0.87	1.57	2.28	1.6	0.2	0.75	0.29	0.4	0.51	1.858	0.43
TraesCS5B02G171100		Rhodanese-like domain-containing protein 9, chloroplastic [Source:Projected from Arabidopsis thaliana (AT2G42220) UniProtKB/Swiss-Prot;Acc:O48529]	5.074	2.343003203	6.51E-08	2.25E-06	yes	up	107.64	37.18	100.09	70.82	86.51	12.84	20.72	9.35	11.97	33.71	80.448	17.718
TraesCS6A02G024300		Probable serine/threonine-protein kinase PBL15 [Source:Projected from Arabidopsis thaliana (AT1G61590) UniProtKB/Swiss-Prot;Acc:Q9SY91]	7.127	2.833368055	6.52E-08	2.26E-06	yes	up	115.52	70.64	32.71	62.07	20.75	8.56	14.13	3.67	6.6	14.63	60.338	9.518
TraesCS2B02G274200		Autophagy-related protein [Source:UniProtKB/TrEMBL;Acc:Q7XY24]	0.251	-1.993108939	6.52E-08	2.26E-06	yes	down	72.1	176.29	76.31	86.92	60.53	293.74	408.29	579.9	519.73	286.91	94.43	417.714
TraesCS2A02G436300		-	0.062	-4.00870857	6.55E-08	2.26E-06	yes	down	0.17	0.07	0	0	0.04	1.11	1	1.94	0.66	0.66	0.056	1.074
TraesCS2B02G210000		-	3.294	1.719985352	6.56E-08	2.26E-06	yes	up	27.28	17.87	22.8	28.52	22.31	5.95	11.11	5.16	5.32	12.8	23.756	8.068
TraesCS7D02G371700		-	0.296	-1.754603033	6.59E-08	2.28E-06	yes	down	3.58	11.03	4.43	6.29	4.83	20.79	23.6	23.15	25.97	19.41	6.032	22.584
TraesCS4A02G059000		-	12.382	3.630116929	6.61E-08	2.28E-06	yes	up	1.45	0.11	1.54	0.76	2	0.1	0.12	0.18	0.1	0.05	1.172	0.11
TraesCS5D02G360900		Histone H4 [Source:UniProtKB/TrEMBL;Acc:A0A077RYQ1]	3.497	1.806118623	6.61E-08	2.28E-06	yes	up	19.16	8.82	22.73	18.57	19.87	7.64	6.31	5.45	2.94	5.64	17.83	5.596
TraesCS4D02G303800		-	39.108	5.289388006	6.62E-08	2.28E-06	yes	up	9.38	0	15.15	8.93	18.73	0.55	0.32	0.23	0.32	0.16	10.438	0.316
TraesCS1D02G214300		-	0.137	-2.864242551	6.63E-08	2.28E-06	yes	down	2.23	2.94	0.35	1	2.21	15.25	15.99	26.65	11.55	6.68	1.746	15.224
TraesCS5A02G148500		-	0.451	-1.148351374	6.63E-08	2.28E-06	yes	down	14.95	23.12	14.19	17.33	15.11	35.24	41.78	50.33	47.13	36	16.94	42.096
TraesCS2B02G152100		Condensin complex subunit 1 [Source:UniProtKB/TrEMBL;Acc:A0A341QKA9]	31.577	4.980809536	6.64E-08	2.29E-06	yes	up	1.47	0.02	1.08	1.04	0.46	0.05	0.03	0	0.04	0.02	0.814	0.028
TraesCS3B02G276700		Alpha-amylase [Source:UniProtKB/TrEMBL;Acc:A0A341SGU4]	2.785	1.477793607	6.64E-08	2.29E-06	yes	up	8.76	4.21	8.71	6.27	6.47	2.25	2.72	3.18	2.33	3.52	6.884	2.8
TraesCS3D02G209400		-	0.052	-4.278328881	6.76E-08	2.33E-06	yes	down	0.41	3.03	0.96	0.25	0.36	5.08	27.27	42.54	46.57	3.95	1.002	25.082
TraesCS3D02G194300		Magnesium-protoporphyrin IX monomethyl ester [oxidative] cyclase, chloroplastic [Source:Projected from Arabidopsis thaliana (AT3G56940) UniProtKB/Swiss-Prot;Acc:Q9M591]	10.578	3.402948836	6.79E-08	2.33E-06	yes	up	339.2	26.18	297.12	174.12	362.38	11.21	37.43	16.26	18.12	46.95	239.8	25.994
TraesCS2B02G006300		-	192.449	7.588335673	6.82E-08	2.34E-06	yes	up	4.81	0.05	0.84	0.38	0.99	0.03	0	0	0	0	1.414	0.006
TraesCS3B02G371300		-	0.026	-5.252025208	6.85E-08	2.35E-06	yes	down	0	0.04	0	0.04	0	0.37	0.8	1.31	0.73	0.19	0.016	0.68
TraesCS5B02G507200		-	0.289	-1.790995672	6.86E-08	2.35E-06	yes	down	2.76	6.61	4.32	3.93	4.71	23.95	11.72	19.01	19.96	11.62	4.466	17.252
TraesCS4D02G120200		-	16.123	4.011005094	6.88E-08	2.36E-06	yes	up	1.87	0.08	1.65	2.74	2.61	0.13	0.12	0.07	0.17	0.13	1.79	0.124
ENSRNA050008591	tRNA-Thr	tRNA-Thr for anticodon CGU	0.014	-6.208486014	6.90E-08	2.36E-06	yes	down	0	0.29	0	0	0	8.57	2.64	0.77	3.37	9.65	0.058	5
TraesCS5B02G039200		-	0.286	-1.80787117	6.91E-08	2.37E-06	yes	down	0.27	0.29	0.18	0.27	0.24	1.19	0.65	1.19	0.97	0.9	0.25	0.98
TraesCS1A02G194600		-	0.264	-1.923217931	6.93E-08	2.37E-06	yes	down	2.26	3.5	1.54	1.75	0.98	7.32	8.66	10.92	8.83	6.11	2.006	8.368
TraesCS3D02G271300		-	0.082	-3.612643232	6.94E-08	2.37E-06	yes	down	0.07	0.16	0.63	0.08	0.25	4.06	2.63	4.69	3.71	0.97	0.238	3.212
TraesCS1A02G418700		-	0.097	-3.368682632	6.98E-08	2.39E-06	yes	down	0.9	5.37	0.84	2.74	2.18	39.78	8.24	34.3	42.33	14.38	2.406	27.806
TraesCS7B02G016800		Glycosyltransferase [Source:UniProtKB/TrEMBL;Acc:D5MTE0]	13.367	3.740560138	7.02E-08	2.40E-06	yes	up	7.23	1.24	10.4	3.13	13.32	0.8	1.19	0.11	0.32	0.66	7.064	0.616
TraesCS6A02G093300		-	0.188	-2.412623177	7.04E-08	2.40E-06	yes	down	2.39	3.38	0.83	2.69	1.09	20.16	10.73	9.74	15.18	6.86	2.076	12.534
TraesCS5B02G363500		Ribosome biogenesis protein BOP1 homolog [Source:UniProtKB/TrEMBL;Acc:A0A341VL48]	2.323	1.215684605	7.06E-08	2.41E-06	yes	up	5.03	2.81	5.86	5.16	4.72	2.52	2.39	2.35	1.86	2.39	4.716	2.302
TraesCS2B02G171600		-	0.356	-1.489839537	7.08E-08	2.41E-06	yes	down	7.14	9.77	6.74	7.3	6.51	27.57	25.07	39.29	17.24	15.29	7.492	24.892
TraesCS5D02G478900		Mg-protoporphyrin IX chelatase [Source:UniProtKB/TrEMBL;Acc:A0A341WNJ0]	4.016	2.005609988	7.12E-08	2.43E-06	yes	up	15.85	8.04	14.82	17.69	13.46	2.21	5.43	3.32	2.17	6.54	13.972	3.934
TraesCS1B02G053200		-	0.017	-5.911303167	7.13E-08	2.43E-06	yes	down	0.03	0.03	0	0	0	0.78	0.77	0.24	1.53	0.79	0.012	0.822
TraesCS3D02G158000		-	0.353	-1.50314704	7.14E-08	2.43E-06	yes	down	1.77	2.78	1.31	2.4	1.33	5.67	4.56	7.15	5.2	4.57	1.918	5.43
TraesCS1A02G131500		-	3.638	1.862970485	7.15E-08	2.43E-06	yes	up	9.68	4.99	14.84	8.42	11.96	3.48	3.93	2.78	1.87	3.72	9.978	3.156
TraesCS3A02G270600		Pentatricopeptide repeat-containing protein At1g30610, chloroplastic [Source:Projected from Arabidopsis thaliana (AT1G30610) UniProtKB/Swiss-Prot;Acc:Q9SA76]	2.759	1.46404343	7.17E-08	2.44E-06	yes	up	5.93	5.64	7.42	9	4.32	2.16	3.9	2.24	1.84	3.35	6.462	2.698
TraesCS3A02G406600		-	0.26	-1.943498322	7.18E-08	2.44E-06	yes	down	1.1	0.92	1.1	1.42	1.08	4.47	5.92	8.85	3.2	2.17	1.124	4.922
TraesCS4D02G135000		-	6.5	2.700546093	7.20E-08	2.45E-06	yes	up	4665.44	1756.86	4264.56	4370.85	3844.28	317.37	1078.48	320.19	332.48	1202.29	3780.398	650.162
TraesCS6B02G256400		Lysine--tRNA ligase [Source:UniProtKB/TrEMBL;Acc:A0A1D6AK50]	2.957	1.564256268	7.24E-08	2.46E-06	yes	up	7.6	4.2	7.67	9.38	7.2	1.87	3.25	2.37	2.19	3.98	7.21	2.732
TraesCS7B02G264800		-	8.702	3.121294161	7.31E-08	2.48E-06	yes	up	14.88	6.51	18.44	19.34	21.25	0.95	3.44	0.35	1.68	3.96	16.084	2.076
TraesCS3B02G260900		Mitogen-activated protein kinase [Source:UniProtKB/TrEMBL;Acc:A0A1D5VVK3]	0.397	-1.332515764	7.31E-08	2.48E-06	yes	down	0.66	1.03	0.61	0.83	0.64	2.02	2.72	1.91	2.53	1.78	0.754	2.192
TraesCS7B02G128900		-	0.098	-3.351287412	7.34E-08	2.49E-06	yes	down	1.82	3.06	0.5	0.57	0.44	8.39	20.44	26.64	12.82	6.87	1.278	15.032
TraesCS1A02G141300		-	0.141	-2.826486682	7.39E-08	2.50E-06	yes	down	0.28	1.32	0.19	0.44	0.25	3.75	4.51	7.53	4.48	2.23	0.496	4.5
TraesCS2D02G137100		-	0.368	-1.442536485	7.45E-08	2.52E-06	yes	down	6.32	12.65	4.97	7.75	7.76	26.17	24.12	22.68	25.78	21.94	7.89	24.138
TraesCS5B02G381000		Pentatricopeptide repeat-containing protein At3g53700, chloroplastic [Source:Projected from Arabidopsis thaliana (AT3G53700) UniProtKB/Swiss-Prot;Acc:Q9LFF1]	3.962	1.986206753	7.46E-08	2.52E-06	yes	up	2.01	0.66	2.13	2.58	1.52	0.51	0.56	0.59	0.35	0.55	1.78	0.512
TraesCS5A02G042700		-	0.435	-1.200334875	7.50E-08	2.53E-06	yes	down	1.48	2.04	1.02	1.48	1.67	4.07	4.32	4.9	3.66	3.23	1.538	4.036
TraesCS1D02G408500		-	0.01	-6.60615775	7.54E-08	2.54E-06	yes	down	0	0	0	0	0	1.87	3.32	3.03	5.98	0.49	0	2.938
TraesCS3B02G309400		Nucleotidylyl transferase superfamily protein [Source:Projected from Arabidopsis thaliana (AT2G25840) UniProtKB/TrEMBL;Acc:F4ISP4]	4.876	2.285620589	7.54E-08	2.55E-06	yes	up	8.53	1.91	6.47	7.3	7.14	1.78	1.29	0.82	1.27	2.01	6.27	1.434
TraesCS5B02G496100		-	3.27	1.70911557	7.55E-08	2.55E-06	yes	up	3.52	2.52	3.63	6.09	3.12	0.83	2.15	0.98	1.09	1.45	3.776	1.3
TraesCS2D02G021000		Photosystem II D2 protein [Source:UniProtKB/TrEMBL;Acc:A0A341R1K0]	0.398	-1.32903325	7.56E-08	2.55E-06	yes	down	1.6	2.76	2.41	2.24	1.86	7.44	4.36	6.42	5.78	6.35	2.174	6.07
TraesCS7B02G159100		-	4.427	2.146414355	7.57E-08	2.55E-06	yes	up	2.25	4.79	3.66	2.54	2	0.47	0.62	0.72	1.3	0.7	3.048	0.762
TraesCS7D02G264800		Ubiquitin thioesterase [Source:UniProtKB/TrEMBL;Acc:A0A1D6DBC6]	0.378	-1.401890638	7.62E-08	2.57E-06	yes	down	2.08	4.43	3.14	3.54	2.61	8.9	9.36	10.29	11.47	6.62	3.16	9.328
TraesCS5D02G248500		-	3.429	1.777867423	7.70E-08	2.59E-06	yes	up	1.4	1.92	1.59	2.59	1.62	0.52	0.62	0.34	0.83	0.61	1.824	0.584
TraesCS5A02G495100		Glyceraldehyde-3-phosphate dehydrogenase [Source:UniProtKB/TrEMBL;Acc:A0A1D5YL67]	3.746	1.905366484	7.74E-08	2.60E-06	yes	up	506.43	458.1	486.64	602.38	428.44	106.48	197.14	96.59	78.3	268.23	496.398	149.348
TraesCS3B02G438900		-	2.741	1.454757352	7.74E-08	2.60E-06	yes	up	3.63	2.38	3.64	3.92	2.52	1.68	1.62	0.95	0.89	1.61	3.218	1.35
TraesCS5B02G177800		-	0.468	-1.095159251	7.81E-08	2.63E-06	yes	down	4.05	3.02	2.53	3.27	3.46	9.31	6.72	8.68	7.7	5.62	3.266	7.606
TraesCS2B02G516700		-	0.067	-3.905678174	7.83E-08	2.63E-06	yes	down	4.83	14.96	0.8	3.84	1.42	19.88	97.14	128.89	107.57	37.22	5.17	78.14
TraesCS3D02G514100		CH1 [Source:Projected from Arabidopsis thaliana (AT1G44446) UniProtKB/TrEMBL;Acc:A0A178W6L1]	3.986	1.994993512	7.85E-08	2.63E-06	yes	up	84.51	29.81	59.32	46.06	50.32	10.4	23.85	11.88	9.92	21.65	54.004	15.54
TraesCS5A02G247300		-	0.137	-2.866086628	7.85E-08	2.63E-06	yes	down	3.57	15.24	2.84	6.73	3.05	32.9	48.26	82.51	67.29	27.65	6.286	51.722
TraesCS5D02G303200		-	2.013	1.00931362	7.86E-08	2.64E-06	yes	up	4.01	3.49	4.02	5.89	3.83	2.1	2.87	1.95	2.26	2.66	4.248	2.368
TraesCS4D02G025500		-	8.16	3.028629635	7.87E-08	2.64E-06	yes	up	4.54	0.81	5.31	5.6	9.05	0.43	0.64	0.3	0.62	1.04	5.062	0.606
TraesCS4D02G221500		-	67.891	6.08514031	7.88E-08	2.64E-06	yes	up	3.61	0.08	2.4	2.06	0.89	0	0.04	0	0	0.11	1.808	0.03
TraesCS2A02G465000		-	109.585	6.775905642	7.89E-08	2.64E-06	yes	up	0.98	0.5	1.08	0.34	0.06	0	0	0	0	0	0.592	0
TraesCS2A02G347300		At5g43050 [Source:Projected from Arabidopsis thaliana (AT5G43050) UniProtKB/TrEMBL;Acc:Q9FMH9]	5.192	2.376333657	8.02E-08	2.68E-06	yes	up	4.98	1.98	4.08	3.12	3.35	0.56	0.66	1.06	0.33	1.46	3.502	0.814
TraesCS3D02G446200		-	3.051	1.609302755	8.03E-08	2.69E-06	yes	up	0.41	0.39	0.3	0.42	0.3	0.16	0.11	0.18	0.11	0.11	0.364	0.134
TraesCS1D02G286100		-	14.578	3.86574333	8.04E-08	2.69E-06	yes	up	167.89	5.24	55.9	25.05	51.74	4.9	7.69	3.14	2.14	6.11	61.164	4.796
TraesCS5A02G482800		-	13.577	3.763043676	8.05E-08	2.69E-06	yes	up	823.02	41.78	921.18	430.16	952.36	27.04	88.05	27.6	24.93	95.77	633.7	52.678
TraesCS6D02G065400		HVA22-like protein [Source:UniProtKB/TrEMBL;Acc:A0A1D6DFM3]	0.282	-1.827280704	8.10E-08	2.70E-06	yes	down	3.25	6.36	2.17	3.16	2.36	11.72	14.12	17.11	15	9.34	3.46	13.458
TraesCS6A02G216100		Similar to Chitinase (EC 3.2.1.14) A [Source: Projected from Oryza sativa (Os02g0605900)]	0.065	-3.949073868	8.10E-08	2.70E-06	yes	down	0.29	0.61	0	0.21	0.14	4.31	5.59	6.52	4.36	0.76	0.25	4.308
TraesCS7D02G449300		-	2.185	1.127751921	8.20E-08	2.73E-06	yes	up	25.55	25.77	43.75	30.21	32.98	18.12	17.18	13.58	15.06	18.29	31.652	16.446
TraesCS5A02G158000		Autophagy-related protein [Source:UniProtKB/TrEMBL;Acc:U3Q3C6]	0.235	-2.092282638	8.22E-08	2.74E-06	yes	down	14.8	43.51	15.47	26.27	13.66	74.44	101.92	147.66	130.07	81.4	22.742	107.098
TraesCS1D02G236800		Diacylglycerol kinase [Source:UniProtKB/TrEMBL;Acc:A0A1D5SSQ9]	0.106	-3.235467924	8.31E-08	2.77E-06	yes	down	0.42	3.08	0.56	1.06	0.31	9.27	11.02	15.79	15.32	6.19	1.086	11.518
TraesCS4D02G142100		-	0.403	-1.310141486	8.32E-08	2.77E-06	yes	down	2.36	2.21	1.85	3.14	1.76	5.1	9.08	8.07	4.38	5.64	2.264	6.454
TraesCS2B02G145700		4-alpha-glucanotransferase DPE2 [Source:Projected from Arabidopsis thaliana (AT2G40840) UniProtKB/Swiss-Prot;Acc:Q8RXD9]	2.808	1.489695865	8.37E-08	2.78E-06	yes	up	61.98	33.38	40.22	51.65	30.18	17.08	16.1	19.61	10.7	21.57	43.482	17.012
TraesCS5D02G074100		-	0.389	-1.360907232	8.40E-08	2.79E-06	yes	down	3.68	4.54	2.88	3.41	4.83	10.77	13.11	16.48	8.35	8.82	3.868	11.506
TraesCS2B02G221800		Tubulin alpha chain [Source:UniProtKB/TrEMBL;Acc:A4K4Z3]	0.273	-1.873616747	8.41E-08	2.79E-06	yes	down	0.76	1.16	0.52	0.78	0.75	3.74	2.89	4.94	3.1	1.64	0.794	3.262
TraesCS1B02G447800		-	0.259	-1.951136215	8.43E-08	2.80E-06	yes	down	0.23	0.59	0.3	0.56	0.48	1.99	1.95	2.38	2.04	1	0.432	1.872
TraesCS2D02G395300		-	0.295	-1.761771454	8.43E-08	2.80E-06	yes	down	24.73	35.14	18.69	21.09	12.48	102.5	71.59	112.47	53.19	85.23	22.426	84.996
TraesCS1D02G123400		-	0.283	-1.818632963	8.45E-08	2.80E-06	yes	down	5.21	10.24	9.66	6.56	5.37	29.74	21.52	47.28	30.41	19.19	7.408	29.628
TraesCS7B02G272100		-	0.011	-6.541404016	8.46E-08	2.81E-06	yes	down	0	0.59	0	0	0	3.64	11.62	19.65	23.77	2.28	0.118	12.192
TraesCS4A02G159000		-	5.599	2.485115167	8.51E-08	2.82E-06	yes	up	1.3	0.6	1.22	2.82	1.02	0.39	0.31	0.15	0.23	0.29	1.392	0.274
TraesCS2B02G113300		-	2.152	1.105757872	8.59E-08	2.84E-06	yes	up	35.04	33.41	38.25	41.6	31.54	19.18	17.83	13.28	17.57	24.97	35.968	18.566
TraesCS2D02G515000		-	0.181	-2.468970431	8.61E-08	2.85E-06	yes	down	0.4	1.03	0.16	0.95	1.04	2.92	4.54	6.29	3.58	4.03	0.716	4.272
TraesCS2A02G272000		-	3.278	1.712754581	8.74E-08	2.89E-06	yes	up	24.39	11.79	24.39	30.76	20.19	6.07	10.96	5.58	5.15	10.29	22.304	7.61
TraesCS1A02G408300		-	16.064	4.005773757	8.80E-08	2.91E-06	yes	up	6.57	1.77	23.92	18.89	6.98	0.9	0.47	0.13	0.47	1.88	11.626	0.77
TraesCS4D02G099200		Nucleoside diphosphate kinase [Source:UniProtKB/TrEMBL;Acc:A0A341UBP5]	0.362	-1.465547452	8.81E-08	2.91E-06	yes	down	4.44	5.99	2.82	5.69	3.33	17.02	10.17	14.73	13.05	12.69	4.454	13.532
TraesCS5B02G449600		-	0.364	-1.459004802	8.99E-08	2.97E-06	yes	down	63.66	117.28	52.21	73.5	50.65	240.99	218	271.08	194.94	180.27	71.46	221.056
TraesCS3D02G276500		-	7.728	2.950142223	9.00E-08	2.97E-06	yes	up	3.78	0.44	4.49	3.17	3.34	0.42	0.76	0.27	0.29	0.53	3.044	0.454
TraesCS6A02G279400		Ribose-phosphate pyrophosphokinase 4 [Source:Projected from Arabidopsis thaliana (AT2G42910) UniProtKB/Swiss-Prot;Acc:Q680A5]	3.034	1.601441057	9.10E-08	3.00E-06	yes	up	6.86	2.71	5.65	4.75	5.77	2.06	2.44	1.35	2.06	1.7	5.148	1.922
TraesCS2A02G588300		-	3.939	1.977915994	9.11E-08	3.00E-06	yes	up	4.22	1.97	1.39	3.58	1.68	0.93	0.79	0.56	0.76	0.64	2.568	0.736
TraesCS4D02G105400		-	7.434	2.894048163	9.15E-08	3.02E-06	yes	up	23.23	7.68	25.14	30.01	17.31	1.38	5.12	1.27	1.61	6.1	20.674	3.096
TraesCS7D02G253300		-	0.209	-2.257956289	9.18E-08	3.03E-06	yes	down	1.95	3.73	1.77	3.1	0.99	8.8	12.08	12.67	20.06	6.88	2.308	12.098
TraesCS4A02G169700		-	0.104	-3.26023065	9.25E-08	3.05E-06	yes	down	0.08	0.09	0.03	0.05	0.03	0.42	0.42	1.44	0.42	0.27	0.056	0.594
ENSRNA050013864	SSU_rRNA_eukarya	Eukaryotic small subunit ribosomal RNA	0.043	-4.549292884	9.38E-08	3.09E-06	yes	down	0.66	0.44	0.41	4.59	0.97	21.17	79.56	28.28	16.76	1.74	1.414	29.502
TraesCS5A02G269800		NAD(P)-binding domain containing protein [Source: Projected from Oryza sativa (Os10g0100300)]	34.511	5.109001292	9.38E-08	3.09E-06	yes	up	58.9	0.43	39.58	30.69	55.82	0.3	2.84	0.19	0.42	2.47	37.084	1.244
TraesCS7D02G380000		-	2.717	1.442063507	9.40E-08	3.09E-06	yes	up	3.01	1.83	3.2	3.83	4.27	1.12	1.45	1.29	1.47	1.34	3.228	1.334
TraesCS1A02G443900		-	0.364	-1.45874002	9.42E-08	3.10E-06	yes	down	63.66	80.33	119.98	94.26	58.13	306.87	198.2	341.19	237.64	199.21	83.272	256.622
TraesCS6D02G091100		Glutamyl-tRNA(Gln) amidotransferase subunit B, chloroplastic/mitochondrial [Source:UniProtKB/TrEMBL;Acc:A0A341XCH0]	7.282	2.864361462	9.43E-08	3.10E-06	yes	up	3.83	1.03	9.54	5.77	6.66	0.57	0.93	0.77	0.5	1.38	5.366	0.83
TraesCS6D02G313100		Ferredoxin--nitrite reductase, chloroplastic [Source:Projected from Arabidopsis thaliana (AT2G15620) UniProtKB/Swiss-Prot;Acc:Q39161]	3.539	1.823519366	9.52E-08	3.13E-06	yes	up	35	41.75	48.98	70.18	62.05	8.41	23.19	10.2	19.93	19.88	51.592	16.322
TraesCS1B02G159700		-	5.794	2.534530455	9.57E-08	3.14E-06	yes	up	22.5	5.79	20.45	22.73	34.3	2.39	7.75	2.75	3.07	4.91	21.154	4.174
TraesCS2D02G314800		-	5.033	2.331303294	9.62E-08	3.15E-06	yes	up	2.51	1.33	2.33	1.63	4.54	0.66	0.39	0.36	0.63	0.71	2.468	0.55
TraesCS1A02G304200		-	0.444	-1.172854108	9.62E-08	3.15E-06	yes	down	1.28	2.2	1.55	1.44	1.52	4.6	5.32	4.32	4.63	3.88	1.598	4.55
TraesCS2D02G359500		-	3.996	1.998418384	9.63E-08	3.15E-06	yes	up	1.61	0.64	1.37	1.32	0.75	0.32	0.38	0.34	0.16	0.44	1.138	0.328
TraesCS4A02G232500		-	7.243	2.856545953	9.65E-08	3.16E-06	yes	up	20.42	1.43	13.57	11.22	19.52	1.63	2.61	2.16	1.69	2.23	13.232	2.064
TraesCS6B02G424900		-	2.963	1.567260357	9.66E-08	3.16E-06	yes	up	9.96	4.34	6.27	10.99	9.96	2.92	3.92	2.18	2.52	3.63	8.304	3.034
TraesCS5D02G418400		-	6.743	2.753322966	9.66E-08	3.16E-06	yes	up	1.72	1.44	2.34	6.8	3.47	0.18	0.9	0.42	0.6	0.44	3.154	0.508
TraesCS4A02G351900		-	0.276	-1.855759051	9.68E-08	3.16E-06	yes	down	0.77	1.08	0.87	1.31	0.75	6.48	3.52	4.25	3.67	1.65	0.956	3.914
TraesCS4D02G330000		-	0.165	-2.599373465	9.70E-08	3.17E-06	yes	down	0.29	2.31	1.79	1.48	2.21	10.25	10.22	15.01	13.55	5.12	1.616	10.83
TraesCS1B02G291600		CASP-like protein [Source:UniProtKB/TrEMBL;Acc:A0A1D5S8D1]	0.377	-1.405939066	9.71E-08	3.17E-06	yes	down	2.66	4.46	2.21	3.85	1.87	8.47	9.5	8.44	8.85	9.71	3.01	8.994
TraesCS6B02G176600		-	3.562	1.832495962	9.71E-08	3.17E-06	yes	up	147.26	42.57	102.88	128.79	98.15	29.21	50.02	30.14	26.52	52.48	103.93	37.674
TraesCS7D02G360100		Xyloglucan endotransglucosylase/hydrolase [Source:UniProtKB/TrEMBL;Acc:A0A1D6CRL3]	0.107	-3.221134801	9.71E-08	3.17E-06	yes	down	0.15	0.12	0.05	0.09	0.05	0.8	0.98	1.97	0.57	0.49	0.092	0.962
TraesCS6D02G216900		-	0.193	-2.37216643	9.75E-08	3.18E-06	yes	down	1.38	0.77	1.5	2.21	2.39	8.88	7.11	19.02	4.35	5.82	1.65	9.036
TraesCS2A02G121100		-	3.797	1.924759564	9.77E-08	3.18E-06	yes	up	31.73	13.86	20.05	17.58	24.67	3.95	10.92	5.84	3.91	7.95	21.578	6.514
TraesCS3B02G255500		Kinesin-like protein [Source:UniProtKB/TrEMBL;Acc:A0A1D5VTE9]	11.541	3.528711931	9.83E-08	3.20E-06	yes	up	1.85	0.18	1.63	1.09	1.15	0.04	0.3	0.11	0.1	0.06	1.18	0.122
TraesCS2B02G439500		APO RNA-binding protein (DUF794) [Source:Projected from Arabidopsis thaliana (AT1G64810) UniProtKB/TrEMBL;Acc:F4I896]	3.657	1.870708788	9.84E-08	3.20E-06	yes	up	4.75	2.61	3.79	6.73	4.59	0.84	2.22	1.22	0.81	1.7	4.494	1.358
TraesCS4D02G323400		Signal recognition particle 43 kDa protein, chloroplastic [Source:Projected from Arabidopsis thaliana (AT2G47450) UniProtKB/Swiss-Prot;Acc:O22265]	6.896	2.785694915	9.90E-08	3.22E-06	yes	up	45.24	8.4	38.32	44.77	59.25	3.54	12.88	3.62	3.69	10.06	39.196	6.758
TraesCS7A02G116200		Protein-tyrosine sulfotransferase [Source:Projected from Arabidopsis thaliana (AT1G08030) UniProtKB/Swiss-Prot;Acc:Q3EDG5]	0.331	-1.593679885	9.90E-08	3.22E-06	yes	down	2.51	4.33	1.63	3.01	2.23	8.48	7.72	11.65	8.88	4.81	2.742	8.308
TraesCS6D02G382400		-	3.099	1.63188864	9.90E-08	3.22E-06	yes	up	1.01	0.88	0.84	1.2	1.04	0.54	0.26	0.24	0.42	0.32	0.994	0.356
TraesCS5B02G444100		-	0.336	-1.575613744	9.92E-08	3.22E-06	yes	down	1.98	4.26	2.09	3.43	2.6	7.33	9.76	10.25	12.98	7.5	2.872	9.564
TraesCS4A02G151300		-	2.339	1.225601947	9.92E-08	3.22E-06	yes	up	3.6	3.14	4.8	5.42	4.22	2	2.66	1.36	2.02	2.2	4.236	2.048
TraesCS5D02G030000		-	0.118	-3.083353592	9.96E-08	3.23E-06	yes	down	0.04	0.31	0.11	0.22	0.04	1.57	1.57	1.23	1.52	0.65	0.144	1.308
TraesCS6D02G225000		-	3.285	1.716060663	1.00E-07	3.26E-06	yes	up	3.34	4.03	8.87	6.55	6.16	1.61	2.06	1.6	2.03	2.51	5.79	1.962
TraesCS1D02G000800		Peptidyl-prolyl cis-trans isomerase [Source:UniProtKB/TrEMBL;Acc:Q6XPZ6]	2.135	1.094455773	1.01E-07	3.27E-06	yes	up	122.7	83.02	83.73	117.08	101.15	52.75	55.01	41.14	48.18	68.45	101.536	53.106
TraesCS3D02G212900		-	4.946	2.306392767	1.01E-07	3.27E-06	yes	up	71.08	23.01	77.48	91.73	76.87	12.39	24.11	10.98	7.01	22.38	68.034	15.374
TraesCS2D02G092500		-	3.533	1.820958529	1.01E-07	3.27E-06	yes	up	4.61	1.41	3.5	3.67	3.76	1.45	1.35	0.94	0.83	0.89	3.39	1.092
TraesCS4A02G257800		Tubulin alpha chain [Source:UniProtKB/TrEMBL;Acc:A4K4Y4]	7.985	2.997263625	1.01E-07	3.27E-06	yes	up	11.45	4.46	37.24	10.71	20.43	4.39	1.43	1.44	2.05	2.64	16.858	2.39
TraesCS4B02G179700		-	2.223	1.152754421	1.02E-07	3.31E-06	yes	up	36.75	39.27	41.82	48.53	42.67	18.37	22.98	14.68	28.55	18.37	41.808	20.59
TraesCS7B02G012400		Protein-tyrosine sulfotransferase [Source:Projected from Arabidopsis thaliana (AT1G08030) UniProtKB/Swiss-Prot;Acc:Q3EDG5]	0.408	-1.294126146	1.03E-07	3.33E-06	yes	down	5.19	5.2	2.93	5.68	3.9	14.76	12.71	15.39	12.24	8.39	4.58	12.698
TraesCS7B02G370600		-	0.074	-3.758613738	1.04E-07	3.35E-06	yes	down	0.04	0.39	0.26	0	0.4	4.35	3.46	2.28	5.57	1.25	0.218	3.382
TraesCS7A02G478600		-	0.427	-1.229207182	1.04E-07	3.36E-06	yes	down	12.96	16.34	11.03	14.53	10.12	39.91	38.26	48.18	38.7	31.79	12.996	39.368
TraesCS7B02G262400		-	0.067	-3.893521048	1.04E-07	3.36E-06	yes	down	0.78	2.31	3.62	1.51	0.22	19.4	29.61	68.54	4.85	16.8	1.688	27.84
TraesCS3A02G040800		-	0.089	-3.489389028	1.04E-07	3.36E-06	yes	down	7.61	54.05	9.62	10.03	11.99	75.07	323.74	490.11	162.68	156.94	18.66	241.708
TraesCS3B02G201400		50S ribosomal protein L3-2, chloroplastic [Source:Projected from Arabidopsis thaliana (AT3G17465) UniProtKB/Swiss-Prot;Acc:Q9LRN8]	3.146	1.653674568	1.04E-07	3.36E-06	yes	up	4.87	2.72	7.52	5.51	5.83	2.1	1.59	2.45	1.87	1.46	5.29	1.894
TraesCS2A02G398800		-	0.105	-3.251953041	1.04E-07	3.36E-06	yes	down	0.04	0.36	0.14	0.05	0.31	1.31	3.37	1.64	2.6	1.01	0.18	1.986
TraesCS2D02G098000		-	5.478	2.45361695	1.04E-07	3.36E-06	yes	up	1.76	0.43	1.72	1.48	1.27	0.3	0.32	0.18	0.35	0.33	1.332	0.296
TraesCS2D02G219500		Peptide chain release factor PrfB1, chloroplastic [Source:Projected from Arabidopsis thaliana (AT5G36170) UniProtKB/Swiss-Prot;Acc:Q9LVY0]	3.412	1.770738648	1.04E-07	3.36E-06	yes	up	3.83	2.04	4.47	4.9	3.32	0.82	1.68	1.05	0.8	1.77	3.712	1.224
TraesCS5D02G465300		-	22.846	4.513858345	1.05E-07	3.37E-06	yes	up	71.51	2.06	67.13	75.29	80.51	0.79	4.55	0.81	0.97	7.44	59.3	2.912
TraesCS2D02G073900		-	0.168	-2.574925576	1.05E-07	3.37E-06	yes	down	0.23	0.15	0.46	0.77	0.27	1.96	2.86	2.89	0.96	3.79	0.376	2.492
TraesCS3D02G223900		-	0.062	-4.005848435	1.05E-07	3.38E-06	yes	down	0.05	0.08	0.02	0	0.04	0.27	1.09	0.77	1.01	0.34	0.038	0.696
TraesCS3D02G017300		-	7.282	2.864397247	1.06E-07	3.39E-06	yes	up	1.46	0.29	1.32	1.15	1.42	0.29	0.2	0.04	0.15	0.19	1.128	0.174
TraesCS3D02G421700		-	2.349	1.231787156	1.06E-07	3.39E-06	yes	up	32.62	35.7	36.87	50.21	30.54	14.24	22.59	13.94	13.96	24.13	37.188	17.772
TraesCSU02G263900		-	10.326	3.368155589	1.06E-07	3.41E-06	yes	up	11.16	38.13	33.41	7.21	6.06	2.18	1.09	1.07	4.04	1.94	19.194	2.064
TraesCS7A02G459700		-	2.666	1.414706296	1.07E-07	3.43E-06	yes	up	29.17	27.39	32.95	35.68	25.61	9.16	14.49	9.14	10.12	19.17	30.16	12.416
TraesCS3A02G276400		-	7.362	2.880015395	1.07E-07	3.43E-06	yes	up	1.13	0.19	1.5	1.31	1.02	0.1	0.22	0.13	0.08	0.26	1.03	0.158
TraesCS3D02G211700		Lycopene epsilon cyclase 3D [Source:UniProtKB/TrEMBL;Acc:C1IP76]	8.8	3.137449866	1.08E-07	3.45E-06	yes	up	11.42	1.82	12.08	5.82	6.19	0.36	1.22	1.04	0.3	1.58	7.466	0.9
TraesCS5A02G236700		-	0.233	-2.101337939	1.08E-07	3.45E-06	yes	down	1.46	4.42	2.48	2.11	1.37	10.37	11.27	13	15.33	6.79	2.368	11.352
TraesCS1D02G305100		-	0.212	-2.241020115	1.08E-07	3.45E-06	yes	down	2.14	7.55	1.36	3.81	2.63	18.92	14.6	19.37	18.48	11.03	3.498	16.48
TraesCS4A02G248100		-	9.639	3.268869098	1.09E-07	3.47E-06	yes	up	11.43	0.82	7.61	15.4	9.7	0.61	2.18	0.99	0.65	0.88	8.992	1.062
TraesCS5B02G210800		Chlorophyll a-b binding protein, chloroplastic [Source:UniProtKB/TrEMBL;Acc:A0A341VCR9]	16.721	4.063630572	1.09E-07	3.49E-06	yes	up	78.88	3.9	51.53	77.62	56.78	1.14	4.47	1.72	0.91	7.04	53.742	3.056
TraesCS6B02G352400		Methionine aminopeptidase [Source:UniProtKB/TrEMBL;Acc:A0A1D6AR33]	4.545	2.184253073	1.09E-07	3.49E-06	yes	up	16.31	7.59	14.99	23.27	14.65	2.09	5.65	3.02	1.94	6.25	15.362	3.79
TraesCS5A02G117700		-	3.148	1.654287778	1.10E-07	3.51E-06	yes	up	7.6	6.66	11.97	13.68	9.8	2.79	4.48	2.29	2.79	5.35	9.942	3.54
TraesCS6B02G262500		-	2.538	1.343544502	1.10E-07	3.52E-06	yes	up	7.43	8.92	9.78	10.05	13.65	4.75	5.06	2.77	4.44	5.14	9.966	4.432
TraesCS2A02G132300		-	13.461	3.750727654	1.10E-07	3.52E-06	yes	up	8.51	2.04	3.16	0.76	4.08	0.19	0.24	0.61	0.42	0.11	3.71	0.314
TraesCS2A02G316000		-	0.247	-2.0200636	1.10E-07	3.52E-06	yes	down	0.17	0.13	0.08	0.12	0.12	0.6	0.8	0.84	0.38	0.36	0.124	0.596
TraesCS7D02G051100		Glycosyltransferase [Source:UniProtKB/TrEMBL;Acc:A0A1D6D210]	2.601	1.379338046	1.11E-07	3.52E-06	yes	up	15.7	14.93	24.17	17.39	16.44	5.8	12.38	5.57	8.36	7.71	17.726	7.964
TraesCS1D02G207000		-	78.878	6.30155287	1.11E-07	3.52E-06	yes	up	12.8	0.16	127.07	4.68	121.57	1.27	1.99	0.37	0.04	0.22	53.256	0.778
TraesCS5A02G447300		-	0.404	-1.308666056	1.11E-07	3.53E-06	yes	down	43.12	71.09	42.39	50.83	35.13	156.39	114.72	169.71	112.13	118.92	48.512	134.374
TraesCS1B02G386200		Histone H2B [Source:UniProtKB/TrEMBL;Acc:W5A7K6]	2.323	1.216211363	1.11E-07	3.53E-06	yes	up	4.95	4.34	4.29	6.77	5.96	2.1	2.87	2.95	2.05	2.6	5.262	2.514
TraesCS3A02G208800		Lycopene epsilon cyclase 3A [Source:UniProtKB/TrEMBL;Acc:C1IP74]	3.654	1.869393498	1.12E-07	3.55E-06	yes	up	9.47	4.31	9.84	10.24	6.42	1.49	3.35	2.15	1.7	3.74	8.056	2.486
TraesCS1A02G445800		-	6.899	2.786346729	1.12E-07	3.55E-06	yes	up	5.19	1.13	5.04	4.79	6.85	0.92	1.28	0.24	0.52	0.85	4.6	0.762
TraesCS5D02G076800		-	0.319	-1.649763784	1.13E-07	3.58E-06	yes	down	6.75	5.05	3.34	4.89	4.54	17.14	19.72	27.97	13.29	9.96	4.914	17.616
TraesCS4A02G485000		-	7.425	2.89244221	1.13E-07	3.58E-06	yes	up	205.63	62.84	138.53	170.2	207.38	42.41	9.67	10.38	52.16	19.31	156.916	26.786
TraesCS4B02G063100		-	2.258	1.174904972	1.13E-07	3.59E-06	yes	up	8.6	4.79	7.49	9.56	6.71	4.61	3.61	3.05	3.34	3.78	7.43	3.678
TraesCS4D02G260400		40S ribosomal protein S3a [Source:UniProtKB/TrEMBL;Acc:A0A1D5XXA6]	3.099	1.631918344	1.15E-07	3.63E-06	yes	up	103.66	57.03	147.26	91.21	147.72	43.2	40.18	28.69	41.97	44.28	109.376	39.664
TraesCS2A02G391600		-	8.065	3.011692922	1.15E-07	3.64E-06	yes	up	8.6	0.68	5.45	7.34	7.16	0.61	1.44	0.78	0.43	0.88	5.846	0.828
TraesCS7D02G457600		-	0.055	-4.186251059	1.15E-07	3.64E-06	yes	down	0.04	3.1	0.47	0.49	0.45	11.64	10.91	24.93	20.26	22.82	0.91	18.112
TraesCS5A02G002400		-	0.015	-6.078758902	1.15E-07	3.65E-06	yes	down	0	0.08	0	0	0	0.25	1.72	1.67	2.22	0.34	0.016	1.24
TraesCS1D02G385000		-	4.193	2.067846203	1.15E-07	3.65E-06	yes	up	17.61	6.61	22.14	15.16	30.01	4.06	5.18	4.22	4.61	6.47	18.306	4.908
TraesCS3A02G250700		Polyamine oxidase, Polyamine catabolis [Source: Projected from Oryza sativa (Os01g0710200)]	3.293	1.719298851	1.15E-07	3.65E-06	yes	up	5.53	9.43	9.26	14.48	9.9	3.07	3.81	1.75	3.04	4.75	9.72	3.284
TraesCS6D02G216000		-	9.866	3.3024929	1.16E-07	3.67E-06	yes	up	19.79	5.51	27.59	33.95	24.28	0.93	5.3	1.02	0.9	4.56	22.224	2.542
TraesCS7B02G364700		-	11.676	3.545529421	1.16E-07	3.68E-06	yes	up	8.88	1.22	10.2	3.82	19.08	0.37	1.91	0.97	0.62	0.48	8.64	0.87
TraesCS6D02G290100		-	0.193	-2.37022208	1.17E-07	3.69E-06	yes	down	1.99	4.91	0.79	2.8	2.1	12.78	11.93	18.51	17.75	7.52	2.518	13.698
TraesCS2B02G079100		Ribulose bisphosphate carboxylase small chain [Source:UniProtKB/TrEMBL;Acc:A0A1D5U6W5]	73.487	6.199412175	1.17E-07	3.70E-06	yes	up	1162.35	4.13	1415	815.92	1746.29	0.86	49.89	1.34	0.73	21.68	1028.738	14.9
TraesCS4A02G019100		Ribulose-phosphate 3-epimerase [Source:UniProtKB/TrEMBL;Acc:W5E5Z3]	2.532	1.34035141	1.17E-07	3.70E-06	yes	up	323.31	317.08	307.24	371.43	313.89	111.47	184.18	99.17	110.93	212.81	326.59	143.712
TraesCS3D02G351000		-	7.09	2.82588568	1.18E-07	3.71E-06	yes	up	11.77	1.9	11.35	4.98	18.56	1.96	1.65	1.51	1.69	1.04	9.712	1.57
TraesCS2B02G207100		-	2.971	1.570815075	1.18E-07	3.73E-06	yes	up	5.43	2.88	7.72	7.27	7.37	2.6	2.67	2.56	2.19	1.69	6.134	2.342
TraesCS7A02G317900		-	5.432	2.441558519	1.19E-07	3.73E-06	yes	up	210.52	92.86	175.92	223.36	192.42	19.6	49.78	20.99	16.21	71.57	179.016	35.63
TraesCS5D02G452600		-	0.418	-1.260107922	1.19E-07	3.74E-06	yes	down	45.81	91.09	54.07	78.99	51.05	208.31	156.98	192.59	148.99	148.05	64.202	170.984
TraesCS2B02G351500		-	6.999	2.807128133	1.19E-07	3.76E-06	yes	up	13.9	4.54	19.65	22.43	14.35	1.12	3.56	1.08	1.47	4.36	14.974	2.318
TraesCS5D02G298700		-	33.624	5.071416397	1.20E-07	3.79E-06	yes	up	3.95	0.18	6.39	2.65	3.83	0.14	0.26	0	0	0.18	3.4	0.116
TraesCS1D02G357400		-	3.095	1.630058237	1.21E-07	3.80E-06	yes	up	1.67	1.06	2.4	1.83	2.64	0.73	0.95	0.77	0.59	0.55	1.92	0.718
TraesCS3A02G518500		-	3.062	1.614551949	1.22E-07	3.83E-06	yes	up	3.15	1.62	3.77	2.09	3.15	0.99	1.36	0.82	0.89	1.08	2.756	1.028
TraesCS5D02G223700		-	4.437	2.149686109	1.22E-07	3.83E-06	yes	up	37.22	10.66	21.58	12.35	15.65	5.77	3.76	4.29	4.04	7.02	19.492	4.976
TraesCS5A02G524800		CRR1 [Source:Projected from Arabidopsis thaliana (AT5G52100) UniProtKB/TrEMBL;Acc:A0A178UH15]	15.709	3.973555296	1.22E-07	3.84E-06	yes	up	15.08	1.14	11.65	15.24	11.71	0.18	2.15	0.31	0.25	1.14	10.964	0.806
TraesCS5D02G144600		Phosphoglucan phosphatase LSF2, chloroplastic [Source:Projected from Arabidopsis thaliana (AT3G10940) UniProtKB/Swiss-Prot;Acc:Q9SRK5]	4.304	2.105782891	1.23E-07	3.85E-06	yes	up	21.08	5.3	18.41	20.28	21.53	4.27	6.11	4.71	2.34	5.39	17.32	4.564
TraesCS3D02G107900		-	0.123	-3.018050589	1.23E-07	3.85E-06	yes	down	0.34	1.14	0.21	0.38	0.24	4.61	2.48	6.49	5.56	1.74	0.462	4.176
TraesCS2B02G469100		-	8.61	3.105976153	1.23E-07	3.86E-06	yes	up	64.98	9.58	51.95	65.02	41.55	2.54	10.9	3.73	2.72	10.96	46.616	6.17
TraesCS2D02G455000		-	7.551	2.916605113	1.23E-07	3.86E-06	yes	up	51.08	22.37	19.01	35.12	47.78	2.47	7.48	1.59	10.96	3.21	35.072	5.142
TraesCS2A02G219300		-	3.453	1.787936656	1.24E-07	3.87E-06	yes	up	1.27	0.91	1.41	1.47	1.05	0.54	0.65	0.29	0.4	0.18	1.222	0.412
TraesCS2D02G323000		-	9.455	3.241092648	1.24E-07	3.89E-06	yes	up	14.21	1.33	10.92	12.28	23.99	1.07	2.44	1.19	2	0.76	12.546	1.492
TraesCS2B02G270200		Small nuclear ribonucleoprotein-associated protein [Source:UniProtKB/TrEMBL;Acc:W5B6E9]	2.333	1.2221369	1.25E-07	3.92E-06	yes	up	15.69	12.44	19.75	17.93	21.82	8.56	10.71	7.15	5.99	10.09	17.526	8.5
TraesCS4A02G060200		-	0.085	-3.559667916	1.26E-07	3.94E-06	yes	down	0.31	2.79	0.43	0.59	0.38	10	17.58	24.14	18.19	11.54	0.9	16.29
TraesCS1D02G231500		-	0.08	-3.635227829	1.26E-07	3.94E-06	yes	down	1.37	3.26	0.5	1.23	0.41	9.09	17.98	27.7	32.83	4.73	1.354	18.466
TraesCS6D02G308000		-	17.83	4.156228768	1.26E-07	3.94E-06	yes	up	5.94	0.95	1.23	4.02	3.2	0	0.46	0.07	0.13	0.18	3.068	0.168
TraesCS4A02G080900		-	9.116	3.188403528	1.27E-07	3.95E-06	yes	up	24.92	2.06	32.63	24.2	25.87	1.49	5.33	2.39	1.62	2.17	21.936	2.6
TraesCS3B02G278000		B3 domain-containing transcription factor FUS3 [Source:Projected from Arabidopsis thaliana (AT3G26790) UniProtKB/Swiss-Prot;Acc:Q9LW31]	0.082	-3.615494479	1.27E-07	3.95E-06	yes	down	0.52	0.25	0	0.08	0.11	2.69	2.54	4.21	1.17	2.93	0.192	2.708
TraesCS3D02G050200		-	0.018	-5.762777063	1.27E-07	3.95E-06	yes	down	0	0.02	0	0	0	0.22	0.45	0.61	0.38	0.15	0.004	0.362
TraesCS6D02G398300		-	3.328	1.734482183	1.27E-07	3.95E-06	yes	up	5.48	5.02	5.96	11.75	4.4	1.48	2.83	2.04	1.53	3.03	6.522	2.182
TraesCS3B02G213400		-	3.752	1.907707503	1.27E-07	3.95E-06	yes	up	3.34	6.81	6.01	12.59	5.34	2.05	1.46	1.46	2.54	2.26	6.818	1.954
TraesCS7B02G247900		-	0.085	-3.554735127	1.28E-07	3.97E-06	yes	down	0.06	0.09	0	0.05	0.02	0.53	0.59	0.98	0.3	0.4	0.044	0.56
TraesCS6A02G266900		-	2.267	1.180871934	1.28E-07	3.98E-06	yes	up	4.71	4.98	7.47	7.43	5.43	2.85	2.82	2.44	2.86	3.84	6.004	2.962
TraesCS3A02G531700		-	5.572	2.478156936	1.29E-07	4.01E-06	yes	up	3.3	1.06	4.58	3.25	3.25	0.9	0.35	0.35	0.61	0.84	3.088	0.61
TraesCS7D02G227300		Chlorophyll a-b binding protein, chloroplastic [Source:UniProtKB/TrEMBL;Acc:A0A341YEW4]	10.142	3.342230725	1.29E-07	4.01E-06	yes	up	1913.22	134.64	1598.04	839.21	1988.61	79.64	231.41	89.47	83.61	243.06	1294.744	145.438
TraesCSU02G047500		-	0.172	-2.542152983	1.30E-07	4.03E-06	yes	down	0.27	0.79	0.3	0.17	0.43	2.5	3.2	3.85	2.33	1.16	0.392	2.608
TraesCS5A02G169400		-	2.82	1.495702535	1.30E-07	4.03E-06	yes	up	4.09	7.55	6.71	6.28	3.78	1.69	2.47	2.67	1.74	2.77	5.682	2.268
TraesCS5A02G225200		Non-specific serine/threonine protein kinase [Source:UniProtKB/TrEMBL;Acc:A0A1D5YRL1]	4.473	2.161379453	1.30E-07	4.03E-06	yes	up	8.35	5.21	6.32	14.97	4.8	1.16	2.06	1.19	2.03	3.18	7.93	1.924
TraesCS3B02G163700		-	0.188	-2.407624673	1.31E-07	4.06E-06	yes	down	0.18	0.97	1.26	0.81	0.56	3.81	5.01	5.17	5.97	2.56	0.756	4.504
TraesCS3B02G062600		Non-specific lipid-transfer protein [Source:UniProtKB/TrEMBL;Acc:A0A341S7R5]	12.324	3.623411049	1.31E-07	4.07E-06	yes	up	23.5	7.05	63.76	12.91	21.6	2.38	2.29	0.46	4.75	1.27	25.764	2.23
TraesCS5D02G439200		-	6.522	2.70521721	1.32E-07	4.08E-06	yes	up	10.06	2.85	11.35	14.9	9.7	1.01	4	1.15	0.72	1.81	9.772	1.738
TraesCS3B02G160000		-	0.196	-2.348299089	1.32E-07	4.08E-06	yes	down	0.96	3.17	4.11	4.46	3.6	14.16	22.13	28.49	18.35	7.29	3.26	18.084
TraesCS7B02G392400		-	7.279	2.86374901	1.32E-07	4.09E-06	yes	up	2.43	0.85	1.88	0.94	0.92	0.48	0.07	0.12	0.24	0.21	1.404	0.224
TraesCS3A02G422100		-	4.667	2.222357528	1.32E-07	4.09E-06	yes	up	48.73	23.85	63.82	43.22	27.85	13.04	13.61	5.25	4.54	14.35	41.494	10.158
TraesCS2A02G402800		-	0.408	-1.292820126	1.33E-07	4.09E-06	yes	down	1.59	2.53	1.56	2.14	1.64	3.72	5.86	5.12	6.43	4.57	1.892	5.14
TraesCS5D02G553600		-	3.735	1.900916903	1.33E-07	4.10E-06	yes	up	8.11	2.47	8.51	7.74	8.82	2.49	2.54	1.62	1.77	2.33	7.13	2.15
TraesCS1D02G249000		-	0.061	-4.041364002	1.33E-07	4.10E-06	yes	down	0.02	0.09	0	0.06	0	0.4	0.45	1.14	0.56	0.44	0.034	0.598
TraesCS6D02G378900		-	0.309	-1.69578254	1.34E-07	4.12E-06	yes	down	0.41	0.73	0.37	0.69	0.63	2.2	2.1	1.78	1.51	2.57	0.566	2.032
TraesCS3B02G127200		Profilin [Source:UniProtKB/TrEMBL;Acc:A0A077RWX2]	4.007	2.002360984	1.34E-07	4.12E-06	yes	up	12.16	7.86	15.24	6.06	8.87	2.96	2.09	1.69	3.39	3.69	10.038	2.764
TraesCS1A02G178700		-	3.134	1.647969175	1.34E-07	4.13E-06	yes	up	86.53	83.95	87.37	188.87	147.1	25.23	41.28	35.02	52.92	38.24	118.764	38.538
TraesCS7D02G357400		-	0.119	-3.071320674	1.34E-07	4.13E-06	yes	down	7.74	56.72	22.87	12.91	8.44	170.62	257.28	329	95.2	172.78	21.736	204.976
TraesCS5B02G163300		Protein CLMP1 [Source:Projected from Arabidopsis thaliana (AT1G62390) UniProtKB/Swiss-Prot;Acc:O48802]	2.112	1.078457568	1.36E-07	4.18E-06	yes	up	4.52	4.88	5.78	6.92	4.09	2.65	3.08	2.56	2.12	3.55	5.238	2.792
TraesCS3A02G183900		-	34.059	5.08995116	1.36E-07	4.18E-06	yes	up	1.95	0.33	18.35	2.58	4.98	0.13	0.22	0	0.19	0.39	5.638	0.186
TraesCS2A02G098000		-	0.11	-3.181705885	1.36E-07	4.19E-06	yes	down	0.04	0.27	0.11	0.09	0.07	0.91	0.87	1.99	1.2	0.74	0.116	1.142
TraesCS1B02G443100		GTP-binding nuclear protein [Source:UniProtKB/TrEMBL;Acc:Q944C6]	2.8	1.485380782	1.36E-07	4.19E-06	yes	up	136.28	234.82	236.25	165.63	186.4	74.61	79.37	48.66	74.34	107.56	191.876	76.908
TraesCS3A02G342000		-	0.326	-1.618662161	1.37E-07	4.20E-06	yes	down	3.25	5.64	4.52	2.79	3.16	15.6	13.98	18.86	10.23	12.06	3.872	14.146
TraesCS6A02G098500		Chloride channel protein [Source:UniProtKB/TrEMBL;Acc:A0A1D6AGP0]	0.282	-1.824344518	1.37E-07	4.20E-06	yes	down	0.68	1.35	1.19	1.88	0.95	4.97	3.86	6.21	6.27	2.58	1.21	4.778
TraesCS7B02G401800		-	9.665	3.272728182	1.38E-07	4.23E-06	yes	up	2.29	0.32	2.76	2.41	2.69	0.03	0.31	0.2	0.2	0.34	2.094	0.216
TraesCS5A02G529000		-	3.695	1.88552656	1.38E-07	4.25E-06	yes	up	15.64	5.86	11.93	18.76	11.01	2.4	3.75	3.13	3.81	5.55	12.64	3.728
TraesCSU02G023100		-	281.043	8.134645818	1.39E-07	4.26E-06	yes	up	1.74	0	3.14	0.65	1.15	0	0	0	0	0	1.336	0
TraesCS3A02G369900		-	10.953	3.453269236	1.40E-07	4.30E-06	yes	up	33.09	2.04	21.78	24.26	19.55	1.36	4.33	1.18	0.59	2.85	20.144	2.062
TraesCS1A02G173700		Folylpolyglutamate synthase [Source:UniProtKB/TrEMBL;Acc:A0A1D5RPM5]	2.695	1.430062578	1.41E-07	4.31E-06	yes	up	3.49	2.96	3.41	5.01	2.81	1.08	1.58	1.31	0.87	1.65	3.536	1.298
TraesCS3B02G275800		-	0.26	-1.941086803	1.41E-07	4.31E-06	yes	down	0.59	0.46	0.21	0.46	0.62	1.43	2.05	2.81	1.8	1.69	0.468	1.956
TraesCS3B02G430900		-	6.216	2.635870516	1.41E-07	4.31E-06	yes	up	111.53	19.03	99.69	77.47	89.45	9.67	21.22	10.98	6.33	19.86	79.434	13.612
TraesCS7D02G288400		-	2.24	1.163305958	1.41E-07	4.31E-06	yes	up	22.06	13.9	26.53	28.84	21.98	9.63	12.52	10.53	11.95	11.69	22.662	11.264
TraesCS5D02G407800		-	3.327	1.734420341	1.41E-07	4.32E-06	yes	up	4.38	2.72	6.57	4.58	7.07	1.56	2.43	1.16	1.5	2	5.064	1.73
TraesCS7D02G405300		-	2.524	1.335534364	1.42E-07	4.32E-06	yes	up	3.61	4.16	5.68	6.51	6.78	1.76	3.09	2.64	2.52	1.92	5.348	2.386
TraesCS3D02G290000		-	0.315	-1.666319004	1.42E-07	4.34E-06	yes	down	14.95	40.11	15.39	22.53	16.9	64.19	86.92	88.15	82.79	70.18	21.976	78.446
TraesCS5B02G219400		-	0.155	-2.688447967	1.42E-07	4.34E-06	yes	down	1.45	2.63	2.01	1.28	1.4	11.28	8.74	32.61	7.27	4.99	1.754	12.978
TraesCS4B02G299600		-	0.163	-2.619691152	1.43E-07	4.36E-06	yes	down	0.22	0.36	0.15	0.29	0.2	1.55	1.65	2.06	2.56	0.53	0.244	1.67
TraesCS7A02G094800		-	7.799	2.963232788	1.43E-07	4.36E-06	yes	up	1.96	1.05	1.3	0.74	1.24	0.24	0.15	0.06	0.38	0.07	1.258	0.18
TraesCS5B02G394100		-	0.161	-2.635623711	1.44E-07	4.38E-06	yes	down	0.37	0.33	0.95	0.48	0.11	4.57	2.25	2.76	2.06	4.04	0.448	3.136
TraesCS1B02G325100		Phosphoglycerate kinase [Source:UniProtKB/TrEMBL;Acc:A0A1D6RDZ8]	7.369	2.881475994	1.44E-07	4.38E-06	yes	up	395.13	58.89	352.22	269.31	412.68	36.44	56.82	21.03	26.52	87.84	297.646	45.73
TraesCS1B02G445300		-	0.151	-2.730227737	1.45E-07	4.42E-06	yes	down	0.12	0.07	0.1	0.17	0.03	0.84	0.89	1.09	0.45	0.29	0.098	0.712
TraesCS5D02G146200		-	18.266	4.191071892	1.45E-07	4.43E-06	yes	up	3.56	0.13	3.98	1.52	3.45	0.06	0.41	0.09	0.13	0.14	2.528	0.166
TraesCS6A02G094300		Chlorophyll a-b binding protein, chloroplastic [Source:UniProtKB/TrEMBL;Acc:A0A1D6AFU1]	1156.277	10.17527166	1.47E-07	4.46E-06	yes	up	35.2	0	52.19	0.24	186.84	0	0	0.12	0.08	0.05	54.894	0.05
TraesCS2B02G199700		-	25.237	4.657453252	1.47E-07	4.46E-06	yes	up	0.73	0.21	0.94	0.76	0.45	0.03	0.04	0	0.03	0.03	0.618	0.026
TraesCS3D02G475000		-	52.178	5.705357102	1.47E-07	4.48E-06	yes	up	1.56	0.15	13.47	0.98	15.2	0.21	0.26	0	0.16	0.07	6.272	0.14
TraesCS7A02G238400		Chlorophyll a-b binding protein, chloroplastic [Source:UniProtKB/TrEMBL;Acc:A0A1D6BSD3]	185.193	7.532884177	1.48E-07	4.49E-06	yes	up	22.92	0	14.09	2.05	20.34	0	0.18	0	0	0.19	11.88	0.074
TraesCS2D02G365300		-	2.368	1.243466717	1.48E-07	4.50E-06	yes	up	14.25	7.63	13.14	14.41	14.48	5.69	8.46	6.18	4.38	5.96	12.782	6.134
TraesCS5D02G170500		Protein CLMP1 [Source:Projected from Arabidopsis thaliana (AT1G62390) UniProtKB/Swiss-Prot;Acc:O48802]	2.248	1.168610961	1.50E-07	4.56E-06	yes	up	6.79	5.94	7.19	8.58	5.19	2.69	3.75	2.79	3.01	4.59	6.738	3.366
TraesCS7A02G490400		-	0.457	-1.129734291	1.50E-07	4.56E-06	yes	down	4.38	3.17	2.46	3.62	4.14	7.51	9.28	9.33	8.86	8.25	3.554	8.646
[truncated: 14,322 more rows]
