# Supplementary material for: Transcriptome-based analysis of the effects of compound microbial agents on gene expression in wheat roots and leaves under salt stress
Source: Front Plant Sci. 2023 May 10;14:1109077. doi: 10.3389/fpls.2023.1109077 (PMC10206238; doi:10.3389/fpls.2023.1109077)
Supplement: Supplementary Table 10 — Transcription factor prediction results in leaves (based on PlantTFDB database) [file DataSheet_8.csv]

Transcript id	Gene id	Gene name	Gene description	Family	DNA domain	Domain description	Evalue	Score	TF id	Hit pident	Hit evalue
MSTRG.41893.1	TraesCS4B02G245800		-	MIKC	PF00319	SRF-type transcription factor (DNA-binding and dimerisation domain)	8.9E-25	85.8	TRIUR3_30491-P1	96	5.6E-130
MSTRG.41893.1	TraesCS4B02G245800		-	MIKC	PF01486	K-box region	1.6E-25	89	TRIUR3_30491-P1	96	5.6E-130
MSTRG.41893.1	TraesCS4B02G245800		-	M_type	PF00319	SRF-type transcription factor (DNA-binding and dimerisation domain)	8.9E-25	85.8	TRIUR3_30491-P1	96	5.6E-130
MSTRG.65437.1	TraesCS6D02G110400		-	HB-other	PF00046	Homeobox domain	3.2E-17	62	Traes_6DS_F00EB2E01.1	91.9	6.3E-98
TraesCS1B02G273700.1	TraesCS1B02G273700		-	ERF	PF00847	AP2 domain	1.3E-8	34.8	Bradi2g25050.1.p	67.4	2.2E-46
TraesCS2A02G591000.1	TraesCS2A02G591000		-	Dof	PF02701	Dof domain, zinc finger	4.2E-31	106.7	Traes_2AL_D6F52AD28.2	72.4	2.8E-52
TraesCS2B02G127800.1	TraesCS2B02G127800		Ethylene-responsive transcription factor ERF071 [Source:Projected from Arabidopsis thaliana (AT2G47520) UniProtKB/Swiss-Prot;Acc:O22259]	ERF	PF00847	AP2 domain	5.7E-13	48.8	Traes_2BS_5E7287209.1	100	2.5E-120
TraesCS3A02G308500.1	TraesCS3A02G308500		-	MYB_related	PF00249	Myb-like DNA-binding domain	1.5E-12	47.3	EMT26451	89	7.2E-140
TraesCS3A02G404400.1	TraesCS3A02G404400		-	ERF	PF00847	AP2 domain	1.1E-9	38.3	TRAES3BF106000020CFD_t1	78.9	7.3E-69
TraesCS3A02G526600.1	TraesCS3A02G526600		LUX-A [Source:UniProtKB/TrEMBL;Acc:W0M071]	MYB_related	PF00249	Myb-like DNA-binding domain	1.7E-8	34.3	TRAES3BF076800040CFD_t1	91.7	3.6E-136
TraesCS3B02G437900.1	TraesCS3B02G437900		-	ERF	PF00847	AP2 domain	1.0E-9	38.3	TRAES3BF106000020CFD_t1	83.5	7.2E-77
TraesCS4B02G245800.1	TraesCS4B02G245800		-	MIKC	PF00319	SRF-type transcription factor (DNA-binding and dimerisation domain)	8.8E-25	85.8	TRIUR3_30491-P1	88.2	6.7E-115
TraesCS4B02G245800.1	TraesCS4B02G245800		-	MIKC	PF01486	K-box region	1.7E-25	88.9	TRIUR3_30491-P1	88.2	6.7E-115
TraesCS4B02G245800.1	TraesCS4B02G245800		-	M_type	PF00319	SRF-type transcription factor (DNA-binding and dimerisation domain)	8.8E-25	85.8	TRIUR3_30491-P1	88.2	6.7E-115
TraesCS4B02G328600.1	TraesCS4B02G328600		-	NAC	PF02365	No apical meristem (NAM) protein	1.0E-24	87	Traes_4DL_B29067862.2	87.2	3.3E-176
TraesCS5B02G191200.1	TraesCS5B02G191200		-	LBD (AS2/LOB)	PF03195	Protein of unknown function DUF260	8.2E-35	119	TRAES3BF113300120CFD_t1	39.5	4.9E-48
TraesCS6B02G148700.1	TraesCS6B02G148700		-	HB-other	PF00046	Homeobox domain	4.4E-14	51.9	Traes_6DS_F00EB2E01.1	83.3	4.5E-88
TraesCS6D02G110400.1	TraesCS6D02G110400		-	HB-other	PF00046	Homeobox domain	2.6E-17	62.2	Traes_6DS_F00EB2E011.1	100	2.5E-101
TraesCS7A02G116000.1	TraesCS7A02G116000		-	WRKY	PF03106	WRKY DNA -binding domain	8.2E-26	90	OPUNC06G03640.1	54	9.0E-87
TraesCS7B02G012600.1	TraesCS7B02G012600		-	WRKY	PF03106	WRKY DNA -binding domain	7.7E-26	90.1	OPUNC06G03640.1	54.8	1.2E-86
TraesCS7D02G110600.1	TraesCS7D02G110600		-	WRKY	PF03106	WRKY DNA -binding domain	7.8E-26	90.1	OPUNC06G03640.1	54.3	7.2E-89
TraesCS7D02G336400.1	TraesCS7D02G336400		Probable WRKY transcription factor 27 [Source:Projected from Arabidopsis thaliana (AT5G52830) UniProtKB/Swiss-Prot;Acc:Q9FLX8]	WRKY	PF03106	WRKY DNA -binding domain	2.9E-22	78.6	Sobic.004G117600.1.p	48	7.0E-65
