# Supplementary material for: Transcriptome-based analysis of the effects of compound microbial agents on gene expression in wheat roots and leaves under salt stress
Source: Front Plant Sci. 2023 May 10;14:1109077. doi: 10.3389/fpls.2023.1109077 (PMC10206238; doi:10.3389/fpls.2023.1109077)
Supplement: Supplementary Table 11 — Transcription factor prediction results (based on JASPAR database) [file DataSheet_9.csv]

Transcript id	Gene id	Gene name	Gene description	Family	DNA domain	Domain description	Evalue	Score	TF id	Hit pident	Hit evalue
MSTRG.3922.1	TraesCS1B02G076300		Target of EAT1-B1 [Source:UniProtKB/TrEMBL;Acc:W5ABU9]	AP2	PF00847	AP2 domain	8.00E-18	64.3	Traes_1BS_E68807072.2	100	7.00E-296
MSTRG.3922.5	TraesCS1B02G076300		Target of EAT1-B1 [Source:UniProtKB/TrEMBL;Acc:W5ABU9]	AP2	PF00847	AP2 domain	1.10E-11	44.6	Traes_1BS_E68807072.2	97.1	1.00E-283
MSTRG.3922.6	TraesCS1B02G076300		Target of EAT1-B1 [Source:UniProtKB/TrEMBL;Acc:W5ABU9]	AP2	PF00847	AP2 domain	8.00E-18	64.3	Traes_1BS_E68807072.2	100	7.00E-296
MSTRG.3922.7	TraesCS1B02G076300		Target of EAT1-B1 [Source:UniProtKB/TrEMBL;Acc:W5ABU9]	AP2	PF00847	AP2 domain	1.20E-11	44.6	Traes_1BS_E68807072.2	97.1	1.00E-283
MSTRG.7771.1	TraesCS1D02G059200		-	AP2	PF00847	AP2 domain	7.60E-18	64.4	Traes_1DS_2BB06F54C.1	100	7.70E-295
MSTRG.7771.4	TraesCS1D02G059200		-	AP2	PF00847	AP2 domain	7.60E-18	64.4	Traes_1DS_2BB06F54C.1	100	7.70E-295
MSTRG.7771.6	TraesCS1D02G059200		-	AP2	PF00847	AP2 domain	1.10E-11	44.7	Traes_1DS_2BB06F54C.1	97.1	1.10E-282
TraesCS1A02G058400.1	TraesCS1A02G058400		-	AP2	PF00847	AP2 domain	7.50E-18	64.4	Traes_1DS_2BB06F54C.1	98.8	2.60E-290
TraesCS1A02G058400.2	TraesCS1A02G058400		-	AP2	PF00847	AP2 domain	1.40E-11	44.3	Traes_1DS_2BB06F54C.1	95.9	2.90E-278
TraesCS1A02G058400.3	TraesCS1A02G058400		-	AP2	PF00847	AP2 domain	8.30E-12	45.1	Traes_1DS_2BB06F54C.1	94.6	4.00E-206
TraesCS1B02G076300.1	TraesCS1B02G076300		Target of EAT1-B1 [Source:UniProtKB/TrEMBL;Acc:W5ABU9]	AP2	PF00847	AP2 domain	8.00E-18	64.3	Traes_1BS_E68807072.2	100	7.00E-296
TraesCS1B02G076300.2	TraesCS1B02G076300		Target of EAT1-B1 [Source:UniProtKB/TrEMBL;Acc:W5ABU9]	AP2	PF00847	AP2 domain	1.00E-11	44.8	Traes_1BS_E68807072.2	92.3	1.30E-237
TraesCS1B02G076300.3	TraesCS1B02G076300		Target of EAT1-B1 [Source:UniProtKB/TrEMBL;Acc:W5ABU9]	AP2	PF00847	AP2 domain	8.40E-12	45	Traes_1BS_E68807072.2	97.1	1.00E-283
TraesCS1D02G059200.1	TraesCS1D02G059200		-	AP2	PF00847	AP2 domain	7.60E-18	64.4	Traes_1DS_2BB06F54C.1	100	7.70E-295
TraesCS1D02G059200.2	TraesCS1D02G059200		-	AP2	PF00847	AP2 domain	1.60E-11	44.1	Traes_1DS_2BB06F54C.1	97.1	1.10E-282
TraesCS1D02G059200.3	TraesCS1D02G059200		-	AP2	PF00847	AP2 domain	1.10E-11	44.7	Traes_1DS_2BB06F54C.1	96.5	5.80E-235
TraesCS1D02G059200.4	TraesCS1D02G059200		-	AP2	PF00847	AP2 domain	6.90E-12	45.3	Traes_1DS_2BB06F54C.1	96.2	1.20E-210
TraesCS5A02G221600.1	TraesCS5A02G221600		-	AP2	PF00847	AP2 domain	1.00E-23	83.2	Traes_5BL_B6C71B544.1	80	3.60E-122
TraesCS5B02G220400.1	TraesCS5B02G220400		-	AP2	PF00847	AP2 domain	6.10E-20	71.1	Traes_5BL_B6C71B544.1	98.7	7.10E-123
TraesCS5B02G220400.2	TraesCS5B02G220400		-	AP2	PF00847	AP2 domain	1.00E-23	83.2	Traes_5BL_B6C71B544.1	100	1.10E-126
MSTRG.1290.1	TraesCS1A02G156600		Auxin response factor [Source:UniProtKB/TrEMBL;Acc:A0A1D5RTK2]	ARF	PF02362	B3 DNA binding domain	2.30E-22	78.6	Traes_2BL_A1A475B0F.1	60.9	9.00E-113
MSTRG.1290.1	TraesCS1A02G156600		Auxin response factor [Source:UniProtKB/TrEMBL;Acc:A0A1D5RTK2]	ARF	PF06507	Auxin response factor	1.50E-33	114.7	Traes_2BL_A1A475B0F.1	60.9	9.00E-113
MSTRG.24795.2	TraesCS3A02G159200		Auxin response factor [Source:UniProtKB/TrEMBL;Acc:A0A341RS22]	ARF	PF02362	B3 DNA binding domain	9.90E-21	73.4	TRAES3BF007300580CFD_t1	99.1	0
MSTRG.24795.2	TraesCS3A02G159200		Auxin response factor [Source:UniProtKB/TrEMBL;Acc:A0A341RS22]	ARF	PF06507	Auxin response factor	2.10E-28	98.2	TRAES3BF007300580CFD_t1	99.1	0
MSTRG.27152.1	TraesCS3A02G449300		Auxin response factor [Source:UniProtKB/TrEMBL;Acc:A0A341S4U6]	ARF	PF02362	B3 DNA binding domain	4.00E-23	81.1	TRAES3BF111600210CFD_t1	94.2	0
MSTRG.27152.1	TraesCS3A02G449300		Auxin response factor [Source:UniProtKB/TrEMBL;Acc:A0A341S4U6]	ARF	PF06507	Auxin response factor	2.30E-32	110.9	TRAES3BF111600210CFD_t1	94.2	0
MSTRG.31505.1	TraesCS3B02G486000		Auxin response factor [Source:UniProtKB/TrEMBL;Acc:A0A1D5W241]	ARF	PF02362	B3 DNA binding domain	3.50E-23	81.3	TRAES3BF111600210CFD_t1	97.4	0
MSTRG.31505.1	TraesCS3B02G486000		Auxin response factor [Source:UniProtKB/TrEMBL;Acc:A0A1D5W241]	ARF	PF06507	Auxin response factor	3.40E-32	110.4	TRAES3BF111600210CFD_t1	97.4	0
MSTRG.35461.1	TraesCS3D02G442000		Auxin response factor [Source:UniProtKB/TrEMBL;Acc:A0A1D5WKR6]	ARF	PF02362	B3 DNA binding domain	5.50E-23	80.6	TRAES3BF111600210CFD_t1	94.1	0
MSTRG.35461.1	TraesCS3D02G442000		Auxin response factor [Source:UniProtKB/TrEMBL;Acc:A0A1D5WKR6]	ARF	PF06507	Auxin response factor	2.30E-32	110.9	TRAES3BF111600210CFD_t1	94.1	0
MSTRG.70851.1	TraesCS7A02G461700		Auxin response factor [Source:UniProtKB/TrEMBL;Acc:A0A1D6BLQ1]	ARF	PF02362	B3 DNA binding domain	9.50E-24	83.1	Traes_7DL_C89614A4D.1	98.8	0
MSTRG.70851.1	TraesCS7A02G461700		Auxin response factor [Source:UniProtKB/TrEMBL;Acc:A0A1D6BLQ1]	ARF	PF06507	Auxin response factor	1.10E-33	115.1	Traes_7DL_C89614A4D.1	98.8	0
MSTRG.70851.2	TraesCS7A02G461700		Auxin response factor [Source:UniProtKB/TrEMBL;Acc:A0A1D6BLQ1]	ARF	PF02362	B3 DNA binding domain	9.50E-24	83.1	Traes_7DL_C89614A4D.1	98.8	0
MSTRG.70851.2	TraesCS7A02G461700		Auxin response factor [Source:UniProtKB/TrEMBL;Acc:A0A1D6BLQ1]	ARF	PF06507	Auxin response factor	1.10E-33	115.1	Traes_7DL_C89614A4D.1	98.8	0
MSTRG.70851.7	TraesCS7A02G461700		Auxin response factor [Source:UniProtKB/TrEMBL;Acc:A0A1D6BLQ1]	ARF	PF02362	B3 DNA binding domain	1.90E-08	34	Traes_7DL_C89614A4D.1	98.5	0
MSTRG.70851.7	TraesCS7A02G461700		Auxin response factor [Source:UniProtKB/TrEMBL;Acc:A0A1D6BLQ1]	ARF	PF06507	Auxin response factor	7.60E-34	115.7	Traes_7DL_C89614A4D.1	98.5	0
MSTRG.74354.1	TraesCS7B02G346700		Auxin response factor [Source:UniProtKB/TrEMBL;Acc:A0A1D6C1P2]	ARF	PF02362	B3 DNA binding domain	6.60E-23	80.4	Traes_2BL_A1A475B0F.1	66.4	1.30E-119
MSTRG.74354.1	TraesCS7B02G346700		Auxin response factor [Source:UniProtKB/TrEMBL;Acc:A0A1D6C1P2]	ARF	PF06507	Auxin response factor	1.70E-33	114.6	Traes_2BL_A1A475B0F.1	66.4	1.30E-119
TraesCS1A02G156600.1	TraesCS1A02G156600		Auxin response factor [Source:UniProtKB/TrEMBL;Acc:A0A1D5RTK2]	ARF	PF02362	B3 DNA binding domain	2.30E-22	78.6	Traes_2BL_A1A475B0F.1	60.9	9.00E-113
TraesCS1A02G156600.1	TraesCS1A02G156600		Auxin response factor [Source:UniProtKB/TrEMBL;Acc:A0A1D5RTK2]	ARF	PF06507	Auxin response factor	1.50E-33	114.7	Traes_2BL_A1A475B0F.1	60.9	9.00E-113
TraesCS1A02G334900.1	TraesCS1A02G334900		Auxin response factor [Source:UniProtKB/TrEMBL;Acc:A0A341NQM1]	ARF	PF02362	B3 DNA binding domain	4.50E-23	80.9	Traes_1AL_B14FE48AF.1	95.9	0
TraesCS1A02G334900.1	TraesCS1A02G334900		Auxin response factor [Source:UniProtKB/TrEMBL;Acc:A0A341NQM1]	ARF	PF06507	Auxin response factor	1.70E-28	98.5	Traes_1AL_B14FE48AF.1	95.9	0
TraesCS1A02G396400.1	TraesCS1A02G396400		Auxin response factor [Source:UniProtKB/TrEMBL;Acc:A0A1D5RW81]	ARF	PF02362	B3 DNA binding domain	1.00E-22	79.8	TRAES3BF097400050CFD_t1	60.8	4.40E-227
TraesCS1A02G396400.1	TraesCS1A02G396400		Auxin response factor [Source:UniProtKB/TrEMBL;Acc:A0A1D5RW81]	ARF	PF06507	Auxin response factor	2.50E-32	110.8	TRAES3BF097400050CFD_t1	60.8	4.40E-227
TraesCS1B02G173700.1	TraesCS1B02G173700		Auxin response factor [Source:UniProtKB/TrEMBL;Acc:A0A1D5SG93]	ARF	PF02362	B3 DNA binding domain	2.40E-22	78.6	Traes_2BL_A1A475B0F.1	61.1	8.10E-114
TraesCS1B02G173700.1	TraesCS1B02G173700		Auxin response factor [Source:UniProtKB/TrEMBL;Acc:A0A1D5SG93]	ARF	PF06507	Auxin response factor	1.50E-33	114.7	Traes_2BL_A1A475B0F.1	61.1	8.10E-114
TraesCS1D02G337400.1	TraesCS1D02G337400		Auxin response factor [Source:UniProtKB/TrEMBL;Acc:A0A1D5SYL7]	ARF	PF02362	B3 DNA binding domain	5.30E-23	80.7	Traes_1AL_B14FE48AF.1	89.6	0
TraesCS1D02G337400.1	TraesCS1D02G337400		Auxin response factor [Source:UniProtKB/TrEMBL;Acc:A0A1D5SYL7]	ARF	PF06507	Auxin response factor	6.40E-28	96.7	Traes_1AL_B14FE48AF.1	89.6	0
TraesCS1D02G404400.1	TraesCS1D02G404400		Auxin response factor [Source:UniProtKB/TrEMBL;Acc:A0A1D6RG09]	ARF	PF02362	B3 DNA binding domain	5.00E-23	80.8	TRAES3BF097400050CFD_t1	61.1	8.10E-229
TraesCS1D02G404400.1	TraesCS1D02G404400		Auxin response factor [Source:UniProtKB/TrEMBL;Acc:A0A1D6RG09]	ARF	PF06507	Auxin response factor	2.50E-32	110.8	TRAES3BF097400050CFD_t1	61.1	8.10E-229
TraesCS3A02G159200.1	TraesCS3A02G159200		Auxin response factor [Source:UniProtKB/TrEMBL;Acc:A0A341RS22]	ARF	PF02362	B3 DNA binding domain	1.40E-20	72.9	TRAES3BF007300580CFD_t1	98.9	0
TraesCS3A02G159200.1	TraesCS3A02G159200		Auxin response factor [Source:UniProtKB/TrEMBL;Acc:A0A341RS22]	ARF	PF06507	Auxin response factor	2.20E-28	98.2	TRAES3BF007300580CFD_t1	98.9	0
TraesCS3A02G246000.1	TraesCS3A02G246000		Auxin response factor [Source:UniProtKB/TrEMBL;Acc:A0A1D5VCE0]	ARF	PF02362	B3 DNA binding domain	5.10E-22	77.5	TRAES3BF097400050CFD_t1	92.8	0
TraesCS3A02G246000.1	TraesCS3A02G246000		Auxin response factor [Source:UniProtKB/TrEMBL;Acc:A0A1D5VCE0]	ARF	PF06507	Auxin response factor	6.10E-29	99.9	TRAES3BF097400050CFD_t1	92.8	0
TraesCS3A02G246000.2	TraesCS3A02G246000		Auxin response factor [Source:UniProtKB/TrEMBL;Acc:A0A1D5VCE0]	ARF	PF02362	B3 DNA binding domain	5.00E-22	77.6	TRAES3BF097400050CFD_t1	93.2	0
TraesCS3A02G246000.2	TraesCS3A02G246000		Auxin response factor [Source:UniProtKB/TrEMBL;Acc:A0A1D5VCE0]	ARF	PF06507	Auxin response factor	5.50E-29	100.1	TRAES3BF097400050CFD_t1	93.2	0
TraesCS3A02G449300.1	TraesCS3A02G449300		Auxin response factor [Source:UniProtKB/TrEMBL;Acc:A0A341S4U6]	ARF	PF02362	B3 DNA binding domain	4.30E-23	81	TRAES3BF111600210CFD_t1	93.5	0
TraesCS3A02G449300.1	TraesCS3A02G449300		Auxin response factor [Source:UniProtKB/TrEMBL;Acc:A0A341S4U6]	ARF	PF06507	Auxin response factor	2.20E-32	111	TRAES3BF111600210CFD_t1	93.5	0
TraesCS3A02G449300.2	TraesCS3A02G449300		Auxin response factor [Source:UniProtKB/TrEMBL;Acc:A0A341S4U6]	ARF	PF02362	B3 DNA binding domain	4.20E-23	81	TRAES3BF111600210CFD_t1	93.8	0
TraesCS3A02G449300.2	TraesCS3A02G449300		Auxin response factor [Source:UniProtKB/TrEMBL;Acc:A0A341S4U6]	ARF	PF06507	Auxin response factor	2.40E-32	110.9	TRAES3BF111600210CFD_t1	93.8	0
TraesCS3A02G449300.3	TraesCS3A02G449300		Auxin response factor [Source:UniProtKB/TrEMBL;Acc:A0A341S4U6]	ARF	PF02362	B3 DNA binding domain	4.20E-23	81	TRAES3BF111600210CFD_t1	93.8	0
TraesCS3A02G449300.3	TraesCS3A02G449300		Auxin response factor [Source:UniProtKB/TrEMBL;Acc:A0A341S4U6]	ARF	PF06507	Auxin response factor	2.40E-32	110.9	TRAES3BF111600210CFD_t1	93.8	0
TraesCS3B02G486000.1	TraesCS3B02G486000		Auxin response factor [Source:UniProtKB/TrEMBL;Acc:A0A1D5W241]	ARF	PF02362	B3 DNA binding domain	4.00E-23	81.1	TRAES3BF111600210CFD_t1	97.1	0
TraesCS3B02G486000.1	TraesCS3B02G486000		Auxin response factor [Source:UniProtKB/TrEMBL;Acc:A0A1D5W241]	ARF	PF06507	Auxin response factor	3.70E-32	110.3	TRAES3BF111600210CFD_t1	97.1	0
TraesCS3B02G486000.2	TraesCS3B02G486000		Auxin response factor [Source:UniProtKB/TrEMBL;Acc:A0A1D5W241]	ARF	PF02362	B3 DNA binding domain	4.10E-23	81.1	TRAES3BF111600210CFD_t1	97.1	0
TraesCS3B02G486000.2	TraesCS3B02G486000		Auxin response factor [Source:UniProtKB/TrEMBL;Acc:A0A1D5W241]	ARF	PF06507	Auxin response factor	3.70E-32	110.3	TRAES3BF111600210CFD_t1	97.1	0
TraesCS3D02G442000.1	TraesCS3D02G442000		Auxin response factor [Source:UniProtKB/TrEMBL;Acc:A0A1D5WKR6]	ARF	PF02362	B3 DNA binding domain	5.80E-23	80.6	TRAES3BF111600210CFD_t1	94.1	0
TraesCS3D02G442000.1	TraesCS3D02G442000		Auxin response factor [Source:UniProtKB/TrEMBL;Acc:A0A1D5WKR6]	ARF	PF06507	Auxin response factor	2.40E-32	110.9	TRAES3BF111600210CFD_t1	94.1	0
TraesCS3D02G442000.2	TraesCS3D02G442000		Auxin response factor [Source:UniProtKB/TrEMBL;Acc:A0A1D5WKR6]	ARF	PF02362	B3 DNA binding domain	4.60E-23	80.9	TRAES3BF111600210CFD_t1	93.4	0
TraesCS3D02G442000.2	TraesCS3D02G442000		Auxin response factor [Source:UniProtKB/TrEMBL;Acc:A0A1D5WKR6]	ARF	PF06507	Auxin response factor	2.20E-32	111	TRAES3BF111600210CFD_t1	93.4	0
TraesCS3D02G442000.3	TraesCS3D02G442000		Auxin response factor [Source:UniProtKB/TrEMBL;Acc:A0A1D5WKR6]	ARF	PF02362	B3 DNA binding domain	5.60E-23	80.6	TRAES3BF111600210CFD_t1	93.7	0
TraesCS3D02G442000.3	TraesCS3D02G442000		Auxin response factor [Source:UniProtKB/TrEMBL;Acc:A0A1D5WKR6]	ARF	PF06507	Auxin response factor	2.30E-32	110.9	TRAES3BF111600210CFD_t1	93.7	0
TraesCS3D02G442000.4	TraesCS3D02G442000		Auxin response factor [Source:UniProtKB/TrEMBL;Acc:A0A1D5WKR6]	ARF	PF02362	B3 DNA binding domain	2.50E-21	75.3	TRAES3BF111600210CFD_t1	94	0
TraesCS3D02G442000.4	TraesCS3D02G442000		Auxin response factor [Source:UniProtKB/TrEMBL;Acc:A0A1D5WKR6]	ARF	PF06507	Auxin response factor	2.30E-32	110.9	TRAES3BF111600210CFD_t1	94	0
TraesCS3D02G442000.5	TraesCS3D02G442000		Auxin response factor [Source:UniProtKB/TrEMBL;Acc:A0A1D5WKR6]	ARF	PF02362	B3 DNA binding domain	5.50E-23	80.6	TRAES3BF111600210CFD_t1	94.1	0
TraesCS3D02G442000.5	TraesCS3D02G442000		Auxin response factor [Source:UniProtKB/TrEMBL;Acc:A0A1D5WKR6]	ARF	PF06507	Auxin response factor	2.30E-32	110.9	TRAES3BF111600210CFD_t1	94.1	0
TraesCS3D02G442000.6	TraesCS3D02G442000		Auxin response factor [Source:UniProtKB/TrEMBL;Acc:A0A1D5WKR6]	ARF	PF02362	B3 DNA binding domain	6.60E-23	80.4	TRAES3BF111600210CFD_t1	93.6	0
TraesCS3D02G442000.6	TraesCS3D02G442000		Auxin response factor [Source:UniProtKB/TrEMBL;Acc:A0A1D5WKR6]	ARF	PF06507	Auxin response factor	2.30E-32	110.9	TRAES3BF111600210CFD_t1	93.6	0
TraesCS3D02G442000.7	TraesCS3D02G442000		Auxin response factor [Source:UniProtKB/TrEMBL;Acc:A0A1D5WKR6]	ARF	PF02362	B3 DNA binding domain	6.70E-23	80.4	TRAES3BF111600210CFD_t1	94.1	0
TraesCS3D02G442000.7	TraesCS3D02G442000		Auxin response factor [Source:UniProtKB/TrEMBL;Acc:A0A1D5WKR6]	ARF	PF06507	Auxin response factor	2.60E-32	110.8	TRAES3BF111600210CFD_t1	94.1	0
TraesCS6B02G141300.1	TraesCS6B02G141300		Auxin response factor [Source:UniProtKB/TrEMBL;Acc:A0A1D6B073]	ARF	PF02362	B3 DNA binding domain	6.50E-21	74	Traes_6BS_444DFA94E.2	99.9	0
TraesCS6B02G141300.1	TraesCS6B02G141300		Auxin response factor [Source:UniProtKB/TrEMBL;Acc:A0A1D6B073]	ARF	PF06507	Auxin response factor	3.40E-33	113.6	Traes_6BS_444DFA94E.2	99.9	0
TraesCS6B02G141300.2	TraesCS6B02G141300		Auxin response factor [Source:UniProtKB/TrEMBL;Acc:A0A1D6B073]	ARF	PF02362	B3 DNA binding domain	2.00E-20	72.4	Traes_6AS_967D58FB4.1	98.5	0
TraesCS6B02G141300.2	TraesCS6B02G141300		Auxin response factor [Source:UniProtKB/TrEMBL;Acc:A0A1D6B073]	ARF	PF06507	Auxin response factor	3.70E-33	113.5	Traes_6AS_967D58FB4.1	98.5	0
TraesCS6B02G167100.1	TraesCS6B02G167100		Auxin response factor [Source:UniProtKB/TrEMBL;Acc:A0A1D6B080]	ARF	PF02362	B3 DNA binding domain	2.20E-23	81.9	Traes_6BS_BD894AD26.1	99.6	0
TraesCS6B02G167100.1	TraesCS6B02G167100		Auxin response factor [Source:UniProtKB/TrEMBL;Acc:A0A1D6B080]	ARF	PF06507	Auxin response factor	7.60E-35	118.9	Traes_6BS_BD894AD26.1	99.6	0
TraesCS6B02G167100.2	TraesCS6B02G167100		Auxin response factor [Source:UniProtKB/TrEMBL;Acc:A0A1D6B080]	ARF	PF02362	B3 DNA binding domain	2.50E-23	81.7	Traes_6BS_BD894AD26.1	99	0
TraesCS6B02G167100.2	TraesCS6B02G167100		Auxin response factor [Source:UniProtKB/TrEMBL;Acc:A0A1D6B080]	ARF	PF06507	Auxin response factor	7.60E-35	118.9	Traes_6BS_BD894AD26.1	99	0
TraesCS6D02G102300.1	TraesCS6D02G102300		Auxin response factor [Source:UniProtKB/TrEMBL;Acc:W5H3M2]	ARF	PF02362	B3 DNA binding domain	2.40E-20	72.2	Traes_6DS_8BE5BE6AC.1	100	0
TraesCS6D02G102300.1	TraesCS6D02G102300		Auxin response factor [Source:UniProtKB/TrEMBL;Acc:W5H3M2]	ARF	PF06507	Auxin response factor	3.70E-33	113.5	Traes_6DS_8BE5BE6AC.1	100	0
TraesCS7A02G461700.1	TraesCS7A02G461700		Auxin response factor [Source:UniProtKB/TrEMBL;Acc:A0A1D6BLQ1]	ARF	PF02362	B3 DNA binding domain	9.50E-24	83.1	Traes_7DL_C89614A4D.1	98.8	0
TraesCS7A02G461700.1	TraesCS7A02G461700		Auxin response factor [Source:UniProtKB/TrEMBL;Acc:A0A1D6BLQ1]	ARF	PF06507	Auxin response factor	1.10E-33	115.1	Traes_7DL_C89614A4D.1	98.8	0
TraesCS7A02G461700.2	TraesCS7A02G461700		Auxin response factor [Source:UniProtKB/TrEMBL;Acc:A0A1D6BLQ1]	ARF	PF02362	B3 DNA binding domain	4.10E-22	77.8	Traes_7DL_C89614A4D.1	98.7	0
TraesCS7A02G461700.2	TraesCS7A02G461700		Auxin response factor [Source:UniProtKB/TrEMBL;Acc:A0A1D6BLQ1]	ARF	PF06507	Auxin response factor	1.10E-33	115.1	Traes_7DL_C89614A4D.1	98.7	0
TraesCS7A02G461700.3	TraesCS7A02G461700		Auxin response factor [Source:UniProtKB/TrEMBL;Acc:A0A1D6BLQ1]	ARF	PF02362	B3 DNA binding domain	9.20E-24	83.1	Traes_7DL_C89614A4D.1	97.3	0
TraesCS7A02G461700.3	TraesCS7A02G461700		Auxin response factor [Source:UniProtKB/TrEMBL;Acc:A0A1D6BLQ1]	ARF	PF06507	Auxin response factor	1.10E-33	115.1	Traes_7DL_C89614A4D.1	97.3	0
TraesCS7A02G461700.4	TraesCS7A02G461700		Auxin response factor [Source:UniProtKB/TrEMBL;Acc:A0A1D6BLQ1]	ARF	PF02362	B3 DNA binding domain	1.50E-23	82.4	Traes_7DL_C89614A4D.1	98.5	0
TraesCS7A02G461700.4	TraesCS7A02G461700		Auxin response factor [Source:UniProtKB/TrEMBL;Acc:A0A1D6BLQ1]	ARF	PF06507	Auxin response factor	9.30E-31	105.8	Traes_7DL_C89614A4D.1	98.5	0
TraesCS7B02G346700.1	TraesCS7B02G346700		Auxin response factor [Source:UniProtKB/TrEMBL;Acc:A0A1D6C1P2]	ARF	PF02362	B3 DNA binding domain	6.60E-23	80.4	Traes_2BL_A1A475B0F.1	66.4	1.30E-119
TraesCS7B02G346700.1	TraesCS7B02G346700		Auxin response factor [Source:UniProtKB/TrEMBL;Acc:A0A1D6C1P2]	ARF	PF06507	Auxin response factor	1.70E-33	114.6	Traes_2BL_A1A475B0F.1	66.4	1.30E-119
TraesCS7B02G346700.2	TraesCS7B02G346700		Auxin response factor [Source:UniProtKB/TrEMBL;Acc:A0A1D6C1P2]	ARF	PF02362	B3 DNA binding domain	6.00E-23	80.5	Traes_2BL_A1A475B0F.1	66.4	1.60E-119
TraesCS7B02G346700.2	TraesCS7B02G346700		Auxin response factor [Source:UniProtKB/TrEMBL;Acc:A0A1D6C1P2]	ARF	PF06507	Auxin response factor	1.50E-33	114.7	Traes_2BL_A1A475B0F.1	66.4	1.60E-119
MSTRG.11298.3	TraesCS2A02G105600		-	B3	PF02362	B3 DNA binding domain	1.60E-16	59.9	Traes_2AS_F4CEC9849.2	100	1.20E-136
MSTRG.1290.1	TraesCS1A02G156600		Auxin response factor [Source:UniProtKB/TrEMBL;Acc:A0A1D5RTK2]	B3	PF02362	B3 DNA binding domain	2.30E-22	78.6	Traes_2BL_A1A475B0F.1	60.9	9.00E-113
MSTRG.24795.2	TraesCS3A02G159200		Auxin response factor [Source:UniProtKB/TrEMBL;Acc:A0A341RS22]	B3	PF02362	B3 DNA binding domain	9.90E-21	73.4	TRAES3BF007300580CFD_t1	99.1	0
MSTRG.25428.1	TraesCS3A02G223800		-	B3	PF02362	B3 DNA binding domain	1.20E-08	34.7	TRAES3BF104900020CFD_t1	92.5	3.90E-47
MSTRG.27152.1	TraesCS3A02G449300		Auxin response factor [Source:UniProtKB/TrEMBL;Acc:A0A341S4U6]	B3	PF02362	B3 DNA binding domain	4.00E-23	81.1	TRAES3BF111600210CFD_t1	94.2	0
MSTRG.31505.1	TraesCS3B02G486000		Auxin response factor [Source:UniProtKB/TrEMBL;Acc:A0A1D5W241]	B3	PF02362	B3 DNA binding domain	3.50E-23	81.3	TRAES3BF111600210CFD_t1	97.4	0
MSTRG.35461.1	TraesCS3D02G442000		Auxin response factor [Source:UniProtKB/TrEMBL;Acc:A0A1D5WKR6]	B3	PF02362	B3 DNA binding domain	5.50E-23	80.6	TRAES3BF111600210CFD_t1	94.1	0
MSTRG.36403.1	TraesCS4A02G055400		-	B3	PF02362	B3 DNA binding domain	1.00E-26	92.6	Traes_4DL_AEF5AB905.2	65.9	7.90E-95
MSTRG.40317.1	TraesCS4B02G094000		-	B3	PF02362	B3 DNA binding domain	6.10E-33	112.6	TRAES3BF016200040CFD_t1	35.3	4.10E-16
MSTRG.46503.1	TraesCS5A02G107100		-	B3	PF02362	B3 DNA binding domain	2.00E-07	30.7
MSTRG.53718.1	TraesCS5B02G514700		-	B3	PF02362	B3 DNA binding domain	2.70E-14	52.7	Traes_2DS_896F9F33B.1	49.3	1.50E-43
MSTRG.53718.2	TraesCS5B02G514700		-	B3	PF02362	B3 DNA binding domain	2.40E-14	52.9	Traes_4AL_1D254E0E4.2	43.2	9.30E-45
MSTRG.54583.1	TraesCS5D02G076800		-	B3	PF02362	B3 DNA binding domain	4.80E-34	116.1	Traes_5DS_BF6C4095F.2	100	7.50E-212
MSTRG.56901.1	TraesCS5D02G397300		-	B3	PF02362	B3 DNA binding domain	9.90E-28	95.9	Traes_4DS_352C41430.2	28.9	4.20E-25
MSTRG.56901.2	TraesCS5D02G397300		-	B3	PF02362	B3 DNA binding domain	1.00E-27	95.9	Traes_4DS_352C41430.2	29.1	2.60E-27
MSTRG.56901.4	TraesCS5D02G397300		-	B3	PF02362	B3 DNA binding domain	1.00E-27	95.9	Traes_4DS_352C41430.2	29.1	2.60E-27
MSTRG.57397.1	TraesCS5D02G468400		-	B3	PF02362	B3 DNA binding domain	1.70E-06	27.7	Traes_6AS_39EE7AF68.3	28.2	5.70E-16
MSTRG.57589.6	TraesCS5D02G496100		-	B3	PF02362	B3 DNA binding domain	2.80E-11	43.1	Traes_5BL_9BEB44AEE.2	66.7	6.70E-21
MSTRG.57591.3	TraesCS5D02G496300		-	B3	PF02362	B3 DNA binding domain	3.70E-26	90.8	Traes_5BL_9BEB44AEE.2	95.8	7.00E-263
MSTRG.70851.1	TraesCS7A02G461700		Auxin response factor [Source:UniProtKB/TrEMBL;Acc:A0A1D6BLQ1]	B3	PF02362	B3 DNA binding domain	9.50E-24	83.1	Traes_7DL_C89614A4D.1	98.8	0
MSTRG.70851.2	TraesCS7A02G461700		Auxin response factor [Source:UniProtKB/TrEMBL;Acc:A0A1D6BLQ1]	B3	PF02362	B3 DNA binding domain	9.50E-24	83.1	Traes_7DL_C89614A4D.1	98.8	0
MSTRG.70851.7	TraesCS7A02G461700		Auxin response factor [Source:UniProtKB/TrEMBL;Acc:A0A1D6BLQ1]	B3	PF02362	B3 DNA binding domain	1.90E-08	34	Traes_7DL_C89614A4D.1	98.5	0
MSTRG.74354.1	TraesCS7B02G346700		Auxin response factor [Source:UniProtKB/TrEMBL;Acc:A0A1D6C1P2]	B3	PF02362	B3 DNA binding domain	6.60E-23	80.4	Traes_2BL_A1A475B0F.1	66.4	1.30E-119
MSTRG.75713.1	TraesCS7D02G057400		-	B3	PF02362	B3 DNA binding domain	4.60E-14	52	Traes_4AL_1D254E0E4.2	94.3	1.20E-125
MSTRG.77789.1	TraesCS7D02G339000		-	B3	PF02362	B3 DNA binding domain	3.60E-08	33.1	TRAES3BF042800070CFD_t1	89.5	7.60E-47
MSTRG.7892.1	TraesCS1D02G078100		-	B3	PF02362	B3 DNA binding domain	3.00E-17	62.2	Traes_1DS_EFCC1617E.2	100	2.40E-216
TraesCS1A02G156600.1	TraesCS1A02G156600		Auxin response factor [Source:UniProtKB/TrEMBL;Acc:A0A1D5RTK2]	B3	PF02362	B3 DNA binding domain	2.30E-22	78.6	Traes_2BL_A1A475B0F.1	60.9	9.00E-113
TraesCS1A02G334900.1	TraesCS1A02G334900		Auxin response factor [Source:UniProtKB/TrEMBL;Acc:A0A341NQM1]	B3	PF02362	B3 DNA binding domain	4.50E-23	80.9	Traes_1AL_B14FE48AF.1	95.9	0
TraesCS1A02G372300.1	TraesCS1A02G372300		-	B3	PF02362	B3 DNA binding domain	3.70E-27	94	Traes_1BL_60A56C455.1	87.9	8.40E-116
TraesCS1A02G396400.1	TraesCS1A02G396400		Auxin response factor [Source:UniProtKB/TrEMBL;Acc:A0A1D5RW81]	B3	PF02362	B3 DNA binding domain	1.00E-22	79.8	TRAES3BF097400050CFD_t1	60.8	4.40E-227
TraesCS1B02G173700.1	TraesCS1B02G173700		Auxin response factor [Source:UniProtKB/TrEMBL;Acc:A0A1D5SG93]	B3	PF02362	B3 DNA binding domain	2.40E-22	78.6	Traes_2BL_A1A475B0F.1	61.1	8.10E-114
TraesCS1D02G078100.1	TraesCS1D02G078100		-	B3	PF02362	B3 DNA binding domain	3.00E-17	62.2	Traes_1DS_EFCC1617E.2	99.7	5.90E-215
TraesCS1D02G078100.2	TraesCS1D02G078100		-	B3	PF02362	B3 DNA binding domain	5.20E-17	61.5	Traes_1DS_EFCC1617E.2	97.6	0
TraesCS1D02G078100.3	TraesCS1D02G078100		-	B3	PF02362	B3 DNA binding domain	5.80E-17	61.3	Traes_1DS_EFCC1617E.2	99.7	0
TraesCS1D02G078100.4	TraesCS1D02G078100		-	B3	PF02362	B3 DNA binding domain	5.50E-17	61.4	Traes_1DS_EFCC1617E.2	97.8	0
TraesCS1D02G078100.5	TraesCS1D02G078100		-	B3	PF02362	B3 DNA binding domain	5.80E-17	61.3	Traes_1DS_EFCC1617E.2	100	0
TraesCS1D02G337400.1	TraesCS1D02G337400		Auxin response factor [Source:UniProtKB/TrEMBL;Acc:A0A1D5SYL7]	B3	PF02362	B3 DNA binding domain	5.30E-23	80.7	Traes_1AL_B14FE48AF.1	89.6	0
TraesCS1D02G378900.1	TraesCS1D02G378900		-	B3	PF02362	B3 DNA binding domain	8.80E-27	92.8	Traes_1BL_60A56C455.1	87.9	3.80E-116
TraesCS1D02G404400.1	TraesCS1D02G404400		Auxin response factor [Source:UniProtKB/TrEMBL;Acc:A0A1D6RG09]	B3	PF02362	B3 DNA binding domain	5.00E-23	80.8	TRAES3BF097400050CFD_t1	61.1	8.10E-229
TraesCS2A02G105600.1	TraesCS2A02G105600		-	B3	PF02362	B3 DNA binding domain	2.40E-16	59.3	Traes_2BS_5B00A8C50.1	97.2	0
TraesCS2A02G105600.2	TraesCS2A02G105600		-	B3	PF02362	B3 DNA binding domain	2.30E-16	59.4	Traes_2BS_5B00A8C50.1	90.8	0
TraesCS3A02G159200.1	TraesCS3A02G159200		Auxin response factor [Source:UniProtKB/TrEMBL;Acc:A0A341RS22]	B3	PF02362	B3 DNA binding domain	1.40E-20	72.9	TRAES3BF007300580CFD_t1	98.9	0
TraesCS3A02G223800.1	TraesCS3A02G223800		-	B3	PF02362	B3 DNA binding domain	1.20E-08	34.7	TRAES3BF104900020CFD_t1	92.5	3.90E-47
TraesCS3A02G246000.1	TraesCS3A02G246000		Auxin response factor [Source:UniProtKB/TrEMBL;Acc:A0A1D5VCE0]	B3	PF02362	B3 DNA binding domain	5.10E-22	77.5	TRAES3BF097400050CFD_t1	92.8	0
TraesCS3A02G246000.2	TraesCS3A02G246000		Auxin response factor [Source:UniProtKB/TrEMBL;Acc:A0A1D5VCE0]	B3	PF02362	B3 DNA binding domain	5.00E-22	77.6	TRAES3BF097400050CFD_t1	93.2	0
TraesCS3A02G285800.1	TraesCS3A02G285800		-	B3	PF02362	B3 DNA binding domain	2.30E-34	117.1	TRAES3BF016200040CFD_t1	82.4	4.50E-181
TraesCS3A02G285800.2	TraesCS3A02G285800		-	B3	PF02362	B3 DNA binding domain	4.70E-36	122.6	TRAES3BF016200040CFD_t1	96.6	1.60E-220
TraesCS3A02G310600.1	TraesCS3A02G310600		-	B3	PF02362	B3 DNA binding domain	1.50E-43	146.7	TRAES3BF171300020CFD_t1	85.1	6.00E-269
TraesCS3A02G449300.1	TraesCS3A02G449300		Auxin response factor [Source:UniProtKB/TrEMBL;Acc:A0A341S4U6]	B3	PF02362	B3 DNA binding domain	4.30E-23	81	TRAES3BF111600210CFD_t1	93.5	0
TraesCS3A02G449300.2	TraesCS3A02G449300		Auxin response factor [Source:UniProtKB/TrEMBL;Acc:A0A341S4U6]	B3	PF02362	B3 DNA binding domain	4.20E-23	81	TRAES3BF111600210CFD_t1	93.8	0
TraesCS3A02G449300.3	TraesCS3A02G449300		Auxin response factor [Source:UniProtKB/TrEMBL;Acc:A0A341S4U6]	B3	PF02362	B3 DNA binding domain	4.20E-23	81	TRAES3BF111600210CFD_t1	93.8	0
TraesCS3A02G462000.1	TraesCS3A02G462000		-	B3	PF02362	B3 DNA binding domain	1.10E-35	121.3	TRAES3BF054400100CFD_t1	90.4	2.70E-179
TraesCS3B02G278000.1	TraesCS3B02G278000		B3 domain-containing transcription factor FUS3 [Source:Projected from Arabidopsis thaliana (AT3G26790) UniProtKB/Swiss-Prot;Acc:Q9LW31]	B3	PF02362	B3 DNA binding domain	8.30E-12	44.7	TRAES3BF111700070CFD_t1	100	1.50E-173
TraesCS3B02G278000.2	TraesCS3B02G278000		B3 domain-containing transcription factor FUS3 [Source:Projected from Arabidopsis thaliana (AT3G26790) UniProtKB/Swiss-Prot;Acc:Q9LW31]	B3	PF02362	B3 DNA binding domain	7.50E-12	44.9	TRAES3BF111700070CFD_t1	95.4	4.40E-162
TraesCS3B02G486000.1	TraesCS3B02G486000		Auxin response factor [Source:UniProtKB/TrEMBL;Acc:A0A1D5W241]	B3	PF02362	B3 DNA binding domain	4.00E-23	81.1	TRAES3BF111600210CFD_t1	97.1	0
TraesCS3B02G486000.2	TraesCS3B02G486000		Auxin response factor [Source:UniProtKB/TrEMBL;Acc:A0A1D5W241]	B3	PF02362	B3 DNA binding domain	4.10E-23	81.1	TRAES3BF111600210CFD_t1	97.1	0
TraesCS3D02G136500.1	TraesCS3D02G136500		-	B3	PF02362	B3 DNA binding domain	2.70E-42	142.6	TRAES3BF171300020CFD_t1	92.8	2.00E-302
TraesCS3D02G384400.1	TraesCS3D02G384400		-	B3	PF02362	B3 DNA binding domain	1.40E-22	79.3	TRAES3BF016200040CFD_t1	36	5.00E-14
TraesCS3D02G442000.1	TraesCS3D02G442000		Auxin response factor [Source:UniProtKB/TrEMBL;Acc:A0A1D5WKR6]	B3	PF02362	B3 DNA binding domain	5.80E-23	80.6	TRAES3BF111600210CFD_t1	94.1	0
TraesCS3D02G442000.2	TraesCS3D02G442000		Auxin response factor [Source:UniProtKB/TrEMBL;Acc:A0A1D5WKR6]	B3	PF02362	B3 DNA binding domain	4.60E-23	80.9	TRAES3BF111600210CFD_t1	93.4	0
TraesCS3D02G442000.3	TraesCS3D02G442000		Auxin response factor [Source:UniProtKB/TrEMBL;Acc:A0A1D5WKR6]	B3	PF02362	B3 DNA binding domain	5.60E-23	80.6	TRAES3BF111600210CFD_t1	93.7	0
TraesCS3D02G442000.4	TraesCS3D02G442000		Auxin response factor [Source:UniProtKB/TrEMBL;Acc:A0A1D5WKR6]	B3	PF02362	B3 DNA binding domain	2.50E-21	75.3	TRAES3BF111600210CFD_t1	94	0
TraesCS3D02G442000.5	TraesCS3D02G442000		Auxin response factor [Source:UniProtKB/TrEMBL;Acc:A0A1D5WKR6]	B3	PF02362	B3 DNA binding domain	5.50E-23	80.6	TRAES3BF111600210CFD_t1	94.1	0
TraesCS3D02G442000.6	TraesCS3D02G442000		Auxin response factor [Source:UniProtKB/TrEMBL;Acc:A0A1D5WKR6]	B3	PF02362	B3 DNA binding domain	6.60E-23	80.4	TRAES3BF111600210CFD_t1	93.6	0
TraesCS3D02G442000.7	TraesCS3D02G442000		Auxin response factor [Source:UniProtKB/TrEMBL;Acc:A0A1D5WKR6]	B3	PF02362	B3 DNA binding domain	6.70E-23	80.4	TRAES3BF111600210CFD_t1	94.1	0
TraesCS4A02G214700.1	TraesCS4A02G214700		-	B3	PF02362	B3 DNA binding domain	8.70E-31	105.7	Traes_4DS_352C41430.2	89.7	5.7999999999881E-313
TraesCS4A02G363200.1	TraesCS4A02G363200		-	B3	PF02362	B3 DNA binding domain	1.20E-24	85.9	Traes_5BL_80B490E25.1	65.3	3.50E-189
TraesCS4B02G094000.1	TraesCS4B02G094000		-	B3	PF02362	B3 DNA binding domain	9.40E-33	112	TRAES3BF016200040CFD_t1	35.3	3.70E-16
TraesCS4B02G101400.1	TraesCS4B02G101400		-	B3	PF02362	B3 DNA binding domain	2.90E-31	107.2	Traes_4BS_E46925D04.1	100	0
TraesCS4B02G348500.1	TraesCS4B02G348500		-	B3	PF02362	B3 DNA binding domain	2.20E-28	97.9	Traes_4BL_D9784B20C1.1	100	9.70E-187
TraesCS4D02G090800.1	TraesCS4D02G090800		-	B3	PF02362	B3 DNA binding domain	3.80E-33	113.2	TRAES3BF016200040CFD_t1	36	1.60E-16
TraesCS4D02G098100.1	TraesCS4D02G098100		-	B3	PF02362	B3 DNA binding domain	3.40E-30	103.8	Traes_4DS_352C41430.2	100	0
TraesCS5A02G066800.1	TraesCS5A02G066800		-	B3	PF02362	B3 DNA binding domain	1.40E-39	133.9	Traes_5DS_485F1D5FD.1	75.2	8.20E-244
TraesCS5A02G067000.1	TraesCS5A02G067000		-	B3	PF02362	B3 DNA binding domain	7.40E-55	182.9	Traes_5DS_485F1D5FD.1	90.6	0
TraesCS5A02G363700.1	TraesCS5A02G363700		-	B3	PF02362	B3 DNA binding domain	8.20E-19	67.2	Traes_5DL_F38B6F5C2.1	71.5	1.20E-155
TraesCS5A02G363700.2	TraesCS5A02G363700		-	B3	PF02362	B3 DNA binding domain	1.20E-19	70	Traes_5DL_F38B6F5C2.1	75.9	2.10E-177
TraesCS5B02G072600.1	TraesCS5B02G072600		-	B3	PF02362	B3 DNA binding domain	7.00E-29	99.6	Traes_5DS_7E44031E8.1	73.1	2.40E-160
TraesCS5B02G365800.1	TraesCS5B02G365800		-	B3	PF02362	B3 DNA binding domain	2.20E-20	72.3	Traes_5DL_F38B6F5C2.1	87.1	1.10E-203
TraesCS5B02G514700.1	TraesCS5B02G514700		-	B3	PF02362	B3 DNA binding domain	8.40E-06	25.5	Traes_4AL_1D254E0E4.2	43.4	5.30E-32
TraesCS5D02G076800.1	TraesCS5D02G076800		-	B3	PF02362	B3 DNA binding domain	4.80E-34	116.1	Traes_5DS_BF6C4095F.2	100	7.50E-212
TraesCS5D02G076900.1	TraesCS5D02G076900		-	B3	PF02362	B3 DNA binding domain	1.70E-77	255.6	Traes_5DS_7E44031E8.1	71.5	3.90E-258
TraesCS5D02G077900.1	TraesCS5D02G077900		-	B3	PF02362	B3 DNA binding domain	3.00E-57	190.6	Traes_5DS_485F1D5FD.1	73	1.50E-304
TraesCS5D02G077900.2	TraesCS5D02G077900		-	B3	PF02362	B3 DNA binding domain	1.60E-57	191.5	Traes_5DS_485F1D5FD.1	75.3	2.50E-303
TraesCS5D02G077900.3	TraesCS5D02G077900		-	B3	PF02362	B3 DNA binding domain	9.80E-40	134.4	Traes_5DS_485F1D5FD.1	77.6	1.20E-161
TraesCS5D02G397300.1	TraesCS5D02G397300		-	B3	PF02362	B3 DNA binding domain	9.90E-28	95.9	Traes_4DS_352C41430.2	28.9	4.20E-25
TraesCS5D02G496300.1	TraesCS5D02G496300		-	B3	PF02362	B3 DNA binding domain	6.90E-16	57.8	Traes_5BL_9BEB44AEE.2	94.3	5.50E-174
TraesCS5D02G496300.2	TraesCS5D02G496300		-	B3	PF02362	B3 DNA binding domain	3.60E-26	90.9	Traes_5BL_9BEB44AEE.2	95.2	2.70E-259
TraesCS5D02G496300.3	TraesCS5D02G496300		-	B3	PF02362	B3 DNA binding domain	3.70E-26	90.8	Traes_5BL_9BEB44AEE.2	95.8	7.00E-263
TraesCS6A02G415900.1	TraesCS6A02G415900		-	B3	PF02362	B3 DNA binding domain	2.00E-10	40.3	Traes_6AS_39EE7AF68.3	33.8	1.00E-25
TraesCS6B02G141300.1	TraesCS6B02G141300		Auxin response factor [Source:UniProtKB/TrEMBL;Acc:A0A1D6B073]	B3	PF02362	B3 DNA binding domain	6.50E-21	74	Traes_6BS_444DFA94E.2	99.9	0
TraesCS6B02G141300.2	TraesCS6B02G141300		Auxin response factor [Source:UniProtKB/TrEMBL;Acc:A0A1D6B073]	B3	PF02362	B3 DNA binding domain	2.00E-20	72.4	Traes_6AS_967D58FB4.1	98.5	0
TraesCS6B02G167100.1	TraesCS6B02G167100		Auxin response factor [Source:UniProtKB/TrEMBL;Acc:A0A1D6B080]	B3	PF02362	B3 DNA binding domain	2.20E-23	81.9	Traes_6BS_BD894AD26.1	99.6	0
TraesCS6B02G167100.2	TraesCS6B02G167100		Auxin response factor [Source:UniProtKB/TrEMBL;Acc:A0A1D6B080]	B3	PF02362	B3 DNA binding domain	2.50E-23	81.7	Traes_6BS_BD894AD26.1	99	0
TraesCS6D02G102300.1	TraesCS6D02G102300		Auxin response factor [Source:UniProtKB/TrEMBL;Acc:W5H3M2]	B3	PF02362	B3 DNA binding domain	2.40E-20	72.2	Traes_6DS_8BE5BE6AC.1	100	0
TraesCS6D02G240600.1	TraesCS6D02G240600		-	B3	PF02362	B3 DNA binding domain	8.20E-28	96.1	Traes_6DL_359607E93.1	100	3.60E-234
TraesCS7A02G329600.1	TraesCS7A02G329600		ABI3/VP1 transcription factor family protein, Regulation of iron-deficiency response and toleranc [Source: Projected from Oryza sativa (Os08g0101000)]	B3	PF02362	B3 DNA binding domain	4.30E-11	42.4	Traes_7BL_6183FA9D4.1	99.6	1.90E-132
TraesCS7A02G329600.2	TraesCS7A02G329600		ABI3/VP1 transcription factor family protein, Regulation of iron-deficiency response and toleranc [Source: Projected from Oryza sativa (Os08g0101000)]	B3	PF02362	B3 DNA binding domain	1.00E-06	28.4	Traes_7BL_6183FA9D4.1	86.5	2.50E-110
TraesCS7A02G461700.1	TraesCS7A02G461700		Auxin response factor [Source:UniProtKB/TrEMBL;Acc:A0A1D6BLQ1]	B3	PF02362	B3 DNA binding domain	9.50E-24	83.1	Traes_7DL_C89614A4D.1	98.8	0
TraesCS7A02G461700.2	TraesCS7A02G461700		Auxin response factor [Source:UniProtKB/TrEMBL;Acc:A0A1D6BLQ1]	B3	PF02362	B3 DNA binding domain	4.10E-22	77.8	Traes_7DL_C89614A4D.1	98.7	0
TraesCS7A02G461700.3	TraesCS7A02G461700		Auxin response factor [Source:UniProtKB/TrEMBL;Acc:A0A1D6BLQ1]	B3	PF02362	B3 DNA binding domain	9.20E-24	83.1	Traes_7DL_C89614A4D.1	97.3	0
TraesCS7A02G461700.4	TraesCS7A02G461700		Auxin response factor [Source:UniProtKB/TrEMBL;Acc:A0A1D6BLQ1]	B3	PF02362	B3 DNA binding domain	1.50E-23	82.4	Traes_7DL_C89614A4D.1	98.5	0
TraesCS7B02G230100.1	TraesCS7B02G230100		ABI3/VP1 transcription factor family protein, Regulation of iron-deficiency response and toleranc [Source: Projected from Oryza sativa (Os08g0101000)]	B3	PF02362	B3 DNA binding domain	2.40E-11	43.3	Traes_7BL_6183FA9D4.1	100	2.00E-65
TraesCS7B02G230100.2	TraesCS7B02G230100		ABI3/VP1 transcription factor family protein, Regulation of iron-deficiency response and toleranc [Source: Projected from Oryza sativa (Os08g0101000)]	B3	PF02362	B3 DNA binding domain	4.20E-11	42.5	Traes_7BL_6183FA9D4.1	100	1.70E-133
TraesCS7B02G230100.3	TraesCS7B02G230100		ABI3/VP1 transcription factor family protein, Regulation of iron-deficiency response and toleranc [Source: Projected from Oryza sativa (Os08g0101000)]	B3	PF02362	B3 DNA binding domain	1.00E-06	28.4	Traes_7BL_6183FA9D4.1	86.9	2.20E-111
TraesCS7B02G346700.1	TraesCS7B02G346700		Auxin response factor [Source:UniProtKB/TrEMBL;Acc:A0A1D6C1P2]	B3	PF02362	B3 DNA binding domain	6.60E-23	80.4	Traes_2BL_A1A475B0F.1	66.4	1.30E-119
TraesCS7B02G346700.2	TraesCS7B02G346700		Auxin response factor [Source:UniProtKB/TrEMBL;Acc:A0A1D6C1P2]	B3	PF02362	B3 DNA binding domain	6.00E-23	80.5	Traes_2BL_A1A475B0F.1	66.4	1.60E-119
TraesCS7D02G042400.1	TraesCS7D02G042400		-	B3	PF02362	B3 DNA binding domain	4.60E-10	39.1	Traes_6AS_39EE7AF68.3	32	1.20E-26
TraesCS7D02G057400.1	TraesCS7D02G057400		-	B3	PF02362	B3 DNA binding domain	4.80E-14	51.9	Traes_4AL_1D254E0E4.2	93.5	1.70E-124
TraesCS2A02G187800.1	TraesCS2A02G187800		Transcription factor, Brassinosteroid (BR)-regulated growth response, Feedback inhibition of BR biosynthesi [Source: Projected from Oryza sativa (Os07g0580500)]	BES1	PF05687	BES1/BZR1 plant transcription factor, N-terminal	3.70E-61	205.8	Traes_2BS_31BB97552.1	98.7	5.20E-177
MSTRG.1794.2	TraesCS1A02G212700		-	bHLH	PF00010	Helix-loop-helix DNA-binding domain	7.20E-14	51.4	Traes_1AL_914726769.1	99.1	1.90E-131
MSTRG.1794.3	TraesCS1A02G212700		-	bHLH	PF00010	Helix-loop-helix DNA-binding domain	7.20E-14	51.4	Traes_1AL_914726769.1	95.8	1.40E-101
MSTRG.25248.1	TraesCS3A02G204800		-	bHLH	PF00010	Helix-loop-helix DNA-binding domain	2.90E-11	43	TRAES3BF047700010CFD_t1	97.4	3.50E-202
MSTRG.25248.2	TraesCS3A02G204800		-	bHLH	PF00010	Helix-loop-helix DNA-binding domain	2.20E-11	43.4	TRAES3BF047700010CFD_t1	97.2	1.60E-182
MSTRG.26998.1	TraesCS3A02G421400		-	bHLH	PF00010	Helix-loop-helix DNA-binding domain	7.60E-07	28.9	TRAES3BF069400030CFD_t1	85.5	1.50E-212
MSTRG.29464.1	TraesCS3B02G236900		-	bHLH	PF00010	Helix-loop-helix DNA-binding domain	3.20E-07	30.1	TRAES3BF047700010CFD_t1	100	6.00E-123
MSTRG.33690.1	TraesCS3D02G210600		-	bHLH	PF00010	Helix-loop-helix DNA-binding domain	6.30E-11	41.9	TRAES3BF047700010CFD_t1	97.4	3.50E-183
MSTRG.36436.1	TraesCS4A02G060200		-	bHLH	PF00010	Helix-loop-helix DNA-binding domain	8.30E-10	38.4	Traes_4AS_DD5072A70.1	99.7	4.80E-175
MSTRG.36436.2	TraesCS4A02G060200		-	bHLH	PF00010	Helix-loop-helix DNA-binding domain	8.30E-10	38.4	Traes_4AS_DD5072A70.1	100	6.80E-177
MSTRG.36436.3	TraesCS4A02G060200		-	bHLH	PF00010	Helix-loop-helix DNA-binding domain	8.30E-10	38.4	Traes_4AS_DD5072A70.1	100	6.80E-177
MSTRG.36436.4	TraesCS4A02G060200		-	bHLH	PF00010	Helix-loop-helix DNA-binding domain	8.30E-10	38.4	Traes_4AS_DD5072A70.1	99.7	4.80E-175
MSTRG.38131.1	TraesCS4A02G255800		-	bHLH	PF00010	Helix-loop-helix DNA-binding domain	4.60E-06	26.4	Traes_4AL_0BB0A30D1.2	100	2.00E-52
MSTRG.38131.2	TraesCS4A02G255800		-	bHLH	PF00010	Helix-loop-helix DNA-binding domain	1.30E-08	34.5	Traes_4AL_0BB0A30D1.2	96.6	4.00E-106
MSTRG.38131.6	TraesCS4A02G255800		-	bHLH	PF00010	Helix-loop-helix DNA-binding domain	7.70E-09	35.3	Traes_4BS_9B385BB1C.2	97.3	5.70E-62
MSTRG.40008.1	TraesCS4B02G059000		-	bHLH	PF00010	Helix-loop-helix DNA-binding domain	3.20E-08	33.3	Traes_4BS_9B385BB1C.2	97.8	4.20E-174
MSTRG.40008.4	TraesCS4B02G059000		-	bHLH	PF00010	Helix-loop-helix DNA-binding domain	3.20E-08	33.3	Traes_4BS_9B385BB1C.2	97.8	4.20E-174
MSTRG.41820.1	TraesCS4B02G235700		-	bHLH	PF00010	Helix-loop-helix DNA-binding domain	8.10E-10	38.4	Traes_4BL_83F647CBE.2	99.7	3.70E-175
MSTRG.41820.2	TraesCS4B02G235700		-	bHLH	PF00010	Helix-loop-helix DNA-binding domain	8.10E-10	38.4	Traes_4BL_83F647CBE.2	100	6.80E-177
MSTRG.41820.3	TraesCS4B02G235700		-	bHLH	PF00010	Helix-loop-helix DNA-binding domain	8.10E-10	38.4	Traes_4BL_83F647CBE.2	100	6.70E-177
MSTRG.41820.4	TraesCS4B02G235700		-	bHLH	PF00010	Helix-loop-helix DNA-binding domain	8.10E-10	38.4	Traes_4BL_83F647CBE.2	99.7	3.70E-175
MSTRG.4202.3	TraesCS1B02G100400		Helix-loop-helix DNA-binding domain containing protein [Source: Projected from Oryza sativa (Os05g0139100)]	bHLH	PF00010	Helix-loop-helix DNA-binding domain	1.10E-14	54	Traes_1BS_D1FCBFBE8.1	100	4.60E-284
MSTRG.44883.1	TraesCS4D02G237100		-	bHLH	PF00010	Helix-loop-helix DNA-binding domain	8.20E-10	38.4	Traes_4BL_83F647CBE.2	95.5	1.10E-166
MSTRG.44883.2	TraesCS4D02G237100		-	bHLH	PF00010	Helix-loop-helix DNA-binding domain	8.80E-10	38.3	Traes_4BL_83F647CBE.2	95.8	2.10E-168
MSTRG.44883.4	TraesCS4D02G237100		-	bHLH	PF00010	Helix-loop-helix DNA-binding domain	8.20E-10	38.4	Traes_4BL_83F647CBE.2	95.8	2.00E-168
MSTRG.44883.5	TraesCS4D02G237100		-	bHLH	PF00010	Helix-loop-helix DNA-binding domain	8.20E-10	38.4	Traes_4BL_83F647CBE.2	95.5	1.10E-166
MSTRG.46033.2	TraesCS5A02G049600		-	bHLH	PF00010	Helix-loop-helix DNA-binding domain	1.70E-14	53.3	Traes_5AS_EBCEA6601.1	100	4.10E-62
MSTRG.47666.1	TraesCS5A02G251390		-	bHLH	PF00010	Helix-loop-helix DNA-binding domain	2.70E-15	55.9	Traes_5BL_AAC9C7238.2	88.4	9.60E-60
MSTRG.47766.2	TraesCS5A02G264800		-	bHLH	PF00010	Helix-loop-helix DNA-binding domain	4.50E-10	39.2	Traes_5BL_4317E525B.2	99	1.60E-50
MSTRG.48444.1	TraesCS5A02G376500		-	bHLH	PF00010	Helix-loop-helix DNA-binding domain	3.00E-14	52.6	Traes_5DL_026913547.1	95.2	1.10E-229
MSTRG.48788.1	TraesCS5A02G420200		Phytochrome-interacting factor-like bHLH protein, Stress-responsive transcription factor, Regulator of reduced internode elongation under drought condition [Source: Projected from Oryza sativa (Os03g0782500)]	bHLH	PF00010	Helix-loop-helix DNA-binding domain	3.60E-15	55.5	Traes_5AL_85F3BE385.2	100	6.00E-96
MSTRG.51882.1	TraesCS5B02G249500		-	bHLH	PF00010	Helix-loop-helix DNA-binding domain	1.40E-14	53.6	Traes_5BL_AAC9C7238.2	100	2.80E-289
MSTRG.52001.1	TraesCS5B02G264300		-	bHLH	PF00010	Helix-loop-helix DNA-binding domain	4.60E-10	39.2	Traes_5BL_4317E525B.2	100	3.30E-51
MSTRG.52762.2	TraesCS5B02G380200		-	bHLH	PF00010	Helix-loop-helix DNA-binding domain	3.30E-14	52.5	Traes_5BL_054434680.2	99.5	6.70E-236
MSTRG.52797.5	TraesCS5B02G384400		DNA repair protein XRCC4 [Source:Projected from Arabidopsis thaliana (AT3G23100) UniProtKB/Swiss-Prot;Acc:Q682V0]	bHLH	PF00010	Helix-loop-helix DNA-binding domain	3.00E-06	27	Traes_5BL_39FD9626E.5	100	1.00E-155
MSTRG.56060.1	TraesCS5D02G259300		-	bHLH	PF00010	Helix-loop-helix DNA-binding domain	4.20E-15	55.3	Traes_5BL_AAC9C7238.2	96.3	1.00E-275
MSTRG.56060.2	TraesCS5D02G259300		-	bHLH	PF00010	Helix-loop-helix DNA-binding domain	5.20E-15	55	Traes_5DL_E96693018.1	100	2.40E-175
MSTRG.56148.1	TraesCS5D02G272800		-	bHLH	PF00010	Helix-loop-helix DNA-binding domain	4.60E-10	39.2	Traes_5BL_4317E525B.2	97	2.40E-49
MSTRG.6099.1	TraesCS1B02G300100		-	bHLH	PF00010	Helix-loop-helix DNA-binding domain	2.80E-07	30.3	Traes_5BL_DA72CE20D.2	52.6	2.60E-16
MSTRG.63474.3	TraesCS6B02G300400		-	bHLH	PF00010	Helix-loop-helix DNA-binding domain	4.70E-07	29.5	Traes_6AL_FACBEB134.1	93.8	3.60E-108
MSTRG.68614.1	TraesCS7A02G157700		-	bHLH	PF00010	Helix-loop-helix DNA-binding domain	6.80E-09	35.4	Traes_7AS_D56F0F9E5.4	99	2.40E-261
MSTRG.68973.1	TraesCS7A02G211900		-	bHLH	PF00010	Helix-loop-helix DNA-binding domain	2.50E-06	27.2	Traes_7DS_A4CA05A36.1	97.4	1.30E-233
MSTRG.69208.1	TraesCS7A02G245800		-	bHLH	PF00010	Helix-loop-helix DNA-binding domain	2.10E-10	40.3	Traes_7DS_B671A4EAD.1	99.3	1.50E-69
MSTRG.69208.2	TraesCS7A02G245800		-	bHLH	PF00010	Helix-loop-helix DNA-binding domain	2.10E-10	40.3	Traes_7DS_B671A4EAD.1	99.3	1.50E-69
MSTRG.71906.1	TraesCS7B02G062100		-	bHLH	PF00010	Helix-loop-helix DNA-binding domain	7.50E-09	35.3	Traes_7BS_13A10F9A4.2	100	6.40E-267
MSTRG.72326.2	TraesCS7B02G118800		-	bHLH	PF00010	Helix-loop-helix DNA-binding domain	2.80E-06	27.1	Traes_7DS_A4CA05A36.1	97.8	3.80E-234
MSTRG.72538.1	TraesCS7B02G145800		-	bHLH	PF00010	Helix-loop-helix DNA-binding domain	2.20E-10	40.2	Traes_7DS_B671A4EAD.1	100	6.20E-71
MSTRG.72538.2	TraesCS7B02G145800		-	bHLH	PF00010	Helix-loop-helix DNA-binding domain	2.20E-10	40.2	Traes_7DS_B671A4EAD.1	100	6.20E-71
MSTRG.76109.1	TraesCS7D02G124700		-	bHLH	PF00010	Helix-loop-helix DNA-binding domain	1.30E-13	50.6	Traes_7DS_0536E73E5.2	100	2.30E-111
MSTRG.76109.3	TraesCS7D02G124700		-	bHLH	PF00010	Helix-loop-helix DNA-binding domain	3.20E-14	52.5	Traes_7DS_0536E73E5.2	100	1.50E-111
MSTRG.76331.1	TraesCS7D02G158300		-	bHLH	PF00010	Helix-loop-helix DNA-binding domain	7.20E-09	35.4	Traes_7DS_68E3ACF8E.1	100	2.70E-265
MSTRG.9632.1	TraesCS1D02G289400		-	bHLH	PF00010	Helix-loop-helix DNA-binding domain	4.80E-11	42.3	Traes_5BL_DA72CE20D.2	40.6	6.60E-42
TraesCS1A02G083000.1	TraesCS1A02G083000		Helix-loop-helix DNA-binding domain containing protein [Source: Projected from Oryza sativa (Os05g0139100)]	bHLH	PF00010	Helix-loop-helix DNA-binding domain	1.10E-14	53.9	Traes_1BS_D1FCBFBE8.1	93.9	1.20E-263
TraesCS1A02G212700.1	TraesCS1A02G212700		-	bHLH	PF00010	Helix-loop-helix DNA-binding domain	2.70E-13	49.5	Traes_1AL_914726769.1	97.8	6.10E-251
TraesCS1A02G212700.2	TraesCS1A02G212700		-	bHLH	PF00010	Helix-loop-helix DNA-binding domain	2.70E-13	49.5	Traes_1AL_914726769.1	97.6	1.80E-250
TraesCS1A02G290800.1	TraesCS1A02G290800		-	bHLH	PF00010	Helix-loop-helix DNA-binding domain	4.80E-11	42.3	Traes_5BL_DA72CE20D.2	41.4	8.60E-42
TraesCS1A02G290800.2	TraesCS1A02G290800		-	bHLH	PF00010	Helix-loop-helix DNA-binding domain	4.70E-11	42.3	Traes_5BL_DA72CE20D.2	41.4	8.60E-42
TraesCS1B02G100400.1	TraesCS1B02G100400		Helix-loop-helix DNA-binding domain containing protein [Source: Projected from Oryza sativa (Os05g0139100)]	bHLH	PF00010	Helix-loop-helix DNA-binding domain	8.00E-08	32	Traes_1BS_D1FCBFBE8.1	99.7	8.70E-198
TraesCS1B02G100400.2	TraesCS1B02G100400		Helix-loop-helix DNA-binding domain containing protein [Source: Projected from Oryza sativa (Os05g0139100)]	bHLH	PF00010	Helix-loop-helix DNA-binding domain	1.10E-14	54	Traes_1BS_D1FCBFBE8.1	100	2.10E-281
TraesCS1B02G300100.1	TraesCS1B02G300100		-	bHLH	PF00010	Helix-loop-helix DNA-binding domain	4.70E-11	42.3	Traes_5BL_DA72CE20D.2	41.8	5.00E-42
TraesCS1D02G289400.1	TraesCS1D02G289400		-	bHLH	PF00010	Helix-loop-helix DNA-binding domain	4.80E-11	42.3	Traes_5BL_DA72CE20D.2	40.6	6.60E-42
TraesCS1D02G289400.2	TraesCS1D02G289400		-	bHLH	PF00010	Helix-loop-helix DNA-binding domain	4.70E-11	42.4	Traes_5BL_DA72CE20D.2	40.6	6.50E-42
TraesCS2A02G448500.1	TraesCS2A02G448500		-	bHLH	PF00010	Helix-loop-helix DNA-binding domain	3.80E-10	39.5	Traes_2BL_F38E032331.1	94.9	1.80E-79
TraesCS3A02G028200.1	TraesCS3A02G028200		-	bHLH	PF00010	Helix-loop-helix DNA-binding domain	4.30E-09	36.1	TRAES3BF201400030CFD_t1	90.8	4.10E-116
TraesCS3A02G028200.2	TraesCS3A02G028200		-	bHLH	PF00010	Helix-loop-helix DNA-binding domain	4.20E-09	36.1	TRAES3BF201400030CFD_t1	92.9	1.80E-127
TraesCS3A02G028200.3	TraesCS3A02G028200		-	bHLH	PF00010	Helix-loop-helix DNA-binding domain	4.40E-09	36	TRAES3BF201400030CFD_t1	97	7.10E-138
TraesCS3A02G204800.1	TraesCS3A02G204800		-	bHLH	PF00010	Helix-loop-helix DNA-binding domain	2.90E-11	43	TRAES3BF047700010CFD_t1	97.4	3.50E-202
TraesCS3A02G421400.1	TraesCS3A02G421400		-	bHLH	PF00010	Helix-loop-helix DNA-binding domain	6.70E-07	29	TRAES3BF069400030CFD_t1	84.1	3.00E-191
TraesCS3A02G421400.2	TraesCS3A02G421400		-	bHLH	PF00010	Helix-loop-helix DNA-binding domain	5.30E-07	29.4	TRAES3BF069400030CFD_t1	87.1	5.50E-125
TraesCS3A02G442200.1	TraesCS3A02G442200		-	bHLH	PF00010	Helix-loop-helix DNA-binding domain	1.40E-09	37.6	TRAES3BF001100060CFD_t1	97.7	9.10E-208
TraesCS3B02G007700.1	TraesCS3B02G007700		-	bHLH	PF00010	Helix-loop-helix DNA-binding domain	1.20E-06	28.3	TRAES3BF060500180CFD_t1	99.3	4.00E-149
TraesCS3B02G236900.1	TraesCS3B02G236900		-	bHLH	PF00010	Helix-loop-helix DNA-binding domain	2.80E-11	43.1	TRAES3BF047700010CFD_t1	100	8.50E-209
TraesCS3B02G426900.1	TraesCS3B02G426900		-	bHLH	PF00010	Helix-loop-helix DNA-binding domain	3.20E-09	36.5	TRAES3BF135900010CFD_t1	100	3.90E-203
TraesCS3B02G457400.1	TraesCS3B02G457400		-	bHLH	PF00010	Helix-loop-helix DNA-binding domain	7.50E-07	28.9	TRAES3BF069400030CFD_t1	94.5	6.10E-246
TraesCS3B02G476000.1	TraesCS3B02G476000		-	bHLH	PF00010	Helix-loop-helix DNA-binding domain	1.40E-09	37.7	TRAES3BF001100060CFD_t1	100	1.10E-213
TraesCS3B02G476000.2	TraesCS3B02G476000		-	bHLH	PF00010	Helix-loop-helix DNA-binding domain	1.30E-09	37.7	TRAES3BF001100060CFD_t1	98.9	6.90E-197
TraesCS3B02G549800.1	TraesCS3B02G549800		-	bHLH	PF00010	Helix-loop-helix DNA-binding domain	1.20E-12	47.5	TRAES3BF136000020CFD_t1	100	2.10E-114
TraesCS3B02G549800.2	TraesCS3B02G549800		-	bHLH	PF00010	Helix-loop-helix DNA-binding domain	5.60E-13	48.5	TRAES3BF136000020CFD_t1	99.5	1.50E-112
TraesCS3D02G017700.1	TraesCS3D02G017700		-	bHLH	PF00010	Helix-loop-helix DNA-binding domain	2.70E-08	33.5	TRAES3BF201400030CFD_t1	88.1	4.10E-120
TraesCS3D02G017700.2	TraesCS3D02G017700		-	bHLH	PF00010	Helix-loop-helix DNA-binding domain	1.20E-08	34.7	TRAES3BF060400040CFD_t1	90.4	4.30E-119
TraesCS3D02G210600.1	TraesCS3D02G210600		-	bHLH	PF00010	Helix-loop-helix DNA-binding domain	6.90E-11	41.8	TRAES3BF047700010CFD_t1	96.3	9.40E-200
TraesCS3D02G417300.1	TraesCS3D02G417300		-	bHLH	PF00010	Helix-loop-helix DNA-binding domain	7.20E-07	28.9	TRAES3BF069400030CFD_t1	90.4	1.20E-230
TraesCS3D02G417300.2	TraesCS3D02G417300		-	bHLH	PF00010	Helix-loop-helix DNA-binding domain	7.30E-07	28.9	TRAES3BF069400030CFD_t1	90.6	6.70E-232
TraesCS3D02G417300.3	TraesCS3D02G417300		-	bHLH	PF00010	Helix-loop-helix DNA-binding domain	7.20E-07	28.9	TRAES3BF069400030CFD_t1	90.8	3.50E-233
TraesCS3D02G434900.1	TraesCS3D02G434900		ICE41 [Source:UniProtKB/TrEMBL;Acc:B2CZS4]	bHLH	PF00010	Helix-loop-helix DNA-binding domain	1.40E-09	37.6	TRAES3BF001100060CFD_t1	99	3.00E-211
TraesCS3D02G435200.1	TraesCS3D02G435200		-	bHLH	PF00010	Helix-loop-helix DNA-binding domain	2.50E-08	33.6	Traes_2DL_DE3909A32.1	42.9	1.90E-41
TraesCS4A02G060200.1	TraesCS4A02G060200		-	bHLH	PF00010	Helix-loop-helix DNA-binding domain	8.30E-10	38.4	Traes_4AS_DD5072A70.1	100	6.80E-177
TraesCS4A02G060200.2	TraesCS4A02G060200		-	bHLH	PF00010	Helix-loop-helix DNA-binding domain	9.50E-10	38.2	Traes_4AS_DD5072A70.1	99.7	3.10E-175
TraesCS4A02G060200.3	TraesCS4A02G060200		-	bHLH	PF00010	Helix-loop-helix DNA-binding domain	5.20E-10	39	Traes_4AS_DD5072A70.1	99	6.60E-113
TraesCS4A02G255800.1	TraesCS4A02G255800		-	bHLH	PF00010	Helix-loop-helix DNA-binding domain	2.60E-08	33.5	Traes_4AL_0BB0A30D1.2	100	7.80E-184
TraesCS4A02G255800.2	TraesCS4A02G255800		-	bHLH	PF00010	Helix-loop-helix DNA-binding domain	2.50E-08	33.6	Traes_4AL_0BB0A30D1.2	97.8	8.10E-178
TraesCS4A02G255800.3	TraesCS4A02G255800		-	bHLH	PF00010	Helix-loop-helix DNA-binding domain	2.70E-08	33.5	Traes_4AL_0BB0A30D1.2	99.4	1.90E-182
TraesCS4B02G059000.1	TraesCS4B02G059000		-	bHLH	PF00010	Helix-loop-helix DNA-binding domain	3.30E-08	33.2	Traes_4BS_9B385BB1C.2	100	4.00E-180
TraesCS4B02G059000.2	TraesCS4B02G059000		-	bHLH	PF00010	Helix-loop-helix DNA-binding domain	3.20E-08	33.3	Traes_4BS_9B385BB1C.2	97.8	4.20E-174
TraesCS4B02G235700.1	TraesCS4B02G235700		-	bHLH	PF00010	Helix-loop-helix DNA-binding domain	8.60E-10	38.3	Traes_4BL_83F647CBE.2	100	1.70E-186
TraesCS4B02G235700.2	TraesCS4B02G235700		-	bHLH	PF00010	Helix-loop-helix DNA-binding domain	8.10E-10	38.4	Traes_4BL_83F647CBE.2	99.7	3.70E-175
TraesCS4B02G364800.1	TraesCS4B02G364800		-	bHLH	PF00010	Helix-loop-helix DNA-binding domain	7.50E-09	35.3	Traes_5AL_EDF2DD187.1	65.6	3.60E-75
TraesCS4D02G058900.1	TraesCS4D02G058900		-	bHLH	PF00010	Helix-loop-helix DNA-binding domain	2.90E-08	33.4	Traes_4DS_8B2168C85.2	97.2	2.00E-176
TraesCS4D02G237100.1	TraesCS4D02G237100		-	bHLH	PF00010	Helix-loop-helix DNA-binding domain	8.20E-10	38.4	Traes_4BL_83F647CBE.2	95.5	1.10E-166
TraesCS4D02G237100.2	TraesCS4D02G237100		-	bHLH	PF00010	Helix-loop-helix DNA-binding domain	8.70E-10	38.3	Traes_4BL_83F647CBE.2	95.7	1.10E-177
TraesCS4D02G237100.3	TraesCS4D02G237100		-	bHLH	PF00010	Helix-loop-helix DNA-binding domain	1.10E-10	41.1	Traes_4BL_83F647CBE.2	95.4	2.70E-176
TraesCS4D02G237100.4	TraesCS4D02G237100		-	bHLH	PF00010	Helix-loop-helix DNA-binding domain	8.20E-10	38.4	Traes_4BL_83F647CBE.2	95.8	2.00E-168
TraesCS5A02G049600.1	TraesCS5A02G049600		-	bHLH	PF00010	Helix-loop-helix DNA-binding domain	2.10E-14	53.1	Traes_5AS_EBCEA6601.1	100	4.60E-62
TraesCS5A02G251390.1	TraesCS5A02G251390		-	bHLH	PF00010	Helix-loop-helix DNA-binding domain	1.40E-14	53.6	Traes_5BL_AAC9C7238.2	95.1	1.20E-271
TraesCS5A02G251390.2	TraesCS5A02G251390		-	bHLH	PF00010	Helix-loop-helix DNA-binding domain	1.10E-14	54	Traes_5BL_AAC9C7238.2	96.4	1.20E-208
TraesCS5A02G251390.3	TraesCS5A02G251390		-	bHLH	PF00010	Helix-loop-helix DNA-binding domain	5.20E-15	55	Traes_5AL_0D4BDDDCD.1	100	1.30E-176
TraesCS5A02G251390.4	TraesCS5A02G251390		-	bHLH	PF00010	Helix-loop-helix DNA-binding domain	1.40E-14	53.6	Traes_5BL_AAC9C7238.2	94.9	2.90E-270
TraesCS5A02G264800.1	TraesCS5A02G264800		-	bHLH	PF00010	Helix-loop-helix DNA-binding domain	1.00E-09	38	Traes_5BL_4317E525B.2	99	2.90E-50
TraesCS5A02G376500.1	TraesCS5A02G376500		-	bHLH	PF00010	Helix-loop-helix DNA-binding domain	3.10E-14	52.5	Traes_5DL_026913547.1	94.7	4.20E-258
TraesCS5A02G420200.1	TraesCS5A02G420200		Phytochrome-interacting factor-like bHLH protein, Stress-responsive transcription factor, Regulator of reduced internode elongation under drought condition [Source: Projected from Oryza sativa (Os03g0782500)]	bHLH	PF00010	Helix-loop-helix DNA-binding domain	3.70E-15	55.5	Traes_5AL_85F3BE385.2	99.2	2.10E-72
TraesCS5A02G420200.2	TraesCS5A02G420200		Phytochrome-interacting factor-like bHLH protein, Stress-responsive transcription factor, Regulator of reduced internode elongation under drought condition [Source: Projected from Oryza sativa (Os03g0782500)]	bHLH	PF00010	Helix-loop-helix DNA-binding domain	3.60E-15	55.5	Traes_5AL_85F3BE385.2	100	6.00E-96
TraesCS5A02G466300.1	TraesCS5A02G466300		-	bHLH	PF00010	Helix-loop-helix DNA-binding domain	1.20E-08	34.7	Traes_5BL_CBFAD4B59.1	97.6	8.80E-127
TraesCS5A02G503300.1	TraesCS5A02G503300		-	bHLH	PF00010	Helix-loop-helix DNA-binding domain	1.60E-09	37.4	Traes_4DL_1C0F38900.1	90.7	1.70E-176
TraesCS5B02G264300.1	TraesCS5B02G264300		-	bHLH	PF00010	Helix-loop-helix DNA-binding domain	1.10E-09	38	Traes_5BL_4317E525B.2	100	5.80E-51
TraesCS5B02G380200.1	TraesCS5B02G380200		-	bHLH	PF00010	Helix-loop-helix DNA-binding domain	3.50E-14	52.4	Traes_5BL_054434680.2	99.6	9.20E-252
TraesCS5D02G272800.1	TraesCS5D02G272800		-	bHLH	PF00010	Helix-loop-helix DNA-binding domain	1.10E-09	38	Traes_5BL_4317E525B.2	97	4.20E-49
TraesCS6B02G295900.1	TraesCS6B02G295900		-	bHLH	PF00010	Helix-loop-helix DNA-binding domain	8.10E-11	41.6	Traes_6BL_600E4507F.19	100	2.70E-234
TraesCS6B02G295900.2	TraesCS6B02G295900		-	bHLH	PF00010	Helix-loop-helix DNA-binding domain	9.80E-11	41.3	Traes_6DL_493269065.2	98.9	1.60E-262
TraesCS6B02G300400.1	TraesCS6B02G300400		-	bHLH	PF00010	Helix-loop-helix DNA-binding domain	9.50E-07	28.6	Traes_6AL_FACBEB134.1	92.2	1.20E-182
TraesCS6B02G411300.1	TraesCS6B02G411300		-	bHLH	PF00010	Helix-loop-helix DNA-binding domain	3.00E-14	52.6	Traes_6BL_5AA3D02B3.2	99.5	2.80E-127
TraesCS6D02G270900.1	TraesCS6D02G270900		-	bHLH	PF00010	Helix-loop-helix DNA-binding domain	2.30E-14	52.9	Traes_6DL_D38F3257B.2	97.4	2.20E-167
TraesCS6D02G270900.2	TraesCS6D02G270900		-	bHLH	PF00010	Helix-loop-helix DNA-binding domain	2.30E-14	53	Traes_6DL_D38F3257B.2	94.6	1.30E-159
TraesCS6D02G294900.1	TraesCS6D02G294900		-	bHLH	PF00010	Helix-loop-helix DNA-binding domain	4.40E-11	42.4	Traes_4DL_A76BE77E4.1	51.9	1.10E-57
TraesCS7A02G126900.1	TraesCS7A02G126900		-	bHLH	PF00010	Helix-loop-helix DNA-binding domain	8.80E-14	51.1	Traes_7BS_F67ED5C9E.5	96.6	5.50E-108
TraesCS7A02G157700.1	TraesCS7A02G157700		-	bHLH	PF00010	Helix-loop-helix DNA-binding domain	6.80E-09	35.4	Traes_7AS_D56F0F9E5.4	99	2.40E-261
TraesCS7A02G157700.3	TraesCS7A02G157700		-	bHLH	PF00010	Helix-loop-helix DNA-binding domain	6.70E-09	35.4	Traes_7AS_D56F0F9E5.4	98.5	6.40E-259
TraesCS7A02G211900.1	TraesCS7A02G211900		-	bHLH	PF00010	Helix-loop-helix DNA-binding domain	2.80E-06	27.1	Traes_7DS_A4CA05A36.1	97.4	8.50E-234
TraesCS7A02G245800.1	TraesCS7A02G245800		-	bHLH	PF00010	Helix-loop-helix DNA-binding domain	2.10E-10	40.3	Traes_7DS_B671A4EAD.1	99.3	1.50E-69
TraesCS7A02G307700.1	TraesCS7A02G307700		Helix-loop-helix-like protein [Source:UniProtKB/TrEMBL;Acc:D3K4D9]	bHLH	PF00010	Helix-loop-helix DNA-binding domain	2.40E-07	30.5	Traes_7DL_88B60203A.1	98	9.70E-107
TraesCS7B02G062100.1	TraesCS7B02G062100		-	bHLH	PF00010	Helix-loop-helix DNA-binding domain	6.40E-09	35.5	Traes_7BS_13A10F9A4.2	86.2	6.40E-218
TraesCS7B02G062100.2	TraesCS7B02G062100		-	bHLH	PF00010	Helix-loop-helix DNA-binding domain	7.50E-09	35.3	Traes_7BS_13A10F9A4.2	100	6.40E-267
TraesCS7B02G062100.3	TraesCS7B02G062100		-	bHLH	PF00010	Helix-loop-helix DNA-binding domain	7.50E-09	35.3	Traes_7BS_13A10F9A4.2	99.6	2.30E-264
TraesCS7B02G118800.1	TraesCS7B02G118800		-	bHLH	PF00010	Helix-loop-helix DNA-binding domain	2.80E-06	27.1	Traes_7DS_A4CA05A36.1	97.8	3.80E-234
TraesCS7B02G145800.1	TraesCS7B02G145800		-	bHLH	PF00010	Helix-loop-helix DNA-binding domain	2.20E-10	40.2	Traes_7DS_B671A4EAD.1	100	6.20E-71
TraesCS7D02G124700.1	TraesCS7D02G124700		-	bHLH	PF00010	Helix-loop-helix DNA-binding domain	9.10E-14	51	Traes_7DS_0536E73E5.2	100	1.80E-111
TraesCS7D02G158300.1	TraesCS7D02G158300		-	bHLH	PF00010	Helix-loop-helix DNA-binding domain	7.20E-09	35.4	Traes_7DS_68E3ACF8E.1	100	2.70E-265
TraesCS7D02G158300.2	TraesCS7D02G158300		-	bHLH	PF00010	Helix-loop-helix DNA-binding domain	7.10E-09	35.4	Traes_7DS_68E3ACF8E.1	99.6	7.30E-263
TraesCS7D02G213500.1	TraesCS7D02G213500		-	bHLH	PF00010	Helix-loop-helix DNA-binding domain	2.80E-06	27	Traes_7DS_A4CA05A36.1	99.3	5.70E-238
TraesCS7D02G244300.1	TraesCS7D02G244300		-	bHLH	PF00010	Helix-loop-helix DNA-binding domain	2.20E-10	40.2	Traes_7DS_B671A4EAD.1	100	6.20E-71
TraesCSU02G138900.1	TraesCSU02G138900		-	bHLH	PF00010	Helix-loop-helix DNA-binding domain	7.20E-09	35.3	Traes_2DL_8BE259F4B.1	65.4	2.00E-73
MSTRG.29228.1	TraesCS3B02G220400		-	bZIP	PF00170	bZIP transcription factor	4.80E-08	32.8	TRAES3BF003000030CFD_t1	100	7.20E-177
MSTRG.30553.2	TraesCS3B02G360900		-	bZIP	PF00170	bZIP transcription factor	1.50E-08	34.4	TRAES3BF086800020CFD_t1	100	6.80E-120
MSTRG.30985.1	TraesCS3B02G411300		BZIP transcription factor domain containing protein, expressed [Source:UniProtKB/TrEMBL;Acc:D8L9L9]	bZIP	PF00170	bZIP transcription factor	7.50E-06	25.8	TRAES3BF019000220CFD_t1	100	3.50E-98
MSTRG.30985.2	TraesCS3B02G411300		BZIP transcription factor domain containing protein, expressed [Source:UniProtKB/TrEMBL;Acc:D8L9L9]	bZIP	PF00170	bZIP transcription factor	1.70E-14	53.5	TRAES3BF019000220CFD_t1	99.6	6.60E-116
MSTRG.33586.1	TraesCS3D02G203200		-	bZIP	PF00170	bZIP transcription factor	1.10E-07	31.7	TRAES3BF057100010CFD_t1	90.9	9.40E-63
MSTRG.34620.1	TraesCS3D02G324200		-	bZIP	PF00170	bZIP transcription factor	1.70E-08	34.3	TRAES3BF086800020CFD_t1	90.7	1.70E-102
MSTRG.34620.2	TraesCS3D02G324200		-	bZIP	PF00170	bZIP transcription factor	1.70E-08	34.3	TRAES3BF086800020CFD_t1	90.7	1.70E-102
MSTRG.34931.5	TraesCS3D02G365200		-	bZIP	PF00170	bZIP transcription factor	1.30E-07	31.5	TRAES3BF099600030CFD_t1	95.8	8.00E-279
MSTRG.34985.1	TraesCS3D02G371900		bZIP transcription factor, Abiotic stress response, ABA signaling, Suppressor of floral transition upon drought stres [Source: Projected from Oryza sativa (Os01g0867300)]	bZIP	PF00170	bZIP transcription factor	5.30E-06	26.3	TRAES3BF019000220CFD_t1	92.7	1.20E-87
MSTRG.34985.2	TraesCS3D02G371900		bZIP transcription factor, Abiotic stress response, ABA signaling, Suppressor of floral transition upon drought stres [Source: Projected from Oryza sativa (Os01g0867300)]	bZIP	PF00170	bZIP transcription factor	9.40E-15	54.3	TRAES3BF019000220CFD_t1	93.4	6.60E-105
MSTRG.34985.3	TraesCS3D02G371900		bZIP transcription factor, Abiotic stress response, ABA signaling, Suppressor of floral transition upon drought stres [Source: Projected from Oryza sativa (Os01g0867300)]	bZIP	PF00170	bZIP transcription factor	4.90E-06	26.4	TRAES3BF019000220CFD_t1	88	1.80E-80
MSTRG.36992.1	TraesCS4A02G126300		-	bZIP	PF00170	bZIP transcription factor	2.00E-07	30.9	Traes_4AS_6EDD5ACF7.2	100	1.60E-179
MSTRG.41256.1	TraesCS4B02G178600		Glucose-6-phosphate 1-dehydrogenase [Source:UniProtKB/TrEMBL;Acc:W5E7M5]	bZIP	PF00170	bZIP transcription factor	2.00E-07	30.9	Traes_4BL_DAFEC95DD.1	100	1.20E-179
MSTRG.44410.1	TraesCS4D02G180200		-	bZIP	PF00170	bZIP transcription factor	2.00E-07	30.9	Traes_4AS_6EDD5ACF7.2	100	1.60E-179
MSTRG.46801.1	TraesCS5A02G141500		-	bZIP	PF00170	bZIP transcription factor	1.70E-12	47.1	Traes_5BL_FB4EDEA83.2	99	3.40E-168
MSTRG.46801.2	TraesCS5A02G141500		-	bZIP	PF00170	bZIP transcription factor	2.00E-12	46.9	Traes_5BL_FB4EDEA83.2	99	1.30E-168
MSTRG.53224.1	TraesCS5B02G444100		-	bZIP	PF00170	bZIP transcription factor	3.10E-10	39.8	Traes_5AL_04D3E97F0.1	97.3	1.60E-154
MSTRG.53224.2	TraesCS5B02G444100		-	bZIP	PF00170	bZIP transcription factor	1.90E-10	40.6	Traes_5BL_F367A99A7.1	100	7.70E-148
MSTRG.55508.1	TraesCS5D02G183500		-	bZIP	PF00170	bZIP transcription factor	1.20E-09	38	Traes_5DL_67A38E9B7.1	100	2.00E-76
MSTRG.55508.2	TraesCS5D02G183500		-	bZIP	PF00170	bZIP transcription factor	8.40E-07	28.9	Traes_5DL_67A38E9B7.1	100	1.10E-24
MSTRG.59023.4	TraesCS6A02G165800		-	bZIP	PF00170	bZIP transcription factor	4.10E-09	36.3	Traes_6AS_9916DDE4D.2	94.2	4.50E-90
MSTRG.60440.1	TraesCS6A02G333600		bZIP transcription factor, Regulation of ABA signaling and biosynthesis, Drought resistanc [Source: Projected from Oryza sativa (Os02g0766700)]	bZIP	PF00170	bZIP transcription factor	2.90E-12	46.4	Traes_6DL_F7015CE89.2	90.8	1.10E-66
MSTRG.60440.2	TraesCS6A02G333600		bZIP transcription factor, Regulation of ABA signaling and biosynthesis, Drought resistanc [Source: Projected from Oryza sativa (Os02g0766700)]	bZIP	PF00170	bZIP transcription factor	2.90E-12	46.4	Traes_6DL_F7015CE89.2	90.8	1.10E-66
MSTRG.62302.1	TraesCS6B02G193200		-	bZIP	PF00170	bZIP transcription factor	3.60E-09	36.4	Traes_6AS_9916DDE4D.2	92.9	5.20E-101
MSTRG.70271.2	TraesCS7A02G373800		-	bZIP	PF00170	bZIP transcription factor	1.70E-14	53.5	Traes_7DL_68B814464.1	89.8	4.50E-63
MSTRG.71027.1	TraesCS7A02G488600		-	bZIP	PF00170	bZIP transcription factor	1.30E-09	37.9	Traes_7DL_C343BA649.2	100	9.40E-48
MSTRG.71277.1	TraesCS7A02G530300		-	bZIP	PF00170	bZIP transcription factor	3.00E-07	30.3	Traes_5BS_FC54F9BEA.1	70	9.00E-95
MSTRG.7140.1	TraesCS1B02G439800		-	bZIP	PF00170	bZIP transcription factor	6.60E-21	74	Traes_1BL_C5FEAF06E.1	99.5	1.40E-210
MSTRG.7140.2	TraesCS1B02G439800		-	bZIP	PF00170	bZIP transcription factor	2.10E-08	34	Traes_1BL_C5FEAF06E.1	100	5.10E-28
MSTRG.75196.1	TraesCS7B02G464700		-	bZIP	PF00170	bZIP transcription factor	4.50E-13	48.9	Traes_7DL_EECCC4DBF.1	92.3	4.10E-66
MSTRG.77871.1	TraesCS7D02G349300		-	bZIP	PF00170	bZIP transcription factor	4.20E-15	55.4	Traes_7DL_68B814464.1	100	2.70E-07
MSTRG.77871.3	TraesCS7D02G349300		-	bZIP	PF00170	bZIP transcription factor	8.80E-15	54.4	Traes_7DL_68B814464.1	100	3.00E-66
MSTRG.79121.1	TraesCS7D02G527500		-	bZIP	PF00170	bZIP transcription factor	2.00E-12	46.9	Traes_7DL_EECCC4DBF.1	99.3	8.20E-75
MSTRG.9523.3	TraesCS1D02G276100		-	bZIP	PF00170	bZIP transcription factor	2.70E-09	36.8	Traes_1DL_AFDF3B024.1	99.8	2.10E-248
TraesCS1A02G072600.1	TraesCS1A02G072600		BZIP transcription factor [Source:UniProtKB/TrEMBL;Acc:Q53UC7]	bZIP	PF00170	bZIP transcription factor	5.40E-11	42.3	Traes_1AS_94B6230FB1.1	100	1.20E-75
TraesCS1B02G091500.1	TraesCS1B02G091500		Basic region/leucine zipper protein [Source:UniProtKB/TrEMBL;Acc:A9ZPJ0]	bZIP	PF00170	bZIP transcription factor	6.50E-11	42	Traes_1BS_A44C97E0F.2	100	9.50E-76
TraesCS1B02G323600.1	TraesCS1B02G323600		-	bZIP	PF00170	bZIP transcription factor	7.10E-09	35.5	Traes_1AL_00A8A2030.2	92.6	6.90E-118
TraesCS1B02G439800.1	TraesCS1B02G439800		-	bZIP	PF00170	bZIP transcription factor	4.90E-21	74.5	Traes_1BL_C5FEAF06E.1	100	6.00E-218
TraesCS1B02G439800.2	TraesCS1B02G439800		-	bZIP	PF00170	bZIP transcription factor	1.60E-08	34.3	Traes_1BL_C5FEAF06E.1	100	8.10E-145
TraesCS1D02G075500.1	TraesCS1D02G075500		Basic region/leucine zipper protein [Source:UniProtKB/TrEMBL;Acc:A9ZPJ2]	bZIP	PF00170	bZIP transcription factor	7.30E-11	41.9	Traes_1DS_62FDD3493.1	100	2.80E-75
TraesCS1D02G276100.1	TraesCS1D02G276100		-	bZIP	PF00170	bZIP transcription factor	3.60E-09	36.4	Traes_1DL_AFDF3B024.1	100	9.00E-299
TraesCS1D02G276100.2	TraesCS1D02G276100		-	bZIP	PF00170	bZIP transcription factor	3.60E-09	36.4	Traes_1DL_AFDF3B024.1	99.8	2.90E-297
TraesCS1D02G276100.3	TraesCS1D02G276100		-	bZIP	PF00170	bZIP transcription factor	3.10E-09	36.7	Traes_1DL_AFDF3B024.1	99.4	1.20E-268
TraesCS1D02G276100.4	TraesCS1D02G276100		-	bZIP	PF00170	bZIP transcription factor	3.10E-09	36.7	Traes_1BL_B03720C3B.2	98.3	5.80E-268
TraesCS1D02G276100.5	TraesCS1D02G276100		-	bZIP	PF00170	bZIP transcription factor	3.10E-09	36.7	Traes_1DL_AFDF3B024.1	98.8	3.20E-266
TraesCS1D02G312200.1	TraesCS1D02G312200		-	bZIP	PF00170	bZIP transcription factor	7.50E-09	35.4	Traes_1AL_00A8A2030.2	93.9	8.60E-121
TraesCS2A02G352100.1	TraesCS2A02G352100		-	bZIP	PF00170	bZIP transcription factor	5.20E-10	39.1	Traes_2AL_FA1957F59.1	100	3.50E-127
TraesCS2A02G534300.1	TraesCS2A02G534300		-	bZIP	PF00170	bZIP transcription factor	3.40E-11	42.9	Traes_2BL_D0D6F6846.1	71	2.40E-57
TraesCS2B02G489900.1	TraesCS2B02G489900		FD-like 15 protein [Source:UniProtKB/TrEMBL;Acc:B4Y1F0]	bZIP	PF00170	bZIP transcription factor	1.00E-11	44.6	Traes_2BL_94E5996F7.1	100	3.60E-66
TraesCS2D02G467100.1	TraesCS2D02G467100		-	bZIP	PF00170	bZIP transcription factor	3.40E-09	36.5	Traes_2DL_1F0CDB1CE.1	98.5	4.30E-61
TraesCS2D02G467100.2	TraesCS2D02G467100		-	bZIP	PF00170	bZIP transcription factor	1.60E-11	44	Traes_2DL_1F0CDB1CE.1	100	1.20E-63
TraesCS2D02G536700.1	TraesCS2D02G536700		-	bZIP	PF00170	bZIP transcription factor	1.80E-09	37.4	Traes_2BL_709E67A02.1	86.3	1.10E-68
TraesCS3A02G200600.1	TraesCS3A02G200600		-	bZIP	PF00170	bZIP transcription factor	1.30E-07	31.4	TRAES3BF057100010CFD_t1	92.9	5.30E-66
TraesCS3A02G372400.1	TraesCS3A02G372400		-	bZIP	PF00170	bZIP transcription factor	1.60E-07	31.2	TRAES3BF099600030CFD_t1	96.7	1.9E-310
TraesCS3A02G372400.2	TraesCS3A02G372400		-	bZIP	PF00170	bZIP transcription factor	1.60E-07	31.2	TRAES3BF099600030CFD_t1	96	0.00E+00
TraesCS3A02G372400.3	TraesCS3A02G372400		-	bZIP	PF00170	bZIP transcription factor	1.70E-08	34.3	TRAES3BF099600030CFD_t1	93.3	6.90E-297
TraesCS3B02G220400.1	TraesCS3B02G220400		-	bZIP	PF00170	bZIP transcription factor	4.90E-08	32.8	TRAES3BF003000030CFD_t1	98.5	6.20E-173
TraesCS3B02G220400.2	TraesCS3B02G220400		-	bZIP	PF00170	bZIP transcription factor	4.80E-08	32.8	TRAES3BF003000030CFD_t1	100	7.20E-177
TraesCS3B02G220400.3	TraesCS3B02G220400		-	bZIP	PF00170	bZIP transcription factor	4.80E-08	32.8	TRAES3BF003000030CFD_t1	97.9	4.40E-171
TraesCS3B02G226200.1	TraesCS3B02G226200		-	bZIP	PF00170	bZIP transcription factor	1.80E-07	31	TRAES3BF057100010CFD_t1	100	1.70E-72
TraesCS3B02G360900.1	TraesCS3B02G360900		-	bZIP	PF00170	bZIP transcription factor	2.10E-08	34	TRAES3BF086800020CFD_t1	100	1.10E-119
TraesCS3B02G411300.1	TraesCS3B02G411300		BZIP transcription factor domain containing protein, expressed [Source:UniProtKB/TrEMBL;Acc:D8L9L9]	bZIP	PF00170	bZIP transcription factor	2.70E-14	52.9	TRAES3BF019000220CFD_t1	100	7.70E-131
TraesCS3D02G324200.1	TraesCS3D02G324200		-	bZIP	PF00170	bZIP transcription factor	1.60E-08	34.4	TRAES3BF086800020CFD_t1	90.7	1.70E-102
TraesCS3D02G327600.1	TraesCS3D02G327600		-	bZIP	PF00170	bZIP transcription factor	1.10E-07	31.7	TRAES3BF027700210CFD_t1	98.1	1.00E-256
TraesCS3D02G365200.1	TraesCS3D02G365200		-	bZIP	PF00170	bZIP transcription factor	1.30E-07	31.5	TRAES3BF099600030CFD_t1	96.9	1.90E-280
TraesCS3D02G365200.2	TraesCS3D02G365200		-	bZIP	PF00170	bZIP transcription factor	1.60E-08	34.4	TRAES3BF099600030CFD_t1	93.3	6.10E-301
TraesCS3D02G365200.3	TraesCS3D02G365200		-	bZIP	PF00170	bZIP transcription factor	1.50E-07	31.3	TRAES3BF099600030CFD_t1	96	1.2000000000011E-312
TraesCS3D02G365200.4	TraesCS3D02G365200		-	bZIP	PF00170	bZIP transcription factor	1.50E-07	31.3	TRAES3BF099600030CFD_t1	97.1	3.9000000000074E-314
TraesCS3D02G365200.5	TraesCS3D02G365200		-	bZIP	PF00170	bZIP transcription factor	1.70E-07	31.1	TRAES3BF099600030CFD_t1	97	2.90E-268
TraesCS3D02G371900.1	TraesCS3D02G371900		bZIP transcription factor, Abiotic stress response, ABA signaling, Suppressor of floral transition upon drought stres [Source: Projected from Oryza sativa (Os01g0867300)]	bZIP	PF00170	bZIP transcription factor	9.10E-15	54.4	TRAES3BF019000220CFD_t1	94	1.00E-119
TraesCS3D02G371900.2	TraesCS3D02G371900		bZIP transcription factor, Abiotic stress response, ABA signaling, Suppressor of floral transition upon drought stres [Source: Projected from Oryza sativa (Os01g0867300)]	bZIP	PF00170	bZIP transcription factor	3.00E-15	55.9	TRAES3BF019000220CFD_t1	93.5	1.70E-100
TraesCS4A02G120500.1	TraesCS4A02G120500		-	bZIP	PF00170	bZIP transcription factor	6.30E-07	29.3	Traes_4BL_80683C0B9.1	88.4	2.00E-66
TraesCS4A02G126300.1	TraesCS4A02G126300		-	bZIP	PF00170	bZIP transcription factor	1.70E-07	31.1	Traes_4AS_6EDD5ACF7.2	84.7	5.40E-139
TraesCS4A02G126300.2	TraesCS4A02G126300		-	bZIP	PF00170	bZIP transcription factor	5.70E-07	29.4	Traes_4AS_6EDD5ACF7.2	99.7	3.00E-178
TraesCS4A02G126300.3	TraesCS4A02G126300		-	bZIP	PF00170	bZIP transcription factor	2.00E-07	30.9	Traes_4AS_6EDD5ACF7.2	100	1.60E-179
TraesCS4A02G128900.1	TraesCS4A02G128900		-	bZIP	PF00170	bZIP transcription factor	7.00E-13	48.3	Traes_4AS_F9C171219.1	100	6.10E-127
TraesCS4B02G178600.1	TraesCS4B02G178600		Glucose-6-phosphate 1-dehydrogenase [Source:UniProtKB/TrEMBL;Acc:W5E7M5]	bZIP	PF00170	bZIP transcription factor	2.00E-07	30.9	Traes_4BL_DAFEC95DD.1	100	1.20E-179
TraesCS4D02G177700.1	TraesCS4D02G177700		-	bZIP	PF00170	bZIP transcription factor	6.70E-13	48.4	Traes_4DL_F38ED7FB6.1	100	1.10E-125
TraesCS4D02G180200.1	TraesCS4D02G180200		-	bZIP	PF00170	bZIP transcription factor	1.70E-07	31.1	Traes_4AS_6EDD5ACF7.2	84.7	5.40E-139
TraesCS4D02G180200.2	TraesCS4D02G180200		-	bZIP	PF00170	bZIP transcription factor	2.00E-07	30.9	Traes_4AS_6EDD5ACF7.2	100	1.60E-179
TraesCS4D02G180200.3	TraesCS4D02G180200		-	bZIP	PF00170	bZIP transcription factor	1.90E-07	30.9	Traes_4DL_73DC40D7B.1	98.5	3.00E-175
TraesCS4D02G180200.4	TraesCS4D02G180200		-	bZIP	PF00170	bZIP transcription factor	5.70E-07	29.4	Traes_4AS_6EDD5ACF7.2	99.7	3.00E-178
TraesCS5A02G141500.1	TraesCS5A02G141500		-	bZIP	PF00170	bZIP transcription factor	1.70E-12	47.1	Traes_5BL_FB4EDEA83.2	99	3.40E-168
TraesCS5A02G179000.1	TraesCS5A02G179000		-	bZIP	PF00170	bZIP transcription factor	5.80E-09	35.8	Traes_5AL_D9A4DFF71.1	100	1.50E-76
TraesCS5A02G250400.1	TraesCS5A02G250400		-	bZIP	PF00170	bZIP transcription factor	1.40E-10	41	Traes_5BL_C559EFC8A.1	98.4	5.90E-102
TraesCS5A02G440400.1	TraesCS5A02G440400		-	bZIP	PF00170	bZIP transcription factor	3.10E-10	39.8	Traes_5AL_04D3E97F0.1	100	3.60E-159
TraesCS5A02G440400.2	TraesCS5A02G440400		-	bZIP	PF00170	bZIP transcription factor	2.60E-10	40.1	Traes_5AL_04D3E97F0.1	98	1.30E-157
TraesCS5B02G176700.1	TraesCS5B02G176700		-	bZIP	PF00170	bZIP transcription factor	5.30E-07	29.5	Traes_5DL_67A38E9B7.1	93.5	1.60E-70
TraesCS5B02G444100.1	TraesCS5B02G444100		-	bZIP	PF00170	bZIP transcription factor	2.70E-10	40.1	Traes_5AL_04D3E97F0.1	95.4	4.40E-153
TraesCS5B02G444100.2	TraesCS5B02G444100		-	bZIP	PF00170	bZIP transcription factor	3.20E-10	39.8	Traes_5AL_04D3E97F0.1	97.3	1.20E-154
TraesCS5B02G470600.1	TraesCS5B02G470600		DNA-Binding protein [Source:UniProtKB/TrEMBL;Acc:Q41508]	bZIP	PF00170	bZIP transcription factor	2.70E-22	78.5	Traes_5BL_F3018E8CA.1	100	8.40E-139
TraesCS5B02G470600.2	TraesCS5B02G470600		DNA-Binding protein [Source:UniProtKB/TrEMBL;Acc:Q41508]	bZIP	PF00170	bZIP transcription factor	2.70E-22	78.5	Traes_5BL_F3018E8CA.1	100	8.40E-139
TraesCS5D02G183500.1	TraesCS5D02G183500		-	bZIP	PF00170	bZIP transcription factor	1.00E-09	38.2	Traes_5DL_67A38E9B7.1	100	2.00E-76
TraesCS5D02G258000.1	TraesCS5D02G258000		-	bZIP	PF00170	bZIP transcription factor	1.10E-10	41.3	Traes_5DL_591F8EFBD.1	100	1.10E-103
TraesCS5D02G447500.1	TraesCS5D02G447500		-	bZIP	PF00170	bZIP transcription factor	3.30E-10	39.8	Traes_5AL_04D3E97F0.1	98.3	1.20E-154
TraesCS5D02G447500.2	TraesCS5D02G447500		-	bZIP	PF00170	bZIP transcription factor	2.70E-10	40.1	Traes_5AL_04D3E97F0.1	96.4	4.40E-153
TraesCS6A02G165800.1	TraesCS6A02G165800		-	bZIP	PF00170	bZIP transcription factor	5.40E-09	35.9	Traes_6AS_9916DDE4D.2	99.1	1.30E-110
TraesCS6A02G165800.2	TraesCS6A02G165800		-	bZIP	PF00170	bZIP transcription factor	5.20E-09	35.9	Traes_6AS_9916DDE4D.2	94.8	7.30E-103
TraesCS6A02G165800.3	TraesCS6A02G165800		-	bZIP	PF00170	bZIP transcription factor	5.20E-09	35.9	Traes_6AS_9916DDE4D.2	94.3	6.80E-101
TraesCS6A02G333600.1	TraesCS6A02G333600		bZIP transcription factor, Regulation of ABA signaling and biosynthesis, Drought resistanc [Source: Projected from Oryza sativa (Os02g0766700)]	bZIP	PF00170	bZIP transcription factor	8.30E-12	44.9	Traes_6DL_F7015CE89.2	98.6	8.20E-67
TraesCS6A02G333600.2	TraesCS6A02G333600		bZIP transcription factor, Regulation of ABA signaling and biosynthesis, Drought resistanc [Source: Projected from Oryza sativa (Os02g0766700)]	bZIP	PF00170	bZIP transcription factor	2.90E-12	46.4	Traes_6DL_F7015CE89.2	90.8	1.10E-66
TraesCS6B02G193200.1	TraesCS6B02G193200		-	bZIP	PF00170	bZIP transcription factor	3.60E-09	36.4	Traes_6AS_9916DDE4D.2	92.4	6.40E-99
TraesCS6B02G193200.2	TraesCS6B02G193200		-	bZIP	PF00170	bZIP transcription factor	3.60E-09	36.4	Traes_6AS_9916DDE4D.2	92.9	5.20E-101
TraesCS6D02G270000.1	TraesCS6D02G270000		-	bZIP	PF00170	bZIP transcription factor	3.30E-10	39.8	Traes_6DL_77ACE1279.2	100	4.00E-106
TraesCS7A02G373800.1	TraesCS7A02G373800		-	bZIP	PF00170	bZIP transcription factor	1.30E-14	53.9	Traes_7DL_68B814464.1	91.6	5.70E-66
TraesCS7A02G488600.1	TraesCS7A02G488600		-	bZIP	PF00170	bZIP transcription factor	3.60E-11	42.8	Traes_7DL_C343BA649.2	95.1	6.60E-90
TraesCS7A02G488600.2	TraesCS7A02G488600		-	bZIP	PF00170	bZIP transcription factor	3.60E-11	42.8	Traes_7DL_C343BA649.2	95.1	1.30E-90
TraesCS7A02G530300.1	TraesCS7A02G530300		-	bZIP	PF00170	bZIP transcription factor	3.00E-07	30.3	Traes_5BS_FC54F9BEA.1	70	9.00E-95
TraesCS7B02G075600.1	TraesCS7B02G075600		bZIP transcription factor, Positive regulator of ABA signaling, Drought toleranc [Source: Projected from Oryza sativa (Os06g0211200)]	bZIP	PF00170	bZIP transcription factor	3.30E-14	52.6	Traes_7DS_C6A3C10A6.1	98.7	7.40E-76
TraesCS7B02G464700.1	TraesCS7B02G464700		-	bZIP	PF00170	bZIP transcription factor	1.80E-14	53.4	Traes_7DL_EECCC4DBF.1	93.3	8.50E-78
TraesCS7D02G171300.1	TraesCS7D02G171300		bZIP transcription factor, Positive regulator of ABA signaling, Drought toleranc [Source: Projected from Oryza sativa (Os06g0211200)]	bZIP	PF00170	bZIP transcription factor	3.40E-14	52.6	Traes_7DS_C6A3C10A6.1	100	3.00E-77
TraesCS7D02G268400.1	TraesCS7D02G268400		-	bZIP	PF00170	bZIP transcription factor	1.20E-09	37.9	Traes_7DS_47B5A7FFF.1	100	2.60E-111
TraesCS7D02G349300.1	TraesCS7D02G349300		-	bZIP	PF00170	bZIP transcription factor	1.00E-14	54.2	Traes_7DL_68B814464.1	100	6.30E-78
TraesCS7D02G527500.1	TraesCS7D02G527500		-	bZIP	PF00170	bZIP transcription factor	2.00E-14	53.3	Traes_7DL_EECCC4DBF.1	100	7.60E-87
TraesCS3A02G205800.1	TraesCS3A02G205800		-	C2H2	PF00096	Zinc finger, C2H2 type	4.10E-08	33.1	TRAES3BF042100060CFD_t1	94.8	4.30E-255
TraesCS3B02G237700.1	TraesCS3B02G237700		-	C2H2	PF00096	Zinc finger, C2H2 type	3.70E-08	33.2	TRAES3BF042100060CFD_t1	100	8.20E-275
TraesCS3D02G209800.1	TraesCS3D02G209800		-	C2H2	PF00096	Zinc finger, C2H2 type	3.50E-08	33.3	TRAES3BF042100060CFD_t1	95.6	5.40E-258
TraesCS4A02G174100.1	TraesCS4A02G174100		-	C2H2	PF00096	Zinc finger, C2H2 type	2.00E-06	27.8	Traes_4DS_276818E4F.1	94.9	7.10E-82
MSTRG.12030.1	TraesCS2A02G199900		-	C3H	PF00642	Zinc finger C-x8-C-x5-C-x3-H type (and similar)	1.90E-06	27.5	Traes_2BS_5DAE613CE.1	98.4	0
MSTRG.14412.3	TraesCS2A02G487900		-	C3H	PF00642	Zinc finger C-x8-C-x5-C-x3-H type (and similar)	7.60E-18	63.8	Traes_2AL_D149074A3.1	100	8.20E-175
MSTRG.20980.2	TraesCS2D02G207800		-	C3H	PF00642	Zinc finger C-x8-C-x5-C-x3-H type (and similar)	1.40E-06	27.9	Traes_2BS_5DAE613CE.1	98.8	0
MSTRG.29096.1	TraesCS3B02G205900		-	C3H	PF00642	Zinc finger C-x8-C-x5-C-x3-H type (and similar)	4.60E-42	141	TRAES3BF106700020CFD_t1	98.9	1.70E-274
MSTRG.46641.6	TraesCS5A02G121100		-	C3H	PF00642	Zinc finger C-x8-C-x5-C-x3-H type (and similar)	9.30E-08	31.7	Traes_5DS_107805DE3.1	98	4.80E-152
MSTRG.46641.7	TraesCS5A02G121100		-	C3H	PF00642	Zinc finger C-x8-C-x5-C-x3-H type (and similar)	7.00E-08	32.1	Traes_5DS_107805DE3.1	97.9	4.70E-146
MSTRG.54948.1	TraesCS5D02G119200		-	C3H	PF00642	Zinc finger C-x8-C-x5-C-x3-H type (and similar)	1.60E-30	104.3	Traes_5DS_107805DE3.1	100	2.00E-154
MSTRG.54948.2	TraesCS5D02G119200		-	C3H	PF00642	Zinc finger C-x8-C-x5-C-x3-H type (and similar)	1.50E-30	104.3	Traes_5DS_107805DE3.1	100	2.00E-154
MSTRG.54948.7	TraesCS5D02G119200		-	C3H	PF00642	Zinc finger C-x8-C-x5-C-x3-H type (and similar)	9.30E-08	31.7	Traes_5DS_107805DE3.1	100	1.30E-154
MSTRG.54948.8	TraesCS5D02G119200		-	C3H	PF00642	Zinc finger C-x8-C-x5-C-x3-H type (and similar)	6.10E-08	32.3	Traes_5DS_107805DE3.1	100	1.00E-148
MSTRG.74027.1	TraesCS7B02G302400		-	C3H	PF00642	Zinc finger C-x8-C-x5-C-x3-H type (and similar)	6.30E-15	54.5	Traes_7BL_342CAC6CE.1	100	1.80E-134
MSTRG.79041.2	TraesCS7D02G514700		-	C3H	PF00642	Zinc finger C-x8-C-x5-C-x3-H type (and similar)	9.30E-06	25.3
TraesCS1B02G360300.1	TraesCS1B02G360300		-	C3H	PF00642	Zinc finger C-x8-C-x5-C-x3-H type (and similar)	6.30E-06	25.8	TRAES3BF096900170CFD_t1	44.2	1.10E-47
TraesCS2A02G199900.1	TraesCS2A02G199900		-	C3H	PF00642	Zinc finger C-x8-C-x5-C-x3-H type (and similar)	1.50E-06	27.9	Traes_2BS_5DAE613CE.1	98.4	0
TraesCS2B02G227500.1	TraesCS2B02G227500		-	C3H	PF00642	Zinc finger C-x8-C-x5-C-x3-H type (and similar)	1.30E-06	28	Traes_2BS_5DAE613CE.1	100	0
TraesCS2D02G207800.1	TraesCS2D02G207800		-	C3H	PF00642	Zinc finger C-x8-C-x5-C-x3-H type (and similar)	1.40E-06	27.9	Traes_2BS_5DAE613CE.1	98.8	0
TraesCS3A02G179200.1	TraesCS3A02G179200		-	C3H	PF00642	Zinc finger C-x8-C-x5-C-x3-H type (and similar)	5.50E-42	140.8	TRAES3BF106700020CFD_t1	98.5	1.60E-283
TraesCS3B02G205900.1	TraesCS3B02G205900		-	C3H	PF00642	Zinc finger C-x8-C-x5-C-x3-H type (and similar)	5.70E-42	140.7	TRAES3BF106700020CFD_t1	100	3.40E-289
TraesCS4B02G187000.1	TraesCS4B02G187000		-	C3H	PF00642	Zinc finger C-x8-C-x5-C-x3-H type (and similar)	3.30E-12	45.8	Traes_4BL_58F4541EF.1	98.9	2.40E-54
TraesCS5A02G121100.1	TraesCS5A02G121100		-	C3H	PF00642	Zinc finger C-x8-C-x5-C-x3-H type (and similar)	4.10E-30	102.9	Traes_5DS_107805DE3.1	98	7.00E-152
TraesCS5A02G121100.2	TraesCS5A02G121100		-	C3H	PF00642	Zinc finger C-x8-C-x5-C-x3-H type (and similar)	5.20E-30	102.6	Traes_5DS_107805DE3.1	98	7.20E-152
TraesCS5A02G121100.3	TraesCS5A02G121100		-	C3H	PF00642	Zinc finger C-x8-C-x5-C-x3-H type (and similar)	5.20E-30	102.6	Traes_5DS_107805DE3.1	98	7.20E-152
TraesCS5A02G121100.4	TraesCS5A02G121100		-	C3H	PF00642	Zinc finger C-x8-C-x5-C-x3-H type (and similar)	5.20E-30	102.6	Traes_5DS_107805DE3.1	87.5	5.20E-152
TraesCS5A02G121100.5	TraesCS5A02G121100		-	C3H	PF00642	Zinc finger C-x8-C-x5-C-x3-H type (and similar)	4.10E-23	80.6	Traes_5DS_107805DE3.1	98	5.30E-152
TraesCS5D02G119200.1	TraesCS5D02G119200		-	C3H	PF00642	Zinc finger C-x8-C-x5-C-x3-H type (and similar)	2.00E-30	103.9	Traes_5DS_107805DE3.1	100	2.00E-154
TraesCS5D02G119200.2	TraesCS5D02G119200		-	C3H	PF00642	Zinc finger C-x8-C-x5-C-x3-H type (and similar)	2.00E-30	103.9	Traes_5DS_107805DE3.1	100	2.00E-154
TraesCS5D02G119200.3	TraesCS5D02G119200		-	C3H	PF00642	Zinc finger C-x8-C-x5-C-x3-H type (and similar)	1.80E-30	104.1	Traes_5DS_107805DE3.1	100	2.00E-154
TraesCS5D02G119200.4	TraesCS5D02G119200		-	C3H	PF00642	Zinc finger C-x8-C-x5-C-x3-H type (and similar)	2.30E-23	81.4	Traes_5DS_107805DE3.1	100	1.60E-154
TraesCS6D02G155300.1	TraesCS6D02G155300		-	C3H	PF00642	Zinc finger C-x8-C-x5-C-x3-H type (and similar)	6.60E-14	51.3	Traes_6DS_475E04221.1	92.3	1.20E-138
TraesCS7B02G302400.1	TraesCS7B02G302400		-	C3H	PF00642	Zinc finger C-x8-C-x5-C-x3-H type (and similar)	6.10E-20	70.5	Traes_7BL_342CAC6CE.1	98.2	4.90E-164
TraesCS7B02G302400.2	TraesCS7B02G302400		-	C3H	PF00642	Zinc finger C-x8-C-x5-C-x3-H type (and similar)	6.10E-20	70.5	Traes_7BL_342CAC6CE.1	100	2.40E-163
MSTRG.17945.1	TraesCS2B02G372000		-	CO-like	PF00643	B-box zinc finger	9.50E-14	51.1	Traes_6BL_F5F82174B.2	49.6	1.80E-28
MSTRG.17945.1	TraesCS2B02G372000		-	CO-like	PF06203	CCT motif	3.80E-18	65.2	Traes_6BL_F5F82174B.2	49.6	1.80E-28
MSTRG.22291.1	TraesCS2D02G351900		-	CO-like	PF00643	B-box zinc finger	2.50E-06	27.4	Traes_6BL_F5F82174B.2	48.4	9.80E-19
MSTRG.22291.1	TraesCS2D02G351900		-	CO-like	PF06203	CCT motif	5.60E-18	64.6	Traes_6BL_F5F82174B.2	48.4	9.80E-19
MSTRG.43242.1	TraesCS4D02G046200		-	CO-like	PF00643	B-box zinc finger	4.20E-06	26.7	Traes_6DS_086930130.1	59.3	8.20E-10
MSTRG.43242.1	TraesCS4D02G046200		-	CO-like	PF06203	CCT motif	4.00E-10	39.4	Traes_6DS_086930130.1	59.3	8.20E-10
MSTRG.60082.1	TraesCS6A02G286400		CONSTANS-like protein, Heading promotion under long-day conditio [Source: Projected from Oryza sativa (Os02g0724000)]	CO-like	PF00643	B-box zinc finger	1.80E-08	34.3	Traes_6DL_6FAD063EE.2	94.9	9.00E-219
MSTRG.60082.1	TraesCS6A02G286400		CONSTANS-like protein, Heading promotion under long-day conditio [Source: Projected from Oryza sativa (Os02g0724000)]	CO-like	PF06203	CCT motif	1.40E-16	60.1	Traes_6DL_6FAD063EE.2	94.9	9.00E-219
MSTRG.60082.2	TraesCS6A02G286400		CONSTANS-like protein, Heading promotion under long-day conditio [Source: Projected from Oryza sativa (Os02g0724000)]	CO-like	PF00643	B-box zinc finger	1.60E-08	34.4	Traes_6DL_6FAD063EE.2	94.6	6.40E-217
MSTRG.60082.2	TraesCS6A02G286400		CONSTANS-like protein, Heading promotion under long-day conditio [Source: Projected from Oryza sativa (Os02g0724000)]	CO-like	PF06203	CCT motif	1.40E-16	60.1	Traes_6DL_6FAD063EE.2	94.6	6.40E-217
MSTRG.60131.1	TraesCS6A02G293200		-	CO-like	PF00643	B-box zinc finger	2.80E-07	30.5	Traes_6BL_F5F82174B.2	59.2	9.40E-12
MSTRG.60131.1	TraesCS6A02G293200		-	CO-like	PF06203	CCT motif	5.00E-18	64.8	Traes_6BL_F5F82174B.2	59.2	9.40E-12
MSTRG.62162.1	TraesCS6B02G179000		-	CO-like	PF00643	B-box zinc finger	2.50E-08	33.8	Traes_5BL_DB6E9FDB9.2	36.7	6.60E-30
MSTRG.62162.1	TraesCS6B02G179000		-	CO-like	PF06203	CCT motif	3.80E-18	65.1	Traes_5BL_DB6E9FDB9.2	36.7	6.60E-30
MSTRG.63613.1	TraesCS6B02G315400		CONSTANS-like protein, Heading promotion under long-day conditio [Source: Projected from Oryza sativa (Os02g0724000)]	CO-like	PF00643	B-box zinc finger	7.50E-09	35.5	Traes_6BL_6ECA375B9.1	100	7.10E-232
MSTRG.63613.1	TraesCS6B02G315400		CONSTANS-like protein, Heading promotion under long-day conditio [Source: Projected from Oryza sativa (Os02g0724000)]	CO-like	PF06203	CCT motif	1.40E-16	60.1	Traes_6BL_6ECA375B9.1	100	7.10E-232
MSTRG.66793.1	TraesCS6D02G267100		CONSTANS-like protein, Heading promotion under long-day conditio [Source: Projected from Oryza sativa (Os02g0724000)]	CO-like	PF00643	B-box zinc finger	6.30E-09	35.7	Traes_6DL_6FAD063EE.2	99.7	3.90E-230
MSTRG.66793.1	TraesCS6D02G267100		CONSTANS-like protein, Heading promotion under long-day conditio [Source: Projected from Oryza sativa (Os02g0724000)]	CO-like	PF06203	CCT motif	1.40E-16	60.1	Traes_6DL_6FAD063EE.2	99.7	3.90E-230
TraesCS2A02G353900.1	TraesCS2A02G353900		-	CO-like	PF00643	B-box zinc finger	1.10E-13	51	Traes_6BL_F5F82174B.2	49.6	8.20E-29
TraesCS2A02G353900.1	TraesCS2A02G353900		-	CO-like	PF06203	CCT motif	3.70E-18	65.2	Traes_6BL_F5F82174B.2	49.6	8.20E-29
TraesCS2B02G372000.1	TraesCS2B02G372000		-	CO-like	PF00643	B-box zinc finger	1.00E-13	51	Traes_6BL_F5F82174B.2	49.6	1.80E-28
TraesCS2B02G372000.1	TraesCS2B02G372000		-	CO-like	PF06203	CCT motif	3.80E-18	65.2	Traes_6BL_F5F82174B.2	49.6	1.80E-28
TraesCS2D02G351900.1	TraesCS2D02G351900		-	CO-like	PF00643	B-box zinc finger	1.30E-13	50.7	Traes_6BL_F5F82174B.2	49.6	1.80E-28
TraesCS2D02G351900.1	TraesCS2D02G351900		-	CO-like	PF06203	CCT motif	3.80E-18	65.1	Traes_6BL_F5F82174B.2	49.6	1.80E-28
TraesCS4A02G268500.1	TraesCS4A02G268500		-	CO-like	PF00643	B-box zinc finger	4.20E-06	26.7	Traes_7DS_9B463F375.2	25.5	8.50E-10
TraesCS4A02G268500.1	TraesCS4A02G268500		-	CO-like	PF06203	CCT motif	4.60E-18	64.9	Traes_7DS_9B463F375.2	25.5	8.50E-10
TraesCS4B02G045700.1	TraesCS4B02G045700		-	CO-like	PF00643	B-box zinc finger	4.30E-06	26.6	Traes_6AS_94B61ADF8.1	59.3	8.50E-10
TraesCS4B02G045700.1	TraesCS4B02G045700		-	CO-like	PF06203	CCT motif	4.60E-18	64.9	Traes_6AS_94B61ADF8.1	59.3	8.50E-10
TraesCS4D02G046200.1	TraesCS4D02G046200		-	CO-like	PF00643	B-box zinc finger	4.30E-06	26.7	Traes_6AS_94B61ADF8.1	59.3	8.50E-10
TraesCS4D02G046200.1	TraesCS4D02G046200		-	CO-like	PF06203	CCT motif	4.60E-18	64.9	Traes_6AS_94B61ADF8.1	59.3	8.50E-10
TraesCS6A02G286400.1	TraesCS6A02G286400		CONSTANS-like protein, Heading promotion under long-day conditio [Source: Projected from Oryza sativa (Os02g0724000)]	CO-like	PF00643	B-box zinc finger	5.90E-09	35.8	Traes_6AL_BF34EBCFA.2	100	4.40E-110
TraesCS6A02G286400.1	TraesCS6A02G286400		CONSTANS-like protein, Heading promotion under long-day conditio [Source: Projected from Oryza sativa (Os02g0724000)]	CO-like	PF06203	CCT motif	1.10E-16	60.5	Traes_6AL_BF34EBCFA.2	100	4.40E-110
TraesCS6A02G286400.2	TraesCS6A02G286400		CONSTANS-like protein, Heading promotion under long-day conditio [Source: Projected from Oryza sativa (Os02g0724000)]	CO-like	PF00643	B-box zinc finger	1.50E-08	34.5	Traes_6DL_6FAD063EE.2	94.6	6.40E-217
TraesCS6A02G286400.2	TraesCS6A02G286400		CONSTANS-like protein, Heading promotion under long-day conditio [Source: Projected from Oryza sativa (Os02g0724000)]	CO-like	PF06203	CCT motif	1.40E-16	60.1	Traes_6DL_6FAD063EE.2	94.6	6.40E-217
TraesCS6A02G286400.3	TraesCS6A02G286400		CONSTANS-like protein, Heading promotion under long-day conditio [Source: Projected from Oryza sativa (Os02g0724000)]	CO-like	PF00643	B-box zinc finger	1.50E-08	34.5	Traes_6DL_6FAD063EE.2	94.9	9.00E-219
TraesCS6A02G286400.3	TraesCS6A02G286400		CONSTANS-like protein, Heading promotion under long-day conditio [Source: Projected from Oryza sativa (Os02g0724000)]	CO-like	PF06203	CCT motif	1.40E-16	60.1	Traes_6DL_6FAD063EE.2	94.9	9.00E-219
TraesCS6A02G293200.1	TraesCS6A02G293200		-	CO-like	PF00643	B-box zinc finger	2.70E-07	30.5	Traes_6BL_F5F82174B.2	59.2	9.40E-12
TraesCS6A02G293200.1	TraesCS6A02G293200		-	CO-like	PF06203	CCT motif	5.00E-18	64.7	Traes_6BL_F5F82174B.2	59.2	9.40E-12
TraesCS6A02G293200.2	TraesCS6A02G293200		-	CO-like	PF00643	B-box zinc finger	2.80E-07	30.5	Traes_6BL_F5F82174B.2	59.2	9.40E-12
TraesCS6A02G293200.2	TraesCS6A02G293200		-	CO-like	PF06203	CCT motif	5.00E-18	64.8	Traes_6BL_F5F82174B.2	59.2	9.40E-12
TraesCS6B02G179000.1	TraesCS6B02G179000		-	CO-like	PF00643	B-box zinc finger	2.90E-08	33.6	Traes_5BL_DB6E9FDB9.2	36.8	1.30E-28
TraesCS6B02G179000.1	TraesCS6B02G179000		-	CO-like	PF06203	CCT motif	3.90E-18	65.1	Traes_5BL_DB6E9FDB9.2	36.8	1.30E-28
TraesCS6B02G179000.2	TraesCS6B02G179000		-	CO-like	PF00643	B-box zinc finger	2.60E-08	33.7	Traes_5BL_DB6E9FDB9.2	37.5	7.50E-29
TraesCS6B02G179000.2	TraesCS6B02G179000		-	CO-like	PF06203	CCT motif	3.90E-18	65.1	Traes_5BL_DB6E9FDB9.2	37.5	7.50E-29
TraesCS6B02G248400.1	TraesCS6B02G248400		-	CO-like	PF00643	B-box zinc finger	1.80E-12	47	Traes_6BL_F5F82174B.2	47.4	8.60E-26
TraesCS6B02G248400.1	TraesCS6B02G248400		-	CO-like	PF06203	CCT motif	8.80E-18	64	Traes_6BL_F5F82174B.2	47.4	8.60E-26
TraesCS6B02G315400.1	TraesCS6B02G315400		CONSTANS-like protein, Heading promotion under long-day conditio [Source: Projected from Oryza sativa (Os02g0724000)]	CO-like	PF00643	B-box zinc finger	4.50E-09	36.2	Traes_6BL_6ECA375B9.1	100	7.10E-232
TraesCS6B02G315400.1	TraesCS6B02G315400		CONSTANS-like protein, Heading promotion under long-day conditio [Source: Projected from Oryza sativa (Os02g0724000)]	CO-like	PF06203	CCT motif	1.40E-16	60.1	Traes_6BL_6ECA375B9.1	100	7.10E-232
TraesCS6D02G267100.1	TraesCS6D02G267100		CONSTANS-like protein, Heading promotion under long-day conditio [Source: Projected from Oryza sativa (Os02g0724000)]	CO-like	PF00643	B-box zinc finger	7.00E-09	35.6	Traes_6DL_6FAD063EE.2	100	4.20E-232
TraesCS6D02G267100.1	TraesCS6D02G267100		CONSTANS-like protein, Heading promotion under long-day conditio [Source: Projected from Oryza sativa (Os02g0724000)]	CO-like	PF06203	CCT motif	1.40E-16	60.1	Traes_6DL_6FAD063EE.2	100	4.20E-232
TraesCS6D02G267100.2	TraesCS6D02G267100		CONSTANS-like protein, Heading promotion under long-day conditio [Source: Projected from Oryza sativa (Os02g0724000)]	CO-like	PF00643	B-box zinc finger	7.50E-09	35.5	Traes_6DL_6FAD063EE.2	99.7	3.90E-230
TraesCS6D02G267100.2	TraesCS6D02G267100		CONSTANS-like protein, Heading promotion under long-day conditio [Source: Projected from Oryza sativa (Os02g0724000)]	CO-like	PF06203	CCT motif	1.40E-16	60.1	Traes_6DL_6FAD063EE.2	99.7	3.90E-230
MSTRG.17945.1	TraesCS2B02G372000		-	DBB	PF00643	B-box zinc finger	9.50E-14	51.1	Traes_6BL_F5F82174B.2	49.6	1.80E-28
MSTRG.60082.1	TraesCS6A02G286400		CONSTANS-like protein, Heading promotion under long-day conditio [Source: Projected from Oryza sativa (Os02g0724000)]	DBB	PF00643	B-box zinc finger	1.80E-08	34.3	Traes_6DL_6FAD063EE.2	94.9	9.00E-219
MSTRG.60082.2	TraesCS6A02G286400		CONSTANS-like protein, Heading promotion under long-day conditio [Source: Projected from Oryza sativa (Os02g0724000)]	DBB	PF00643	B-box zinc finger	1.60E-08	34.4	Traes_6DL_6FAD063EE.2	94.6	6.40E-217
MSTRG.62162.1	TraesCS6B02G179000		-	DBB	PF00643	B-box zinc finger	2.50E-08	33.8	Traes_5BL_DB6E9FDB9.2	36.7	6.60E-30
MSTRG.63613.1	TraesCS6B02G315400		CONSTANS-like protein, Heading promotion under long-day conditio [Source: Projected from Oryza sativa (Os02g0724000)]	DBB	PF00643	B-box zinc finger	7.50E-09	35.5	Traes_6BL_6ECA375B9.1	100	7.10E-232
MSTRG.66793.1	TraesCS6D02G267100		CONSTANS-like protein, Heading promotion under long-day conditio [Source: Projected from Oryza sativa (Os02g0724000)]	DBB	PF00643	B-box zinc finger	6.30E-09	35.7	Traes_6DL_6FAD063EE.2	99.7	3.90E-230
TraesCS2A02G348900.1	TraesCS2A02G348900		Putative zinc finger protein [Source:UniProtKB/TrEMBL;Acc:D7R604]	DBB	PF00643	B-box zinc finger	2.50E-12	46.6	Traes_2AL_39F789674.2	99.2	1.00E-146
TraesCS2A02G353900.1	TraesCS2A02G353900		-	DBB	PF00643	B-box zinc finger	1.10E-13	51	Traes_6BL_F5F82174B.2	49.6	8.20E-29
TraesCS2B02G372000.1	TraesCS2B02G372000		-	DBB	PF00643	B-box zinc finger	1.00E-13	51	Traes_6BL_F5F82174B.2	49.6	1.80E-28
TraesCS2D02G347300.1	TraesCS2D02G347300		-	DBB	PF00643	B-box zinc finger	3.80E-12	46	Traes_2AL_39F789674.2	95.4	6.50E-141
TraesCS2D02G347300.2	TraesCS2D02G347300		-	DBB	PF00643	B-box zinc finger	3.80E-12	46	Traes_2AL_39F789674.2	95	3.20E-140
TraesCS2D02G351900.1	TraesCS2D02G351900		-	DBB	PF00643	B-box zinc finger	1.30E-13	50.7	Traes_6BL_F5F82174B.2	49.6	1.80E-28
TraesCS6A02G286400.1	TraesCS6A02G286400		CONSTANS-like protein, Heading promotion under long-day conditio [Source: Projected from Oryza sativa (Os02g0724000)]	DBB	PF00643	B-box zinc finger	5.90E-09	35.8	Traes_6AL_BF34EBCFA.2	100	4.40E-110
TraesCS6A02G286400.2	TraesCS6A02G286400		CONSTANS-like protein, Heading promotion under long-day conditio [Source: Projected from Oryza sativa (Os02g0724000)]	DBB	PF00643	B-box zinc finger	1.50E-08	34.5	Traes_6DL_6FAD063EE.2	94.6	6.40E-217
TraesCS6A02G286400.3	TraesCS6A02G286400		CONSTANS-like protein, Heading promotion under long-day conditio [Source: Projected from Oryza sativa (Os02g0724000)]	DBB	PF00643	B-box zinc finger	1.50E-08	34.5	Traes_6DL_6FAD063EE.2	94.9	9.00E-219
TraesCS6B02G179000.1	TraesCS6B02G179000		-	DBB	PF00643	B-box zinc finger	2.90E-08	33.6	Traes_5BL_DB6E9FDB9.2	36.8	1.30E-28
TraesCS6B02G179000.2	TraesCS6B02G179000		-	DBB	PF00643	B-box zinc finger	2.60E-08	33.7	Traes_5BL_DB6E9FDB9.2	37.5	7.50E-29
TraesCS6B02G248400.1	TraesCS6B02G248400		-	DBB	PF00643	B-box zinc finger	1.80E-12	47	Traes_6BL_F5F82174B.2	47.4	8.60E-26
TraesCS6B02G315400.1	TraesCS6B02G315400		CONSTANS-like protein, Heading promotion under long-day conditio [Source: Projected from Oryza sativa (Os02g0724000)]	DBB	PF00643	B-box zinc finger	4.50E-09	36.2	Traes_6BL_6ECA375B9.1	100	7.10E-232
TraesCS6D02G267100.1	TraesCS6D02G267100		CONSTANS-like protein, Heading promotion under long-day conditio [Source: Projected from Oryza sativa (Os02g0724000)]	DBB	PF00643	B-box zinc finger	7.00E-09	35.6	Traes_6DL_6FAD063EE.2	100	4.20E-232
TraesCS6D02G267100.2	TraesCS6D02G267100		CONSTANS-like protein, Heading promotion under long-day conditio [Source: Projected from Oryza sativa (Os02g0724000)]	DBB	PF00643	B-box zinc finger	7.50E-09	35.5	Traes_6DL_6FAD063EE.2	99.7	3.90E-230
MSTRG.30081.2	TraesCS3B02G305300		Protein CONSERVED ONLY IN THE GREEN LINEAGE 160, chloroplastic [Source:Projected from Arabidopsis thaliana (AT2G31040) UniProtKB/Swiss-Prot;Acc:O82279]	Dof	PF02701	Dof domain, zinc finger	1.30E-22	79.5	TRAES3BF090300050CFD_t1	68.4	1.00E-15
MSTRG.56063.1	TraesCS5D02G259700		-	Dof	PF02701	Dof domain, zinc finger	4.90E-32	109.7	Traes_2BS_C94BD2E9F.1	65.3	3.30E-23
MSTRG.56063.3	TraesCS5D02G259700		-	Dof	PF02701	Dof domain, zinc finger	3.90E-32	110.1	Traes_2BS_C94BD2E9F.1	65.3	2.70E-23
TraesCS2A02G079200.1	TraesCS2A02G079200		-	Dof	PF02701	Dof domain, zinc finger	8.00E-33	112.3	Traes_2BS_C94BD2E9F.1	76.3	1.00E-29
TraesCS2B02G094000.1	TraesCS2B02G094000		-	Dof	PF02701	Dof domain, zinc finger	8.80E-33	112.1	Traes_4AS_E20BDE652.1	47.7	2.90E-29
TraesCS2D02G076600.1	TraesCS2D02G076600		-	Dof	PF02701	Dof domain, zinc finger	8.90E-33	112.1	Traes_2BS_C94BD2E9F.1	67.4	1.30E-29
TraesCS3A02G180600.1	TraesCS3A02G180600		-	Dof	PF02701	Dof domain, zinc finger	5.00E-32	109.7	TRAES3BF008800180CFD_t1	95.4	3.00E-297
TraesCS3A02G403500.1	TraesCS3A02G403500		-	Dof	PF02701	Dof domain, zinc finger	2.60E-27	94.6	TRAES3BF153400010CFD_t1	68	2.30E-131
TraesCS3B02G608800.1	TraesCS3B02G608800		-	Dof	PF02701	Dof domain, zinc finger	9.20E-32	108.9	TRAES3BF066000010CFD_t1	66.6	9.90E-114
TraesCS3D02G185500.1	TraesCS3D02G185500		-	Dof	PF02701	Dof domain, zinc finger	4.60E-32	109.8	Traes_3DS_29943C262.1	100	2.60E-295
TraesCS3D02G185500.2	TraesCS3D02G185500		-	Dof	PF02701	Dof domain, zinc finger	5.10E-32	109.7	TRAES3BF008800180CFD_t1	97.4	1.50E-301
TraesCS3D02G271300.1	TraesCS3D02G271300		-	Dof	PF02701	Dof domain, zinc finger	1.00E-26	92.7	TRAES3BF090300050CFD_t1	66.2	6.80E-21
TraesCS5A02G479400.1	TraesCS5A02G479400		-	Dof	PF02701	Dof domain, zinc finger	2.60E-32	110.6	Traes_5BL_7A5C5CCCB.1	95.1	6.10E-190
TraesCS5B02G249800.1	TraesCS5B02G249800		-	Dof	PF02701	Dof domain, zinc finger	3.80E-32	110.1	Traes_2BS_C94BD2E9F.1	66.2	2.70E-23
TraesCS5B02G492600.1	TraesCS5B02G492600		-	Dof	PF02701	Dof domain, zinc finger	2.50E-32	110.7	Traes_5BL_7A5C5CCCB1.1	100	7.80E-198
TraesCS5D02G259700.1	TraesCS5D02G259700		-	Dof	PF02701	Dof domain, zinc finger	3.90E-32	110.1	Traes_2BS_C94BD2E9F.1	65.3	2.70E-23
TraesCS5D02G493000.1	TraesCS5D02G493000		-	Dof	PF02701	Dof domain, zinc finger	2.60E-32	110.6	Traes_5BL_7A5C5CCCB1.1	97	3.90E-189
TraesCS6B02G317100.1	TraesCS6B02G317100		-	Dof	PF02701	Dof domain, zinc finger	9.80E-34	115.2	Traes_6DL_6A7EFC4661.2	93.5	1.10E-149
TraesCS6D02G268400.1	TraesCS6D02G268400		-	Dof	PF02701	Dof domain, zinc finger	1.00E-33	115.1	Traes_6DL_6A7EFC4661.2	100	2.90E-161
TraesCS7A02G213400.1	TraesCS7A02G213400		-	Dof	PF02701	Dof domain, zinc finger	1.30E-32	111.6	Traes_6DL_6A7EFC4661.2	46.1	1.10E-51
MSTRG.62789.3	TraesCS6B02G233700		-	E2F/DP	PF02319	E2F/DP family winged-helix DNA-binding domain	1.10E-24	86.1	Traes_6AS_9596E4B58.1	91.6	9.60E-219
TraesCS5B02G125100.1	TraesCS5B02G125100		-	E2F/DP	PF02319	E2F/DP family winged-helix DNA-binding domain	1.10E-23	82.9	Traes_5BL_9F73E599F.1	100	3.00E-263
TraesCS6B02G233700.1	TraesCS6B02G233700		-	E2F/DP	PF02319	E2F/DP family winged-helix DNA-binding domain	1.20E-22	79.5	Traes_6AS_9596E4B58.1	95.2	1.10E-171
TraesCS6B02G233700.2	TraesCS6B02G233700		-	E2F/DP	PF02319	E2F/DP family winged-helix DNA-binding domain	1.30E-24	85.9	Traes_6AS_9596E4B58.1	98.9	2.30E-266
MSTRG.11257.1	TraesCS2A02G099900		Transcription factor, Response to ethylene stimulus, Wound signalin [Source: Projected from Oryza sativa (Os07g0685700)]	EIL	PF04873	Ethylene insensitive 3	1.70E-120	400.9	Traes_2BS_647C82888.4	91.5	0
MSTRG.72536.1	TraesCS7B02G145400		-	EIL	PF04873	Ethylene insensitive 3	3.10E-123	409.9	Traes_7BS_733347AC0.1	100	0
MSTRG.72536.2	TraesCS7B02G145400		-	EIL	PF04873	Ethylene insensitive 3	3.10E-123	409.9	Traes_7BS_733347AC0.1	100	0
MSTRG.76937.1	TraesCS7D02G244600		-	EIL	PF04873	Ethylene insensitive 3	3.10E-123	409.9	Traes_7DS_3673F1C73.4	100	0
MSTRG.76937.3	TraesCS7D02G244600		-	EIL	PF04873	Ethylene insensitive 3	3.10E-123	409.9	Traes_7DS_3673F1C73.4	100	0
TraesCS2A02G099900.1	TraesCS2A02G099900		Transcription factor, Response to ethylene stimulus, Wound signalin [Source: Projected from Oryza sativa (Os07g0685700)]	EIL	PF04873	Ethylene insensitive 3	1.70E-120	400.9	Traes_2BS_647C82888.4	91.5	0
TraesCS2B02G116900.1	TraesCS2B02G116900		Transcription factor, Response to ethylene stimulus, Wound signalin [Source: Projected from Oryza sativa (Os07g0685700)]	EIL	PF04873	Ethylene insensitive 3	6.50E-120	399	Traes_2BS_647C82888.4	100	0
TraesCS2D02G099400.1	TraesCS2D02G099400		Transcription factor, Response to ethylene stimulus, Wound signalin [Source: Projected from Oryza sativa (Os07g0685700)]	EIL	PF04873	Ethylene insensitive 3	1.50E-120	401	Traes_2BS_647C82888.4	91.9	0
TraesCS7B02G145400.1	TraesCS7B02G145400		-	EIL	PF04873	Ethylene insensitive 3	3.10E-123	409.9	Traes_7BS_733347AC0.1	100	0
TraesCS7D02G244600.1	TraesCS7D02G244600		-	EIL	PF04873	Ethylene insensitive 3	3.10E-123	409.9	Traes_7DS_3673F1C73.4	100	0
MSTRG.10214.1	TraesCS1D02G376500		-	ERF	PF00847	AP2 domain	3.90E-13	49.3	Traes_1AL_258E7F2A3.1	73.9	2.20E-54
MSTRG.10214.3	TraesCS1D02G376500		-	ERF	PF00847	AP2 domain	3.90E-13	49.3	Traes_1AL_258E7F2A3.1	73.9	2.20E-54
MSTRG.10368.2	TraesCS1D02G402000		-	ERF	PF00847	AP2 domain	2.20E-07	30.9	Traes_5DS_1BDB9837E.1	40.8	4.80E-11
MSTRG.10368.3	TraesCS1D02G402000		-	ERF	PF00847	AP2 domain	2.20E-07	30.9	Traes_5DS_1BDB9837E.1	40.8	4.80E-11
MSTRG.12941.1	TraesCS2A02G288000		Rap2.6L [Source:Projected from Arabidopsis thaliana (AT5G13330) UniProtKB/TrEMBL;Acc:A0A178UKL8]	ERF	PF00847	AP2 domain	9.70E-14	51.2	Traes_2AL_6B6086A7C.2	100	1.70E-138
MSTRG.12941.2	TraesCS2A02G288000		Rap2.6L [Source:Projected from Arabidopsis thaliana (AT5G13330) UniProtKB/TrEMBL;Acc:A0A178UKL8]	ERF	PF00847	AP2 domain	9.70E-14	51.2	Traes_2AL_6B6086A7C.2	100	1.70E-138
MSTRG.12941.3	TraesCS2A02G288000		Rap2.6L [Source:Projected from Arabidopsis thaliana (AT5G13330) UniProtKB/TrEMBL;Acc:A0A178UKL8]	ERF	PF00847	AP2 domain	9.70E-14	51.2	Traes_2AL_6B6086A7C.2	100	1.70E-138
MSTRG.12941.4	TraesCS2A02G288000		Rap2.6L [Source:Projected from Arabidopsis thaliana (AT5G13330) UniProtKB/TrEMBL;Acc:A0A178UKL8]	ERF	PF00847	AP2 domain	9.70E-14	51.2	Traes_2AL_6B6086A7C.2	100	1.70E-138
MSTRG.14800.1	TraesCS2A02G542700		-	ERF	PF00847	AP2 domain	8.90E-14	51.4	TRAES3BF075600050CFD_t1	54.5	7.00E-23
MSTRG.27910.1	TraesCS3B02G042400		-	ERF	PF00847	AP2 domain	1.60E-07	31.4	TRAES3BF108400040CFD_t1	100	2.50E-188
MSTRG.2978.1	TraesCS1A02G370400		-	ERF	PF00847	AP2 domain	3.60E-13	49.4	Traes_5BL_F5D379AFC.1	56.4	1.10E-55
MSTRG.2978.2	TraesCS1A02G370400		-	ERF	PF00847	AP2 domain	3.60E-13	49.4	Traes_5BL_F5D379AFC.1	56.4	1.10E-55
MSTRG.2978.3	TraesCS1A02G370400		-	ERF	PF00847	AP2 domain	2.10E-13	50.2	Traes_1AL_258E7F2A3.1	72.3	4.00E-55
MSTRG.30992.1	TraesCS3B02G412500		-	ERF	PF00847	AP2 domain	2.50E-13	49.9	Traes_5BL_60FC12DA6.2	51.4	3.40E-31
MSTRG.50236.2	TraesCS5B02G077400		-	ERF	PF00847	AP2 domain	3.80E-14	52.5	Traes_5DS_1BDB9837E.1	95	9.30E-195
MSTRG.57491.2	TraesCS5D02G481700		-	ERF	PF00847	AP2 domain	4.50E-12	45.9	Traes_5BL_C94A0F1D4.1	85	6.00E-113
MSTRG.57491.3	TraesCS5D02G481700		-	ERF	PF00847	AP2 domain	5.10E-12	45.7	Traes_5BL_C94A0F1D4.1	85	6.40E-113
MSTRG.57491.5	TraesCS5D02G481700		-	ERF	PF00847	AP2 domain	1.30E-11	44.4	Traes_5BL_C94A0F1D4.1	85	7.20E-113
MSTRG.57491.6	TraesCS5D02G481700		-	ERF	PF00847	AP2 domain	5.20E-12	45.7	Traes_5BL_C94A0F1D4.1	85	6.50E-113
MSTRG.59081.1	TraesCS6A02G172000		-	ERF	PF00847	AP2 domain	4.50E-13	49.1	TRAES3BF075600050CFD_t1	49	4.40E-23
MSTRG.59081.3	TraesCS6A02G172000		-	ERF	PF00847	AP2 domain	4.50E-13	49.1	TRAES3BF075600050CFD_t1	49	4.40E-23
MSTRG.59731.1	TraesCS6A02G243300		-	ERF	PF00847	AP2 domain	1.20E-12	47.8	Traes_2AL_158F8EE88.2	72.4	1.10E-101
MSTRG.59731.3	TraesCS6A02G243300		-	ERF	PF00847	AP2 domain	7.70E-07	29.1	Traes_2AL_158F8EE88.2	70.9	6.60E-64
MSTRG.62365.1	TraesCS6B02G199900		-	ERF	PF00847	AP2 domain	6.00E-13	48.7	TRAES3BF075600040CFD_t1	56.6	4.90E-25
MSTRG.62365.3	TraesCS6B02G199900		-	ERF	PF00847	AP2 domain	5.90E-13	48.7	TRAES3BF075600040CFD_t1	56.6	4.90E-25
MSTRG.65818.1	TraesCS6D02G161300		-	ERF	PF00847	AP2 domain	6.00E-13	48.7	TRAES3BF075600050CFD_t1	47.1	3.60E-23
MSTRG.65818.2	TraesCS6D02G161300		-	ERF	PF00847	AP2 domain	6.00E-13	48.7	TRAES3BF075600050CFD_t1	47.1	3.60E-23
MSTRG.65818.5	TraesCS6D02G161300		-	ERF	PF00847	AP2 domain	6.90E-13	48.5	TRAES3BF075600050CFD_t1	47.1	3.40E-23
MSTRG.67028.3	TraesCS6D02G299200		Chlorophyll a-b binding protein, chloroplastic [Source:UniProtKB/TrEMBL;Acc:W5GYP4]	ERF	PF00847	AP2 domain	5.70E-14	52	Traes_6DL_7892214C8.1	100	5.70E-73
MSTRG.7154.2	TraesCS1B02G441300		Ethylene-responsive transcription factor ERF061 [Source:Projected from Arabidopsis thaliana (AT1G64380) UniProtKB/Swiss-Prot;Acc:Q9C7W2]	ERF	PF00847	AP2 domain	1.40E-12	47.5	Traes_4AS_1E79E1072.1	38.8	3.50E-23
MSTRG.72687.2	TraesCS7B02G162100		-	ERF	PF00847	AP2 domain	9.20E-15	54.5	Traes_2AL_6B6086A7C.2	47.4	1.50E-32
MSTRG.72687.4	TraesCS7B02G162100		-	ERF	PF00847	AP2 domain	8.00E-15	54.7	Traes_2AL_6B6086A7C.2	48.7	3.40E-31
MSTRG.72687.5	TraesCS7B02G162100		-	ERF	PF00847	AP2 domain	8.00E-15	54.7	Traes_2AL_6B6086A7C.2	48.7	3.40E-31
TraesCS1A02G242800.1	TraesCS1A02G242800		-	ERF	PF00847	AP2 domain	4.00E-13	49.3	Traes_7AS_A70A185F1.1	55.6	2.60E-54
TraesCS1A02G370400.1	TraesCS1A02G370400		-	ERF	PF00847	AP2 domain	3.60E-13	49.4	Traes_5BL_F5D379AFC.1	56.4	1.10E-55
TraesCS1A02G372300.1	TraesCS1A02G372300		-	ERF	PF00847	AP2 domain	4.60E-09	36.3	Traes_1BL_60A56C455.1	87.9	8.40E-116
TraesCS1A02G411100.1	TraesCS1A02G411100		Ethylene-responsive transcription factor ERF061 [Source:Projected from Arabidopsis thaliana (AT1G64380) UniProtKB/Swiss-Prot;Acc:Q9C7W2]	ERF	PF00847	AP2 domain	6.60E-13	48.6	Traes_5BL_4D65B66E2.1	39.3	1.40E-22
TraesCS1B02G231500.1	TraesCS1B02G231500		Ethylene-responsive transcription factor 6 [Source:Projected from Arabidopsis thaliana (AT4G17490) UniProtKB/Swiss-Prot;Acc:Q8VZ91]	ERF	PF00847	AP2 domain	1.20E-11	44.6	Traes_1AL_7BE5906B2.1	80.8	3.50E-86
TraesCS1B02G254300.1	TraesCS1B02G254300		-	ERF	PF00847	AP2 domain	4.20E-13	49.2	Traes_7AS_A70A185F1.1	55.6	2.60E-54
TraesCS1B02G441300.1	TraesCS1B02G441300		Ethylene-responsive transcription factor ERF061 [Source:Projected from Arabidopsis thaliana (AT1G64380) UniProtKB/Swiss-Prot;Acc:Q9C7W2]	ERF	PF00847	AP2 domain	1.40E-12	47.5	Traes_4AS_1E79E1072.1	38.8	3.50E-23
TraesCS1D02G242800.1	TraesCS1D02G242800		-	ERF	PF00847	AP2 domain	4.10E-13	49.2	Traes_7AS_A70A185F1.1	43.9	1.70E-53
TraesCS1D02G376500.1	TraesCS1D02G376500		-	ERF	PF00847	AP2 domain	3.90E-13	49.3	Traes_1AL_258E7F2A3.1	73.9	2.20E-54
TraesCS1D02G378900.1	TraesCS1D02G378900		-	ERF	PF00847	AP2 domain	5.00E-09	36.1	Traes_1BL_60A56C455.1	87.9	3.80E-116
TraesCS1D02G418900.1	TraesCS1D02G418900		Ethylene-responsive transcription factor ERF061 [Source:Projected from Arabidopsis thaliana (AT1G64380) UniProtKB/Swiss-Prot;Acc:Q9C7W2]	ERF	PF00847	AP2 domain	6.50E-13	48.6	Traes_5BL_4D65B66E2.1	38.3	7.10E-24
TraesCS2A02G185600.1	TraesCS2A02G185600		-	ERF	PF00847	AP2 domain	4.70E-12	45.8	Traes_2BS_B1A73C7A8.1	95.1	5.30E-158
TraesCS2A02G288000.1	TraesCS2A02G288000		Rap2.6L [Source:Projected from Arabidopsis thaliana (AT5G13330) UniProtKB/TrEMBL;Acc:A0A178UKL8]	ERF	PF00847	AP2 domain	9.70E-14	51.2	Traes_2AL_6B6086A7C.2	100	1.70E-138
TraesCS2A02G542700.1	TraesCS2A02G542700		-	ERF	PF00847	AP2 domain	8.90E-14	51.4	TRAES3BF075600050CFD_t1	54.5	7.00E-23
TraesCS2D02G202100.1	TraesCS2D02G202100		-	ERF	PF00847	AP2 domain	1.10E-11	44.7	Traes_2BS_B1A73C7A8.1	95.2	1.70E-156
TraesCS3A02G041200.1	TraesCS3A02G041200		-	ERF	PF00847	AP2 domain	1.60E-07	31.3	TRAES3BF091400270CFD_t1	93.5	8.70E-173
TraesCS3B02G357600.1	TraesCS3B02G357600		Ethylene-responsive transcription factor 12 [Source:Projected from Arabidopsis thaliana (AT1G28360) UniProtKB/Swiss-Prot;Acc:Q94ID6]	ERF	PF00847	AP2 domain	7.80E-13	48.3	TRAES3BF075600040CFD_t1	100	8.40E-100
TraesCS3B02G412500.1	TraesCS3B02G412500		-	ERF	PF00847	AP2 domain	2.80E-13	49.7	Traes_5BL_60FC12DA6.2	46.3	1.80E-30
TraesCS3D02G039000.1	TraesCS3D02G039000		-	ERF	PF00847	AP2 domain	1.70E-07	31.3	TRAES3BF108400040CFD_t1	95.1	2.00E-177
TraesCS3D02G321500.1	TraesCS3D02G321500		Ethylene-responsive factor-like transcription factor ERFL1a [Source:UniProtKB/TrEMBL;Acc:A7XA07]	ERF	PF00847	AP2 domain	5.10E-13	48.9	TRAES3BF075600050CFD_t1	95.5	6.20E-125
TraesCS3D02G321700.1	TraesCS3D02G321700		-	ERF	PF00847	AP2 domain	7.50E-13	48.4	TRAES3BF075600040CFD_t1	92.5	1.70E-89
TraesCS3D02G372900.1	TraesCS3D02G372900		-	ERF	PF00847	AP2 domain	2.80E-13	49.8	Traes_5BL_60FC12DA6.2	45.5	1.20E-29
TraesCS4A02G005400.1	TraesCS4A02G005400		-	ERF	PF00847	AP2 domain	8.90E-12	44.9	Traes_4BL_7EC2BFC7B.1	90.8	4.90E-117
TraesCS4A02G035400.1	TraesCS4A02G035400		Dehydration responsive element binding protein [Source:UniProtKB/TrEMBL;Acc:A0MAU3]	ERF	PF00847	AP2 domain	4.50E-15	55.5	Traes_4BL_71E35BBC1.1	94.7	7.50E-112
TraesCS4A02G035400.2	TraesCS4A02G035400		Dehydration responsive element binding protein [Source:UniProtKB/TrEMBL;Acc:A0MAU3]	ERF	PF00847	AP2 domain	6.10E-15	55.1	Traes_4BL_71E35BBC1.1	95	1.20E-153
TraesCS4A02G193100.1	TraesCS4A02G193100		-	ERF	PF00847	AP2 domain	2.40E-10	40.3	TRAES3BF051200070CFD_t1	40.5	1.70E-18
TraesCS4B02G122100.1	TraesCS4B02G122100		-	ERF	PF00847	AP2 domain	2.70E-10	40.2	TRAES3BF051200070CFD_t1	39.2	8.90E-18
TraesCS4B02G268100.1	TraesCS4B02G268100		-	ERF	PF00847	AP2 domain	5.50E-15	55.2	Traes_4BL_71E35BBC1.1	100	3.20E-151
TraesCS4B02G299400.1	TraesCS4B02G299400		-	ERF	PF00847	AP2 domain	3.40E-12	46.3	Traes_4AS_094442636.2	79.3	3.30E-131
TraesCS4B02G299500.1	TraesCS4B02G299500		-	ERF	PF00847	AP2 domain	3.10E-12	46.4	Traes_4AS_094442636.2	82.3	1.40E-142
TraesCS4B02G299600.1	TraesCS4B02G299600		-	ERF	PF00847	AP2 domain	1.80E-11	44	Traes_4AS_8A64DBE8E.1	87.4	1.50E-138
TraesCS4D02G120200.1	TraesCS4D02G120200		-	ERF	PF00847	AP2 domain	3.20E-10	40	TRAES3BF051200070CFD_t1	39.4	1.30E-18
TraesCS4D02G267500.1	TraesCS4D02G267500		-	ERF	PF00847	AP2 domain	6.10E-15	55.1	Traes_4BL_71E35BBC1.1	96.8	5.40E-157
TraesCS5A02G174700.1	TraesCS5A02G174700		-	ERF	PF00847	AP2 domain	2.10E-11	43.7	Traes_6AL_DAA2D7F8A.1	41.1	2.40E-22
TraesCS5A02G215900.1	TraesCS5A02G215900		-	ERF	PF00847	AP2 domain	2.20E-12	46.9	Traes_5BL_7F84602F3.1	91	1.30E-193
TraesCS5A02G312000.1	TraesCS5A02G312000		CBFIIIa-6.2 [Source:UniProtKB/TrEMBL;Acc:Q3T5M6]	ERF	PF00847	AP2 domain	2.00E-12	47	Traes_5BL_D16B19610.1	88.7	8.20E-53
TraesCS5A02G424600.1	TraesCS5A02G424600		-	ERF	PF00847	AP2 domain	3.50E-10	39.8	TRAES3BF017100030CFD_t1	36.7	3.50E-26
TraesCS5B02G214400.1	TraesCS5B02G214400		Ethylene responsive transcription factor 5a [Source:UniProtKB/TrEMBL;Acc:K4GPS6]	ERF	PF00847	AP2 domain	2.30E-12	46.9	Traes_5BL_7F84602F3.1	99.5	2.90E-217
TraesCS5D02G129400.1	TraesCS5D02G129400		-	ERF	PF00847	AP2 domain	4.70E-12	45.8	Traes_5BL_60FC12DA6.2	93	2.50E-158
TraesCS5D02G223700.1	TraesCS5D02G223700		-	ERF	PF00847	AP2 domain	2.20E-12	46.9	Traes_5BL_7F84602F3.1	94.1	1.80E-203
TraesCS5D02G318900.1	TraesCS5D02G318900		CBFIIIa-D6 [Source:UniProtKB/TrEMBL;Acc:A0MPJ5]	ERF	PF00847	AP2 domain	3.00E-13	49.7	Traes_5BL_D16B19610.1	95.6	2.40E-57
TraesCS5D02G433100.1	TraesCS5D02G433100		-	ERF	PF00847	AP2 domain	3.70E-10	39.8	TRAES3BF017100030CFD_t1	41.8	2.30E-25
TraesCS5D02G481700.1	TraesCS5D02G481700		-	ERF	PF00847	AP2 domain	1.30E-11	44.5	Traes_5BL_C94A0F1D4.1	85	7.10E-113
TraesCS6A02G171900.1	TraesCS6A02G171900		-	ERF	PF00847	AP2 domain	4.50E-13	49.1	TRAES3BF075600050CFD_t1	49	4.40E-23
TraesCS6A02G243300.1	TraesCS6A02G243300		-	ERF	PF00847	AP2 domain	1.20E-12	47.8	Traes_2AL_158F8EE88.2	72.4	1.10E-101
TraesCS6A02G301900.1	TraesCS6A02G301900		DRF-like transcription factor DRFL2c [Source:UniProtKB/TrEMBL;Acc:A7XA64]	ERF	PF00847	AP2 domain	8.70E-14	51.4	Traes_5BL_4D65B66E2.1	48.6	1.20E-54
TraesCS6B02G159000.1	TraesCS6B02G159000		-	ERF	PF00847	AP2 domain	2.60E-13	49.9	TRAES3BF046300130CFD_t1	55.4	5.40E-12
TraesCS6B02G199800.1	TraesCS6B02G199800		-	ERF	PF00847	AP2 domain	4.50E-13	49.1	TRAES3BF075600040CFD_t1	66.7	9.40E-26
TraesCS6B02G350400.1	TraesCS6B02G350400		-	ERF	PF00847	AP2 domain	8.20E-14	51.5	Traes_6DL_7892214C8.1	92.5	3.00E-66
TraesCS6D02G161300.1	TraesCS6D02G161300		-	ERF	PF00847	AP2 domain	4.60E-13	49.1	TRAES3BF075600050CFD_t1	48.3	9.80E-23
TraesCS7A02G158000.1	TraesCS7A02G158000		-	ERF	PF00847	AP2 domain	3.70E-11	43	Traes_7DS_3570A0055.2	98.5	4.50E-153
TraesCS7B02G162100.1	TraesCS7B02G162100		-	ERF	PF00847	AP2 domain	9.20E-15	54.5	Traes_2AL_6B6086A7C.2	47.4	1.50E-32
TraesCS7D02G265000.1	TraesCS7D02G265000		Ethylene-responsive transcription factor ERF114 [Source:Projected from Arabidopsis thaliana (AT5G61890) UniProtKB/Swiss-Prot;Acc:Q9FH54]	ERF	PF00847	AP2 domain	9.20E-15	54.5	Traes_2AL_6B6086A7C.2	48.6	5.60E-32
TraesCS7D02G469200.1	TraesCS7D02G469200		-	ERF	PF00847	AP2 domain	1.70E-13	50.5	Traes_5BL_4D65B66E2.1	54.8	9.70E-37
MSTRG.22509.1	TraesCS2D02G380200		-	FAR1	PF03101	FAR1 DNA-binding domain	4.60E-14	52.8	Traes_5BS_86C1C9A9F.2	86.6	1.50E-270
MSTRG.34597.1	TraesCS3D02G320800		-	FAR1	PF03101	FAR1 DNA-binding domain	2.40E-18	66.5	Traes_1DL_DD0FCDF93.1	46.5	6.70E-90
MSTRG.34597.2	TraesCS3D02G320800		-	FAR1	PF03101	FAR1 DNA-binding domain	3.00E-18	66.2	Traes_6DL_E80867546.1	33	2.60E-44
MSTRG.67896.1	TraesCS7A02G036000		-	FAR1	PF03101	FAR1 DNA-binding domain	7.20E-12	45.7	Traes_7AS_715C6A2D6.2	96.6	2.20E-77
MSTRG.67896.2	TraesCS7A02G036000		-	FAR1	PF03101	FAR1 DNA-binding domain	4.00E-15	56.2	Traes_7AS_715C6A2D6.2	100	1.20E-105
MSTRG.72506.1	TraesCS7B02G141900		-	FAR1	PF03101	FAR1 DNA-binding domain	1.40E-07	32	Traes_5DL_6A730A96A.2	29.1	2.00E-33
MSTRG.915.1	TraesCS1A02G118900		-	FAR1	PF03101	FAR1 DNA-binding domain	8.10E-19	68	Traes_2AS_BB6B8AC48.2	65.3	4.00E-62
MSTRG.22544.1	TraesCS2D02G386100		-	GATA	PF00320	GATA zinc finger	1.20E-17	63.1	Traes_2BL_6899C8ABD.1	75.7	6.40E-17
MSTRG.4468.2	TraesCS1B02G126600		-	GATA	PF00320	GATA zinc finger	6.10E-18	64	Traes_1BS_3761C242C.1	99.3	1.90E-68
MSTRG.49850.1	TraesCS5B02G018600		-	GATA	PF00320	GATA zinc finger	9.10E-19	66.6	Traes_5BS_88AF62B60.2	100	4.80E-184
MSTRG.738.1	TraesCS1A02G097300		-	GATA	PF00320	GATA zinc finger	1.00E-17	63.3	Traes_1AS_97CE311BA.2	100	3.30E-74
MSTRG.8124.2	TraesCS1D02G106100		-	GATA	PF00320	GATA zinc finger	6.00E-18	64	Traes_1AS_97CE311BA.2	97.9	9.50E-68
TraesCS1A02G097300.1	TraesCS1A02G097300		-	GATA	PF00320	GATA zinc finger	6.80E-18	63.9	Traes_1AS_97CE311BA.2	100	1.80E-69
TraesCS1B02G126600.1	TraesCS1B02G126600		-	GATA	PF00320	GATA zinc finger	5.80E-18	64.1	Traes_1BS_3761C242C.1	100	4.30E-73
TraesCS1D02G106100.1	TraesCS1D02G106100		-	GATA	PF00320	GATA zinc finger	5.80E-18	64.1	Traes_1AS_97CE311BA.2	98.6	2.80E-72
TraesCS2D02G386100.1	TraesCS2D02G386100		-	GATA	PF00320	GATA zinc finger	1.50E-17	62.8	Traes_2AL_0EB34993E.1	93.8	3.30E-219
TraesCS4A02G221100.1	TraesCS4A02G221100		-	GATA	PF00320	GATA zinc finger	8.80E-15	53.9	Traes_4DS_F0A04A0EC.1	93.8	1.40E-77
TraesCS5B02G018600.1	TraesCS5B02G018600		-	GATA	PF00320	GATA zinc finger	1.00E-18	66.5	Traes_5BS_88AF62B60.2	97.5	4.40E-185
TraesCS5D02G027700.1	TraesCS5D02G027700		-	GATA	PF00320	GATA zinc finger	9.10E-19	66.7	Traes_5AS_0ADC996F5.1	99.4	9.10E-183
TraesCS6B02G214900.1	TraesCS6B02G214900		GATA transcription factor, Chloroplast development, Plant architectur [Source: Projected from Oryza sativa (Os02g0220400)]	GATA	PF00320	GATA zinc finger	9.10E-15	53.8	Traes_6DS_77038429A.1	93.9	5.90E-182
TraesCS6D02G173000.1	TraesCS6D02G173000		GATA transcription factor, Chloroplast development, Plant architectur [Source: Projected from Oryza sativa (Os02g0220400)]	GATA	PF00320	GATA zinc finger	2.50E-15	55.6	Traes_6DS_77038429A.1	100	6.70E-194
TraesCS7A02G363100.1	TraesCS7A02G363100		-	GATA	PF00320	GATA zinc finger	1.70E-15	56.2	Traes_7DL_BFADB408C.1	93.1	2.30E-184
TraesCS7B02G264800.1	TraesCS7B02G264800		-	GATA	PF00320	GATA zinc finger	1.50E-15	56.4	Traes_7DL_BFADB408C.1	95	5.10E-192
TraesCS7D02G359900.1	TraesCS7D02G359900		-	GATA	PF00320	GATA zinc finger	1.40E-15	56.4	Traes_7DL_BFADB408C.1	100	4.00E-205
TraesCS2A02G151700.1	TraesCS2A02G151700		-	GeBP	PF04504	Protein of unknown function, DUF573	2.00E-31	108.4	Traes_2DS_6BAF1825F.1	97.1	9.30E-205
TraesCS3B02G200500.1	TraesCS3B02G200500		-	GeBP	PF04504	Protein of unknown function, DUF573	2.70E-28	98.3	Traes_2AS_8C5E619C6.1	41.4	2.20E-52
TraesCS3D02G176400.1	TraesCS3D02G176400		-	GeBP	PF04504	Protein of unknown function, DUF573	7.20E-28	97	Traes_2AS_8C5E619C6.1	43	3.20E-54
TraesCS4B02G044100.1	TraesCS4B02G044100		-	GeBP	PF04504	Protein of unknown function, DUF573	2.30E-24	85.8	Traes_4BS_1281828D6.2	100	1.60E-223
TraesCS5D02G022400.1	TraesCS5D02G022400		-	GeBP	PF04504	Protein of unknown function, DUF573	9.40E-19	67.7	Traes_3AS_4446297C5.1	32.6	5.20E-10
TraesCS6D02G305700.1	TraesCS6D02G305700		-	GeBP	PF04504	Protein of unknown function, DUF573	2.30E-19	69.7	Traes_3AS_4446297C5.1	45.6	9.40E-12
MSTRG.12039.1	TraesCS2A02G200700		Scarecrow-like protein 23 [Source:Projected from Arabidopsis thaliana (AT5G41920) UniProtKB/Swiss-Prot;Acc:Q9FHZ1]	GRAS	PF03514	GRAS domain family	4.30E-108	361.5	Traes_2BS_015167E00.1	97.8	4.00E-222
MSTRG.20986.1	TraesCS2D02G208500		Scarecrow-like protein 23 [Source:Projected from Arabidopsis thaliana (AT5G41920) UniProtKB/Swiss-Prot;Acc:Q9FHZ1]	GRAS	PF03514	GRAS domain family	2.20E-108	362.4	Traes_2BS_015167E00.1	99	6.50E-218
MSTRG.20986.2	TraesCS2D02G208500		Scarecrow-like protein 23 [Source:Projected from Arabidopsis thaliana (AT5G41920) UniProtKB/Swiss-Prot;Acc:Q9FHZ1]	GRAS	PF03514	GRAS domain family	2.10E-103	346	Traes_2BS_015167E00.1	100	7.30E-186
MSTRG.40750.2	TraesCS4B02G141300		-	GRAS	PF03514	GRAS domain family	9.70E-69	232	Traes_4BS_2EA81743E1.2	100	3.9999999999998E-311
MSTRG.46784.1	TraesCS5A02G139000		-	GRAS	PF03514	GRAS domain family	7.10E-115	383.8	Traes_5BL_C8BEC527F.1	99	0
MSTRG.50892.1	TraesCS5B02G138100		-	GRAS	PF03514	GRAS domain family	4.10E-114	381.3	Traes_5BL_C8BEC527F.1	100	0
MSTRG.55249.2	TraesCS5D02G152700		-	GRAS	PF03514	GRAS domain family	7.10E-115	383.8	Traes_5DL_8FD0CF6B9.2	99.9	0
MSTRG.55249.3	TraesCS5D02G152700		-	GRAS	PF03514	GRAS domain family	7.10E-115	383.8	Traes_5DL_8FD0CF6B9.2	99.9	0
MSTRG.55249.4	TraesCS5D02G152700		-	GRAS	PF03514	GRAS domain family	4.80E-115	384.4	Traes_5DL_8FD0CF6B9.2	100	0
TraesCS2A02G200700.1	TraesCS2A02G200700		Scarecrow-like protein 23 [Source:Projected from Arabidopsis thaliana (AT5G41920) UniProtKB/Swiss-Prot;Acc:Q9FHZ1]	GRAS	PF03514	GRAS domain family	2.70E-108	362.1	Traes_2BS_015167E00.1	98.3	1.40E-223
TraesCS2D02G208500.1	TraesCS2D02G208500		Scarecrow-like protein 23 [Source:Projected from Arabidopsis thaliana (AT5G41920) UniProtKB/Swiss-Prot;Acc:Q9FHZ1]	GRAS	PF03514	GRAS domain family	2.50E-108	362.3	Traes_2BS_015167E00.1	99	1.50E-225
TraesCS4B02G124000.1	TraesCS4B02G124000		-	GRAS	PF03514	GRAS domain family	1.90E-123	412	Traes_4BS_A05D3DC53.1	100	0
TraesCS4B02G141300.1	TraesCS4B02G141300		-	GRAS	PF03514	GRAS domain family	1.10E-100	337.1	Traes_4BS_2EA81743E1.2	100	0
TraesCS4B02G215700.1	TraesCS4B02G215700		Scarecrow-like protein 26 [Source:Projected from Arabidopsis thaliana (AT4G08250) UniProtKB/Swiss-Prot;Acc:Q9SUF5]	GRAS	PF03514	GRAS domain family	1.00E-91	307.6	Traes_4AS_19FA06316.1	98.8	0
TraesCS4D02G040400.1	TraesCS4D02G040400	RHT1	DELLA protein RHT-1 [Source:UniProtKB/Swiss-Prot;Acc:Q9ST59]	GRAS	PF03514	GRAS domain family	2.60E-139	464.2	Traes_4BS_2EE4988CD.1	97.5	6.00E-241
TraesCS4D02G054000.1	TraesCS4D02G054000		-	GRAS	PF03514	GRAS domain family	6.40E-103	344.4	Traes_4BS_DCA6E2BE0.2	95.3	1.70E-292
TraesCS5A02G139000.1	TraesCS5A02G139000		-	GRAS	PF03514	GRAS domain family	7.10E-115	383.8	Traes_5BL_C8BEC527F.1	99	0
TraesCS5A02G139000.2	TraesCS5A02G139000		-	GRAS	PF03514	GRAS domain family	6.40E-115	383.9	Traes_5DL_8FD0CF6B9.2	98	0
TraesCS5B02G138100.1	TraesCS5B02G138100		-	GRAS	PF03514	GRAS domain family	6.20E-114	380.7	Traes_5BL_C8BEC527F.1	100	0
TraesCS5B02G326400.1	TraesCS5B02G326400		-	GRAS	PF03514	GRAS domain family	1.70E-129	431.9	Traes_5BL_A7C4DAE11.2	99.9	0
TraesCS5B02G326400.2	TraesCS5B02G326400		-	GRAS	PF03514	GRAS domain family	2.00E-129	431.7	Traes_5BL_A7C4DAE11.2	100	0
TraesCS5D02G152700.1	TraesCS5D02G152700		-	GRAS	PF03514	GRAS domain family	7.10E-115	383.8	Traes_5DL_8FD0CF6B9.2	99.9	0
TraesCS5D02G332000.1	TraesCS5D02G332000		-	GRAS	PF03514	GRAS domain family	9.10E-131	436.1	Traes_5DL_B89CD8432.1	100	0
TraesCS5D02G332000.2	TraesCS5D02G332000		-	GRAS	PF03514	GRAS domain family	9.80E-114	380	Traes_5DL_B89CD8432.1	98.2	0
MSTRG.18577.1	TraesCS2B02G458400		Growth regulating factor 4a-B1 [Source:UniProtKB/TrEMBL;Acc:A0A1D5U1P6]	GRF	PF08879	WRC	3.70E-21	74.5	Traes_6AL_EEA5F4238.1	62.3	8.30E-39
MSTRG.18577.1	TraesCS2B02G458400		Growth regulating factor 4a-B1 [Source:UniProtKB/TrEMBL;Acc:A0A1D5U1P6]	GRF	PF08880	QLQ	2.40E-15	55.8	Traes_6AL_EEA5F4238.1	62.3	8.30E-39
MSTRG.66552.1	TraesCS6D02G238900		Growth regulating factor 7-D1 [Source:UniProtKB/TrEMBL;Acc:A0A1D6B5T3]	GRF	PF08879	WRC	4.10E-21	74.3	Traes_2BL_DE9A7327E.1	66.8	3.50E-65
MSTRG.66552.1	TraesCS6D02G238900		Growth regulating factor 7-D1 [Source:UniProtKB/TrEMBL;Acc:A0A1D6B5T3]	GRF	PF08880	QLQ	3.20E-11	42.6	Traes_2BL_DE9A7327E.1	66.8	3.50E-65
TraesCS2B02G458400.1	TraesCS2B02G458400		Growth regulating factor 4a-B1 [Source:UniProtKB/TrEMBL;Acc:A0A1D5U1P6]	GRF	PF08879	WRC	4.60E-21	74.2	Traes_6AL_EEA5F4238.1	62.8	5.10E-73
TraesCS2B02G458400.1	TraesCS2B02G458400		Growth regulating factor 4a-B1 [Source:UniProtKB/TrEMBL;Acc:A0A1D5U1P6]	GRF	PF08880	QLQ	8.40E-15	54.1	Traes_6AL_EEA5F4238.1	62.8	5.10E-73
TraesCS2D02G435200.1	TraesCS2D02G435200		Growth regulating factor 4-D1 [Source:UniProtKB/TrEMBL;Acc:A0A1D5UNL9]	GRF	PF08879	WRC	5.60E-21	73.9	Traes_6AL_EEA5F4238.1	61.8	3.70E-71
TraesCS2D02G435200.1	TraesCS2D02G435200		Growth regulating factor 4-D1 [Source:UniProtKB/TrEMBL;Acc:A0A1D5UNL9]	GRF	PF08880	QLQ	4.20E-15	55.1	Traes_6AL_EEA5F4238.1	61.8	3.70E-71
TraesCS4A02G291500.1	TraesCS4A02G291500		Growth regulating factor 9-A1 [Source:UniProtKB/TrEMBL;Acc:A0A1D5X8M0]	GRF	PF08879	WRC	6.90E-20	70.4	Traes_4DS_261E93270.11	97.5	1.10E-232
TraesCS4A02G291500.1	TraesCS4A02G291500		Growth regulating factor 9-A1 [Source:UniProtKB/TrEMBL;Acc:A0A1D5X8M0]	GRF	PF08880	QLQ	2.00E-13	49.7	Traes_4DS_261E93270.11	97.5	1.10E-232
TraesCS4D02G020300.1	TraesCS4D02G020300		-	GRF	PF08879	WRC	7.30E-20	70.3	Traes_4DS_261E93270.11	99.5	3.10E-241
TraesCS4D02G020300.1	TraesCS4D02G020300		-	GRF	PF08880	QLQ	2.50E-14	52.6	Traes_4DS_261E93270.11	99.5	3.10E-241
TraesCS6A02G257600.1	TraesCS6A02G257600		Growth regulating factor 7-A1 [Source:UniProtKB/TrEMBL;Acc:A0A1D6DHE1]	GRF	PF08879	WRC	5.00E-21	74.1	Traes_2BL_DE9A7327E.1	65.4	2.70E-68
TraesCS6A02G257600.1	TraesCS6A02G257600		Growth regulating factor 7-A1 [Source:UniProtKB/TrEMBL;Acc:A0A1D6DHE1]	GRF	PF08880	QLQ	3.30E-11	42.6	Traes_2BL_DE9A7327E.1	65.4	2.70E-68
TraesCS6B02G267500.1	TraesCS6B02G267500		Growth regulating factor 7-B1 [Source:UniProtKB/TrEMBL;Acc:A0A1D6ARX7]	GRF	PF08879	WRC	5.20E-21	74	Traes_2BL_DE9A7327E.1	65.8	2.70E-68
TraesCS6B02G267500.1	TraesCS6B02G267500		Growth regulating factor 7-B1 [Source:UniProtKB/TrEMBL;Acc:A0A1D6ARX7]	GRF	PF08880	QLQ	3.30E-11	42.6	Traes_2BL_DE9A7327E.1	65.8	2.70E-68
TraesCS6D02G238900.1	TraesCS6D02G238900		Growth regulating factor 7-D1 [Source:UniProtKB/TrEMBL;Acc:A0A1D6B5T3]	GRF	PF08879	WRC	4.60E-21	74.2	Traes_2BL_DE9A7327E.1	65.6	9.40E-69
TraesCS6D02G238900.1	TraesCS6D02G238900		Growth regulating factor 7-D1 [Source:UniProtKB/TrEMBL;Acc:A0A1D6B5T3]	GRF	PF08880	QLQ	3.50E-11	42.5	Traes_2BL_DE9A7327E.1	65.6	9.40E-69
MSTRG.18203.1	TraesCS2B02G407600		Similar to Homeobox-leucine zipper protein HOX22 [Source: Projected from Oryza sativa (Os04g0541700)]	HB-other	PF00046	Homeobox domain	2.90E-17	62.1	Traes_2BL_B69300543.1	100	4.50E-150
MSTRG.35489.2	TraesCS3D02G447300		-	HB-other	PF00046	Homeobox domain	3.30E-06	26.7	Traes_3DL_D4FBDA9DC.1	100	6.50E-156
MSTRG.38105.3	TraesCS4A02G252100		BEL1-type homeodomain protein [Source:UniProtKB/TrEMBL;Acc:D4QFI1]	HB-other	PF00046	Homeobox domain	1.70E-07	30.8	Traes_4AL_7B4A6F76A.2	100	0
MSTRG.40045.1	TraesCS4B02G063100		-	HB-other	PF00046	Homeobox domain	1.70E-07	30.8	Traes_4BS_3DB087DC8.2	100	0
MSTRG.41813.4	TraesCS4B02G235300		-	HB-other	PF00046	Homeobox domain	1.70E-15	56.5	Traes_4BL_78DD63002.1	100	1.00E-42
MSTRG.42650.1	TraesCS4B02G345600		-	HB-other	PF00046	Homeobox domain	2.80E-07	30.1	Traes_4BL_0F02B2343.1	100	2.30E-218
MSTRG.42650.3	TraesCS4B02G345600		-	HB-other	PF00046	Homeobox domain	3.60E-07	29.8	Traes_4BL_0F02B2343.1	100	0
MSTRG.44877.1	TraesCS4D02G236600		-	HB-other	PF00046	Homeobox domain	1.60E-15	56.5	Traes_4BL_78DD63002.1	98.9	1.70E-42
MSTRG.45586.1	TraesCS4D02G340700		-	HB-other	PF00046	Homeobox domain	3.40E-07	29.8	Traes_4BL_0F02B2343.1	95.6	0
MSTRG.45586.3	TraesCS4D02G340700		-	HB-other	PF00046	Homeobox domain	2.50E-07	30.3	Traes_4BL_0F02B2343.1	97.9	3.60E-210
MSTRG.45586.4	TraesCS4D02G340700		-	HB-other	PF00046	Homeobox domain	2.40E-07	30.3	Traes_4BL_0F02B2343.1	97.4	4.30E-211
MSTRG.45586.5	TraesCS4D02G340700		-	HB-other	PF00046	Homeobox domain	3.40E-07	29.8	Traes_4BL_0F02B2343.1	95.6	0
MSTRG.56465.1	TraesCS5D02G323100		-	HB-other	PF00046	Homeobox domain	3.70E-17	61.8	Traes_5DL_96F9EED93.2	100	2.90E-138
MSTRG.67838.2	TraesCS7A02G022600		-	HB-other	PF00046	Homeobox domain	5.30E-06	26	Traes_7AS_FED21D983.1	99.8	6.00E-289
MSTRG.70268.1	TraesCS7A02G373500		OCP3 [Source:Projected from Arabidopsis thaliana (AT5G11270) UniProtKB/TrEMBL;Acc:A0A178UCN6]	HB-other	PF00046	Homeobox domain	4.20E-07	29.6	Traes_7AL_0FFE02C4C.1	94.7	4.60E-147
MSTRG.77874.1	TraesCS7D02G349600		OCP3 [Source:Projected from Arabidopsis thaliana (AT5G11270) UniProtKB/TrEMBL;Acc:A0A178UCN6]	HB-other	PF00046	Homeobox domain	4.00E-07	29.6	Traes_7DL_613F5240E.2	95	3.40E-147
MSTRG.8869.1	TraesCS1D02G193800		-	HB-other	PF00046	Homeobox domain	5.40E-07	29.2	Traes_4BL_0F02B2343.1	52.6	2.40E-143
TraesCS1A02G219200.1	TraesCS1A02G219200		-	HB-other	PF00046	Homeobox domain	1.80E-16	59.6	Traes_1AL_1444D461A.1	100	1.90E-76
TraesCS1D02G193800.1	TraesCS1D02G193800		-	HB-other	PF00046	Homeobox domain	5.40E-07	29.2	Traes_4BL_0F02B2343.1	52.6	2.40E-143
TraesCS1D02G280300.1	TraesCS1D02G280300		-	HB-other	PF00046	Homeobox domain	1.40E-08	34.2	Traes_1AL_D36224AD9.1	97.7	0
TraesCS2A02G415900.1	TraesCS2A02G415900		-	HB-other	PF00046	Homeobox domain	4.10E-17	61.6	Traes_2AL_EF9549D16.1	100	1.20E-125
TraesCS2A02G474000.1	TraesCS2A02G474000		-	HB-other	PF00046	Homeobox domain	3.30E-18	65.1	Traes_2AL_48B239DD6.1	100	0
TraesCS2B02G407600.1	TraesCS2B02G407600		Similar to Homeobox-leucine zipper protein HOX22 [Source: Projected from Oryza sativa (Os04g0541700)]	HB-other	PF00046	Homeobox domain	2.90E-17	62.1	Traes_2BL_B69300543.1	100	4.50E-150
TraesCS2B02G434900.1	TraesCS2B02G434900		-	HB-other	PF00046	Homeobox domain	1.20E-17	63.3	Traes_2AL_EF9549D16.1	94.8	6.90E-118
TraesCS2B02G497500.1	TraesCS2B02G497500		-	HB-other	PF00046	Homeobox domain	3.30E-18	65.1	Traes_2BL_1F5DBD5D5.1	100	0
TraesCS3A02G305300.1	TraesCS3A02G305300		HD-ZIP IV family of homeobox-leucine zipper protein with lipid-binding START domain-containing protein [Source:Projected from Arabidopsis thaliana (AT1G79840) UniProtKB/TrEMBL;Acc:F4HQC0]	HB-other	PF00046	Homeobox domain	4.00E-19	68.1	TRAES3BF023000040CFD_t1	93.6	0
TraesCS4A02G040600.1	TraesCS4A02G040600		Homeodomain-leucine zipper transcription factor, Regulation of panicle exsertio [Source: Projected from Oryza sativa (Os03g0198600)]	HB-other	PF00046	Homeobox domain	7.20E-17	60.8	Traes_4AS_1EA23DE08.1	100	2.70E-122
TraesCS4A02G252100.2	TraesCS4A02G252100		BEL1-type homeodomain protein [Source:UniProtKB/TrEMBL;Acc:D4QFI1]	HB-other	PF00046	Homeobox domain	1.70E-07	30.8	Traes_4AL_7B4A6F76A.2	100	0
TraesCS4A02G405800.1	TraesCS4A02G405800		-	HB-other	PF00046	Homeobox domain	3.50E-17	61.8	Traes_4AL_99A941299.1	99.6	3.80E-158
TraesCS4A02G469900.1	TraesCS4A02G469900		-	HB-other	PF00046	Homeobox domain	5.50E-06	26	Traes_4AL_21D75AE88.2	100	6.10E-297
TraesCS4B02G063100.1	TraesCS4B02G063100		-	HB-other	PF00046	Homeobox domain	1.70E-07	30.8	Traes_4BS_3DB087DC8.2	96.9	0
TraesCS4B02G235300.1	TraesCS4B02G235300		-	HB-other	PF00046	Homeobox domain	9.70E-13	47.6	Traes_4BL_78DD63002.1	99	6.40E-110
TraesCS4B02G235300.2	TraesCS4B02G235300		-	HB-other	PF00046	Homeobox domain	1.10E-15	57	Traes_4BL_78DD63002.1	100	3.10E-112
TraesCS4B02G261600.1	TraesCS4B02G261600		Homeodomain-leucine zipper transcription factor, Regulation of panicle exsertio [Source: Projected from Oryza sativa (Os03g0198600)]	HB-other	PF00046	Homeobox domain	4.30E-17	61.5	Traes_4BL_BE10705D5.2	100	1.10E-123
TraesCS4B02G305300.1	TraesCS4B02G305300		-	HB-other	PF00046	Homeobox domain	8.90E-17	60.5	Traes_4BL_ECD20BE67.1	100	5.30E-177
TraesCS4B02G345600.1	TraesCS4B02G345600		-	HB-other	PF00046	Homeobox domain	3.60E-07	29.8	Traes_4BL_0F02B2343.1	100	0
TraesCS4D02G236600.1	TraesCS4D02G236600		-	HB-other	PF00046	Homeobox domain	1.10E-15	57.1	Traes_4BL_78DD63002.1	99	1.50E-111
TraesCS4D02G340700.1	TraesCS4D02G340700		-	HB-other	PF00046	Homeobox domain	3.40E-07	29.8	Traes_4BL_0F02B2343.1	95.6	0
TraesCS5A02G043400.1	TraesCS5A02G043400		Class III homeodomain-leucine zipper (HD-Zip III) protein, Age-dependent leaf senescenc [Source: Projected from Oryza sativa (Os12g0612700)]	HB-other	PF00046	Homeobox domain	2.40E-16	59.2	Traes_5DS_50846FD0C.1	99.6	0
TraesCS5A02G199300.1	TraesCS5A02G199300		-	HB-other	PF00046	Homeobox domain	5.20E-17	61.3	Traes_5BL_028D02DF6.1	95.7	1.60E-154
TraesCS5A02G316800.1	TraesCS5A02G316800		-	HB-other	PF00046	Homeobox domain	3.70E-17	61.8	Traes_5DL_96F9EED93.2	98.8	1.20E-136
TraesCS5A02G375800.1	TraesCS5A02G375800		-	HB-other	PF00046	Homeobox domain	4.50E-16	58.3	Traes_5DL_8F7AC72B0.2	99.3	0
TraesCS5B02G378000.1	TraesCS5B02G378000		-	HB-other	PF00046	Homeobox domain	4.50E-16	58.3	Traes_5DL_8F7AC72B0.2	99.3	0
TraesCS5D02G205000.1	TraesCS5D02G205000		-	HB-other	PF00046	Homeobox domain	5.80E-17	61.1	Traes_5BL_028D02DF6.1	96	2.00E-157
TraesCS5D02G235300.1	TraesCS5D02G235300		-	HB-other	PF00046	Homeobox domain	8.10E-16	57.5	Traes_5BL_4A3874701.1	90.7	3.80E-165
TraesCS5D02G323100.1	TraesCS5D02G323100		-	HB-other	PF00046	Homeobox domain	4.60E-17	61.5	Traes_5DL_96F9EED93.2	99.2	7.90E-136
TraesCS5D02G323100.2	TraesCS5D02G323100		-	HB-other	PF00046	Homeobox domain	3.70E-17	61.8	Traes_5DL_96F9EED93.2	100	2.90E-138
TraesCS5D02G385300.1	TraesCS5D02G385300		-	HB-other	PF00046	Homeobox domain	4.50E-16	58.3	Traes_5DL_8F7AC72B0.2	99.7	0
TraesCS6A02G255800.1	TraesCS6A02G255800		-	HB-other	PF00046	Homeobox domain	3.40E-19	68.3	Traes_2AL_C00552444.1	58	5.90E-233
TraesCS6B02G269700.1	TraesCS6B02G269700		-	HB-other	PF00046	Homeobox domain	3.40E-19	68.3	Traes_2AL_C00552444.1	58	1.30E-232
TraesCS6B02G284300.1	TraesCS6B02G284300		HOX1 [Source:UniProtKB/TrEMBL;Acc:M9PJT6]	HB-other	PF00046	Homeobox domain	2.80E-16	58.9	Traes_2BL_B69300543.1	55	7.60E-53
TraesCS7A02G022600.1	TraesCS7A02G022600		-	HB-other	PF00046	Homeobox domain	5.30E-06	26	Traes_7AS_FED21D983.1	99.8	6.00E-289
TraesCS7A02G373500.1	TraesCS7A02G373500		OCP3 [Source:Projected from Arabidopsis thaliana (AT5G11270) UniProtKB/TrEMBL;Acc:A0A178UCN6]	HB-other	PF00046	Homeobox domain	4.30E-07	29.5	Traes_7AL_0FFE02C4C.1	94.7	4.60E-147
TraesCS7A02G423800.1	TraesCS7A02G423800		-	HB-other	PF00046	Homeobox domain	3.50E-17	61.8	Traes_7DL_2FE5181AF.1	90.9	4.40E-90
TraesCS7B02G253500.1	TraesCS7B02G253500		OCP3 [Source:Projected from Arabidopsis thaliana (AT5G11270) UniProtKB/TrEMBL;Acc:A0A178UCN6]	HB-other	PF00046	Homeobox domain	4.40E-07	29.5	Traes_7DL_613F5240E.2	84.1	9.10E-140
TraesCS7B02G269400.1	TraesCS7B02G269400		-	HB-other	PF00046	Homeobox domain	2.60E-06	27	Traes_4AL_7B4A6F76A.2	34.9	7.30E-41
TraesCS7B02G326300.1	TraesCS7B02G326300		-	HB-other	PF00046	Homeobox domain	3.30E-17	61.9	Traes_7DL_2FE5181AF.1	90.3	9.10E-91
TraesCS7D02G019800.1	TraesCS7D02G019800		-	HB-other	PF00046	Homeobox domain	6.00E-06	25.8	Traes_7DS_86586E87F.1	100	7.80E-289
TraesCS7D02G168700.1	TraesCS7D02G168700		-	HB-other	PF00046	Homeobox domain	1.30E-18	66.5	Traes_6DL_8D95F127B.1	64.5	1.30E-258
TraesCS7D02G349600.1	TraesCS7D02G349600		OCP3 [Source:Projected from Arabidopsis thaliana (AT5G11270) UniProtKB/TrEMBL;Acc:A0A178UCN6]	HB-other	PF00046	Homeobox domain	3.90E-07	29.7	Traes_7DL_613F5240E.2	99.3	3.50E-147
TraesCS2A02G474000.1	TraesCS2A02G474000		-	HD-ZIP	PF01852	START domain	1.20E-50	171.7	Traes_2AL_48B239DD6.1	100	0
TraesCS2A02G474000.1	TraesCS2A02G474000		-	HD-ZIP	PF00046	Homeobox domain	3.30E-18	65.1	Traes_2AL_48B239DD6.1	100	0
TraesCS2B02G497500.1	TraesCS2B02G497500		-	HD-ZIP	PF01852	START domain	1.20E-50	171.7	Traes_2BL_1F5DBD5D5.1	100	0
TraesCS2B02G497500.1	TraesCS2B02G497500		-	HD-ZIP	PF00046	Homeobox domain	3.30E-18	65.1	Traes_2BL_1F5DBD5D5.1	100	0
TraesCS3A02G305300.1	TraesCS3A02G305300		HD-ZIP IV family of homeobox-leucine zipper protein with lipid-binding START domain-containing protein [Source:Projected from Arabidopsis thaliana (AT1G79840) UniProtKB/TrEMBL;Acc:F4HQC0]	HD-ZIP	PF01852	START domain	2.70E-48	164	TRAES3BF023000040CFD_t1	93.6	0
TraesCS3A02G305300.1	TraesCS3A02G305300		HD-ZIP IV family of homeobox-leucine zipper protein with lipid-binding START domain-containing protein [Source:Projected from Arabidopsis thaliana (AT1G79840) UniProtKB/TrEMBL;Acc:F4HQC0]	HD-ZIP	PF00046	Homeobox domain	4.00E-19	68.1	TRAES3BF023000040CFD_t1	93.6	0
TraesCS5A02G043400.1	TraesCS5A02G043400		Class III homeodomain-leucine zipper (HD-Zip III) protein, Age-dependent leaf senescenc [Source: Projected from Oryza sativa (Os12g0612700)]	HD-ZIP	PF01852	START domain	9.10E-49	165.6	Traes_5DS_50846FD0C.1	99.6	0
TraesCS5A02G043400.1	TraesCS5A02G043400		Class III homeodomain-leucine zipper (HD-Zip III) protein, Age-dependent leaf senescenc [Source: Projected from Oryza sativa (Os12g0612700)]	HD-ZIP	PF00046	Homeobox domain	2.40E-16	59.2	Traes_5DS_50846FD0C.1	99.6	0
TraesCS5A02G375800.1	TraesCS5A02G375800		-	HD-ZIP	PF01852	START domain	2.00E-53	180.8	Traes_5DL_8F7AC72B0.2	99.3	0
TraesCS5A02G375800.1	TraesCS5A02G375800		-	HD-ZIP	PF00046	Homeobox domain	4.50E-16	58.3	Traes_5DL_8F7AC72B0.2	99.3	0
TraesCS5B02G378000.1	TraesCS5B02G378000		-	HD-ZIP	PF01852	START domain	3.60E-53	179.9	Traes_5DL_8F7AC72B0.2	99.3	0
TraesCS5B02G378000.1	TraesCS5B02G378000		-	HD-ZIP	PF00046	Homeobox domain	4.50E-16	58.3	Traes_5DL_8F7AC72B0.2	99.3	0
TraesCS5D02G385300.1	TraesCS5D02G385300		-	HD-ZIP	PF01852	START domain	3.70E-53	179.9	Traes_5DL_8F7AC72B0.2	99.7	0
TraesCS5D02G385300.1	TraesCS5D02G385300		-	HD-ZIP	PF00046	Homeobox domain	4.50E-16	58.3	Traes_5DL_8F7AC72B0.2	99.7	0
TraesCS6A02G255800.1	TraesCS6A02G255800		-	HD-ZIP	PF01852	START domain	3.60E-50	170.2	Traes_2AL_C00552444.1	58	5.90E-233
TraesCS6A02G255800.1	TraesCS6A02G255800		-	HD-ZIP	PF00046	Homeobox domain	3.40E-19	68.3	Traes_2AL_C00552444.1	58	5.90E-233
TraesCS6B02G269700.1	TraesCS6B02G269700		-	HD-ZIP	PF01852	START domain	3.40E-50	170.2	Traes_2AL_C00552444.1	58	1.30E-232
TraesCS6B02G269700.1	TraesCS6B02G269700		-	HD-ZIP	PF00046	Homeobox domain	3.40E-19	68.3	Traes_2AL_C00552444.1	58	1.30E-232
TraesCS7D02G168700.1	TraesCS7D02G168700		-	HD-ZIP	PF01852	START domain	7.30E-38	129.9	Traes_6DL_8D95F127B.1	64.5	1.30E-258
TraesCS7D02G168700.1	TraesCS7D02G168700		-	HD-ZIP	PF00046	Homeobox domain	1.30E-18	66.5	Traes_6DL_8D95F127B.1	64.5	1.30E-258
MSTRG.31213.2	TraesCS3B02G438900		-	HSF	PF00447	HSF-type DNA-binding	4.10E-29	100.9	TRAES3BF002300100CFD_t1	100	7.00E-227
TraesCS2A02G146600.1	TraesCS2A02G146600		Similar to Isoform 2 of Heat stress transcription factor B-4b [Source: Projected from Oryza sativa (Os07g0640900)]	HSF	PF00447	HSF-type DNA-binding	4.60E-31	107.2	Traes_2AS_5C7B75BC5.1	100	3.20E-190
TraesCS3B02G438900.1	TraesCS3B02G438900		-	HSF	PF00447	HSF-type DNA-binding	4.80E-29	100.7	TRAES3BF002300100CFD_t1	99	2.70E-224
TraesCS7D02G367700.1	TraesCS7D02G367700		-	HSF	PF00447	HSF-type DNA-binding	4.50E-29	100.8	TRAES3BF025700030CFD_t1	54.9	1.20E-70
MSTRG.458.2	TraesCS1A02G062200		-	LBD (AS2/LOB)	PF03195	Protein of unknown function DUF260	1.10E-40	137.8	Traes_1AS_26CB95294.1	100	9.90E-67
TraesCS1A02G062200.1	TraesCS1A02G062200		-	LBD (AS2/LOB)	PF03195	Protein of unknown function DUF260	9.50E-42	141.3	Traes_1BS_CE38938A8.1	92.6	1.70E-107
TraesCS1B02G080600.1	TraesCS1B02G080600		-	LBD (AS2/LOB)	PF03195	Protein of unknown function DUF260	9.40E-42	141.3	Traes_1BS_CE38938A8.1	100	1.30E-118
TraesCS2B02G212400.1	TraesCS2B02G212400		-	LBD (AS2/LOB)	PF03195	Protein of unknown function DUF260	6.80E-26	90.4	Traes_2BS_5DF7F4FEE.1	100	7.80E-133
TraesCS2B02G289800.1	TraesCS2B02G289800		LOB domain-containing protein 41 [Source:Projected from Arabidopsis thaliana (AT3G02550) UniProtKB/Swiss-Prot;Acc:Q9M886]	LBD (AS2/LOB)	PF03195	Protein of unknown function DUF260	7.80E-24	83.8	Traes_2BL_3A840DB921.2	100	1.90E-168
TraesCS2D02G008400.1	TraesCS2D02G008400		-	LBD (AS2/LOB)	PF03195	Protein of unknown function DUF260	9.50E-42	141.3	Traes_1DS_A31FB6CB2.1	100	1.10E-117
TraesCS2D02G193400.1	TraesCS2D02G193400		-	LBD (AS2/LOB)	PF03195	Protein of unknown function DUF260	1.10E-11	44.9	Traes_2AS_942884399.1	98.7	5.20E-39
TraesCS2D02G193400.2	TraesCS2D02G193400		-	LBD (AS2/LOB)	PF03195	Protein of unknown function DUF260	7.70E-26	90.2	Traes_2BS_5DF7F4FEE.1	98.3	6.20E-130
TraesCS2D02G270100.1	TraesCS2D02G270100		LOB domain-containing protein 41 [Source:Projected from Arabidopsis thaliana (AT3G02550) UniProtKB/Swiss-Prot;Acc:Q9M886]	LBD (AS2/LOB)	PF03195	Protein of unknown function DUF260	7.30E-24	83.9	Traes_2AL_450404EA6.1	96.7	5.40E-163
TraesCS3B02G106900.1	TraesCS3B02G106900		-	LBD (AS2/LOB)	PF03195	Protein of unknown function DUF260	7.20E-23	80.7	TRAES3BF008600030CFD_t1	100	4.80E-164
TraesCS3D02G091700.1	TraesCS3D02G091700		-	LBD (AS2/LOB)	PF03195	Protein of unknown function DUF260	2.30E-22	79.1	TRAES3BF008600030CFD_t1	90.3	2.90E-145
MSTRG.2322.1	TraesCS1A02G279500		LSD1-type zinc finger protein [Source:UniProtKB/TrEMBL;Acc:A5HSI2]	LSD	PF06943	LSD1 zinc finger	5.40E-36	121.9	Traes_1AL_4B7636BC9.1	100	7.30E-81
MSTRG.50075.1	TraesCS5B02G054000		LOL2 [Source:UniProtKB/TrEMBL;Acc:J7I7H7]	LSD	PF06943	LSD1 zinc finger	1.30E-35	120.7	Traes_5BS_4179BB1C5.1	100	8.00E-115
MSTRG.54454.1	TraesCS5D02G059500		-	LSD	PF06943	LSD1 zinc finger	8.70E-36	121.3	Traes_5BS_4179BB1C5.1	99.4	3.20E-102
MSTRG.5998.1	TraesCS1B02G288600		LSD1-type zinc finger protein [Source:UniProtKB/TrEMBL;Acc:A5HSI2]	LSD	PF06943	LSD1 zinc finger	5.40E-36	121.9	Traes_1AL_4B7636BC9.1	100	7.30E-81
TraesCS1A02G279500.1	TraesCS1A02G279500		LSD1-type zinc finger protein [Source:UniProtKB/TrEMBL;Acc:A5HSI2]	LSD	PF06943	LSD1 zinc finger	8.00E-25	86.2	Traes_1AL_4B7636BC9.1	100	4.70E-53
TraesCS1A02G279500.2	TraesCS1A02G279500		LSD1-type zinc finger protein [Source:UniProtKB/TrEMBL;Acc:A5HSI2]	LSD	PF06943	LSD1 zinc finger	5.50E-36	121.9	Traes_1AL_4B7636BC9.1	98.5	3.20E-73
TraesCS1A02G279500.3	TraesCS1A02G279500		LSD1-type zinc finger protein [Source:UniProtKB/TrEMBL;Acc:A5HSI2]	LSD	PF06943	LSD1 zinc finger	5.40E-36	121.9	Traes_1AL_4B7636BC9.1	100	7.30E-81
TraesCS1B02G288600.1	TraesCS1B02G288600		LSD1-type zinc finger protein [Source:UniProtKB/TrEMBL;Acc:A5HSI2]	LSD	PF06943	LSD1 zinc finger	8.10E-25	86.2	Traes_1AL_4B7636BC9.1	100	4.70E-53
TraesCS1B02G288600.2	TraesCS1B02G288600		LSD1-type zinc finger protein [Source:UniProtKB/TrEMBL;Acc:A5HSI2]	LSD	PF06943	LSD1 zinc finger	7.50E-25	86.3	Traes_1AL_4B7636BC9.1	74	3.60E-53
TraesCS1B02G288600.3	TraesCS1B02G288600		LSD1-type zinc finger protein [Source:UniProtKB/TrEMBL;Acc:A5HSI2]	LSD	PF06943	LSD1 zinc finger	5.40E-36	121.9	Traes_1AL_4B7636BC9.1	100	7.30E-81
TraesCS1D02G278800.1	TraesCS1D02G278800		LSD1-type zinc finger protein [Source:UniProtKB/TrEMBL;Acc:A5HSI2]	LSD	PF06943	LSD1 zinc finger	8.20E-25	86.2	Traes_1AL_4B7636BC9.1	100	4.70E-53
TraesCS1D02G278800.2	TraesCS1D02G278800		LSD1-type zinc finger protein [Source:UniProtKB/TrEMBL;Acc:A5HSI2]	LSD	PF06943	LSD1 zinc finger	5.40E-36	121.9	Traes_1AL_4B7636BC9.1	100	7.30E-81
TraesCS5B02G054000.1	TraesCS5B02G054000		LOL2 [Source:UniProtKB/TrEMBL;Acc:J7I7H7]	LSD	PF06943	LSD1 zinc finger	8.70E-36	121.3	Traes_5BS_4179BB1C5.1	100	8.30E-103
TraesCS5D02G059500.1	TraesCS5D02G059500		-	LSD	PF06943	LSD1 zinc finger	8.70E-36	121.3	Traes_5BS_4179BB1C5.1	99.4	3.20E-102
MSTRG.20767.1	TraesCS2D02G181400		APETALA1 (AP1)/ FRUITFULL (FUL)-like MADS box transcription factor, Specification of inflorescence meristem identit [Source: Projected from Oryza sativa (Os07g0605200)]	M_type	PF00319	SRF-type transcription factor (DNA-binding and dimerisation domain)	5.00E-26	89.8	Traes_2BS_4818EA1FF.1	90.4	1.00E-106
MSTRG.20767.2	TraesCS2D02G181400		APETALA1 (AP1)/ FRUITFULL (FUL)-like MADS box transcription factor, Specification of inflorescence meristem identit [Source: Projected from Oryza sativa (Os07g0605200)]	M_type	PF00319	SRF-type transcription factor (DNA-binding and dimerisation domain)	4.20E-26	90	Traes_2BS_4818EA1FF.1	100	1.90E-74
MSTRG.20767.6	TraesCS2D02G181400		APETALA1 (AP1)/ FRUITFULL (FUL)-like MADS box transcription factor, Specification of inflorescence meristem identit [Source: Projected from Oryza sativa (Os07g0605200)]	M_type	PF00319	SRF-type transcription factor (DNA-binding and dimerisation domain)	5.90E-26	89.6	Traes_2BS_4818EA1FF.1	92.4	8.30E-147
MSTRG.31227.1	TraesCS3B02G440200		-	M_type	PF00319	SRF-type transcription factor (DNA-binding and dimerisation domain)	8.10E-26	89.1	TRAES3BF021600020CFD_t1	100	9.00E-117
MSTRG.35213.1	TraesCS3D02G401700		-	M_type	PF00319	SRF-type transcription factor (DNA-binding and dimerisation domain)	9.60E-26	88.9	TRAES3BF021600020CFD_t1	98.6	3.90E-73
MSTRG.45338.1	TraesCS4D02G301100		MIKC-type MADS-box transcription factor WM28A [Source:UniProtKB/TrEMBL;Acc:A9J220]	M_type	PF00319	SRF-type transcription factor (DNA-binding and dimerisation domain)	1.70E-24	84.9	Traes_6AL_A93C6F2FC.1	59.9	1.20E-58
MSTRG.45338.2	TraesCS4D02G301100		MIKC-type MADS-box transcription factor WM28A [Source:UniProtKB/TrEMBL;Acc:A9J220]	M_type	PF00319	SRF-type transcription factor (DNA-binding and dimerisation domain)	1.70E-24	84.9	Traes_6AL_A93C6F2FC.1	59.9	1.20E-58
MSTRG.5887.2	TraesCS1B02G275000		-	M_type	PF00319	SRF-type transcription factor (DNA-binding and dimerisation domain)	1.00E-24	85.6	Traes_1AL_1B5F51626.1	100	6.20E-31
MSTRG.5887.3	TraesCS1B02G275000		-	M_type	PF00319	SRF-type transcription factor (DNA-binding and dimerisation domain)	2.00E-24	84.7	Traes_1DL_D25CDC57D.1	93.9	6.20E-12
MSTRG.5887.4	TraesCS1B02G275000		-	M_type	PF00319	SRF-type transcription factor (DNA-binding and dimerisation domain)	1.00E-24	85.6	Traes_5DL_6A730A96A.2	32.6	3.80E-42
MSTRG.66838.1	TraesCS6D02G273500		-	M_type	PF00319	SRF-type transcription factor (DNA-binding and dimerisation domain)	1.10E-25	88.7	Traes_6DL_D1C1DBD34.1	100	4.40E-73
MSTRG.78199.4	TraesCS7D02G388600		-	M_type	PF00319	SRF-type transcription factor (DNA-binding and dimerisation domain)	1.70E-10	40.1	Traes_7DL_303249AE4.1	95.2	1.20E-72
MSTRG.78199.5	TraesCS7D02G388600		-	M_type	PF00319	SRF-type transcription factor (DNA-binding and dimerisation domain)	1.40E-10	40.3	Traes_7DL_303249AE4.1	95.2	1.10E-72
MSTRG.9429.1	TraesCS1D02G264500		-	M_type	PF00319	SRF-type transcription factor (DNA-binding and dimerisation domain)	1.60E-24	85	Traes_1AL_1B5F51626.1	98.6	4.70E-76
TraesCS1B02G275000.1	TraesCS1B02G275000		-	M_type	PF00319	SRF-type transcription factor (DNA-binding and dimerisation domain)	2.50E-24	84.3	Traes_1AL_1B5F51626.1	99	9.90E-116
TraesCS1D02G264500.1	TraesCS1D02G264500		-	M_type	PF00319	SRF-type transcription factor (DNA-binding and dimerisation domain)	2.70E-24	84.2	Traes_1AL_1B5F51626.1	100	5.80E-90
TraesCS1D02G264500.2	TraesCS1D02G264500		-	M_type	PF00319	SRF-type transcription factor (DNA-binding and dimerisation domain)	2.50E-24	84.3	Traes_1AL_1B5F51626.1	100	4.00E-117
TraesCS2B02G328000.1	TraesCS2B02G328000		-	M_type	PF00319	SRF-type transcription factor (DNA-binding and dimerisation domain)	7.70E-25	86	Traes_2DL_71F120931.1	98.3	2.30E-93
TraesCS2D02G181400.3	TraesCS2D02G181400		APETALA1 (AP1)/ FRUITFULL (FUL)-like MADS box transcription factor, Specification of inflorescence meristem identit [Source: Projected from Oryza sativa (Os07g0605200)]	M_type	PF00319	SRF-type transcription factor (DNA-binding and dimerisation domain)	5.80E-26	89.6	Traes_2BS_4818EA1FF.1	99.6	5.30E-122
TraesCS3B02G318300.1	TraesCS3B02G318300		MADS box transcription factor, Regulation of floral organ identit [Source: Projected from Oryza sativa (Os01g0726400)]	M_type	PF00319	SRF-type transcription factor (DNA-binding and dimerisation domain)	6.40E-22	76.6	TRAES3BF048900050CFD_t1	100	4.70E-107
TraesCS3B02G440200.1	TraesCS3B02G440200		-	M_type	PF00319	SRF-type transcription factor (DNA-binding and dimerisation domain)	4.00E-26	90.1	TRAES3BF021600020CFD_t1	100	8.30E-74
TraesCS3B02G440200.2	TraesCS3B02G440200		-	M_type	PF00319	SRF-type transcription factor (DNA-binding and dimerisation domain)	4.60E-26	89.9	TRAES3BF021600020CFD_t1	100	2.90E-80
TraesCS3B02G440200.3	TraesCS3B02G440200		-	M_type	PF00319	SRF-type transcription factor (DNA-binding and dimerisation domain)	8.50E-26	89.1	TRAES3BF021600020CFD_t1	97.7	6.60E-115
TraesCS3D02G284200.1	TraesCS3D02G284200		MADS-box transcription factor TaAGL14 [Source:UniProtKB/TrEMBL;Acc:Q1G165]	M_type	PF00319	SRF-type transcription factor (DNA-binding and dimerisation domain)	6.40E-22	76.6	Traes_3AL_219064574.1	98.5	3.60E-107
TraesCS3D02G401700.1	TraesCS3D02G401700		-	M_type	PF00319	SRF-type transcription factor (DNA-binding and dimerisation domain)	8.10E-26	89.1	TRAES3BF021600020CFD_t1	99	3.40E-116
TraesCS3D02G401700.2	TraesCS3D02G401700		-	M_type	PF00319	SRF-type transcription factor (DNA-binding and dimerisation domain)	8.00E-26	89.1	TRAES3BF021600020CFD_t1	98.1	2.10E-113
TraesCS4D02G301100.1	TraesCS4D02G301100		MIKC-type MADS-box transcription factor WM28A [Source:UniProtKB/TrEMBL;Acc:A9J220]	M_type	PF00319	SRF-type transcription factor (DNA-binding and dimerisation domain)	1.70E-24	84.9	Traes_6AL_A93C6F2FC.1	59.9	1.20E-58
TraesCS5A02G286800.1	TraesCS5A02G286800		MADS box protein [Source:UniProtKB/TrEMBL;Acc:Q718F3]	M_type	PF00319	SRF-type transcription factor (DNA-binding and dimerisation domain)	1.30E-26	91.6	Traes_5BL_9627436AE.1	98.8	9.80E-142
TraesCS5B02G396700.1	TraesCS5B02G396700		-	M_type	PF00319	SRF-type transcription factor (DNA-binding and dimerisation domain)	2.40E-25	87.6	Traes_5BL_4CA71C036.1	100	1.50E-131
TraesCS6D02G014600.1	TraesCS6D02G014600		MADS-box transcription factor TaAGL18 [Source:UniProtKB/TrEMBL;Acc:Q1G190]	M_type	PF00319	SRF-type transcription factor (DNA-binding and dimerisation domain)	1.40E-25	88.3	Traes_6AS_D6ABA1D79.1	96.2	1.70E-128
TraesCS6D02G273500.1	TraesCS6D02G273500		-	M_type	PF00319	SRF-type transcription factor (DNA-binding and dimerisation domain)	2.00E-25	87.9	Traes_6DL_D1C1DBD34.1	100	1.60E-93
TraesCS6D02G273500.2	TraesCS6D02G273500		-	M_type	PF00319	SRF-type transcription factor (DNA-binding and dimerisation domain)	2.10E-25	87.8	Traes_6DL_D1C1DBD34.1	100	2.10E-93
TraesCS7B02G158600.1	TraesCS7B02G158600		MADS-box protein [Source:UniProtKB/TrEMBL;Acc:A7BJ56]	M_type	PF00319	SRF-type transcription factor (DNA-binding and dimerisation domain)	7.60E-27	92.4	Traes_7AS_0CD3B69E7.2	91.4	8.70E-135
TraesCS7B02G158900.1	TraesCS7B02G158900		-	M_type	PF00319	SRF-type transcription factor (DNA-binding and dimerisation domain)	2.60E-26	90.7	Traes_7AS_F568FCBF1.1	97.6	9.00E-43
TraesCS7D02G388600.1	TraesCS7D02G388600		-	M_type	PF00319	SRF-type transcription factor (DNA-binding and dimerisation domain)	1.70E-10	40.1	Traes_7DL_303249AE4.1	95.2	1.20E-72
MSTRG.20767.1	TraesCS2D02G181400		APETALA1 (AP1)/ FRUITFULL (FUL)-like MADS box transcription factor, Specification of inflorescence meristem identit [Source: Projected from Oryza sativa (Os07g0605200)]	MIKC	PF00319	SRF-type transcription factor (DNA-binding and dimerisation domain)	5.00E-26	89.8	Traes_2BS_4818EA1FF.1	90.4	1.00E-106
MSTRG.20767.1	TraesCS2D02G181400		APETALA1 (AP1)/ FRUITFULL (FUL)-like MADS box transcription factor, Specification of inflorescence meristem identit [Source: Projected from Oryza sativa (Os07g0605200)]	MIKC	PF01486	K-box region	1.70E-28	98.5	Traes_2BS_4818EA1FF.1	90.4	1.00E-106
MSTRG.20767.2	TraesCS2D02G181400		APETALA1 (AP1)/ FRUITFULL (FUL)-like MADS box transcription factor, Specification of inflorescence meristem identit [Source: Projected from Oryza sativa (Os07g0605200)]	MIKC	PF00319	SRF-type transcription factor (DNA-binding and dimerisation domain)	4.20E-26	90	Traes_2BS_4818EA1FF.1	100	1.90E-74
MSTRG.20767.2	TraesCS2D02G181400		APETALA1 (AP1)/ FRUITFULL (FUL)-like MADS box transcription factor, Specification of inflorescence meristem identit [Source: Projected from Oryza sativa (Os07g0605200)]	MIKC	PF01486	K-box region	2.00E-17	63	Traes_2BS_4818EA1FF.1	100	1.90E-74
MSTRG.20767.6	TraesCS2D02G181400		APETALA1 (AP1)/ FRUITFULL (FUL)-like MADS box transcription factor, Specification of inflorescence meristem identit [Source: Projected from Oryza sativa (Os07g0605200)]	MIKC	PF00319	SRF-type transcription factor (DNA-binding and dimerisation domain)	5.90E-26	89.6	Traes_2BS_4818EA1FF.1	92.4	8.30E-147
MSTRG.20767.6	TraesCS2D02G181400		APETALA1 (AP1)/ FRUITFULL (FUL)-like MADS box transcription factor, Specification of inflorescence meristem identit [Source: Projected from Oryza sativa (Os07g0605200)]	MIKC	PF01486	K-box region	1.80E-28	98.4	Traes_2BS_4818EA1FF.1	92.4	8.30E-147
MSTRG.31227.1	TraesCS3B02G440200		-	MIKC	PF00319	SRF-type transcription factor (DNA-binding and dimerisation domain)	8.10E-26	89.1	TRAES3BF021600020CFD_t1	100	9.00E-117
MSTRG.31227.1	TraesCS3B02G440200		-	MIKC	PF01486	K-box region	1.60E-16	60.1	TRAES3BF021600020CFD_t1	100	9.00E-117
MSTRG.35213.1	TraesCS3D02G401700		-	MIKC	PF00319	SRF-type transcription factor (DNA-binding and dimerisation domain)	9.60E-26	88.9	TRAES3BF021600020CFD_t1	98.6	3.90E-73
MSTRG.35213.1	TraesCS3D02G401700		-	MIKC	PF01486	K-box region	3.30E-13	49.5	TRAES3BF021600020CFD_t1	98.6	3.90E-73
MSTRG.45338.1	TraesCS4D02G301100		MIKC-type MADS-box transcription factor WM28A [Source:UniProtKB/TrEMBL;Acc:A9J220]	MIKC	PF00319	SRF-type transcription factor (DNA-binding and dimerisation domain)	1.70E-24	84.9	Traes_6AL_A93C6F2FC.1	59.9	1.20E-58
MSTRG.45338.1	TraesCS4D02G301100		MIKC-type MADS-box transcription factor WM28A [Source:UniProtKB/TrEMBL;Acc:A9J220]	MIKC	PF01486	K-box region	3.20E-14	52.7	Traes_6AL_A93C6F2FC.1	59.9	1.20E-58
MSTRG.45338.2	TraesCS4D02G301100		MIKC-type MADS-box transcription factor WM28A [Source:UniProtKB/TrEMBL;Acc:A9J220]	MIKC	PF00319	SRF-type transcription factor (DNA-binding and dimerisation domain)	1.70E-24	84.9	Traes_6AL_A93C6F2FC.1	59.9	1.20E-58
MSTRG.45338.2	TraesCS4D02G301100		MIKC-type MADS-box transcription factor WM28A [Source:UniProtKB/TrEMBL;Acc:A9J220]	MIKC	PF01486	K-box region	3.20E-14	52.7	Traes_6AL_A93C6F2FC.1	59.9	1.20E-58
MSTRG.5887.4	TraesCS1B02G275000		-	MIKC	PF00319	SRF-type transcription factor (DNA-binding and dimerisation domain)	1.00E-24	85.6	Traes_5DL_6A730A96A.2	32.6	3.80E-42
MSTRG.5887.4	TraesCS1B02G275000		-	MIKC	PF01486	K-box region	5.60E-10	39.1	Traes_5DL_6A730A96A.2	32.6	3.80E-42
MSTRG.66838.1	TraesCS6D02G273500		-	MIKC	PF00319	SRF-type transcription factor (DNA-binding and dimerisation domain)	1.10E-25	88.7	Traes_6DL_D1C1DBD34.1	100	4.40E-73
MSTRG.66838.1	TraesCS6D02G273500		-	MIKC	PF01486	K-box region	1.10E-18	67	Traes_6DL_D1C1DBD34.1	100	4.40E-73
MSTRG.9429.1	TraesCS1D02G264500		-	MIKC	PF00319	SRF-type transcription factor (DNA-binding and dimerisation domain)	1.60E-24	85	Traes_1AL_1B5F51626.1	98.6	4.70E-76
MSTRG.9429.1	TraesCS1D02G264500		-	MIKC	PF01486	K-box region	6.00E-13	48.7	Traes_1AL_1B5F51626.1	98.6	4.70E-76
TraesCS1B02G275000.1	TraesCS1B02G275000		-	MIKC	PF00319	SRF-type transcription factor (DNA-binding and dimerisation domain)	2.50E-24	84.3	Traes_1AL_1B5F51626.1	99	9.90E-116
TraesCS1B02G275000.1	TraesCS1B02G275000		-	MIKC	PF01486	K-box region	2.70E-15	56.2	Traes_1AL_1B5F51626.1	99	9.90E-116
TraesCS1D02G264500.1	TraesCS1D02G264500		-	MIKC	PF00319	SRF-type transcription factor (DNA-binding and dimerisation domain)	2.70E-24	84.2	Traes_1AL_1B5F51626.1	100	5.80E-90
TraesCS1D02G264500.1	TraesCS1D02G264500		-	MIKC	PF01486	K-box region	3.50E-15	55.8	Traes_1AL_1B5F51626.1	100	5.80E-90
TraesCS1D02G264500.2	TraesCS1D02G264500		-	MIKC	PF00319	SRF-type transcription factor (DNA-binding and dimerisation domain)	2.50E-24	84.3	Traes_1AL_1B5F51626.1	100	4.00E-117
TraesCS1D02G264500.2	TraesCS1D02G264500		-	MIKC	PF01486	K-box region	3.40E-15	55.9	Traes_1AL_1B5F51626.1	100	4.00E-117
TraesCS2B02G328000.1	TraesCS2B02G328000		-	MIKC	PF00319	SRF-type transcription factor (DNA-binding and dimerisation domain)	7.70E-25	86	Traes_2DL_71F120931.1	98.3	2.30E-93
TraesCS2B02G328000.1	TraesCS2B02G328000		-	MIKC	PF01486	K-box region	1.10E-23	83.1	Traes_2DL_71F120931.1	98.3	2.30E-93
TraesCS2D02G181400.3	TraesCS2D02G181400		APETALA1 (AP1)/ FRUITFULL (FUL)-like MADS box transcription factor, Specification of inflorescence meristem identit [Source: Projected from Oryza sativa (Os07g0605200)]	MIKC	PF00319	SRF-type transcription factor (DNA-binding and dimerisation domain)	5.80E-26	89.6	Traes_2BS_4818EA1FF.1	99.6	5.30E-122
TraesCS2D02G181400.3	TraesCS2D02G181400		APETALA1 (AP1)/ FRUITFULL (FUL)-like MADS box transcription factor, Specification of inflorescence meristem identit [Source: Projected from Oryza sativa (Os07g0605200)]	MIKC	PF01486	K-box region	5.80E-29	100	Traes_2BS_4818EA1FF.1	99.6	5.30E-122
TraesCS3B02G318300.1	TraesCS3B02G318300		MADS box transcription factor, Regulation of floral organ identit [Source: Projected from Oryza sativa (Os01g0726400)]	MIKC	PF00319	SRF-type transcription factor (DNA-binding and dimerisation domain)	6.40E-22	76.6	TRAES3BF048900050CFD_t1	100	4.70E-107
TraesCS3B02G318300.1	TraesCS3B02G318300		MADS box transcription factor, Regulation of floral organ identit [Source: Projected from Oryza sativa (Os01g0726400)]	MIKC	PF01486	K-box region	1.20E-13	50.9	TRAES3BF048900050CFD_t1	100	4.70E-107
TraesCS3B02G440200.1	TraesCS3B02G440200		-	MIKC	PF00319	SRF-type transcription factor (DNA-binding and dimerisation domain)	4.00E-26	90.1	TRAES3BF021600020CFD_t1	100	8.30E-74
TraesCS3B02G440200.1	TraesCS3B02G440200		-	MIKC	PF01486	K-box region	8.40E-14	51.4	TRAES3BF021600020CFD_t1	100	8.30E-74
TraesCS3B02G440200.2	TraesCS3B02G440200		-	MIKC	PF00319	SRF-type transcription factor (DNA-binding and dimerisation domain)	4.60E-26	89.9	TRAES3BF021600020CFD_t1	100	2.90E-80
TraesCS3B02G440200.2	TraesCS3B02G440200		-	MIKC	PF01486	K-box region	1.60E-14	53.7	TRAES3BF021600020CFD_t1	100	2.90E-80
TraesCS3B02G440200.3	TraesCS3B02G440200		-	MIKC	PF00319	SRF-type transcription factor (DNA-binding and dimerisation domain)	8.50E-26	89.1	TRAES3BF021600020CFD_t1	97.7	6.60E-115
TraesCS3B02G440200.3	TraesCS3B02G440200		-	MIKC	PF01486	K-box region	1.30E-16	60.4	TRAES3BF021600020CFD_t1	97.7	6.60E-115
TraesCS3D02G284200.1	TraesCS3D02G284200		MADS-box transcription factor TaAGL14 [Source:UniProtKB/TrEMBL;Acc:Q1G165]	MIKC	PF00319	SRF-type transcription factor (DNA-binding and dimerisation domain)	6.40E-22	76.6	Traes_3AL_219064574.1	98.5	3.60E-107
TraesCS3D02G284200.1	TraesCS3D02G284200		MADS-box transcription factor TaAGL14 [Source:UniProtKB/TrEMBL;Acc:Q1G165]	MIKC	PF01486	K-box region	2.10E-13	50.1	Traes_3AL_219064574.1	98.5	3.60E-107
TraesCS3D02G401700.1	TraesCS3D02G401700		-	MIKC	PF00319	SRF-type transcription factor (DNA-binding and dimerisation domain)	8.10E-26	89.1	TRAES3BF021600020CFD_t1	99	3.40E-116
TraesCS3D02G401700.1	TraesCS3D02G401700		-	MIKC	PF01486	K-box region	4.00E-16	58.9	TRAES3BF021600020CFD_t1	99	3.40E-116
TraesCS3D02G401700.2	TraesCS3D02G401700		-	MIKC	PF00319	SRF-type transcription factor (DNA-binding and dimerisation domain)	8.00E-26	89.1	TRAES3BF021600020CFD_t1	98.1	2.10E-113
TraesCS3D02G401700.2	TraesCS3D02G401700		-	MIKC	PF01486	K-box region	3.90E-16	58.9	TRAES3BF021600020CFD_t1	98.1	2.10E-113
TraesCS4D02G301100.1	TraesCS4D02G301100		MIKC-type MADS-box transcription factor WM28A [Source:UniProtKB/TrEMBL;Acc:A9J220]	MIKC	PF00319	SRF-type transcription factor (DNA-binding and dimerisation domain)	1.70E-24	84.9	Traes_6AL_A93C6F2FC.1	59.9	1.20E-58
TraesCS4D02G301100.1	TraesCS4D02G301100		MIKC-type MADS-box transcription factor WM28A [Source:UniProtKB/TrEMBL;Acc:A9J220]	MIKC	PF01486	K-box region	3.20E-14	52.7	Traes_6AL_A93C6F2FC.1	59.9	1.20E-58
TraesCS5A02G286800.1	TraesCS5A02G286800		MADS box protein [Source:UniProtKB/TrEMBL;Acc:Q718F3]	MIKC	PF00319	SRF-type transcription factor (DNA-binding and dimerisation domain)	1.30E-26	91.6	Traes_5BL_9627436AE.1	98.8	9.80E-142
TraesCS5A02G286800.1	TraesCS5A02G286800		MADS box protein [Source:UniProtKB/TrEMBL;Acc:Q718F3]	MIKC	PF01486	K-box region	1.10E-26	92.7	Traes_5BL_9627436AE.1	98.8	9.80E-142
TraesCS5B02G396700.1	TraesCS5B02G396700		-	MIKC	PF00319	SRF-type transcription factor (DNA-binding and dimerisation domain)	2.40E-25	87.6	Traes_5BL_4CA71C036.1	100	1.50E-131
TraesCS5B02G396700.1	TraesCS5B02G396700		-	MIKC	PF01486	K-box region	2.80E-27	94.6	Traes_5BL_4CA71C036.1	100	1.50E-131
TraesCS6D02G014600.1	TraesCS6D02G014600		MADS-box transcription factor TaAGL18 [Source:UniProtKB/TrEMBL;Acc:Q1G190]	MIKC	PF00319	SRF-type transcription factor (DNA-binding and dimerisation domain)	1.40E-25	88.3	Traes_6AS_D6ABA1D79.1	96.2	1.70E-128
TraesCS6D02G014600.1	TraesCS6D02G014600		MADS-box transcription factor TaAGL18 [Source:UniProtKB/TrEMBL;Acc:Q1G190]	MIKC	PF01486	K-box region	2.10E-24	85.4	Traes_6AS_D6ABA1D79.1	96.2	1.70E-128
TraesCS6D02G273500.1	TraesCS6D02G273500		-	MIKC	PF00319	SRF-type transcription factor (DNA-binding and dimerisation domain)	2.00E-25	87.9	Traes_6DL_D1C1DBD34.1	100	1.60E-93
TraesCS6D02G273500.1	TraesCS6D02G273500		-	MIKC	PF01486	K-box region	1.40E-25	89.2	Traes_6DL_D1C1DBD34.1	100	1.60E-93
TraesCS6D02G273500.2	TraesCS6D02G273500		-	MIKC	PF00319	SRF-type transcription factor (DNA-binding and dimerisation domain)	2.10E-25	87.8	Traes_6DL_D1C1DBD34.1	100	2.10E-93
TraesCS6D02G273500.2	TraesCS6D02G273500		-	MIKC	PF01486	K-box region	1.30E-25	89.3	Traes_6DL_D1C1DBD34.1	100	2.10E-93
TraesCS7B02G158600.1	TraesCS7B02G158600		MADS-box protein [Source:UniProtKB/TrEMBL;Acc:A7BJ56]	MIKC	PF00319	SRF-type transcription factor (DNA-binding and dimerisation domain)	7.60E-27	92.4	Traes_7AS_0CD3B69E7.2	91.4	8.70E-135
TraesCS7B02G158600.1	TraesCS7B02G158600		MADS-box protein [Source:UniProtKB/TrEMBL;Acc:A7BJ56]	MIKC	PF01486	K-box region	2.70E-25	88.2	Traes_7AS_0CD3B69E7.2	91.4	8.70E-135
MSTRG.14145.1	TraesCS2A02G445600		RBR-type E3 ubiquitin transferase [Source:UniProtKB/TrEMBL;Acc:W5AU17]	MYB	PF00249	Myb-like DNA-binding domain	1.80E-33	114.3	Traes_2AL_CC403D182.1	100	1.30E-214
MSTRG.14145.2	TraesCS2A02G445600		RBR-type E3 ubiquitin transferase [Source:UniProtKB/TrEMBL;Acc:W5AU17]	MYB	PF00249	Myb-like DNA-binding domain	1.80E-33	114.3	Traes_2AL_CC403D182.1	100	1.30E-214
MSTRG.20995.1	TraesCS2D02G209600		MYB transcription factor 74 [Source:UniProtKB/TrEMBL;Acc:A0A1B2FQW9]	MYB	PF00249	Myb-like DNA-binding domain	5.80E-22	77.5	Traes_2AS_FA7059723.1	95.7	3.70E-119
MSTRG.22381.1	TraesCS2D02G361600		-	MYB	PF00249	Myb-like DNA-binding domain	6.40E-14	51.7	Traes_2DL_03C96BECE.1	100	1.30E-30
MSTRG.22381.2	TraesCS2D02G361600		-	MYB	PF00249	Myb-like DNA-binding domain	3.10E-34	116.7	Traes_2AL_605C25CDF.2	95.8	5.10E-146
MSTRG.25758.1	TraesCS3A02G264900		-	MYB	PF00249	Myb-like DNA-binding domain	1.30E-25	89.2	Traes_1AL_F0688BFDE.2	57.9	2.00E-86
MSTRG.26740.1	TraesCS3A02G384400		-	MYB	PF00249	Myb-like DNA-binding domain	1.80E-32	111.1	TRAES3BF044400110CFD_t1	98.1	9.50E-157
MSTRG.26740.3	TraesCS3A02G384400		-	MYB	PF00249	Myb-like DNA-binding domain	1.30E-32	111.5	TRAES3BF044400110CFD_t1	98.1	8.40E-157
MSTRG.3770.1	TraesCS1B02G055200		-	MYB	PF00249	Myb-like DNA-binding domain	2.70E-28	97.7	Traes_1BS_B44ECE28C.1	100	5.50E-151
MSTRG.38571.1	TraesCS4A02G322200		MYB transcription factor 84 [Source:UniProtKB/TrEMBL;Acc:W5DTV2]	MYB	PF00249	Myb-like DNA-binding domain	3.00E-32	110.4	Traes_4AL_D05736670.1	100	1.20E-167
MSTRG.43289.1	TraesCS4D02G052600		-	MYB	PF00249	Myb-like DNA-binding domain	4.30E-34	116.3	Traes_4DS_926486EE0.1	100	3.30E-139
MSTRG.46952.1	TraesCS5A02G159600		-	MYB	PF00249	Myb-like DNA-binding domain	5.90E-33	112.6	Traes_5BL_486D0D865.1	95.6	2.20E-173
MSTRG.46952.2	TraesCS5A02G159600		-	MYB	PF00249	Myb-like DNA-binding domain	5.50E-33	112.7	Traes_5BL_486D0D865.1	92.9	6.90E-164
MSTRG.57923.1	TraesCS5D02G552200		-	MYB	PF00249	Myb-like DNA-binding domain	1.20E-16	60.5	Traes_5DL_1CD39D4D0.1	100	7.50E-136
MSTRG.59672.1	TraesCS6A02G236900		-	MYB	PF00249	Myb-like DNA-binding domain	2.50E-31	107.4	Traes_2AL_41B71F83C.1	67.2	2.80E-97
TraesCS1A02G201100.1	TraesCS1A02G201100		-	MYB	PF00249	Myb-like DNA-binding domain	2.50E-22	78.6	Traes_1BL_C664E8E1E.1	96.8	5.50E-71
TraesCS1A02G268800.1	TraesCS1A02G268800		-	MYB	PF00249	Myb-like DNA-binding domain	1.40E-33	114.6	TRAES3BF044400110CFD_t1	65.1	5.20E-95
TraesCS1A02G284000.1	TraesCS1A02G284000		-	MYB	PF00249	Myb-like DNA-binding domain	8.90E-50	166.5	Traes_1DL_B26A733D4.1	94.5	2.30E-306
TraesCS1B02G055200.1	TraesCS1B02G055200		-	MYB	PF00249	Myb-like DNA-binding domain	2.70E-28	97.7	Traes_1BS_B44ECE28C.1	100	5.50E-151
TraesCS1B02G279400.1	TraesCS1B02G279400		-	MYB	PF00249	Myb-like DNA-binding domain	4.60E-33	113	TRAES3BF044400110CFD_t1	65.6	3.20E-97
TraesCS1D02G078600.1	TraesCS1D02G078600		-	MYB	PF00249	Myb-like DNA-binding domain	5.00E-35	119.3	Traes_1AS_36AF74187.2	97.2	1.00E-183
TraesCS1D02G268900.1	TraesCS1D02G268900		R2R3-MYB protein [Source:UniProtKB/TrEMBL;Acc:G9DR66]	MYB	PF00249	Myb-like DNA-binding domain	5.10E-33	112.9	TRAES3BF044400110CFD_t1	64.8	1.00E-95
TraesCS2A02G097200.1	TraesCS2A02G097200		-	MYB	PF00249	Myb-like DNA-binding domain	7.50E-33	112.3	Traes_2DS_61B920833.1	95.7	2.30E-183
TraesCS2A02G338200.1	TraesCS2A02G338200		-	MYB	PF00249	Myb-like DNA-binding domain	1.50E-33	114.5	Traes_2BL_230A3A2D0.2	72.6	2.50E-81
TraesCS2B02G381800.1	TraesCS2B02G381800		-	MYB	PF00249	Myb-like DNA-binding domain	3.20E-34	116.7	Traes_2AL_605C25CDF.2	95.8	2.50E-145
TraesCS2D02G096000.1	TraesCS2D02G096000		-	MYB	PF00249	Myb-like DNA-binding domain	7.70E-33	112.3	Traes_2DS_61B920833.1	100	1.50E-195
TraesCS2D02G209600.1	TraesCS2D02G209600		MYB transcription factor 74 [Source:UniProtKB/TrEMBL;Acc:A0A1B2FQW9]	MYB	PF00249	Myb-like DNA-binding domain	2.10E-33	114.1	Traes_2AS_FA7059723.1	96.3	3.60E-195
TraesCS2D02G361600.1	TraesCS2D02G361600		-	MYB	PF00249	Myb-like DNA-binding domain	3.10E-34	116.7	Traes_2AL_605C25CDF.2	95.8	5.10E-146
TraesCS3A02G336500.1	TraesCS3A02G336500		Transcriptional activator of gibberellin-dependent alpha-amylase expression, Regulation of nutrient mobilization in germinatio [Source: Projected from Oryza sativa (Os01g0812000)]	MYB	PF00249	Myb-like DNA-binding domain	1.00E-32	111.8	TRAES3BF027700010CFD_t1	96.7	0
TraesCS3A02G367600.1	TraesCS3A02G367600		-	MYB	PF00249	Myb-like DNA-binding domain	1.10E-19	70.1	TRAES3BF018800030CFD_t1	95.2	1.90E-165
TraesCS3A02G384400.1	TraesCS3A02G384400		-	MYB	PF00249	Myb-like DNA-binding domain	6.80E-33	112.4	TRAES3BF044400110CFD_t1	98.1	3.00E-157
TraesCS3A02G535100.1	TraesCS3A02G535100		MYB13 transcription factor [Source:UniProtKB/TrEMBL;Acc:S4V9N0]	MYB	PF00249	Myb-like DNA-binding domain	4.90E-31	106.5	TRAES3BF065400010CFD_t1	95.4	9.50E-140
TraesCS3B02G407700.1	TraesCS3B02G407700		-	MYB	PF00249	Myb-like DNA-binding domain	1.90E-21	75.8	TRAES3BF019300020CFD_t1	91	1.00E-89
TraesCS3B02G612200.1	TraesCS3B02G612200		MYB protein [Source:UniProtKB/TrEMBL;Acc:I6U7F1]	MYB	PF00249	Myb-like DNA-binding domain	2.40E-22	78.7	TRAES3BF065400010CFD_t1	92.4	3.30E-134
TraesCS3B02G612200.2	TraesCS3B02G612200		MYB protein [Source:UniProtKB/TrEMBL;Acc:I6U7F1]	MYB	PF00249	Myb-like DNA-binding domain	4.90E-31	106.5	TRAES3BF065400010CFD_t1	100	5.40E-151
TraesCS3D02G368000.1	TraesCS3D02G368000		-	MYB	PF00249	Myb-like DNA-binding domain	5.10E-21	74.4	TRAES3BF019300020CFD_t1	84.3	3.90E-81
TraesCS3D02G377300.1	TraesCS3D02G377300		R2R3-MYB protein [Source:UniProtKB/TrEMBL;Acc:G9DR74]	MYB	PF00249	Myb-like DNA-binding domain	7.00E-33	112.4	TRAES3BF044400110CFD_t1	97.4	7.50E-156
TraesCS4A02G189700.1	TraesCS4A02G189700		-	MYB	PF00249	Myb-like DNA-binding domain	6.10E-30	103	Traes_4AL_7800B74E3.2	99.7	6.90E-182
TraesCS4A02G322200.1	TraesCS4A02G322200		MYB transcription factor 84 [Source:UniProtKB/TrEMBL;Acc:W5DTV2]	MYB	PF00249	Myb-like DNA-binding domain	3.00E-32	110.4	Traes_4AL_D05736670.1	100	1.20E-167
TraesCS4D02G052600.1	TraesCS4D02G052600		-	MYB	PF00249	Myb-like DNA-binding domain	4.70E-34	116.2	Traes_4DS_926486EE0.1	99.6	6.10E-136
TraesCS5A02G159600.1	TraesCS5A02G159600		-	MYB	PF00249	Myb-like DNA-binding domain	5.90E-33	112.6	Traes_5BL_486D0D865.1	95.6	2.20E-173
TraesCS5A02G495500.1	TraesCS5A02G495500		-	MYB	PF00249	Myb-like DNA-binding domain	1.60E-31	108	Traes_4DL_8A9D9ACCB.1	85.8	2.40E-113
TraesCS5B02G086900.1	TraesCS5B02G086900		Transcription factor AS1 [Source:Projected from Arabidopsis thaliana (AT2G37630) UniProtKB/Swiss-Prot;Acc:O80931]	MYB	PF00249	Myb-like DNA-binding domain	1.50E-24	85.7	Traes_5BS_E635B0A281.2	100	5.40E-210
TraesCS5B02G556300.1	TraesCS5B02G556300		-	MYB	PF00249	Myb-like DNA-binding domain	3.10E-32	110.4	Traes_5BL_3C4ECAB6D.1	100	3.10E-168
TraesCS5D02G164600.1	TraesCS5D02G164600		-	MYB	PF00249	Myb-like DNA-binding domain	2.80E-34	116.9	Traes_5DL_92CBBE968.1	100	4.10E-191
TraesCS5D02G326600.1	TraesCS5D02G326600		-	MYB	PF00249	Myb-like DNA-binding domain	8.10E-28	96.2	Traes_5DL_0B2C5ADF6.1	100	6.30E-169
TraesCS5D02G335700.1	TraesCS5D02G335700		R2R3-MYB transcription factor TaMyb1D [Source:UniProtKB/TrEMBL;Acc:W5FQS8]	MYB	PF00249	Myb-like DNA-binding domain	5.10E-33	112.9	Traes_5DL_1868E2A6C.1	100	4.00E-162
TraesCS5D02G552200.1	TraesCS5D02G552200		-	MYB	PF00249	Myb-like DNA-binding domain	3.10E-32	110.4	Traes_5DL_1CD39D4D0.1	100	8.00E-169
TraesCS6A02G173800.1	TraesCS6A02G173800		-	MYB	PF00249	Myb-like DNA-binding domain	4.50E-36	122.6	Traes_6AS_93815D497.1	90.4	6.20E-135
TraesCS6A02G236900.1	TraesCS6A02G236900		-	MYB	PF00249	Myb-like DNA-binding domain	2.50E-31	107.4	Traes_2AL_41B71F83C.1	67.2	2.80E-97
TraesCS6D02G162900.1	TraesCS6D02G162900		-	MYB	PF00249	Myb-like DNA-binding domain	4.40E-36	122.7	Traes_6AS_93815D497.1	88.6	7.00E-131
TraesCS6D02G211200.1	TraesCS6D02G211200		-	MYB	PF00249	Myb-like DNA-binding domain	5.10E-32	109.6	Traes_6AL_E1D3D8DAA1.1	91	3.10E-124
TraesCS6D02G219300.1	TraesCS6D02G219300		-	MYB	PF00249	Myb-like DNA-binding domain	9.10E-32	108.8	Traes_2BL_03F3475CD.1	59.7	5.40E-91
TraesCS6D02G249200.1	TraesCS6D02G249200		-	MYB	PF00249	Myb-like DNA-binding domain	3.90E-32	110	Traes_6DL_8BAAC240D.1	100	4.10E-196
MSTRG.10448.1	TraesCS1D02G413300		-	MYB_related	PF00249	Myb-like DNA-binding domain	1.20E-08	34.9	Traes_1DL_015B8CB08.1	100	2.10E-46
MSTRG.10452.1	TraesCS1D02G413400		-	MYB_related	PF00249	Myb-like DNA-binding domain	1.70E-08	34.4	Traes_1DL_F6047634A.1	100	3.90E-44
MSTRG.11123.1	TraesCS2A02G079500		-	MYB_related	PF00249	Myb-like DNA-binding domain	1.70E-07	31.1	Traes_5DL_6A730A96A.2	32.5	9.90E-31
MSTRG.14119.1	TraesCS2A02G441300		-	MYB_related	PF00249	Myb-like DNA-binding domain	1.40E-08	34.6	Traes_2AL_8D3A3687D.2	100	1.20E-153
MSTRG.18586.1	TraesCS2B02G459800		-	MYB_related	PF00249	Myb-like DNA-binding domain	7.30E-08	32.3	Traes_2BL_FA727026F.1	100	2.40E-154
MSTRG.21516.1	TraesCS2D02G259200		-	MYB_related	PF00249	Myb-like DNA-binding domain	6.50E-08	32.5	Traes_2DL_64EAA3388.1	100	8.30E-195
MSTRG.24423.1	TraesCS3A02G107000		-	MYB_related	PF00249	Myb-like DNA-binding domain	1.80E-12	47.1	TRAES3BF096900180CFD_t1	93.9	7.70E-154
MSTRG.2506.1	TraesCS1A02G305500		-	MYB_related	PF00249	Myb-like DNA-binding domain	9.30E-11	41.6	Traes_1AL_2CFFBD60E.2	100	6.90E-114
MSTRG.2529.1	TraesCS1A02G309200		-	MYB_related	PF00249	Myb-like DNA-binding domain	3.20E-07	30.3	Traes_1DL_1141C575C.2	99.2	7.10E-151
MSTRG.25428.1	TraesCS3A02G223800		-	MYB_related	PF00249	Myb-like DNA-binding domain	1.00E-09	38.3	TRAES3BF104900020CFD_t1	92.5	3.90E-47
MSTRG.29625.1	TraesCS3B02G253200		-	MYB_related	PF00249	Myb-like DNA-binding domain	1.00E-09	38.3	TRAES3BF020200120CFD_t1	100	5.50E-40
MSTRG.31277.1	TraesCS3B02G448900		-	MYB_related	PF00249	Myb-like DNA-binding domain	3.80E-06	26.8	TRAES3BF079700090CFD_t1	100	0
MSTRG.3205.1	TraesCS1A02G405300		-	MYB_related	PF00249	Myb-like DNA-binding domain	1.20E-08	34.9	Traes_1AL_4476835E0.1	100	1.60E-46
MSTRG.33865.1	TraesCS3D02G229800		-	MYB_related	PF00249	Myb-like DNA-binding domain	1.00E-09	38.3	Traes_3DL_30CF35BB3.1	100	3.20E-40
MSTRG.33865.2	TraesCS3D02G229800		-	MYB_related	PF00249	Myb-like DNA-binding domain	1.00E-09	38.3	Traes_3DL_30CF35BB3.1	100	3.20E-40
MSTRG.35094.1	TraesCS3D02G384500		Two-component response regulator [Source:UniProtKB/TrEMBL;Acc:A0A341T5S7]	MYB_related	PF00249	Myb-like DNA-binding domain	2.20E-08	34	TRAES3BF107400040CFD_t1	99.3	0
MSTRG.51267.1	TraesCS5B02G176300		-	MYB_related	PF00249	Myb-like DNA-binding domain	2.30E-09	37.1	Traes_5BL_A2C97A02D.3	100	4.10E-157
MSTRG.51267.2	TraesCS5B02G176300		-	MYB_related	PF00249	Myb-like DNA-binding domain	2.40E-09	37.1	Traes_5BL_A2C97A02D.3	100	1.10E-160
MSTRG.51267.3	TraesCS5B02G176300		-	MYB_related	PF00249	Myb-like DNA-binding domain	2.40E-09	37.1	Traes_5BL_A2C97A02D.3	100	1.10E-160
MSTRG.51267.4	TraesCS5B02G176300		-	MYB_related	PF00249	Myb-like DNA-binding domain	2.40E-09	37.1	Traes_5BL_A2C97A02D.3	100	1.10E-160
MSTRG.52015.1	TraesCS5B02G266200		MYB-related protein [Source:UniProtKB/TrEMBL;Acc:G9DR91]	MYB_related	PF00249	Myb-like DNA-binding domain	1.10E-07	31.8
MSTRG.52950.1	TraesCS5B02G406300		-	MYB_related	PF00249	Myb-like DNA-binding domain	6.20E-07	29.3	Traes_5BL_1AE458202.2	100	1.20E-190
MSTRG.54597.1	TraesCS5D02G081000		-	MYB_related	PF00249	Myb-like DNA-binding domain	4.50E-07	29.8	Traes_5DS_13C2391DC.1	100	2.60E-57
MSTRG.55505.1	TraesCS5D02G183100		-	MYB_related	PF00249	Myb-like DNA-binding domain	2.40E-09	37.1	Traes_5DL_EB47672ED.4	100	1.80E-160
MSTRG.55505.2	TraesCS5D02G183100		-	MYB_related	PF00249	Myb-like DNA-binding domain	2.30E-09	37.1	Traes_5DL_EB47672ED.4	100	7.00E-157
MSTRG.55505.3	TraesCS5D02G183100		-	MYB_related	PF00249	Myb-like DNA-binding domain	2.40E-09	37.1	Traes_5AL_6F77CFB03.2	78.7	1.20E-34
MSTRG.55505.4	TraesCS5D02G183100		-	MYB_related	PF00249	Myb-like DNA-binding domain	3.70E-09	36.4	Traes_5AL_6F77CFB03.2	91.3	1.30E-185
MSTRG.56160.1	TraesCS5D02G274400		-	MYB_related	PF00249	Myb-like DNA-binding domain	1.00E-07	31.8
MSTRG.59845.1	TraesCS6A02G258600		-	MYB_related	PF00249	Myb-like DNA-binding domain	2.00E-11	43.7	Traes_6AL_362F82EAD.2	100	2.50E-198
MSTRG.59845.2	TraesCS6A02G258600		-	MYB_related	PF00249	Myb-like DNA-binding domain	1.80E-11	43.9	Traes_6DL_30F715B53.2	85.3	9.60E-156
MSTRG.59845.3	TraesCS6A02G258600		-	MYB_related	PF00249	Myb-like DNA-binding domain	1.50E-11	44.1	Traes_6AL_362F82EAD.2	99.7	2.60E-196
MSTRG.59845.4	TraesCS6A02G258600		-	MYB_related	PF00249	Myb-like DNA-binding domain	2.20E-11	43.6	Traes_6AL_362F82EAD.2	100	2.70E-198
MSTRG.59845.5	TraesCS6A02G258600		-	MYB_related	PF00249	Myb-like DNA-binding domain	1.50E-11	44.1	Traes_6AL_362F82EAD.2	99.1	1.10E-194
MSTRG.59963.1	TraesCS6A02G273200		-	MYB_related	PF00249	Myb-like DNA-binding domain	8.20E-06	25.7	Traes_6DL_3BC4F011C.1	99	6.20E-52
MSTRG.6210.2	TraesCS1B02G316200		-	MYB_related	PF00249	Myb-like DNA-binding domain	1.10E-10	41.3	Traes_1BL_C0F4A948C.2	99.4	3.00E-94
MSTRG.6210.6	TraesCS1B02G316200		-	MYB_related	PF00249	Myb-like DNA-binding domain	9.30E-10	38.4	Traes_1BL_C0F4A948C.2	100	2.40E-114
MSTRG.66577.1	TraesCS6D02G241900		-	MYB_related	PF00249	Myb-like DNA-binding domain	1.10E-07	31.7	Traes_6AL_1144FC823.2	93.6	3.10E-46
MSTRG.66577.2	TraesCS6D02G241900		-	MYB_related	PF00249	Myb-like DNA-binding domain	5.60E-15	55.1	Traes_2AL_660616C44.1	45.7	1.00E-77
MSTRG.70064.1	TraesCS7A02G345200		-	MYB_related	PF00249	Myb-like DNA-binding domain	2.40E-09	37.1	Traes_7BL_C35CABF69.1	92.6	1.20E-114
MSTRG.70335.1	TraesCS7A02G381900		-	MYB_related	PF00249	Myb-like DNA-binding domain	1.10E-08	34.9	Traes_7AL_A33076690.3	100	1.70E-189
MSTRG.73511.1	TraesCS7B02G238000		-	MYB_related	PF00249	Myb-like DNA-binding domain	5.10E-08	32.8	Traes_7BL_C35CABF69.1	100	1.40E-126
MSTRG.73511.2	TraesCS7B02G238000		-	MYB_related	PF00249	Myb-like DNA-binding domain	5.10E-08	32.8	Traes_7BL_C35CABF69.1	100	1.40E-126
MSTRG.74555.1	TraesCS7B02G372000		-	MYB_related	PF00249	Myb-like DNA-binding domain	2.50E-08	33.8	Traes_7AL_BF6FD97DA.1	75.4	2.80E-42
MSTRG.78698.1	TraesCS7D02G457500		-	MYB_related	PF00249	Myb-like DNA-binding domain	4.90E-09	36.1	Traes_7DL_FEA7D3672.1	100	3.40E-59
MSTRG.7922.1	TraesCS1D02G082400		-	MYB_related	PF00249	Myb-like DNA-binding domain	5.20E-08	32.8	TRAES3BF061700120CFD_t1	89.7	9.70E-28
TraesCS1A02G305500.2	TraesCS1A02G305500		-	MYB_related	PF00249	Myb-like DNA-binding domain	4.00E-10	39.6	Traes_1AL_2CFFBD60E.2	100	1.40E-235
TraesCS1A02G309200.2	TraesCS1A02G309200		-	MYB_related	PF00249	Myb-like DNA-binding domain	2.20E-07	30.8	Traes_1AL_2EDF05396.2	100	8.70E-163
TraesCS1A02G309200.3	TraesCS1A02G309200		-	MYB_related	PF00249	Myb-like DNA-binding domain	3.40E-07	30.2	Traes_1AL_2EDF05396.2	98.2	3.70E-158
TraesCS1A02G405300.1	TraesCS1A02G405300		-	MYB_related	PF00249	Myb-like DNA-binding domain	1.20E-08	34.9	Traes_1AL_4476835E0.1	100	1.60E-46
TraesCS1A02G419100.1	TraesCS1A02G419100		-	MYB_related	PF00249	Myb-like DNA-binding domain	3.70E-06	26.9	Traes_1AL_169CE67D8.1	100	1.10E-56
TraesCS1A02G419300.1	TraesCS1A02G419300		-	MYB_related	PF00249	Myb-like DNA-binding domain	3.60E-06	26.9	Traes_1AL_BB4298457.1	100	3.50E-55
TraesCS1B02G316200.2	TraesCS1B02G316200		-	MYB_related	PF00249	Myb-like DNA-binding domain	3.90E-10	39.6	Traes_1BL_C0F4A948C.2	100	6.50E-236
TraesCS1B02G449100.1	TraesCS1B02G449100		-	MYB_related	PF00249	Myb-like DNA-binding domain	3.90E-06	26.8	Traes_1BL_EEC3977E0.1	100	5.90E-55
TraesCS1B02G449200.1	TraesCS1B02G449200		-	MYB_related	PF00249	Myb-like DNA-binding domain	3.70E-06	26.9	Traes_1AL_169CE67D8.1	100	1.10E-56
TraesCS1B02G449300.1	TraesCS1B02G449300		-	MYB_related	PF00249	Myb-like DNA-binding domain	3.90E-06	26.8	Traes_1BL_EEC3977E0.1	97.9	1.50E-53
TraesCS1B02G449400.1	TraesCS1B02G449400		-	MYB_related	PF00249	Myb-like DNA-binding domain	3.30E-06	27	Traes_1BL_EEC3977E0.1	97.9	6.50E-54
TraesCS1D02G413300.1	TraesCS1D02G413300		-	MYB_related	PF00249	Myb-like DNA-binding domain	1.20E-08	34.9	Traes_1DL_015B8CB08.1	100	2.10E-46
TraesCS1D02G413400.1	TraesCS1D02G413400		-	MYB_related	PF00249	Myb-like DNA-binding domain	1.70E-08	34.4	Traes_1DL_F6047634A.1	100	3.90E-44
TraesCS1D02G426800.1	TraesCS1D02G426800		-	MYB_related	PF00249	Myb-like DNA-binding domain	3.60E-06	26.9	Traes_1DL_E74A51BAE.1	100	2.50E-56
TraesCS1D02G426900.1	TraesCS1D02G426900		-	MYB_related	PF00249	Myb-like DNA-binding domain	6.40E-07	29.3	Traes_1BL_EEC3977E0.1	95.8	5.50E-53
TraesCS1D02G427000.1	TraesCS1D02G427000		-	MYB_related	PF00249	Myb-like DNA-binding domain	3.90E-06	26.8	Traes_1BL_EEC3977E0.1	99	2.90E-54
TraesCS2A02G441300.1	TraesCS2A02G441300		-	MYB_related	PF00249	Myb-like DNA-binding domain	1.40E-08	34.6	Traes_2AL_8D3A3687D.2	100	1.20E-153
TraesCS2A02G456600.1	TraesCS2A02G456600		-	MYB_related	PF00249	Myb-like DNA-binding domain	8.80E-15	54.5	Traes_2AL_660616C44.1	100	1.00E-236
TraesCS2B02G277300.1	TraesCS2B02G277300		-	MYB_related	PF00249	Myb-like DNA-binding domain	1.00E-07	31.9	Traes_2BL_EED456A17.1	100	5.60E-224
TraesCS2B02G459800.1	TraesCS2B02G459800		-	MYB_related	PF00249	Myb-like DNA-binding domain	7.40E-08	32.3	Traes_2BL_FA727026F.1	100	8.40E-155
TraesCS2B02G459800.2	TraesCS2B02G459800		-	MYB_related	PF00249	Myb-like DNA-binding domain	7.30E-08	32.3	Traes_2BL_FA727026F.1	100	2.40E-154
TraesCS2B02G478700.1	TraesCS2B02G478700		-	MYB_related	PF00249	Myb-like DNA-binding domain	8.60E-15	54.5	Traes_2BL_3041037F1.1	100	5.60E-235
TraesCS2D02G259200.1	TraesCS2D02G259200		-	MYB_related	PF00249	Myb-like DNA-binding domain	6.40E-08	32.5	Traes_2DL_64EAA3388.1	99.4	2.20E-192
TraesCS2D02G259200.2	TraesCS2D02G259200		-	MYB_related	PF00249	Myb-like DNA-binding domain	6.50E-08	32.5	Traes_2DL_64EAA3388.1	100	8.30E-195
TraesCS2D02G456900.1	TraesCS2D02G456900		-	MYB_related	PF00249	Myb-like DNA-binding domain	8.80E-15	54.5	Traes_2DL_31EED5C94.1	100	2.10E-234
TraesCS3A02G107000.1	TraesCS3A02G107000		-	MYB_related	PF00249	Myb-like DNA-binding domain	3.70E-13	49.3	Traes_3AS_4DF357170.1	100	2.90E-46
TraesCS3A02G161000.1	TraesCS3A02G161000		-	MYB_related	PF00249	Myb-like DNA-binding domain	2.20E-09	37.2	TRAES3BF062500050CFD_t1	93.5	3.70E-273
TraesCS3A02G161000.2	TraesCS3A02G161000		-	MYB_related	PF00249	Myb-like DNA-binding domain	4.70E-08	32.9	TRAES3BF062500050CFD_t1	67	1.10E-125
TraesCS3A02G161000.3	TraesCS3A02G161000		-	MYB_related	PF00249	Myb-like DNA-binding domain	1.50E-08	34.5	TRAES3BF062500050CFD_t1	91.6	1.00E-128
TraesCS3A02G264900.1	TraesCS3A02G264900		-	MYB_related	PF00249	Myb-like DNA-binding domain	2.40E-15	56.3	TRAES3BF058700130CFD_t1	97.8	4.30E-52
TraesCS3A02G361800.1	TraesCS3A02G361800		-	MYB_related	PF00249	Myb-like DNA-binding domain	3.00E-10	39.9	TRAES3BF076800040CFD_t1	44.1	3.30E-32
TraesCS3A02G503500.1	TraesCS3A02G503500		-	MYB_related	PF00249	Myb-like DNA-binding domain	9.10E-09	35.2	Traes_5BL_9B80DEC84.1	89.7	6.90E-141
TraesCS3B02G191600.1	TraesCS3B02G191600		-	MYB_related	PF00249	Myb-like DNA-binding domain	2.10E-09	37.2	TRAES3BF062500050CFD_t1	100	7.60E-295
TraesCS3B02G191600.2	TraesCS3B02G191600		-	MYB_related	PF00249	Myb-like DNA-binding domain	4.50E-08	33	TRAES3BF062500050CFD_t1	71.6	1.70E-137
TraesCS3B02G448900.1	TraesCS3B02G448900		-	MYB_related	PF00249	Myb-like DNA-binding domain	3.80E-06	26.8	TRAES3BF079700090CFD_t1	100	0
TraesCS3D02G168200.1	TraesCS3D02G168200		-	MYB_related	PF00249	Myb-like DNA-binding domain	4.50E-08	33	TRAES3BF062500050CFD_t1	68.7	5.20E-131
TraesCS3D02G168200.2	TraesCS3D02G168200		-	MYB_related	PF00249	Myb-like DNA-binding domain	2.20E-09	37.2	TRAES3BF062500050CFD_t1	95.4	1.80E-280
TraesCS3D02G168200.3	TraesCS3D02G168200		-	MYB_related	PF00249	Myb-like DNA-binding domain	1.40E-08	34.6	TRAES3BF062500050CFD_t1	94.6	8.10E-134
TraesCS3D02G384500.1	TraesCS3D02G384500		Two-component response regulator [Source:UniProtKB/TrEMBL;Acc:A0A341T5S7]	MYB_related	PF00249	Myb-like DNA-binding domain	2.20E-08	34	TRAES3BF107400040CFD_t1	99.3	0
TraesCS3D02G384500.2	TraesCS3D02G384500		Two-component response regulator [Source:UniProtKB/TrEMBL;Acc:A0A341T5S7]	MYB_related	PF00249	Myb-like DNA-binding domain	3.50E-08	33.3	TRAES3BF107400040CFD_t1	98.2	0
TraesCS5A02G068900.1	TraesCS5A02G068900		-	MYB_related	PF00249	Myb-like DNA-binding domain	6.50E-08	32.5	Traes_5DS_13C2391DC.1	86.7	2.50E-156
TraesCS5A02G068900.2	TraesCS5A02G068900		-	MYB_related	PF00249	Myb-like DNA-binding domain	6.90E-08	32.4	Traes_5BS_C9EA93E10.1	95.3	5.00E-190
TraesCS5A02G266600.2	TraesCS5A02G266600		-	MYB_related	PF00249	Myb-like DNA-binding domain	1.80E-06	27.8
TraesCS5B02G176300.1	TraesCS5B02G176300		-	MYB_related	PF00249	Myb-like DNA-binding domain	2.40E-09	37.1	Traes_5BL_A2C97A02D.3	100	1.10E-160
TraesCS5B02G266200.1	TraesCS5B02G266200		MYB-related protein [Source:UniProtKB/TrEMBL;Acc:G9DR91]	MYB_related	PF00249	Myb-like DNA-binding domain	1.70E-06	27.9
TraesCS5B02G406300.1	TraesCS5B02G406300		-	MYB_related	PF00249	Myb-like DNA-binding domain	6.20E-07	29.3	Traes_5BL_1AE458202.2	99.7	1.10E-188
TraesCS5B02G406300.2	TraesCS5B02G406300		-	MYB_related	PF00249	Myb-like DNA-binding domain	6.20E-07	29.3	Traes_5BL_1AE458202.2	100	1.20E-190
TraesCS5D02G081000.1	TraesCS5D02G081000		-	MYB_related	PF00249	Myb-like DNA-binding domain	7.20E-08	32.3	Traes_5DS_13C2391DC.1	96.6	5.40E-197
TraesCS5D02G183100.1	TraesCS5D02G183100		-	MYB_related	PF00249	Myb-like DNA-binding domain	2.40E-09	37.1	Traes_5DL_EB47672ED.4	100	1.80E-160
TraesCS5D02G274400.1	TraesCS5D02G274400		-	MYB_related	PF00249	Myb-like DNA-binding domain	1.70E-06	27.9
TraesCS5D02G285600.1	TraesCS5D02G285600		-	MYB_related	PF00249	Myb-like DNA-binding domain	6.00E-08	32.6	Traes_5DL_50D6A231C.1	100	7.70E-49
TraesCS6A02G109700.1	TraesCS6A02G109700		-	MYB_related	PF00249	Myb-like DNA-binding domain	2.70E-09	36.9	Traes_6BS_44456AE22.1	90.2	1.70E-235
TraesCS6A02G258600.1	TraesCS6A02G258600		-	MYB_related	PF00249	Myb-like DNA-binding domain	1.40E-11	44.3	Traes_6DL_30F715B53.2	98.3	9.30E-157
TraesCS6A02G258600.2	TraesCS6A02G258600		-	MYB_related	PF00249	Myb-like DNA-binding domain	1.80E-11	43.9	Traes_6AL_362F82EAD.2	99.7	7.70E-174
TraesCS6A02G258600.3	TraesCS6A02G258600		-	MYB_related	PF00249	Myb-like DNA-binding domain	1.30E-11	44.3	Traes_6DL_30F715B53.2	97.2	3.60E-153
TraesCS6A02G258600.4	TraesCS6A02G258600		-	MYB_related	PF00249	Myb-like DNA-binding domain	1.30E-11	44.3	Traes_6DL_30F715B53.2	97.9	8.70E-155
TraesCS6A02G258600.5	TraesCS6A02G258600		-	MYB_related	PF00249	Myb-like DNA-binding domain	1.30E-11	44.3	Traes_6AL_362F82EAD.2	98.4	1.70E-139
TraesCS6A02G258600.6	TraesCS6A02G258600		-	MYB_related	PF00249	Myb-like DNA-binding domain	7.60E-12	45.1	Traes_6AL_362F82EAD.2	98.9	4.60E-102
TraesCS6A02G273200.1	TraesCS6A02G273200		-	MYB_related	PF00249	Myb-like DNA-binding domain	7.10E-06	25.9	Traes_6BL_0644187E5.1	98.9	3.30E-47
TraesCS6A02G392300.1	TraesCS6A02G392300		-	MYB_related	PF00249	Myb-like DNA-binding domain	4.50E-06	26.6	Traes_6AL_E94233A40.1	100	0
TraesCS6B02G137300.1	TraesCS6B02G137300		Transcription factor, Regulation of Pi signaling and homeostasis, Tolerance to low-Pi stres [Source: Projected from Oryza sativa (Os02g0139000)]	MYB_related	PF00249	Myb-like DNA-binding domain	2.80E-09	36.8	Traes_6BS_00D311B94.1	100	1.40E-225
TraesCS6B02G137300.2	TraesCS6B02G137300		Transcription factor, Regulation of Pi signaling and homeostasis, Tolerance to low-Pi stres [Source: Projected from Oryza sativa (Os02g0139000)]	MYB_related	PF00249	Myb-like DNA-binding domain	2.60E-09	37	Traes_6BS_00D311B94.1	93.6	6.60E-206
TraesCS6B02G138200.1	TraesCS6B02G138200		-	MYB_related	PF00249	Myb-like DNA-binding domain	3.10E-09	36.7	Traes_6BS_44456AE22.1	100	2.30E-265
TraesCS6B02G138200.2	TraesCS6B02G138200		-	MYB_related	PF00249	Myb-like DNA-binding domain	2.60E-09	36.9	Traes_6BS_44456AE22.1	100	2.70E-265
TraesCS6B02G300600.1	TraesCS6B02G300600		-	MYB_related	PF00249	Myb-like DNA-binding domain	6.70E-06	26	Traes_6BL_0644187E5.1	100	6.50E-48
TraesCS6B02G432500.1	TraesCS6B02G432500		-	MYB_related	PF00249	Myb-like DNA-binding domain	4.50E-06	26.6	Traes_6AL_E94233A40.1	96.4	0
TraesCS6D02G098200.1	TraesCS6D02G098200		-	MYB_related	PF00249	Myb-like DNA-binding domain	2.60E-09	36.9	Traes_6BS_44456AE22.1	90.5	4.00E-237
TraesCS6D02G241900.1	TraesCS6D02G241900		-	MYB_related	PF00249	Myb-like DNA-binding domain	5.60E-15	55.1	Traes_2AL_660616C44.1	45.7	1.00E-77
TraesCS6D02G248300.1	TraesCS6D02G248300		-	MYB_related	PF00249	Myb-like DNA-binding domain	1.00E-07	31.8	Traes_6DL_DB1546316.1	100	7.50E-204
TraesCS6D02G248300.2	TraesCS6D02G248300		-	MYB_related	PF00249	Myb-like DNA-binding domain	1.00E-07	31.8	Traes_6DL_DB1546316.1	99.7	3.10E-202
TraesCS6D02G309500.1	TraesCS6D02G309500		-	MYB_related	PF00249	Myb-like DNA-binding domain	1.90E-07	31	Traes_6DL_552D41920.2	99.2	1.80E-146
TraesCS6D02G309500.2	TraesCS6D02G309500		-	MYB_related	PF00249	Myb-like DNA-binding domain	1.80E-07	31	Traes_6DL_552D41920.2	97.7	2.70E-142
TraesCS6D02G309500.3	TraesCS6D02G309500		-	MYB_related	PF00249	Myb-like DNA-binding domain	2.00E-07	30.9	Traes_6DL_552D41920.2	99.6	2.10E-147
TraesCS6D02G309500.4	TraesCS6D02G309500		-	MYB_related	PF00249	Myb-like DNA-binding domain	2.00E-07	30.9	Traes_6DL_552D41920.2	100	3.90E-149
TraesCS6D02G378100.1	TraesCS6D02G378100		-	MYB_related	PF00249	Myb-like DNA-binding domain	4.50E-06	26.6	Traes_6AL_E94233A40.1	97	0
TraesCS7A02G146500.1	TraesCS7A02G146500		Two-component response regulator [Source:UniProtKB/TrEMBL;Acc:A0A1D6BWZ5]	MYB_related	PF00249	Myb-like DNA-binding domain	4.90E-07	29.7	Traes_7AS_DECB8080D.1	87.1	2.70E-294
TraesCS7A02G339800.1	TraesCS7A02G339800		-	MYB_related	PF00249	Myb-like DNA-binding domain	4.00E-08	33.2	Traes_7DL_58DDB90E3.1	91.7	5.90E-84
TraesCS7A02G345200.1	TraesCS7A02G345200		-	MYB_related	PF00249	Myb-like DNA-binding domain	2.40E-09	37.1	Traes_7BL_C35CABF69.1	92.6	1.20E-114
TraesCS7A02G345200.2	TraesCS7A02G345200		-	MYB_related	PF00249	Myb-like DNA-binding domain	2.50E-09	37	Traes_7BL_C35CABF69.1	92.6	1.20E-114
TraesCS7A02G381900.1	TraesCS7A02G381900		-	MYB_related	PF00249	Myb-like DNA-binding domain	1.10E-08	34.9	Traes_7AL_A33076690.3	100	1.70E-189
TraesCS7A02G470100.1	TraesCS7A02G470100		-	MYB_related	PF00249	Myb-like DNA-binding domain	3.50E-09	36.5	Traes_7DL_FEA7D3672.1	83.5	1.70E-40
TraesCS7A02G470200.1	TraesCS7A02G470200		-	MYB_related	PF00249	Myb-like DNA-binding domain	1.50E-08	34.5	Traes_7AL_BF6FD97DA.1	84.3	8.90E-47
TraesCS7A02G483100.1	TraesCS7A02G483100		-	MYB_related	PF00249	Myb-like DNA-binding domain	2.60E-08	33.8	Traes_7DL_B26E341BE.2	99.4	5.80E-193
TraesCS7B02G238000.1	TraesCS7B02G238000		-	MYB_related	PF00249	Myb-like DNA-binding domain	5.10E-08	32.8	Traes_7BL_C35CABF69.1	100	1.40E-126
TraesCS7B02G251400.1	TraesCS7B02G251400		-	MYB_related	PF00249	Myb-like DNA-binding domain	4.00E-08	33.2	Traes_7DL_58DDB90E3.1	95	6.00E-89
TraesCS7B02G372000.1	TraesCS7B02G372000		-	MYB_related	PF00249	Myb-like DNA-binding domain	3.10E-08	33.5	Traes_7AL_BF6FD97DA.1	75.4	3.00E-42
TraesCS7B02G372200.1	TraesCS7B02G372200		-	MYB_related	PF00249	Myb-like DNA-binding domain	8.50E-09	35.3	Traes_7DL_FEA7D3672.1	91.1	1.90E-49
TraesCS7D02G148000.1	TraesCS7D02G148000		Two-component response regulator [Source:UniProtKB/TrEMBL;Acc:A0A1D6D442]	MYB_related	PF00249	Myb-like DNA-binding domain	2.10E-07	30.8	Traes_7DS_327FBC2CA.2	100	0
TraesCS7D02G334100.1	TraesCS7D02G334100		-	MYB_related	PF00249	Myb-like DNA-binding domain	5.60E-09	35.9	Traes_7BL_C35CABF69.1	92.6	4.40E-112
TraesCS7D02G347500.1	TraesCS7D02G347500		-	MYB_related	PF00249	Myb-like DNA-binding domain	3.90E-08	33.2	Traes_7DL_58DDB90E3.1	100	1.10E-93
TraesCS7D02G457300.1	TraesCS7D02G457300		-	MYB_related	PF00249	Myb-like DNA-binding domain	9.70E-09	35.1	Traes_7AL_BF6FD97DA.1	74.6	6.70E-42
TraesCS7D02G457400.1	TraesCS7D02G457400		-	MYB_related	PF00249	Myb-like DNA-binding domain	7.80E-08	32.2	Traes_7DL_FEA7D3672.1	77.6	5.70E-41
TraesCS7D02G457500.1	TraesCS7D02G457500		-	MYB_related	PF00249	Myb-like DNA-binding domain	5.20E-09	36	Traes_7DL_FEA7D3672.1	100	3.50E-59
TraesCS7D02G457600.1	TraesCS7D02G457600		-	MYB_related	PF00249	Myb-like DNA-binding domain	7.60E-09	35.5	Traes_7DL_FEA7D3672.1	88.3	4.00E-47
MSTRG.15738.2	TraesCS2B02G118300		-	NAC	PF02365	No apical meristem (NAM) protein	1.50E-29	102.5	Traes_2AS_5466FDAF8.1	93.3	3.60E-83
MSTRG.18029.4	TraesCS2B02G381500		Isocitrate dehydrogenase [NADP] [Source:UniProtKB/TrEMBL;Acc:A0A1D6RKR8]	NAC	PF02365	No apical meristem (NAM) protein	1.80E-13	51	Traes_2BL_75FBE2E45.1	100	5.50E-165
MSTRG.21923.1	TraesCS2D02G305300		-	NAC	PF02365	No apical meristem (NAM) protein	6.80E-06	26.7	Traes_2AL_8A23618BA.1	100	6.90E-37
MSTRG.22083.1	TraesCS2D02G324700		RNAC1 transcription factor [Source:UniProtKB/TrEMBL;Acc:A0A1D5UHY0]	NAC	PF02365	No apical meristem (NAM) protein	5.50E-30	103.9	Traes_2BL_6AEE8AC28.1	96.9	4.50E-201
MSTRG.23646.1	TraesCS2D02G576500		-	NAC	PF02365	No apical meristem (NAM) protein	3.50E-27	94.9	Traes_2AL_CB84F42D2.2	82	2.70E-141
MSTRG.25596.1	TraesCS3A02G245900		-	NAC	PF02365	No apical meristem (NAM) protein	3.20E-15	56.6	TRAES3BF097400030CFD_t1	93.5	6.40E-181
MSTRG.25596.2	TraesCS3A02G245900		-	NAC	PF02365	No apical meristem (NAM) protein	3.20E-15	56.6	TRAES3BF097400030CFD_t1	93.5	6.40E-181
MSTRG.29807.1	TraesCS3B02G273600		-	NAC	PF02365	No apical meristem (NAM) protein	3.00E-15	56.7	TRAES3BF097400030CFD_t1	94.7	3.10E-183
MSTRG.30638.1	TraesCS3B02G371200		-	NAC	PF02365	No apical meristem (NAM) protein	9.20E-15	55.1	TRAES3BF094400050CFD_t1	100	1.00E-140
MSTRG.31437.1	TraesCS3B02G472800		-	NAC	PF02365	No apical meristem (NAM) protein	2.20E-20	73.2	TRAES3BF053500190CFD_t1	100	4.80E-135
MSTRG.34009.3	TraesCS3D02G245500		-	NAC	PF02365	No apical meristem (NAM) protein	3.30E-15	56.6	TRAES3BF097400030CFD_t1	93.8	1.70E-181
MSTRG.34659.1	TraesCS3D02G329300		-	NAC	PF02365	No apical meristem (NAM) protein	3.80E-17	62.8	TRAES3BF027700030CFD_t1	88.3	3.10E-96
MSTRG.34953.1	TraesCS3D02G367900		-	NAC	PF02365	No apical meristem (NAM) protein	7.40E-24	84.3	TRAES3BF019300010CFD_t1	95.3	4.80E-95
MSTRG.37026.1	TraesCS4A02G130600		-	NAC	PF02365	No apical meristem (NAM) protein	3.00E-28	98.4	Traes_4AS_B95A1C3A1.1	81.2	3.10E-171
MSTRG.46692.1	TraesCS5A02G127200		-	NAC	PF02365	No apical meristem (NAM) protein	1.20E-12	48.4	Traes_5DL_43FC1B296.2	98.5	3.80E-34
MSTRG.5865.1	TraesCS1B02G272600		-	NAC	PF02365	No apical meristem (NAM) protein	1.60E-12	48	TRAES3BF097200010CFD_t1	97.8	1.80E-45
MSTRG.67611.1	TraesCS6D02G390200		-	NAC	PF02365	No apical meristem (NAM) protein	3.00E-27	95.2	Traes_6AL_8BA1FF8B2.1	97	0
MSTRG.68950.1	TraesCS7A02G208200		SUPPRESSOR OF GAMMA RESPONSE 1 [Source:Projected from Arabidopsis thaliana (AT1G25580) UniProtKB/Swiss-Prot;Acc:Q6NQK2]	NAC	PF02365	No apical meristem (NAM) protein	5.70E-15	55.8	Traes_7AS_6E6A5CD04.1	99.8	6.10E-253
MSTRG.69863.1	TraesCS7A02G318500		-	NAC	PF02365	No apical meristem (NAM) protein	1.40E-12	48.2	Traes_7BL_8A5D12EE1.1	93.5	7.30E-46
MSTRG.73351.1	TraesCS7B02G219400		-	NAC	PF02365	No apical meristem (NAM) protein	7.30E-08	33	Traes_7DL_D05DA373C.2	96.4	6.20E-167
MSTRG.74501.1	TraesCS7B02G365300		-	NAC	PF02365	No apical meristem (NAM) protein	4.30E-26	91.4	Traes_7AL_628A69311.1	97	4.10E-51
MSTRG.76690.1	TraesCS7D02G211200		-	NAC	PF02365	No apical meristem (NAM) protein	4.40E-12	46.6	Traes_7DS_8E656BA43.1	100	4.30E-74
MSTRG.77600.1	TraesCS7D02G315100		-	NAC	PF02365	No apical meristem (NAM) protein	7.20E-08	33	Traes_7DL_D05DA373C.2	98.7	3.80E-172
MSTRG.78662.1	TraesCS7D02G452500		-	NAC	PF02365	No apical meristem (NAM) protein	1.80E-25	89.4	Traes_7AL_BE3253C8F.1	98	4.90E-52
MSTRG.78662.2	TraesCS7D02G452500		-	NAC	PF02365	No apical meristem (NAM) protein	1.10E-15	58.1	Traes_7AL_BE3253C8F.1	98	4.90E-52
MSTRG.78662.4	TraesCS7D02G452500		-	NAC	PF02365	No apical meristem (NAM) protein	1.20E-15	58	Traes_7AL_BE3253C8F.1	98	4.90E-52
TraesCS1A02G261800.1	TraesCS1A02G261800		-	NAC	PF02365	No apical meristem (NAM) protein	1.00E-24	87	TRAES3BF098000010CFD_t1	97	1.80E-227
TraesCS1B02G272600.1	TraesCS1B02G272600		-	NAC	PF02365	No apical meristem (NAM) protein	1.00E-24	87	TRAES3BF098000010CFD_t1	92.1	2.10E-212
TraesCS1D02G261800.1	TraesCS1D02G261800		-	NAC	PF02365	No apical meristem (NAM) protein	1.00E-24	87	TRAES3BF098000010CFD_t1	91.1	3.50E-207
TraesCS2A02G326500.1	TraesCS2A02G326500		-	NAC	PF02365	No apical meristem (NAM) protein	1.00E-12	48.6	Traes_2AL_5ACD4B2ED.2	100	2.80E-239
TraesCS2A02G326500.2	TraesCS2A02G326500		-	NAC	PF02365	No apical meristem (NAM) protein	8.80E-13	48.8	Traes_2AL_5ACD4B2ED.2	99.7	7.40E-218
TraesCS2A02G326500.3	TraesCS2A02G326500		-	NAC	PF02365	No apical meristem (NAM) protein	8.50E-13	48.8	Traes_2AL_5ACD4B2ED.2	92.1	3.00E-203
TraesCS2A02G409900.1	TraesCS2A02G409900		-	NAC	PF02365	No apical meristem (NAM) protein	7.90E-17	61.8	Traes_4BL_D592DBAAF.1	38	3.80E-19
TraesCS2A02G566000.1	TraesCS2A02G566000		-	NAC	PF02365	No apical meristem (NAM) protein	3.80E-27	94.8	Traes_2AL_F001B4F26.1	100	5.30E-179
TraesCS2A02G566100.1	TraesCS2A02G566100		-	NAC	PF02365	No apical meristem (NAM) protein	4.60E-27	94.6	Traes_2AL_8EE7F34F6.2	100	4.50E-192
TraesCS2A02G566300.1	TraesCS2A02G566300		-	NAC	PF02365	No apical meristem (NAM) protein	6.10E-27	94.2	Traes_2AL_C0670BBDD.2	100	2.00E-195
TraesCS2B02G118300.1	TraesCS2B02G118300		-	NAC	PF02365	No apical meristem (NAM) protein	2.90E-23	82.4	Traes_2BS_00566A85C.1	76.7	8.50E-153
TraesCS2B02G343600.1	TraesCS2B02G343600		-	NAC	PF02365	No apical meristem (NAM) protein	5.50E-30	103.9	Traes_2BL_6AEE8AC28.1	100	5.30E-210
TraesCS2B02G355500.1	TraesCS2B02G355500		-	NAC	PF02365	No apical meristem (NAM) protein	7.10E-13	49.1	Traes_2BL_4E0157603.2	99.7	2.30E-206
TraesCS2B02G355600.1	TraesCS2B02G355600		-	NAC	PF02365	No apical meristem (NAM) protein	4.70E-11	43.3	Traes_2BL_316A467DE.2	100	1.70E-227
TraesCS2D02G305300.1	TraesCS2D02G305300		-	NAC	PF02365	No apical meristem (NAM) protein	1.40E-22	80.2	Traes_2DL_61C443C56.1	100	1.10E-119
TraesCS2D02G305300.2	TraesCS2D02G305300		-	NAC	PF02365	No apical meristem (NAM) protein	1.20E-22	80.4	Traes_2DL_61C443C56.1	99	6.50E-117
TraesCS2D02G324700.1	TraesCS2D02G324700		RNAC1 transcription factor [Source:UniProtKB/TrEMBL;Acc:A0A1D5UHY0]	NAC	PF02365	No apical meristem (NAM) protein	5.50E-30	103.9	Traes_2BL_6AEE8AC28.1	96.9	4.50E-201
TraesCS2D02G576500.1	TraesCS2D02G576500		-	NAC	PF02365	No apical meristem (NAM) protein	3.50E-27	94.9	Traes_2AL_CB84F42D2.2	82	2.70E-141
TraesCS2D02G576500.2	TraesCS2D02G576500		-	NAC	PF02365	No apical meristem (NAM) protein	3.50E-27	94.9	Traes_2AL_CB84F42D2.2	82.1	1.80E-140
TraesCS3A02G245900.1	TraesCS3A02G245900		-	NAC	PF02365	No apical meristem (NAM) protein	3.10E-15	56.6	TRAES3BF097400030CFD_t1	92.9	3.00E-178
TraesCS3A02G245900.2	TraesCS3A02G245900		-	NAC	PF02365	No apical meristem (NAM) protein	3.30E-15	56.6	TRAES3BF097400030CFD_t1	93.3	7.00E-175
TraesCS3A02G375400.1	TraesCS3A02G375400		-	NAC	PF02365	No apical meristem (NAM) protein	2.00E-23	82.9	TRAES3BF019300010CFD_t1	94.9	2.20E-141
TraesCS3A02G403300.1	TraesCS3A02G403300		-	NAC	PF02365	No apical meristem (NAM) protein	6.40E-25	87.7	TRAES3BF114300070CFD_t1	95.4	1.70E-223
TraesCS3A02G438900.1	TraesCS3A02G438900		-	NAC	PF02365	No apical meristem (NAM) protein	6.90E-20	71.6	TRAES3BF053500190CFD_t1	92.2	1.30E-119
TraesCS3B02G273600.1	TraesCS3B02G273600		-	NAC	PF02365	No apical meristem (NAM) protein	3.10E-15	56.6	TRAES3BF097400030CFD_t1	94.5	3.30E-177
TraesCS3B02G273600.2	TraesCS3B02G273600		-	NAC	PF02365	No apical meristem (NAM) protein	3.00E-15	56.7	TRAES3BF097400030CFD_t1	94.7	3.10E-183
TraesCS3B02G273600.3	TraesCS3B02G273600		-	NAC	PF02365	No apical meristem (NAM) protein	3.00E-15	56.7	TRAES3BF097400030CFD_t1	94.1	1.40E-180
TraesCS3B02G371200.1	TraesCS3B02G371200		-	NAC	PF02365	No apical meristem (NAM) protein	1.70E-27	96	TRAES3BF094400050CFD_t1	100	5.60E-187
TraesCS3B02G472800.1	TraesCS3B02G472800		-	NAC	PF02365	No apical meristem (NAM) protein	2.20E-20	73.2	TRAES3BF053500190CFD_t1	100	4.80E-135
TraesCS3B02G533100.1	TraesCS3B02G533100		-	NAC	PF02365	No apical meristem (NAM) protein	8.20E-14	52.1	TRAES3BF062000020CFD_t1	85.4	2.40E-95
TraesCS3D02G245500.1	TraesCS3D02G245500		-	NAC	PF02365	No apical meristem (NAM) protein	3.30E-15	56.6	TRAES3BF097400030CFD_t1	93.6	2.40E-175
TraesCS3D02G245500.2	TraesCS3D02G245500		-	NAC	PF02365	No apical meristem (NAM) protein	3.30E-15	56.6	TRAES3BF097400030CFD_t1	93.8	1.70E-181
TraesCS3D02G245500.3	TraesCS3D02G245500		-	NAC	PF02365	No apical meristem (NAM) protein	3.20E-15	56.6	TRAES3BF097400030CFD_t1	93.2	7.80E-179
TraesCS3D02G329300.1	TraesCS3D02G329300		-	NAC	PF02365	No apical meristem (NAM) protein	7.20E-17	61.9	TRAES3BF027700030CFD_t1	85.9	1.60E-197
TraesCS3D02G367900.1	TraesCS3D02G367900		-	NAC	PF02365	No apical meristem (NAM) protein	2.00E-23	82.9	TRAES3BF019300010CFD_t1	93.8	4.60E-139
TraesCS3D02G398200.1	TraesCS3D02G398200		-	NAC	PF02365	No apical meristem (NAM) protein	6.40E-25	87.7	TRAES3BF114300070CFD_t1	94.7	1.60E-221
TraesCS3D02G431700.1	TraesCS3D02G431700		-	NAC	PF02365	No apical meristem (NAM) protein	3.30E-20	72.6	TRAES3BF053500190CFD_t1	95.3	2.00E-125
TraesCS4A02G130600.1	TraesCS4A02G130600		-	NAC	PF02365	No apical meristem (NAM) protein	6.30E-29	100.5	Traes_4AS_B95A1C3A1.1	100	1.70E-205
TraesCS4B02G102700.1	TraesCS4B02G102700		-	NAC	PF02365	No apical meristem (NAM) protein	8.70E-08	32.8	TRAES3BF136700080CFD_t1	34.4	5.40E-17
TraesCS4D02G099900.1	TraesCS4D02G099900		-	NAC	PF02365	No apical meristem (NAM) protein	8.70E-09	36	TRAES3BF136700080CFD_t1	35.6	2.20E-18
TraesCS4D02G325800.1	TraesCS4D02G325800		-	NAC	PF02365	No apical meristem (NAM) protein	1.50E-24	86.5	Traes_4DL_B29067862.2	100	3.40E-209
TraesCS5A02G049100.1	TraesCS5A02G049100		-	NAC	PF02365	No apical meristem (NAM) protein	7.80E-27	93.8	Traes_5AS_E5FD82E36.2	99.7	4.60E-178
TraesCS5A02G049100.2	TraesCS5A02G049100		-	NAC	PF02365	No apical meristem (NAM) protein	7.90E-27	93.8	Traes_5AS_E5FD82E36.2	100	6.40E-180
TraesCS5A02G127200.1	TraesCS5A02G127200		-	NAC	PF02365	No apical meristem (NAM) protein	2.30E-22	79.5	Traes_5DL_43FC1B296.2	98.6	8.40E-117
TraesCS5A02G500400.1	TraesCS5A02G500400		-	NAC	PF02365	No apical meristem (NAM) protein	8.20E-25	87.3	Traes_4DL_B29067862.2	86	7.80E-174
TraesCS5A02G500700.1	TraesCS5A02G500700		-	NAC	PF02365	No apical meristem (NAM) protein	3.00E-24	85.5	Traes_4DL_B29067862.2	92.7	1.00E-189
TraesCS5B02G054200.1	TraesCS5B02G054200		NAC transcription factor 6A [Source:UniProtKB/TrEMBL;Acc:A0A088AX61]	NAC	PF02365	No apical meristem (NAM) protein	7.90E-27	93.8	Traes_5BS_9F043AE17.1	100	3.20E-179
TraesCS5B02G054200.2	TraesCS5B02G054200		NAC transcription factor 6A [Source:UniProtKB/TrEMBL;Acc:A0A088AX61]	NAC	PF02365	No apical meristem (NAM) protein	7.90E-27	93.8	Traes_5BS_9F043AE17.1	99.7	7.90E-178
TraesCS5D02G111300.1	TraesCS5D02G111300		-	NAC	PF02365	No apical meristem (NAM) protein	1.00E-11	45.4	TRAES3BF062000020CFD_t1	34	5.90E-12
TraesCS5D02G283200.1	TraesCS5D02G283200		NAC domain containing protein 38 [Source:Projected from Arabidopsis thaliana (AT2G24430) UniProtKB/TrEMBL;Acc:Q9ZQ25]	NAC	PF02365	No apical meristem (NAM) protein	6.80E-29	100.4	Traes_5BL_657BF1497.1	96.2	2.40E-210
TraesCS6A02G378500.1	TraesCS6A02G378500		-	NAC	PF02365	No apical meristem (NAM) protein	2.50E-27	95.4	Traes_6AL_B272C86BE.1	100	2.90E-188
TraesCS6B02G416500.1	TraesCS6B02G416500		-	NAC	PF02365	No apical meristem (NAM) protein	1.80E-26	92.7	Traes_6BL_99F790D57.1	100	3.30E-89
TraesCS6D02G390200.1	TraesCS6D02G390200		-	NAC	PF02365	No apical meristem (NAM) protein	3.00E-27	95.2	Traes_6AL_8BA1FF8B2.1	97	0
TraesCS7A02G068300.1	TraesCS7A02G068300		-	NAC	PF02365	No apical meristem (NAM) protein	1.60E-26	92.9	Traes_4AL_3AFF9664B.2	86.3	4.00E-198
TraesCS7A02G208200.1	TraesCS7A02G208200		SUPPRESSOR OF GAMMA RESPONSE 1 [Source:Projected from Arabidopsis thaliana (AT1G25580) UniProtKB/Swiss-Prot;Acc:Q6NQK2]	NAC	PF02365	No apical meristem (NAM) protein	5.70E-15	55.8	Traes_7AS_6E6A5CD04.1	99.8	6.10E-253
TraesCS7A02G305200.1	TraesCS7A02G305200		-	NAC	PF02365	No apical meristem (NAM) protein	7.80E-27	93.8	Traes_7DL_BDD45DB24.2	95.9	1.00E-166
TraesCS7A02G318500.1	TraesCS7A02G318500		-	NAC	PF02365	No apical meristem (NAM) protein	1.20E-24	86.8	Traes_7DL_D05DA373C.2	95.4	1.90E-213
TraesCS7A02G375300.1	TraesCS7A02G375300		-	NAC	PF02365	No apical meristem (NAM) protein	6.10E-12	46.1	Traes_7BL_1ED33FA5D.1	63.2	1.10E-76
TraesCS7B02G111500.1	TraesCS7B02G111500		-	NAC	PF02365	No apical meristem (NAM) protein	4.50E-14	52.9	Traes_7AS_D145F9822.1	78.1	2.70E-60
TraesCS7B02G115400.1	TraesCS7B02G115400		SUPPRESSOR OF GAMMA RESPONSE 1 [Source:Projected from Arabidopsis thaliana (AT1G25580) UniProtKB/Swiss-Prot;Acc:Q6NQK2]	NAC	PF02365	No apical meristem (NAM) protein	7.90E-14	52.1	Traes_7BS_99BF8BA2F.2	100	1.50E-254
TraesCS7B02G219400.1	TraesCS7B02G219400		-	NAC	PF02365	No apical meristem (NAM) protein	1.20E-24	86.9	Traes_7DL_D05DA373C.2	95.1	2.80E-212
TraesCS7B02G365300.1	TraesCS7B02G365300		-	NAC	PF02365	No apical meristem (NAM) protein	1.80E-25	89.4	Traes_7AL_BE3253C8F.1	93.8	1.40E-171
TraesCS7D02G210600.1	TraesCS7D02G210600		SUPPRESSOR OF GAMMA RESPONSE 1 [Source:Projected from Arabidopsis thaliana (AT1G25580) UniProtKB/Swiss-Prot;Acc:Q6NQK2]	NAC	PF02365	No apical meristem (NAM) protein	7.00E-15	55.5	Traes_7DS_78B5508C0.2	100	5.60E-254
TraesCS7D02G315100.1	TraesCS7D02G315100		-	NAC	PF02365	No apical meristem (NAM) protein	1.20E-24	86.8	Traes_7DL_D05DA373C.2	97.7	2.10E-220
TraesCS7D02G365200.1	TraesCS7D02G365200		-	NAC	PF02365	No apical meristem (NAM) protein	1.10E-15	58.1	Traes_7AL_EFD897AFC.2	86.4	2.70E-156
TraesCS7D02G452500.1	TraesCS7D02G452500		-	NAC	PF02365	No apical meristem (NAM) protein	7.80E-25	87.4	Traes_7AL_BE3253C8F.1	94.2	1.10E-171
TraesCS7D02G535300.1	TraesCS7D02G535300		-	NAC	PF02365	No apical meristem (NAM) protein	1.60E-24	86.5	Traes_7DL_A8C4FFABB.1	98	8.90E-110
MSTRG.38298.1	TraesCS4A02G277300		Similar to Nuclear transcription factor Y subunit A-1 [Source: Projected from Oryza sativa (Os03g0696300)]	NF-YA	PF02045	CCAAT-binding transcription factor (CBF-B/NF-YA) subunit B	1.30E-27	96.1	Traes_4AL_7C4C68FD0.2	100	8.00E-150
MSTRG.38298.2	TraesCS4A02G277300		Similar to Nuclear transcription factor Y subunit A-1 [Source: Projected from Oryza sativa (Os03g0696300)]	NF-YA	PF02045	CCAAT-binding transcription factor (CBF-B/NF-YA) subunit B	1.30E-27	96.1	Traes_4AL_7C4C68FD0.2	100	8.00E-150
MSTRG.43160.1	TraesCS4D02G033700		Similar to Nuclear transcription factor Y subunit A-1 [Source: Projected from Oryza sativa (Os03g0696300)]	NF-YA	PF02045	CCAAT-binding transcription factor (CBF-B/NF-YA) subunit B	1.20E-27	96.3	Traes_4DS_AFBE29C20.2	100	2.50E-148
MSTRG.45903.1	TraesCS5A02G029900		-	NF-YA	PF02045	CCAAT-binding transcription factor (CBF-B/NF-YA) subunit B	2.40E-28	98.5	Traes_5DS_443F1993A.2	98.2	2.20E-192
MSTRG.45903.2	TraesCS5A02G029900		-	NF-YA	PF02045	CCAAT-binding transcription factor (CBF-B/NF-YA) subunit B	2.40E-28	98.5	Traes_5DS_443F1993A.2	98.2	2.20E-192
TraesCS4A02G277300.1	TraesCS4A02G277300		Similar to Nuclear transcription factor Y subunit A-1 [Source: Projected from Oryza sativa (Os03g0696300)]	NF-YA	PF02045	CCAAT-binding transcription factor (CBF-B/NF-YA) subunit B	1.30E-27	96.1	Traes_4AL_7C4C68FD0.2	100	2.50E-148
TraesCS4D02G033700.1	TraesCS4D02G033700		Similar to Nuclear transcription factor Y subunit A-1 [Source: Projected from Oryza sativa (Os03g0696300)]	NF-YA	PF02045	CCAAT-binding transcription factor (CBF-B/NF-YA) subunit B	1.20E-27	96.3	Traes_4DS_AFBE29C20.2	100	2.50E-148
TraesCS4D02G289600.1	TraesCS4D02G289600		CCAAT-box transcription factor complex WHAP6 [Source:UniProtKB/TrEMBL;Acc:Q6Q1C5]	NF-YA	PF02045	CCAAT-binding transcription factor (CBF-B/NF-YA) subunit B	2.00E-29	101.9	Traes_4DL_8156B39DF.1	100	7.70E-136
TraesCS5A02G029900.1	TraesCS5A02G029900		-	NF-YA	PF02045	CCAAT-binding transcription factor (CBF-B/NF-YA) subunit B	2.40E-28	98.5	Traes_5DS_443F1993A.2	98.2	2.20E-192
TraesCS5D02G037800.1	TraesCS5D02G037800		-	NF-YA	PF02045	CCAAT-binding transcription factor (CBF-B/NF-YA) subunit B	2.40E-28	98.5	Traes_5DS_443F1993A.2	100	6.50E-197
MSTRG.18334.2	TraesCS2B02G422400		-	Nin-like	PF02042	RWP-RK domain	4.20E-21	74.5	Traes_2BL_E8D551BE0.2	100	2.20E-101
MSTRG.22663.1	TraesCS2D02G401400		-	Nin-like	PF02042	RWP-RK domain	4.20E-21	74.5	Traes_2AL_39432DCB1.2	95.8	8.40E-167
MSTRG.56645.2	TraesCS5D02G355900		-	Nin-like	PF02042	RWP-RK domain	4.10E-25	87.4	Traes_5DL_11A35E16D.1	100	0
TraesCS2B02G422400.1	TraesCS2B02G422400		-	Nin-like	PF02042	RWP-RK domain	1.00E-20	73.3	Traes_2AL_39432DCB1.2	88.3	5.80E-164
TraesCS2D02G401400.1	TraesCS2D02G401400		-	Nin-like	PF02042	RWP-RK domain	4.70E-21	74.4	Traes_2AL_39432DCB1.2	96.2	1.40E-183
TraesCS2D02G401400.2	TraesCS2D02G401400		-	Nin-like	PF02042	RWP-RK domain	5.90E-21	74	Traes_2AL_39432DCB1.2	96.9	8.30E-143
TraesCS2D02G401400.3	TraesCS2D02G401400		-	Nin-like	PF02042	RWP-RK domain	3.90E-21	74.6	Traes_2AL_39432DCB1.2	92	9.80E-157
TraesCS3A02G167700.1	TraesCS3A02G167700		-	Nin-like	PF02042	RWP-RK domain	1.30E-21	76.2	TRAES3BF003800040CFD_t1	96.7	6.70E-153
TraesCS5A02G349500.1	TraesCS5A02G349500		-	Nin-like	PF02042	RWP-RK domain	2.80E-25	87.9	Traes_5AL_315285EFC.1	100	0
TraesCS5B02G350900.1	TraesCS5B02G350900		-	Nin-like	PF02042	RWP-RK domain	4.00E-25	87.4	Traes_5BL_462E6AA25.2	100	0
TraesCS5D02G355900.1	TraesCS5D02G355900		-	Nin-like	PF02042	RWP-RK domain	4.70E-25	87.2	Traes_5DL_11A35E16D.1	100	0
TraesCS5D02G355900.2	TraesCS5D02G355900		-	Nin-like	PF02042	RWP-RK domain	4.00E-25	87.4	Traes_5DL_11A35E16D.1	98	0
TraesCS5D02G355900.3	TraesCS5D02G355900		-	Nin-like	PF02042	RWP-RK domain	2.50E-25	88.1	Traes_5DL_11A35E16D.1	100	0
TraesCS1A02G372300.1	TraesCS1A02G372300		-	RAV	PF02362	B3 DNA binding domain	3.70E-27	94	Traes_1BL_60A56C455.1	87.9	8.40E-116
TraesCS1A02G372300.1	TraesCS1A02G372300		-	RAV	PF00847	AP2 domain	4.60E-09	36.3	Traes_1BL_60A56C455.1	87.9	8.40E-116
TraesCS1D02G378900.1	TraesCS1D02G378900		-	RAV	PF02362	B3 DNA binding domain	8.80E-27	92.8	Traes_1BL_60A56C455.1	87.9	3.80E-116
TraesCS1D02G378900.1	TraesCS1D02G378900		-	RAV	PF00847	AP2 domain	5.00E-09	36.1	Traes_1BL_60A56C455.1	87.9	3.80E-116
MSTRG.35352.1	TraesCS3D02G425800		-	SBP	PF03110	SBP domain	1.10E-17	63.8	Traes_7DL_1957A97EC.1	59.6	1.40E-16
MSTRG.35352.2	TraesCS3D02G425800		-	SBP	PF03110	SBP domain	7.30E-31	106.1	Traes_6BS_F50663DF7.1	47.7	1.30E-29
TraesCS3D02G425800.1	TraesCS3D02G425800		-	SBP	PF03110	SBP domain	2.50E-30	104.4	Traes_6AS_99C6A3B0B.2	35.1	9.90E-30
TraesCS6A02G155300.1	TraesCS6A02G155300		-	SBP	PF03110	SBP domain	4.60E-31	106.7	Traes_6AS_32A35158A.1	100	5.10E-191
TraesCS7A02G406300.1	TraesCS7A02G406300		-	SRS	PF05142	Domain of unknown function (DUF702)	1.30E-62	210.6	Traes_7DL_F53A3F676.1	99.4	1.80E-85
MSTRG.49938.1	TraesCS5B02G032000		-	TCP	PF03634	TCP family transcription factor	2.40E-34	119	Traes_5BS_77558D2A3.2	100	1.00E-169
MSTRG.54360.2	TraesCS5D02G040100		-	TCP	PF03634	TCP family transcription factor	3.30E-34	118.6	Traes_5DS_643EDFE5B.2	100	1.30E-166
MSTRG.9927.1	TraesCS1D02G335300		-	TCP	PF03634	TCP family transcription factor	1.10E-27	97.3	Traes_1AL_79B8C6F15.1	93.8	1.40E-160
TraesCS1A02G332600.1	TraesCS1A02G332600		-	TCP	PF03634	TCP family transcription factor	1.00E-27	97.5	Traes_1AL_79B8C6F15.1	100	2.00E-173
TraesCS1B02G346300.1	TraesCS1B02G346300		-	TCP	PF03634	TCP family transcription factor	2.10E-27	96.5	Traes_1AL_79B8C6F15.1	97.4	5.70E-168
TraesCS1D02G335300.1	TraesCS1D02G335300		-	TCP	PF03634	TCP family transcription factor	1.20E-27	97.2	Traes_1AL_79B8C6F15.1	93.8	2.60E-160
TraesCS3A02G302900.1	TraesCS3A02G302900		-	TCP	PF03634	TCP family transcription factor	1.30E-28	100.4	TRAES3BF002700090CFD_t1	96.8	2.20E-147
TraesCS3B02G164500.1	TraesCS3B02G164500		-	TCP	PF03634	TCP family transcription factor	1.90E-31	109.6	TRAES3BF014900010CFD_t1	100	4.60E-259
TraesCS3B02G333400.1	TraesCS3B02G333400		-	TCP	PF03634	TCP family transcription factor	6.40E-28	98.1	TRAES3BF002700090CFD_t1	100	1.90E-154
TraesCS3D02G146900.1	TraesCS3D02G146900		-	TCP	PF03634	TCP family transcription factor	5.20E-32	111.4	TRAES3BF014900010CFD_t1	97.8	4.20E-252
TraesCS3D02G298900.1	TraesCS3D02G298900		-	TCP	PF03634	TCP family transcription factor	5.30E-28	98.4	TRAES3BF002700090CFD_t1	95.7	2.30E-144
TraesCS5A02G031900.1	TraesCS5A02G031900		-	TCP	PF03634	TCP family transcription factor	3.60E-34	118.4	Traes_5DS_643EDFE5B.2	97	4.20E-160
TraesCS5A02G309300.1	TraesCS5A02G309300		-	TCP	PF03634	TCP family transcription factor	5.90E-27	95	Traes_4DS_9C2FD9F381.2	51.7	1.60E-25
TraesCS5A02G423900.1	TraesCS5A02G423900		-	TCP	PF03634	TCP family transcription factor	1.50E-34	119.7	Traes_5BL_2DDBAA0C2.1	94.1	3.90E-209
TraesCS5B02G032000.1	TraesCS5B02G032000		-	TCP	PF03634	TCP family transcription factor	3.10E-34	118.7	Traes_5BS_77558D2A3.2	100	1.00E-169
TraesCS5D02G040100.1	TraesCS5D02G040100		-	TCP	PF03634	TCP family transcription factor	3.30E-34	118.5	Traes_5DS_643EDFE5B.2	100	1.30E-166
TraesCS6A02G412800.1	TraesCS6A02G412800		-	TCP	PF03634	TCP family transcription factor	8.00E-20	71.8	Traes_6DL_FC5CFB787.3	44.2	4.50E-25
MSTRG.68218.1	TraesCS7A02G095300		-	Whirly	PF08536	Whirly transcription factor	1.20E-58	196.6	Traes_4AL_FE94301FD.1	93.3	5.50E-143
MSTRG.75911.1	TraesCS7D02G091500		-	Whirly	PF08536	Whirly transcription factor	1.20E-58	196.6	Traes_4AL_FE94301FD.1	93.3	9.40E-143
TraesCS7A02G095300.1	TraesCS7A02G095300		-	Whirly	PF08536	Whirly transcription factor	1.20E-58	196.6	Traes_4AL_FE94301FD.1	93.3	5.50E-143
TraesCS7D02G091500.1	TraesCS7D02G091500		-	Whirly	PF08536	Whirly transcription factor	1.20E-58	196.6	Traes_4AL_FE94301FD.1	93.3	9.40E-143
MSTRG.12776.1	TraesCS2A02G270200		WRKY transcription factor, Positive regulator in defense response, Negative regulator in GA signalin [Source: Projected from Oryza sativa (Os04g0287400)]	WRKY	PF03106	WRKY DNA -binding domain	2.90E-27	94.7	Traes_2AL_434E9F101.1	100	1.80E-118
MSTRG.19720.1	TraesCS2D02G011700		WRKY transcription factor [Source:UniProtKB/TrEMBL;Acc:A3FBG3]	WRKY	PF03106	WRKY DNA -binding domain	4.90E-09	36.3	Traes_2DS_0F2500A60.1	100	9.90E-64
MSTRG.21602.2	TraesCS2D02G269200		WRKY transcription factor, Positive regulator in defense response, Negative regulator in GA signalin [Source: Projected from Oryza sativa (Os04g0287400)]	WRKY	PF03106	WRKY DNA -binding domain	6.30E-06	26.3	Traes_2AL_434E9F101.1	98.5	6.60E-141
MSTRG.25292.1	TraesCS3A02G209800		-	WRKY	PF03106	WRKY DNA -binding domain	1.00E-12	48.1	Traes_3AL_AB2BAE660.1	100	5.40E-74
MSTRG.29499.1	TraesCS3B02G240200		-	WRKY	PF03106	WRKY DNA -binding domain	8.00E-12	45.2	TRAES3BF267200010CFD_t1	100	1.20E-73
MSTRG.33714.1	TraesCS3D02G212700		-	WRKY	PF03106	WRKY DNA -binding domain	3.30E-07	30.4	TRAES3BF267200010CFD_t1	78.7	4.00E-71
MSTRG.33947.3	TraesCS3D02G238300		-	WRKY	PF03106	WRKY DNA -binding domain	9.40E-08	32.2	TRAES3BF051200110CFD_t1	97.9	5.50E-77
MSTRG.37002.1	TraesCS4A02G128100		-	WRKY	PF03106	WRKY DNA -binding domain	1.80E-24	85.7	Traes_4AS_70DF607CC.1	100	5.40E-108
MSTRG.40104.1	TraesCS4B02G069500		-	WRKY	PF03106	WRKY DNA -binding domain	2.40E-27	94.9	Traes_4BS_CE839571B.2	99.1	3.00E-186
MSTRG.40104.2	TraesCS4B02G069500		-	WRKY	PF03106	WRKY DNA -binding domain	2.40E-27	94.9	Traes_4BS_CE839571B.2	99.4	9.30E-188
MSTRG.41240.1	TraesCS4B02G176700		-	WRKY	PF03106	WRKY DNA -binding domain	2.30E-24	85.3	Traes_4BL_A8C6FBEB6.1	100	7.30E-119
MSTRG.43429.1	TraesCS4D02G068200		-	WRKY	PF03106	WRKY DNA -binding domain	2.40E-27	94.9	Traes_4AL_98B1C762B.1	95.7	3.00E-186
MSTRG.43429.2	TraesCS4D02G068200		-	WRKY	PF03106	WRKY DNA -binding domain	2.40E-27	94.9	Traes_4DS_3BE557D5C.2	100	6.00E-187
MSTRG.44389.1	TraesCS4D02G178200		tRNA-specific adenosine deaminase TAD2 [Source:Projected from Arabidopsis thaliana (AT1G48175) UniProtKB/Swiss-Prot;Acc:Q6IDB6]	WRKY	PF03106	WRKY DNA -binding domain	2.30E-24	85.4	Traes_4DL_3140A8240.1	100	3.00E-120
MSTRG.44389.4	TraesCS4D02G178200		tRNA-specific adenosine deaminase TAD2 [Source:Projected from Arabidopsis thaliana (AT1G48175) UniProtKB/Swiss-Prot;Acc:Q6IDB6]	WRKY	PF03106	WRKY DNA -binding domain	2.30E-24	85.4	Traes_4DL_3140A8240.1	100	3.00E-120
MSTRG.44389.6	TraesCS4D02G178400		-	WRKY	PF03106	WRKY DNA -binding domain	2.30E-24	85.4	Traes_4DL_3140A8240.1	100	3.00E-120
MSTRG.48480.1	TraesCS5A02G381000		-	WRKY	PF03106	WRKY DNA -binding domain	1.70E-26	92.2	Traes_5BL_AEF9FE805.2	95.5	4.40E-213
MSTRG.52798.1	TraesCS5B02G384600		-	WRKY	PF03106	WRKY DNA -binding domain	1.70E-26	92.2	Traes_5BL_AEF9FE805.2	100	4.40E-229
MSTRG.56958.1	TraesCS5D02G404400		-	WRKY	PF03106	WRKY DNA -binding domain	2.90E-26	91.4	Traes_5DL_7E2053226.2	100	6.50E-112
MSTRG.70010.1	TraesCS7A02G338500		-	WRKY	PF03106	WRKY DNA -binding domain	5.20E-06	26.6	Traes_7DL_A9EF00572.1	83.8	9.60E-52
MSTRG.71140.1	TraesCS7A02G509000		-	WRKY	PF03106	WRKY DNA -binding domain	2.30E-24	85.4	Traes_7DL_B09854286.1	89.1	1.60E-92
MSTRG.78930.4	TraesCS7D02G497400		-	WRKY	PF03106	WRKY DNA -binding domain	1.20E-23	83.1	Traes_7DL_5968FA56C.1	88.2	1.50E-94
TraesCS1A02G410700.1	TraesCS1A02G410700		-	WRKY	PF03106	WRKY DNA -binding domain	1.20E-25	89.5	Traes_1BL_73811B853.1	59	9.60E-41
TraesCS1B02G440300.1	TraesCS1B02G440300		-	WRKY	PF03106	WRKY DNA -binding domain	1.90E-25	88.8	Traes_1BL_73811B853.1	75.8	1.30E-58
TraesCS1B02G440500.1	TraesCS1B02G440500		-	WRKY	PF03106	WRKY DNA -binding domain	5.80E-25	87.3	TRAES3BF051200110CFD_t1	42.6	1.30E-40
TraesCS2A02G011000.1	TraesCS2A02G011000		-	WRKY	PF03106	WRKY DNA -binding domain	1.70E-27	95.4	Traes_2BS_F3097F116.1	95.6	3.40E-108
TraesCS2A02G261900.1	TraesCS2A02G261900		-	WRKY	PF03106	WRKY DNA -binding domain	2.10E-26	91.9	Traes_2DL_04535D371.1	97.9	1.30E-158
TraesCS2A02G270200.1	TraesCS2A02G270200		WRKY transcription factor, Positive regulator in defense response, Negative regulator in GA signalin [Source: Projected from Oryza sativa (Os04g0287400)]	WRKY	PF03106	WRKY DNA -binding domain	1.90E-26	92.1	Traes_2AL_434E9F101.1	100	2.60E-176
TraesCS2A02G270200.2	TraesCS2A02G270200		WRKY transcription factor, Positive regulator in defense response, Negative regulator in GA signalin [Source: Projected from Oryza sativa (Os04g0287400)]	WRKY	PF03106	WRKY DNA -binding domain	2.20E-26	91.8	Traes_2AL_434E9F101.1	97.8	5.50E-174
TraesCS2B02G010500.1	TraesCS2B02G010500		-	WRKY	PF03106	WRKY DNA -binding domain	1.70E-27	95.4	Traes_2BS_F3097F116.1	100	1.20E-116
TraesCS2B02G121900.1	TraesCS2B02G121900		WRKY49 transcriptional factor [Source:UniProtKB/TrEMBL;Acc:A0A0M4CBE0]	WRKY	PF03106	WRKY DNA -binding domain	1.00E-21	76.9	Traes_7DL_A9EF00572.1	36	1.40E-22
TraesCS2B02G289000.2	TraesCS2B02G289000		-	WRKY	PF03106	WRKY DNA -binding domain	1.90E-26	92	Traes_2AL_434E9F101.1	99	1.60E-173
TraesCS2D02G011700.1	TraesCS2D02G011700		WRKY transcription factor [Source:UniProtKB/TrEMBL;Acc:A3FBG3]	WRKY	PF03106	WRKY DNA -binding domain	1.70E-27	95.4	Traes_2DS_0F2500A60.1	100	4.40E-108
TraesCS2D02G262100.1	TraesCS2D02G262100		-	WRKY	PF03106	WRKY DNA -binding domain	8.20E-26	90	Traes_2DL_04535D371.1	100	3.50E-164
TraesCS2D02G269200.1	TraesCS2D02G269200		WRKY transcription factor, Positive regulator in defense response, Negative regulator in GA signalin [Source: Projected from Oryza sativa (Os04g0287400)]	WRKY	PF03106	WRKY DNA -binding domain	1.90E-26	92	Traes_2AL_434E9F101.1	98.7	9.20E-174
TraesCS2D02G431000.1	TraesCS2D02G431000		-	WRKY	PF03106	WRKY DNA -binding domain	1.80E-26	92.1	Traes_2AL_15A7BB684.1	97.3	3.80E-170
TraesCS2D02G443000.1	TraesCS2D02G443000		-	WRKY	PF03106	WRKY DNA -binding domain	4.50E-26	90.8	Traes_6DL_D4F2CDDDC.1	52.8	1.40E-115
TraesCS3A02G209800.1	TraesCS3A02G209800		-	WRKY	PF03106	WRKY DNA -binding domain	1.50E-24	85.9	TRAES3BF267200010CFD_t1	98.2	4.10E-123
TraesCS3A02G229300.1	TraesCS3A02G229300		-	WRKY	PF03106	WRKY DNA -binding domain	5.20E-22	77.8	TRAES3BF180700010CFD_t1	92	3.10E-169
TraesCS3A02G360900.1	TraesCS3A02G360900		-	WRKY	PF03106	WRKY DNA -binding domain	7.20E-27	93.4	TRAES3BF090100100CFD_t1	88.8	3.20E-158
TraesCS3B02G135300.1	TraesCS3B02G135300		-	WRKY	PF03106	WRKY DNA -binding domain	1.80E-23	82.5	Traes_6DL_D29E210A1.1	73.1	9.90E-36
TraesCS3B02G240200.1	TraesCS3B02G240200		-	WRKY	PF03106	WRKY DNA -binding domain	6.60E-24	83.9	TRAES3BF267200010CFD_t1	100	1.80E-137
TraesCS3B02G255400.1	TraesCS3B02G255400		-	WRKY	PF03106	WRKY DNA -binding domain	5.20E-22	77.8	TRAES3BF180700010CFD_t1	100	1.10E-187
TraesCS3D02G212700.1	TraesCS3D02G212700		-	WRKY	PF03106	WRKY DNA -binding domain	1.70E-24	85.8	TRAES3BF267200010CFD_t1	96.7	3.50E-133
TraesCS3D02G227400.1	TraesCS3D02G227400		-	WRKY	PF03106	WRKY DNA -binding domain	5.20E-22	77.8	TRAES3BF180700010CFD_t1	93.5	1.80E-172
TraesCS3D02G238300.1	TraesCS3D02G238300		-	WRKY	PF03106	WRKY DNA -binding domain	4.40E-25	87.7	TRAES3BF051200110CFD_t1	95.2	1.10E-160
TraesCS3D02G354700.1	TraesCS3D02G354700		WRKY transcription factor 49 [Source:UniProtKB/TrEMBL;Acc:A0A1D5WHK3]	WRKY	PF03106	WRKY DNA -binding domain	7.30E-27	93.4	TRAES3BF090100100CFD_t1	91.6	2.50E-166
TraesCS4A02G128100.1	TraesCS4A02G128100		-	WRKY	PF03106	WRKY DNA -binding domain	2.30E-24	85.3	Traes_4AS_70DF607CC.1	100	5.60E-119
TraesCS4A02G162500.1	TraesCS4A02G162500		-	WRKY	PF03106	WRKY DNA -binding domain	4.40E-48	161.3	Traes_4DS_DC3C9DC42.2	97.3	6.10E-265
TraesCS4A02G396200.1	TraesCS4A02G396200		-	WRKY	PF03106	WRKY DNA -binding domain	1.10E-25	89.6	Traes_7AS_C9DF68E53.2	77.5	6.50E-184
TraesCS4A02G396300.1	TraesCS4A02G396300		-	WRKY	PF03106	WRKY DNA -binding domain	1.60E-26	92.3	Traes_7AS_C9DF68E53.2	79.3	1.90E-188
TraesCS4B02G069500.1	TraesCS4B02G069500		-	WRKY	PF03106	WRKY DNA -binding domain	1.20E-13	51	Traes_4BS_CE839571B.2	86.3	2.60E-154
TraesCS4B02G069500.2	TraesCS4B02G069500		-	WRKY	PF03106	WRKY DNA -binding domain	2.40E-27	94.9	Traes_4BS_CE839571B.2	99.1	3.00E-186
TraesCS4B02G069500.3	TraesCS4B02G069500		-	WRKY	PF03106	WRKY DNA -binding domain	2.40E-27	94.9	Traes_4BS_CE839571B.2	99.4	9.30E-188
TraesCS4B02G176700.1	TraesCS4B02G176700		-	WRKY	PF03106	WRKY DNA -binding domain	2.30E-24	85.3	Traes_4BL_A8C6FBEB6.1	100	7.30E-119
TraesCS4D02G068200.1	TraesCS4D02G068200		-	WRKY	PF03106	WRKY DNA -binding domain	2.40E-27	94.9	Traes_4AL_98B1C762B.1	95.7	3.00E-186
TraesCS4D02G068200.2	TraesCS4D02G068200		-	WRKY	PF03106	WRKY DNA -binding domain	2.40E-27	94.9	Traes_4DS_3BE557D5C.2	100	6.00E-187
TraesCS4D02G178400.1	TraesCS4D02G178400		-	WRKY	PF03106	WRKY DNA -binding domain	2.30E-24	85.4	Traes_4DL_3140A8240.1	100	3.00E-120
TraesCS5A02G156700.1	TraesCS5A02G156700		WRKY transcription factor 44 [Source:Projected from Arabidopsis thaliana (AT2G37260) UniProtKB/Swiss-Prot;Acc:Q9ZUU0]	WRKY	PF03106	WRKY DNA -binding domain	2.00E-47	159.2	Traes_5AL_E644A6A0B.1	100	4.50E-195
TraesCS5A02G381000.1	TraesCS5A02G381000		-	WRKY	PF03106	WRKY DNA -binding domain	1.70E-26	92.2	Traes_5BL_AEF9FE805.2	95.5	4.40E-213
TraesCS5B02G154900.1	TraesCS5B02G154900		WRKY transcription factor 44 [Source:Projected from Arabidopsis thaliana (AT2G37260) UniProtKB/Swiss-Prot;Acc:Q9ZUU0]	WRKY	PF03106	WRKY DNA -binding domain	1.80E-47	159.4	Traes_5BL_A522C62D1.1	100	2.00E-195
TraesCS5B02G154900.2	TraesCS5B02G154900		WRKY transcription factor 44 [Source:Projected from Arabidopsis thaliana (AT2G37260) UniProtKB/Swiss-Prot;Acc:Q9ZUU0]	WRKY	PF03106	WRKY DNA -binding domain	1.50E-47	159.7	Traes_5BL_A522C62D1.1	94.3	3.50E-181
TraesCS5B02G224100.1	TraesCS5B02G224100		-	WRKY	PF03106	WRKY DNA -binding domain	5.60E-25	87.3	Traes_5BL_8BEF7F9CD.1	100	1.00E-186
TraesCS5B02G375100.1	TraesCS5B02G375100		-	WRKY	PF03106	WRKY DNA -binding domain	3.10E-27	94.6	Traes_5BL_8688F70C9.1	100	3.60E-167
TraesCS5B02G384600.1	TraesCS5B02G384600		-	WRKY	PF03106	WRKY DNA -binding domain	1.70E-26	92.2	Traes_5BL_AEF9FE805.2	100	4.40E-229
TraesCS5D02G162100.1	TraesCS5D02G162100		WRKY transcription factor 44 [Source:Projected from Arabidopsis thaliana (AT2G37260) UniProtKB/Swiss-Prot;Acc:Q9ZUU0]	WRKY	PF03106	WRKY DNA -binding domain	2.00E-47	159.2	Traes_5DL_4BA2CC560.2	100	1.10E-196
TraesCS5D02G404400.1	TraesCS5D02G404400		-	WRKY	PF03106	WRKY DNA -binding domain	3.40E-26	91.3	Traes_5BL_C1D6B6B74.2	86.5	5.10E-140
TraesCS5D02G404400.2	TraesCS5D02G404400		-	WRKY	PF03106	WRKY DNA -binding domain	3.00E-26	91.4	Traes_5DL_7E2053226.2	100	1.40E-109
TraesCS6A02G326500.1	TraesCS6A02G326500		WRKY9 [Source:Projected from Arabidopsis thaliana (AT1G68150) UniProtKB/TrEMBL;Acc:A0A178WJS2]	WRKY	PF03106	WRKY DNA -binding domain	7.50E-27	93.3	Traes_6AL_0C0899C15.1	86.4	1.40E-253
TraesCS6A02G326500.2	TraesCS6A02G326500		WRKY9 [Source:Projected from Arabidopsis thaliana (AT1G68150) UniProtKB/TrEMBL;Acc:A0A178WJS2]	WRKY	PF03106	WRKY DNA -binding domain	3.50E-27	94.4	Traes_6AL_0C0899C15.1	100	8.3000000000001E-311
TraesCS6B02G357600.1	TraesCS6B02G357600		WRKY9 [Source:Projected from Arabidopsis thaliana (AT1G68150) UniProtKB/TrEMBL;Acc:A0A178WJS2]	WRKY	PF03106	WRKY DNA -binding domain	3.70E-27	94.3	Traes_6DL_AB95B0CE0.1	94.3	2.30E-292
TraesCS6D02G306300.1	TraesCS6D02G306300		WRKY9 [Source:Projected from Arabidopsis thaliana (AT1G68150) UniProtKB/TrEMBL;Acc:A0A178WJS2]	WRKY	PF03106	WRKY DNA -binding domain	3.70E-27	94.3	Traes_6DL_AB95B0CE0.1	100	6.1999999999737E-314
TraesCS7A02G096300.1	TraesCS7A02G096300		-	WRKY	PF03106	WRKY DNA -binding domain	1.60E-26	92.3	Traes_7AS_C9DF68E53.2	79.5	1.40E-186
TraesCS7A02G338500.1	TraesCS7A02G338500		-	WRKY	PF03106	WRKY DNA -binding domain	1.30E-21	76.5	Traes_7DL_A9EF00572.1	85	1.60E-84
TraesCS7A02G508800.1	TraesCS7A02G508800		-	WRKY	PF03106	WRKY DNA -binding domain	1.00E-24	86.5	Traes_7DL_B09854286.1	90.2	1.70E-93
TraesCS7A02G509000.1	TraesCS7A02G509000		-	WRKY	PF03106	WRKY DNA -binding domain	1.50E-23	82.7	Traes_7DL_5968FA56C.1	87.9	1.60E-94
TraesCS7D02G092400.1	TraesCS7D02G092400		-	WRKY	PF03106	WRKY DNA -binding domain	7.30E-26	90.2	Traes_7AS_C9DF68E53.2	78.7	3.60E-190
TraesCS7D02G336400.1	TraesCS7D02G336400		Probable WRKY transcription factor 27 [Source:Projected from Arabidopsis thaliana (AT5G52830) UniProtKB/Swiss-Prot;Acc:Q9FLX8]	WRKY	PF03106	WRKY DNA -binding domain	2.90E-22	78.6	Traes_6DL_D4F2CDDDC.1	40.9	1.10E-26
TraesCS7D02G497400.1	TraesCS7D02G497400		-	WRKY	PF03106	WRKY DNA -binding domain	2.30E-24	85.3	Traes_7DL_B09854286.1	92.7	9.50E-97
TraesCS7D02G497400.2	TraesCS7D02G497400		-	WRKY	PF03106	WRKY DNA -binding domain	1.60E-24	85.9	Traes_6AS_DA75BB1FD.1	59.5	7.10E-71
TraesCS2D02G205100.1	TraesCS2D02G205100		-	YABBY	PF04690	YABBY protein	2.00E-48	164.9	Traes_6BL_3F8DB6043.1	40.7	4.70E-28
TraesCS5A02G025900.1	TraesCS5A02G025900		-	YABBY	PF04690	YABBY protein	6.90E-72	241.2	Traes_5DS_268147383.1	95.7	8.70E-112
TraesCS5A02G025900.2	TraesCS5A02G025900		-	YABBY	PF04690	YABBY protein	1.20E-71	240.4	Traes_5DS_268147383.1	94.7	4.00E-109
TraesCS5B02G025100.1	TraesCS5B02G025100		-	YABBY	PF04690	YABBY protein	2.60E-72	242.5	Traes_5DS_268147383.1	98.1	1.90E-114
TraesCS5D02G033700.1	TraesCS5D02G033700		-	YABBY	PF04690	YABBY protein	1.50E-72	243.4	Traes_5DS_268147383.1	99	1.10E-114
TraesCS5D02G033700.2	TraesCS5D02G033700		-	YABBY	PF04690	YABBY protein	5.50E-73	244.7	Traes_5DS_268147383.1	100	3.10E-117
TraesCS2A02G305400.1	TraesCS2A02G305400		-	ZF-HD	PF04770	ZF-HD protein dimerisation region	5.30E-23	81	Traes_2BL_A36519520.2	78.6	3.50E-82
TraesCS2B02G322200.1	TraesCS2B02G322200		-	ZF-HD	PF04770	ZF-HD protein dimerisation region	5.30E-23	81	Traes_2BL_A36519520.2	79.2	7.00E-83
TraesCS2D02G303900.1	TraesCS2D02G303900		-	ZF-HD	PF04770	ZF-HD protein dimerisation region	5.30E-23	81	Traes_2BL_A36519520.2	78.6	3.50E-82
TraesCS3B02G258400.1	TraesCS3B02G258400		-	ZF-HD	PF04770	ZF-HD protein dimerisation region	4.10E-23	81.3	TRAES3BF026200160CFD_t1	100	1.30E-129
TraesCS3D02G224100.1	TraesCS3D02G224100		-	ZF-HD	PF04770	ZF-HD protein dimerisation region	4.40E-23	81.2	TRAES3BF026100020CFD_t1	97.9	1.10E-126
TraesCS4A02G226800.1	TraesCS4A02G226800		-	ZF-HD	PF04770	ZF-HD protein dimerisation region	6.70E-30	103.1	Traes_4AL_BC54910D5.2	100	1.50E-232
TraesCS4B02G089700.1	TraesCS4B02G089700		-	ZF-HD	PF04770	ZF-HD protein dimerisation region	6.90E-30	103	Traes_4BS_7322F0DC2.4	100	4.70E-231
TraesCS4D02G086300.1	TraesCS4D02G086300		-	ZF-HD	PF04770	ZF-HD protein dimerisation region	1.20E-29	102.2	Traes_4DS_F3750ABFD.1	99.7	2.50E-221
TraesCS5A02G142700.1	TraesCS5A02G142700		-	ZF-HD	PF04770	ZF-HD protein dimerisation region	1.00E-26	92.9	Traes_5DL_1F0881CE1.1	98.9	3.90E-51
TraesCS5A02G246500.1	TraesCS5A02G246500		-	ZF-HD	PF04770	ZF-HD protein dimerisation region	3.70E-28	97.5	Traes_5BL_93F0F3F5D.1	95	1.40E-83
TraesCS5B02G141400.1	TraesCS5B02G141400		-	ZF-HD	PF04770	ZF-HD protein dimerisation region	1.10E-26	92.8	Traes_5DL_1F0881CE1.1	100	1.30E-51
TraesCS5B02G225700.1	TraesCS5B02G225700		-	ZF-HD	PF04770	ZF-HD protein dimerisation region	2.60E-24	85.2	Traes_5BL_B53DA57D4.2	100	4.80E-220
TraesCS5B02G243800.1	TraesCS5B02G243800		-	ZF-HD	PF04770	ZF-HD protein dimerisation region	2.30E-29	101.3	Traes_5BL_93F0F3F5D.1	100	4.60E-90
TraesCS5D02G149400.1	TraesCS5D02G149400		-	ZF-HD	PF04770	ZF-HD protein dimerisation region	1.10E-26	92.8	Traes_5DL_1F0881CE1.1	100	1.30E-51
TraesCS5D02G234600.1	TraesCS5D02G234600		-	ZF-HD	PF04770	ZF-HD protein dimerisation region	2.50E-24	85.2	Traes_5BL_B53DA57D4.2	95.7	1.20E-204
TraesCS5D02G253100.1	TraesCS5D02G253100		-	ZF-HD	PF04770	ZF-HD protein dimerisation region	1.10E-28	99.2	Traes_5BL_93F0F3F5D.1	98.1	8.10E-87
TraesCS6B02G301000.1	TraesCS6B02G301000		-	ZF-HD	PF04770	ZF-HD protein dimerisation region	3.60E-27	94.3	Traes_1AL_0B583488F.1	44.3	1.80E-40
