# Supplementary material for: Transcriptome-based analysis of the effects of compound microbial agents on gene expression in wheat roots and leaves under salt stress
Source: Front Plant Sci. 2023 May 10;14:1109077. doi: 10.3389/fpls.2023.1109077 (PMC10206238; doi:10.3389/fpls.2023.1109077)
Supplement: Supplementary Table 12 — Statistical results of predicted transcription factor target genes in roots and leaves [file DataSheet_10.csv]

Transcript id	Gene id	Gene name	Gene description	TF name	Motif id	Family	DBD (%)	Evalue
TraesCS5D02G473000.2	TraesCS5D02G473000		-	EmBP-1	MA0128.1	Group G	0.984	1.29E-178
MSTRG.57430.1	TraesCS5D02G473000		-	EmBP-1	MA0128.1	Group G	0.984	1.64E-147
TraesCS5B02G470600.2	TraesCS5B02G470600		DNA-Binding protein [Source:UniProtKB/TrEMBL;Acc:Q41508]	EmBP-1	MA0128.1	Group G	1	9.64E-180
TraesCS5B02G470600.1	TraesCS5B02G470600		DNA-Binding protein [Source:UniProtKB/TrEMBL;Acc:Q41508]	EmBP-1	MA0128.1	Group G	1	0
TraesCS5D02G473000.1	TraesCS5D02G473000		-	EmBP-1	MA0128.1	Group G	0.984	0
TraesCS2D02G236200.3	TraesCS2D02G236200		-	EmBP-1	MA0128.1	Group G	0.766	3.19E-61
TraesCS2D02G236200.1	TraesCS2D02G236200		-	EmBP-1	MA0128.1	Group G	0.766	8.81E-64
TraesCS2D02G236200.4	TraesCS2D02G236200		-	EmBP-1	MA0128.1	Group G	0.766	5.4E-63
TraesCS5A02G460800.2	TraesCS5A02G460800		-	EmBP-1	MA0128.1	Group G	1	0
TraesCS5A02G460800.3	TraesCS5A02G460800		-	EmBP-1	MA0128.1	Group G	1	0
TraesCS2D02G236200.5	TraesCS2D02G236200		-	EmBP-1	MA0128.1	Group G	0.766	6.38E-62
TraesCS2A02G245700.3	TraesCS2A02G245700		-	EmBP-1	MA0128.1	Group G	0.766	7.4E-63
TraesCS2A02G245700.2	TraesCS2A02G245700		-	EmBP-1	MA0128.1	Group G	0.766	3.5E-63
TraesCS2A02G245700.1	TraesCS2A02G245700		-	EmBP-1	MA0128.1	Group G	0.766	6.84E-64
MSTRG.78111.1	MSTRG.78111		-	EmBP-1	MA0128.1	Group G	0.938	1.81E-64
MSTRG.49062.1	TraesCS5A02G460800		-	EmBP-1	MA0128.1	Group G	1	0
TraesCS2B02G269600.1	TraesCS2B02G269600		-	EmBP-1	MA0128.1	Group G	0.766	3.25E-63
TraesCS2B02G269600.2	TraesCS2B02G269600		-	EmBP-1	MA0128.1	Group G	0.766	1.55E-63
TraesCS5A02G460800.1	TraesCS5A02G460800		-	EmBP-1	MA0128.1	Group G	1	0
