# Supplementary material for: Transcriptome-based analysis of the effects of compound microbial agents on gene expression in wheat roots and leaves under salt stress
Source: Front Plant Sci. 2023 May 10;14:1109077. doi: 10.3389/fpls.2023.1109077 (PMC10206238; doi:10.3389/fpls.2023.1109077)
Supplement: Supplementary Table 13 — Details of predicted transcription factor target genes in roots and leaves [file DataSheet_11.csv]

TF gene id	TF id	Target number
TraesCS5B02G470600	MA0128.1	4307
TraesCS5A02G460800	MA0128.1	4225
TraesCS5D02G473000	MA0128.1	4144
MSTRG.78111	MA0128.1	2335
TraesCS2B02G269600	MA0128.1	2145
TraesCS2D02G236200	MA0128.1	2142
TraesCS2A02G245700	MA0128.1	1963
		total 21261
