# Supplementary material for: Transcriptome-based analysis of the effects of compound microbial agents on gene expression in wheat roots and leaves under salt stress
Source: Front Plant Sci. 2023 May 10;14:1109077. doi: 10.3389/fpls.2023.1109077 (PMC10206238; doi:10.3389/fpls.2023.1109077)
Supplement: Supplementary Table 14 — Primer sequences for qRT-PCR [file DataSheet_12.csv]

TF id	TF gene id	TF gene name	Motif id	Target gene id	Target gene name	Pvalue	Padjust	Start	Stop	Matched sequence	Cor	Cor pvalue	Cor padjust
MA0128.1	TraesCS5A02G460800		EmBP-1	TraesCS2A02G000400		1.53E-05	0.238	1	8	ACACGTGG	0.731583554	0.000246599	0.002976265
MA0128.1	TraesCS5B02G470600		EmBP-1	TraesCS2A02G000400		1.53E-05	0.238	1	8	ACACGTGG	0.746668196	0.000155717	0.0021249
MA0128.1	TraesCS5D02G473000		EmBP-1	TraesCS2A02G000400		1.53E-05	0.238	1	8	ACACGTGG	0.733721557	0.000231466	0.002850036
MA0128.1	TraesCS5A02G460800		EmBP-1	TraesCS5D02G277400		1.53E-05	0.238	2	9	ACACGTGG	0.629989239	0.00290997	0.018030531
MA0128.1	TraesCS2B02G269600		EmBP-1	TraesCS5D02G277400		1.53E-05	0.238	2	9	ACACGTGG	0.566133885	0.009264505	0.040258848
MA0128.1	TraesCS2A02G245700		EmBP-1	TraesCS5D02G277400		1.53E-05	0.238	2	9	ACACGTGG	0.510739807	0.021380301	0.071202166
MA0128.1	TraesCS5B02G470600		EmBP-1	TraesCS5D02G277400		1.53E-05	0.238	2	9	ACACGTGG	0.635754395	0.002588862	0.016615112
MA0128.1	TraesCS5D02G473000		EmBP-1	TraesCS5D02G277400		1.53E-05	0.238	2	9	ACACGTGG	0.581924935	0.007108097	0.033628708
MA0128.1	TraesCS2B02G269600		EmBP-1	TraesCS1B02G153600		1.53E-05	0.238	3	10	ACACGTGG	0.531878222	0.015788507	0.057892083
MA0128.1	TraesCS5A02G460800		EmBP-1	TraesCS5D02G223400		1.53E-05	0.238	4	11	ACACGTGG	0.910240954	2.58E-08	5.54E-06
MA0128.1	TraesCS2B02G269600		EmBP-1	TraesCS5D02G223400		1.53E-05	0.238	4	11	ACACGTGG	0.564399523	0.00953069	0.040967397
MA0128.1	TraesCS2A02G245700		EmBP-1	TraesCS5D02G223400		1.53E-05	0.238	4	11	ACACGTGG	0.505173242	0.023087641	0.074973579
MA0128.1	TraesCS2D02G236200		EmBP-1	TraesCS5D02G223400		1.53E-05	0.238	4	11	ACACGTGG	0.599820356	0.00517983	0.027070471
MA0128.1	MSTRG.78111		EmBP-1	TraesCS5D02G223400		1.53E-05	0.238	4	11	ACACGTGG	0.551213149	0.011764621	0.047321328
MA0128.1	TraesCS5B02G470600		EmBP-1	TraesCS5D02G223400		1.53E-05	0.238	4	11	ACACGTGG	0.931612861	2.42E-09	1.23E-06
MA0128.1	TraesCS5D02G473000		EmBP-1	TraesCS5D02G223400		1.53E-05	0.238	4	11	ACACGTGG	0.881763774	2.77E-07	2.70E-05
MA0128.1	TraesCS5A02G460800		EmBP-1	TraesCS5D02G011900		1.53E-05	0.238	6	13	ACACGTGG	0.636368312	0.002556482	0.016517472
MA0128.1	TraesCS2B02G269600		EmBP-1	TraesCS5D02G011900		1.53E-05	0.238	6	13	ACACGTGG	0.522881942	0.018003775	0.063230437
MA0128.1	TraesCS2A02G245700		EmBP-1	TraesCS5D02G011900		1.53E-05	0.238	6	13	ACACGTGG	0.706155084	0.00050214	0.005068047
MA0128.1	TraesCS2D02G236200		EmBP-1	TraesCS5D02G011900		1.53E-05	0.238	6	13	ACACGTGG	0.632472104	0.00276784	0.017417822
MA0128.1	MSTRG.78111		EmBP-1	TraesCS5D02G011900		1.53E-05	0.238	6	13	ACACGTGG	0.714168331	0.000404552	0.004332553
MA0128.1	TraesCS5B02G470600		EmBP-1	TraesCS5D02G011900		1.53E-05	0.238	6	13	ACACGTGG	0.675382106	0.001083972	0.008843862
MA0128.1	TraesCS5D02G473000		EmBP-1	TraesCS5D02G011900		1.53E-05	0.238	6	13	ACACGTGG	0.642195274	0.002265606	0.015182999
MA0128.1	TraesCS2B02G269600		EmBP-1	TraesCS6D02G229900		1.53E-05	0.238	6	13	ACACGTGG	0.676655144	0.001051851	0.008659299
MA0128.1	TraesCS5A02G460800		EmBP-1	TraesCS6B02G167900		1.53E-05	0.238	6	13	ACACGTGG	0.80877106	1.58E-05	0.000430526
MA0128.1	TraesCS2B02G269600		EmBP-1	TraesCS6B02G167900		1.53E-05	0.238	6	13	ACACGTGG	0.548875369	0.012201613	0.048477844
MA0128.1	TraesCS2A02G245700		EmBP-1	TraesCS6B02G167900		1.53E-05	0.238	6	13	ACACGTGG	0.530543696	0.016102542	0.058628986
MA0128.1	TraesCS5B02G470600		EmBP-1	TraesCS6B02G167900		1.53E-05	0.238	6	13	ACACGTGG	0.817979312	1.05E-05	0.000324495
MA0128.1	TraesCS5D02G473000		EmBP-1	TraesCS6B02G167900		1.53E-05	0.238	6	13	ACACGTGG	0.775634438	5.86E-05	0.001054954
MA0128.1	TraesCS5A02G460800		EmBP-1	TraesCS1A02G358800		1.53E-05	0.238	7	14	ACACGTGG	-0.632916686	0.002743011	0.017310635
MA0128.1	TraesCS5B02G470600		EmBP-1	TraesCS1A02G358800		1.53E-05	0.238	7	14	ACACGTGG	-0.644704342	0.002149166	0.014615306
MA0128.1	TraesCS5D02G473000		EmBP-1	TraesCS1A02G358800		1.53E-05	0.238	7	14	ACACGTGG	-0.614655156	0.003928902	0.022361562
MA0128.1	TraesCS5A02G460800		EmBP-1	TraesCS2B02G610200		1.53E-05	0.238	8	15	ACACGTGG	0.548352086	0.012301203	0.048739353
MA0128.1	TraesCS2A02G245700		EmBP-1	TraesCS2B02G610200		1.53E-05	0.238	8	15	ACACGTGG	0.637143434	0.002516082	0.016328325
MA0128.1	TraesCS2D02G236200		EmBP-1	TraesCS2B02G610200		1.53E-05	0.238	8	15	ACACGTGG	0.686302928	0.000833492	0.007368103
MA0128.1	MSTRG.78111		EmBP-1	TraesCS2B02G610200		1.53E-05	0.238	8	15	ACACGTGG	0.708770773	0.000468299	0.004830651
MA0128.1	TraesCS5B02G470600		EmBP-1	TraesCS2B02G610200		1.53E-05	0.238	8	15	ACACGTGG	0.609612619	0.004322405	0.023874682
MA0128.1	TraesCS5D02G473000		EmBP-1	TraesCS2B02G610200		1.53E-05	0.238	8	15	ACACGTGG	0.524069515	0.017697878	0.062480458
MA0128.1	TraesCS5A02G460800		EmBP-1	TraesCS1A02G210400		1.53E-05	0.238	1	8	ACACGTGG	0.77419091	6.17E-05	0.00109196
MA0128.1	TraesCS5B02G470600		EmBP-1	TraesCS1A02G210400		1.53E-05	0.238	1	8	ACACGTGG	0.706212188	0.00050138	0.005061553
MA0128.1	TraesCS5D02G473000		EmBP-1	TraesCS1A02G210400		1.53E-05	0.238	1	8	ACACGTGG	0.841724891	3.28E-06	0.000144465
MA0128.1	TraesCS5A02G460800		EmBP-1	TraesCS5A02G117700		1.53E-05	0.238	9	16	ACACGTGG	-0.607031987	0.004536059	0.024695654
MA0128.1	MSTRG.78111		EmBP-1	TraesCS5A02G117700		1.53E-05	0.238	9	16	ACACGTGG	-0.565851211	0.009307471	0.040376669
MA0128.1	TraesCS5B02G470600		EmBP-1	TraesCS5A02G117700		1.53E-05	0.238	9	16	ACACGTGG	-0.625794491	0.00316388	0.019116839
MA0128.1	TraesCS5D02G473000		EmBP-1	TraesCS5A02G117700		1.53E-05	0.238	9	16	ACACGTGG	-0.5926168	0.005896238	0.029656532
MA0128.1	TraesCS5A02G460800		EmBP-1	TraesCS6A02G024900		1.53E-05	0.238	2	9	ACACGTGG	0.502514029	0.023940507	0.07704683
MA0128.1	TraesCS2A02G245700		EmBP-1	TraesCS6A02G024900		1.53E-05	0.238	2	9	ACACGTGG	0.547773971	0.012411992	0.049045916
MA0128.1	TraesCS2D02G236200		EmBP-1	TraesCS6A02G024900		1.53E-05	0.238	2	9	ACACGTGG	0.577103206	0.00771765	0.035566247
MA0128.1	MSTRG.78111		EmBP-1	TraesCS6A02G024900		1.53E-05	0.238	2	9	ACACGTGG	0.515918047	0.019883642	0.067585026
MA0128.1	TraesCS5B02G470600		EmBP-1	TraesCS6A02G024900		1.53E-05	0.238	2	9	ACACGTGG	0.508750543	0.021978506	0.072558144
MA0128.1	TraesCS2B02G269600		EmBP-1	TraesCS4D02G153300		1.53E-05	0.238	3	10	ACACGTGG	-0.601783276	0.004997578	0.026435481
MA0128.1	TraesCS5A02G460800		EmBP-1	TraesCS2B02G137500		1.53E-05	0.238	3	10	ACACGTGG	0.726825087	0.000283338	0.003294332
MA0128.1	TraesCS2B02G269600		EmBP-1	TraesCS2B02G137500		1.53E-05	0.238	3	10	ACACGTGG	0.576455615	0.007802676	0.035828429
MA0128.1	TraesCS5B02G470600		EmBP-1	TraesCS2B02G137500		1.53E-05	0.238	3	10	ACACGTGG	0.729600938	0.000261378	0.003107436
MA0128.1	TraesCS5D02G473000		EmBP-1	TraesCS2B02G137500		1.53E-05	0.238	3	10	ACACGTGG	0.700926731	0.000576041	0.005613081
MA0128.1	TraesCS5A02G460800		EmBP-1	TraesCS5A02G004800		1.53E-05	0.238	10	17	ACACGTGG	0.557055115	0.010727755	0.044453603
MA0128.1	MSTRG.78111		EmBP-1	TraesCS5A02G004800		1.53E-05	0.238	10	17	ACACGTGG	0.502032915	0.02409744	0.077382208
MA0128.1	TraesCS5B02G470600		EmBP-1	TraesCS5A02G004800		1.53E-05	0.238	10	17	ACACGTGG	0.551350594	0.011739328	0.047248123
MA0128.1	TraesCS5D02G473000		EmBP-1	TraesCS5A02G004800		1.53E-05	0.238	10	17	ACACGTGG	0.582973045	0.00698096	0.033208647
MA0128.1	TraesCS5A02G460800		EmBP-1	TraesCS7B02G026100		1.53E-05	0.238	11	18	ACACGTGG	-0.657693253	0.001623236	0.011925627
MA0128.1	MSTRG.78111		EmBP-1	TraesCS7B02G026100		1.53E-05	0.238	11	18	ACACGTGG	-0.653125369	0.001794251	0.012829393
MA0128.1	TraesCS5B02G470600		EmBP-1	TraesCS7B02G026100		1.53E-05	0.238	11	18	ACACGTGG	-0.664947434	0.001379823	0.010601415
MA0128.1	TraesCS5D02G473000		EmBP-1	TraesCS7B02G026100		1.53E-05	0.238	11	18	ACACGTGG	-0.635986221	0.002576595	0.016612717
MA0128.1	TraesCS2A02G245700		EmBP-1	TraesCS2A02G104000		1.53E-05	0.238	4	11	ACACGTGG	0.550071225	0.011976466	0.047890932
MA0128.1	TraesCS5A02G460800		EmBP-1	TraesCS7B02G228500		1.53E-05	0.238	6	13	ACACGTGG	-0.808096727	1.63E-05	0.000433292
MA0128.1	TraesCS2D02G236200		EmBP-1	TraesCS7B02G228500		1.53E-05	0.238	6	13	ACACGTGG	-0.522405108	0.018127781	0.063521687
MA0128.1	MSTRG.78111		EmBP-1	TraesCS7B02G228500		1.53E-05	0.238	6	13	ACACGTGG	-0.543529924	0.01325023	0.05133686
MA0128.1	TraesCS5B02G470600		EmBP-1	TraesCS7B02G228500		1.53E-05	0.238	6	13	ACACGTGG	-0.810420532	1.48E-05	0.000410994
MA0128.1	TraesCS5D02G473000		EmBP-1	TraesCS7B02G228500		1.53E-05	0.238	6	13	ACACGTGG	-0.787842894	3.72E-05	0.000768691
MA0128.1	TraesCS2A02G245700		EmBP-1	TraesCS5A02G172200		1.53E-05	0.238	13	20	ACACGTGG	0.635768042	0.002588139	0.01667101
MA0128.1	TraesCS2D02G236200		EmBP-1	TraesCS5A02G172200		1.53E-05	0.238	13	20	ACACGTGG	0.586059905	0.0066173	0.032099393
MA0128.1	TraesCS5A02G460800		EmBP-1	TraesCS2A02G297400		1.53E-05	0.238	7	14	ACACGTGG	0.601345999	0.005037713	0.026573115
MA0128.1	TraesCS5B02G470600		EmBP-1	TraesCS2A02G297400		1.53E-05	0.238	7	14	ACACGTGG	0.665613806	0.001359093	0.010475597
MA0128.1	TraesCS5D02G473000		EmBP-1	TraesCS2A02G297400		1.53E-05	0.238	7	14	ACACGTGG	0.646023805	0.002089967	0.014338845
MA0128.1	TraesCS5A02G460800		EmBP-1	TraesCS4A02G307800		1.53E-05	0.238	14	21	ACACGTGG	-0.727258835	0.000279806	0.003265547
MA0128.1	TraesCS2B02G269600		EmBP-1	TraesCS4A02G307800		1.53E-05	0.238	14	21	ACACGTGG	-0.736074829	0.000215735	0.002696985
MA0128.1	TraesCS2A02G245700		EmBP-1	TraesCS4A02G307800		1.53E-05	0.238	14	21	ACACGTGG	-0.555086871	0.01106846	0.045336081
MA0128.1	TraesCS2D02G236200		EmBP-1	TraesCS4A02G307800		1.53E-05	0.238	14	21	ACACGTGG	-0.663963684	0.001410913	0.010761037
MA0128.1	TraesCS5B02G470600		EmBP-1	TraesCS4A02G307800		1.53E-05	0.238	14	21	ACACGTGG	-0.724269607	0.000304927	0.003485905
MA0128.1	TraesCS5D02G473000		EmBP-1	TraesCS4A02G307800		1.53E-05	0.238	14	21	ACACGTGG	-0.71075687	0.000443917	0.004634341
MA0128.1	TraesCS2A02G245700		EmBP-1	TraesCS5B02G456500		1.53E-05	0.238	14	21	ACACGTGG	0.534876412	0.015100897	0.056167526
MA0128.1	TraesCS5A02G460800		EmBP-1	TraesCS4A02G267300		1.53E-05	0.238	15	22	ACACGTGG	0.757845177	0.000108499	0.001633751
MA0128.1	TraesCS2A02G245700		EmBP-1	TraesCS4A02G267300		1.53E-05	0.238	15	22	ACACGTGG	0.504605725	0.023267603	0.075419396
MA0128.1	TraesCS2D02G236200		EmBP-1	TraesCS4A02G267300		1.53E-05	0.238	15	22	ACACGTGG	0.548554013	0.012262695	0.04864019
MA0128.1	MSTRG.78111		EmBP-1	TraesCS4A02G267300		1.53E-05	0.238	15	22	ACACGTGG	0.65818757	0.001605579	0.011833048
MA0128.1	TraesCS5B02G470600		EmBP-1	TraesCS4A02G267300		1.53E-05	0.238	15	22	ACACGTGG	0.792711712	3.07E-05	0.000674139
MA0128.1	TraesCS5D02G473000		EmBP-1	TraesCS4A02G267300		1.53E-05	0.238	15	22	ACACGTGG	0.767951803	7.70E-05	0.00128126
MA0128.1	TraesCS5A02G460800		EmBP-1	TraesCS4D02G046000		1.53E-05	0.238	16	23	ACACGTGG	0.527253793	0.01689814	0.06053064
MA0128.1	TraesCS2D02G236200		EmBP-1	TraesCS4D02G046000		1.53E-05	0.238	16	23	ACACGTGG	0.523790798	0.017769294	0.062653403
MA0128.1	MSTRG.78111		EmBP-1	TraesCS2D02G117500		1.53E-05	0.238	9	16	ACACGTGG	-0.703720879	0.000535477	0.005315304
MA0128.1	TraesCS5A02G460800		EmBP-1	TraesCS3D02G033700		1.53E-05	0.238	10	17	ACACGTGG	0.559720647	0.010279959	0.043136776
MA0128.1	MSTRG.78111		EmBP-1	TraesCS3D02G033700		1.53E-05	0.238	10	17	ACACGTGG	0.500509721	0.02459966	0.078494299
MA0128.1	TraesCS5D02G473000		EmBP-1	TraesCS3D02G033700		1.53E-05	0.238	10	17	ACACGTGG	0.566553115	0.009201079	0.040142368
MA0128.1	TraesCS2B02G269600		EmBP-1	TraesCS2A02G261000		1.53E-05	0.238	17	24	ACACGTGG	-0.509745114	0.021677783	0.071885998
MA0128.1	TraesCS5A02G460800		EmBP-1	TraesCS2A02G563100		1.53E-05	0.238	10	17	ACACGTGG	-0.555046306	0.011075573	0.045352345
MA0128.1	TraesCS5B02G470600		EmBP-1	TraesCS2A02G563100		1.53E-05	0.238	10	17	ACACGTGG	-0.571149611	0.008528573	0.038077378
MA0128.1	TraesCS5D02G473000		EmBP-1	TraesCS2A02G563100		1.53E-05	0.238	10	17	ACACGTGG	-0.537675502	0.014480871	0.05464052
MA0128.1	TraesCS2B02G269600		EmBP-1	TraesCS7B02G209900		1.53E-05	0.238	17	24	ACACGTGG	0.554786849	0.011121156	0.045472341
MA0128.1	TraesCS2A02G245700		EmBP-1	TraesCS7B02G209900		1.53E-05	0.238	17	24	ACACGTGG	0.577544651	0.007660126	0.035384003
MA0128.1	TraesCS2A02G245700		EmBP-1	TraesCS1A02G165400		1.53E-05	0.238	10	17	ACACGTGG	0.569840558	0.008715877	0.038702122
MA0128.1	MSTRG.78111		EmBP-1	TraesCS1A02G165400		1.53E-05	0.238	10	17	ACACGTGG	0.617203403	0.003741627	0.021563535
MA0128.1	TraesCS5B02G470600		EmBP-1	TraesCS1A02G165400		1.53E-05	0.238	10	17	ACACGTGG	0.50747405	0.022369316	0.073434007
MA0128.1	TraesCS5A02G460800		EmBP-1	TraesCS5A02G348400		1.53E-05	0.238	11	18	ACACGTGG	0.628577437	0.002993461	0.018386039
MA0128.1	TraesCS2B02G269600		EmBP-1	TraesCS5A02G348400		1.53E-05	0.238	11	18	ACACGTGG	0.586922405	0.006518516	0.031766118
MA0128.1	TraesCS2A02G245700		EmBP-1	TraesCS5A02G348400		1.53E-05	0.238	11	18	ACACGTGG	0.707425666	0.000485451	0.004944558
MA0128.1	TraesCS2D02G236200		EmBP-1	TraesCS5A02G348400		1.53E-05	0.238	11	18	ACACGTGG	0.725400738	0.000295204	0.003398532
MA0128.1	MSTRG.78111		EmBP-1	TraesCS5A02G348400		1.53E-05	0.238	11	18	ACACGTGG	0.610294649	0.004267351	0.023659629
MA0128.1	TraesCS5B02G470600		EmBP-1	TraesCS5A02G348400		1.53E-05	0.238	11	18	ACACGTGG	0.684229894	0.000876851	0.007621464
MA0128.1	TraesCS5D02G473000		EmBP-1	TraesCS5A02G348400		1.53E-05	0.238	11	18	ACACGTGG	0.641711679	0.002288644	0.015287695
MA0128.1	TraesCS5A02G460800		EmBP-1	TraesCS6A02G406300		1.53E-05	0.238	11	18	ACACGTGG	-0.564569996	0.009504254	0.040898423
MA0128.1	TraesCS5B02G470600		EmBP-1	TraesCS6A02G406300		1.53E-05	0.238	11	18	ACACGTGG	-0.547639255	0.012437924	0.049114769
MA0128.1	TraesCS5D02G473000		EmBP-1	TraesCS6A02G406300		1.53E-05	0.238	11	18	ACACGTGG	-0.559070788	0.010387707	0.043410108
MA0128.1	TraesCS5A02G460800		EmBP-1	TraesCS5A02G028700		1.53E-05	0.238	19	26	ACACGTGG	0.91170042	2.24E-08	5.25E-06
MA0128.1	TraesCS2B02G269600		EmBP-1	TraesCS5A02G028700		1.53E-05	0.238	19	26	ACACGTGG	0.542160415	0.013530258	0.052125622
MA0128.1	TraesCS5B02G470600		EmBP-1	TraesCS5A02G028700		1.53E-05	0.238	19	26	ACACGTGG	0.910292634	2.57E-08	5.54E-06
MA0128.1	TraesCS5D02G473000		EmBP-1	TraesCS5A02G028700		1.53E-05	0.238	19	26	ACACGTGG	0.931748212	2.38E-09	1.21E-06
MA0128.1	TraesCS5A02G460800		EmBP-1	TraesCS2B02G445200		1.53E-05	0.238	19	26	ACACGTGG	0.730662324	0.000253375	0.003033944
MA0128.1	TraesCS2A02G245700		EmBP-1	TraesCS2B02G445200		1.53E-05	0.238	19	26	ACACGTGG	0.534550209	0.015174521	0.056368735
MA0128.1	TraesCS5B02G470600		EmBP-1	TraesCS2B02G445200		1.53E-05	0.238	19	26	ACACGTGG	0.63973834	0.002384687	0.015757861
MA0128.1	TraesCS5D02G473000		EmBP-1	TraesCS2B02G445200		1.53E-05	0.238	19	26	ACACGTGG	0.76606227	8.22E-05	0.001343662
MA0128.1	TraesCS5A02G460800		EmBP-1	TraesCS4B02G184000		1.53E-05	0.238	19	26	ACACGTGG	0.812094254	1.37E-05	0.000390625
MA0128.1	TraesCS5B02G470600		EmBP-1	TraesCS4B02G184000		1.53E-05	0.238	19	26	ACACGTGG	0.830702529	5.77E-06	0.000211607
MA0128.1	TraesCS5D02G473000		EmBP-1	TraesCS4B02G184000		1.53E-05	0.238	19	26	ACACGTGG	0.823335577	8.22E-06	0.000270236
MA0128.1	TraesCS5A02G460800		EmBP-1	TraesCS1B02G375100		1.53E-05	0.238	14	21	ACACGTGG	0.875974715	4.17E-07	3.49E-05
MA0128.1	MSTRG.78111		EmBP-1	TraesCS1B02G375100		1.53E-05	0.238	14	21	ACACGTGG	0.507551039	0.02234559	0.073386721
MA0128.1	TraesCS5B02G470600		EmBP-1	TraesCS1B02G375100		1.53E-05	0.238	14	21	ACACGTGG	0.846871658	2.49E-06	0.000119053
MA0128.1	TraesCS5D02G473000		EmBP-1	TraesCS1B02G375100		1.53E-05	0.238	14	21	ACACGTGG	0.869202151	6.56E-07	4.79E-05
MA0128.1	TraesCS5A02G460800		EmBP-1	TraesCS1D02G285800		1.53E-05	0.238	21	28	ACACGTGG	-0.855310827	1.54E-06	8.47E-05
MA0128.1	TraesCS2B02G269600		EmBP-1	TraesCS1D02G285800		1.53E-05	0.238	21	28	ACACGTGG	-0.624279474	0.003259994	0.019538081
MA0128.1	TraesCS2A02G245700		EmBP-1	TraesCS1D02G285800		1.53E-05	0.238	21	28	ACACGTGG	-0.613803286	0.003993213	0.022604277
MA0128.1	TraesCS2D02G236200		EmBP-1	TraesCS1D02G285800		1.53E-05	0.238	21	28	ACACGTGG	-0.59925728	0.005233109	0.027289625
MA0128.1	MSTRG.78111		EmBP-1	TraesCS1D02G285800		1.53E-05	0.238	21	28	ACACGTGG	-0.513286077	0.020633555	0.069347356
MA0128.1	TraesCS5B02G470600		EmBP-1	TraesCS1D02G285800		1.53E-05	0.238	21	28	ACACGTGG	-0.858646518	1.27E-06	7.46E-05
MA0128.1	TraesCS5D02G473000		EmBP-1	TraesCS1D02G285800		1.53E-05	0.238	21	28	ACACGTGG	-0.846837504	2.49E-06	0.000119079
MA0128.1	TraesCS5A02G460800		EmBP-1	TraesCS7D02G477100		1.53E-05	0.238	15	22	ACACGTGG	-0.813123313	1.31E-05	0.000379272
MA0128.1	TraesCS2B02G269600		EmBP-1	TraesCS7D02G477100		1.53E-05	0.238	15	22	ACACGTGG	-0.649604447	0.001936149	0.013554139
MA0128.1	TraesCS2A02G245700		EmBP-1	TraesCS7D02G477100		1.53E-05	0.238	15	22	ACACGTGG	-0.514081663	0.020404539	0.068785887
MA0128.1	TraesCS2D02G236200		EmBP-1	TraesCS7D02G477100		1.53E-05	0.238	15	22	ACACGTGG	-0.619076854	0.003608715	0.020988913
MA0128.1	MSTRG.78111		EmBP-1	TraesCS7D02G477100		1.53E-05	0.238	15	22	ACACGTGG	-0.523765121	0.017775885	0.062666436
MA0128.1	TraesCS5B02G470600		EmBP-1	TraesCS7D02G477100		1.53E-05	0.238	15	22	ACACGTGG	-0.810015822	1.50E-05	0.000414695
MA0128.1	TraesCS5D02G473000		EmBP-1	TraesCS7D02G477100		1.53E-05	0.238	15	22	ACACGTGG	-0.796014818	2.70E-05	0.000613873
MA0128.1	TraesCS5A02G460800		EmBP-1	TraesCS6B02G355600		1.53E-05	0.238	15	22	ACACGTGG	0.522167543	0.018189817	0.063674653
MA0128.1	TraesCS2D02G236200		EmBP-1	TraesCS6B02G355600		1.53E-05	0.238	15	22	ACACGTGG	0.511657913	0.021108612	0.070527913
MA0128.1	MSTRG.78111		EmBP-1	TraesCS6B02G355600		1.53E-05	0.238	15	22	ACACGTGG	0.762453529	9.30E-05	0.001470951
MA0128.1	TraesCS5B02G470600		EmBP-1	TraesCS6B02G355600		1.53E-05	0.238	15	22	ACACGTGG	0.602977937	0.004889269	0.026034315
MA0128.1	TraesCS5D02G473000		EmBP-1	TraesCS6B02G355600		1.53E-05	0.238	15	22	ACACGTGG	0.529085177	0.016451463	0.059471816
MA0128.1	TraesCS2B02G269600		EmBP-1	TraesCS1A02G414000		1.53E-05	0.238	22	29	ACACGTGG	-0.685760336	0.000844662	0.007434965
MA0128.1	TraesCS2D02G236200		EmBP-1	TraesCS1A02G414000		1.53E-05	0.238	22	29	ACACGTGG	-0.514459878	0.020296379	0.068597513
MA0128.1	TraesCS5A02G460800		EmBP-1	TraesCS4B02G286100		1.53E-05	0.238	15	22	ACACGTGG	-0.692690047	0.000711114	0.006542743
MA0128.1	TraesCS5B02G470600		EmBP-1	TraesCS4B02G286100		1.53E-05	0.238	15	22	ACACGTGG	-0.687394867	0.000811392	0.007245218
MA0128.1	TraesCS5D02G473000		EmBP-1	TraesCS4B02G286100		1.53E-05	0.238	15	22	ACACGTGG	-0.664523049	0.001393164	0.010668889
MA0128.1	TraesCS5A02G460800		EmBP-1	TraesCS2B02G341500		1.53E-05	0.238	23	30	ACACGTGG	0.871416421	5.67E-07	4.32E-05
MA0128.1	TraesCS5B02G470600		EmBP-1	TraesCS2B02G341500		1.53E-05	0.238	23	30	ACACGTGG	0.899615979	6.80E-08	1.08E-05
MA0128.1	TraesCS5D02G473000		EmBP-1	TraesCS2B02G341500		1.53E-05	0.238	23	30	ACACGTGG	0.811725088	1.39E-05	0.000393262
MA0128.1	TraesCS5A02G460800		EmBP-1	TraesCS2D02G219600		1.53E-05	0.238	25	32	ACACGTGG	-0.699192597	0.000602505	0.005807557
MA0128.1	TraesCS5B02G470600		EmBP-1	TraesCS2D02G219600		1.53E-05	0.238	25	32	ACACGTGG	-0.66615354	0.001342494	0.010375364
MA0128.1	TraesCS5D02G473000		EmBP-1	TraesCS2D02G219600		1.53E-05	0.238	25	32	ACACGTGG	-0.681431499	0.000938391	0.00799349
MA0128.1	TraesCS5A02G460800		EmBP-1	TraesCS7D02G287500		1.53E-05	0.238	18	25	ACACGTGG	-0.796017937	2.70E-05	0.000613958
MA0128.1	TraesCS2D02G236200		EmBP-1	TraesCS7D02G287500		1.53E-05	0.238	18	25	ACACGTGG	-0.567349433	0.009081578	0.039789395
MA0128.1	MSTRG.78111		EmBP-1	TraesCS7D02G287500		1.53E-05	0.238	18	25	ACACGTGG	-0.671523201	0.001186437	0.009472787
MA0128.1	TraesCS5B02G470600		EmBP-1	TraesCS7D02G287500		1.53E-05	0.238	18	25	ACACGTGG	-0.806166582	1.77E-05	0.000459021
MA0128.1	TraesCS5D02G473000		EmBP-1	TraesCS7D02G287500		1.53E-05	0.238	18	25	ACACGTGG	-0.776287178	5.72E-05	0.001037214
MA0128.1	MSTRG.78111		EmBP-1	TraesCS7D02G016900		1.53E-05	0.238	19	26	ACACGTGG	0.639365006	0.002403231	0.015845331
MA0128.1	TraesCS5A02G460800		EmBP-1	TraesCS4A02G381600		1.53E-05	0.238	27	34	ACACGTGG	0.70327903	0.000541725	0.005357062
MA0128.1	TraesCS5B02G470600		EmBP-1	TraesCS4A02G381600		1.53E-05	0.238	27	34	ACACGTGG	0.754775241	0.000120042	0.001763101
MA0128.1	TraesCS5D02G473000		EmBP-1	TraesCS4A02G381600		1.53E-05	0.238	27	34	ACACGTGG	0.706412885	0.000498715	0.005038764
MA0128.1	TraesCS5A02G460800		EmBP-1	TraesCSU02G161700		1.53E-05	0.238	21	28	ACACGTGG	0.536053729	0.014837561	0.055507527
MA0128.1	TraesCS5D02G473000		EmBP-1	TraesCSU02G161700		1.53E-05	0.238	21	28	ACACGTGG	0.593058262	0.005850111	0.029525706
MA0128.1	TraesCS5A02G460800		EmBP-1	TraesCS1A02G188500		1.53E-05	0.238	21	28	ACACGTGG	0.66636436	0.001336057	0.010349632
MA0128.1	TraesCS2B02G269600		EmBP-1	TraesCS1A02G188500		1.53E-05	0.238	21	28	ACACGTGG	0.619965764	0.003547035	0.020723426
MA0128.1	TraesCS2A02G245700		EmBP-1	TraesCS1A02G188500		1.53E-05	0.238	21	28	ACACGTGG	0.518221404	0.019245324	0.066158044
MA0128.1	TraesCS2D02G236200		EmBP-1	TraesCS1A02G188500		1.53E-05	0.238	21	28	ACACGTGG	0.652002137	0.00183854	0.013067303
MA0128.1	MSTRG.78111		EmBP-1	TraesCS1A02G188500		1.53E-05	0.238	21	28	ACACGTGG	0.651080547	0.001875558	0.013258587
MA0128.1	TraesCS5B02G470600		EmBP-1	TraesCS1A02G188500		1.53E-05	0.238	21	28	ACACGTGG	0.686794458	0.000823482	0.007312455
MA0128.1	TraesCS5D02G473000		EmBP-1	TraesCS1A02G188500		1.53E-05	0.238	21	28	ACACGTGG	0.684529619	0.000870467	0.007587296
MA0128.1	TraesCS5A02G460800		EmBP-1	TraesCS4B02G199800		1.53E-05	0.238	22	29	ACACGTGG	-0.549622612	0.01206053	0.048087193
MA0128.1	MSTRG.78111		EmBP-1	TraesCS4B02G199800		1.53E-05	0.238	22	29	ACACGTGG	-0.516990466	0.019584381	0.066911886
MA0128.1	TraesCS5B02G470600		EmBP-1	TraesCS4B02G199800		1.53E-05	0.238	22	29	ACACGTGG	-0.558755558	0.010440302	0.043589934
MA0128.1	TraesCS5D02G473000		EmBP-1	TraesCS4B02G199800		1.53E-05	0.238	22	29	ACACGTGG	-0.525738615	0.01727499	0.061509079
MA0128.1	TraesCS5A02G460800		EmBP-1	TraesCSU02G031600		1.53E-05	0.238	23	30	ACACGTGG	0.729679925	0.000260775	0.003101545
MA0128.1	TraesCS2A02G245700		EmBP-1	TraesCSU02G031600		1.53E-05	0.238	23	30	ACACGTGG	0.684733232	0.000866152	0.007558057
MA0128.1	TraesCS2D02G236200		EmBP-1	TraesCSU02G031600		1.53E-05	0.238	23	30	ACACGTGG	0.660705595	0.001518115	0.011345838
MA0128.1	MSTRG.78111		EmBP-1	TraesCSU02G031600		1.53E-05	0.238	23	30	ACACGTGG	0.536489967	0.014740928	0.055272577
MA0128.1	TraesCS5B02G470600		EmBP-1	TraesCSU02G031600		1.53E-05	0.238	23	30	ACACGTGG	0.689684707	0.000766652	0.006936555
MA0128.1	TraesCS5D02G473000		EmBP-1	TraesCSU02G031600		1.53E-05	0.238	23	30	ACACGTGG	0.714733716	0.000398324	0.004285997
MA0128.1	TraesCS5A02G460800		EmBP-1	TraesCS6A02G254100		1.53E-05	0.238	30	37	ACACGTGG	0.936520388	1.26E-09	8.21E-07
MA0128.1	TraesCS5B02G470600		EmBP-1	TraesCS6A02G254100		1.53E-05	0.238	30	37	ACACGTGG	0.855983173	1.48E-06	8.30E-05
MA0128.1	TraesCS5D02G473000		EmBP-1	TraesCS6A02G254100		1.53E-05	0.238	30	37	ACACGTGG	0.915385457	1.55E-08	4.05E-06
MA0128.1	TraesCS5A02G460800		EmBP-1	TraesCS3A02G220400		1.53E-05	0.238	30	37	ACACGTGG	0.686815786	0.00082305	0.007312368
MA0128.1	TraesCS2B02G269600		EmBP-1	TraesCS3A02G220400		1.53E-05	0.238	30	37	ACACGTGG	0.649626398	0.001935236	0.01355213
MA0128.1	TraesCS2A02G245700		EmBP-1	TraesCS3A02G220400		1.53E-05	0.238	30	37	ACACGTGG	0.543390486	0.013278526	0.051409688
MA0128.1	TraesCS2D02G236200		EmBP-1	TraesCS3A02G220400		1.53E-05	0.238	30	37	ACACGTGG	0.513150327	0.020672835	0.069433562
MA0128.1	MSTRG.78111		EmBP-1	TraesCS3A02G220400		1.53E-05	0.238	30	37	ACACGTGG	0.509590989	0.021724169	0.071959909
MA0128.1	TraesCS5B02G470600		EmBP-1	TraesCS3A02G220400		1.53E-05	0.238	30	37	ACACGTGG	0.683554273	0.000891387	0.007712203
MA0128.1	TraesCS5D02G473000		EmBP-1	TraesCS3A02G220400		1.53E-05	0.238	30	37	ACACGTGG	0.656354831	0.001671864	0.01215706
MA0128.1	TraesCS5A02G460800		EmBP-1	TraesCS5A02G197000		1.53E-05	0.238	24	31	ACACGTGG	-0.583410377	0.006928465	0.03302787
MA0128.1	TraesCS5B02G470600		EmBP-1	TraesCS5A02G197000		1.53E-05	0.238	24	31	ACACGTGG	-0.585747792	0.006653348	0.032123105
MA0128.1	TraesCS5D02G473000		EmBP-1	TraesCS5A02G197000		1.53E-05	0.238	24	31	ACACGTGG	-0.577101242	0.007717907	0.035565538
MA0128.1	TraesCS5A02G460800		EmBP-1	TraesCS1D02G186500		1.53E-05	0.238	26	33	ACACGTGG	0.842861241	3.09E-06	0.000139098
MA0128.1	TraesCS2A02G245700		EmBP-1	TraesCS1D02G186500		1.53E-05	0.238	26	33	ACACGTGG	0.515810566	0.019913834	0.067661094
MA0128.1	TraesCS2D02G236200		EmBP-1	TraesCS1D02G186500		1.53E-05	0.238	26	33	ACACGTGG	0.518216944	0.019246544	0.066159611
MA0128.1	MSTRG.78111		EmBP-1	TraesCS1D02G186500		1.53E-05	0.238	26	33	ACACGTGG	0.612178607	0.004118281	0.023091868
MA0128.1	TraesCS5B02G470600		EmBP-1	TraesCS1D02G186500		1.53E-05	0.238	26	33	ACACGTGG	0.836852571	4.23E-06	0.000173804
MA0128.1	TraesCS5D02G473000		EmBP-1	TraesCS1D02G186500		1.53E-05	0.238	26	33	ACACGTGG	0.86309486	9.66E-07	6.23E-05
MA0128.1	TraesCS2A02G245700		EmBP-1	TraesCS1B02G185800		1.53E-05	0.238	33	40	ACACGTGG	0.594186403	0.005733581	0.029107219
MA0128.1	TraesCS2B02G269600		EmBP-1	TraesCS4A02G055000		1.53E-05	0.238	33	40	ACACGTGG	0.614758488	0.00392116	0.022332174
MA0128.1	MSTRG.78111		EmBP-1	TraesCS4A02G055000		1.53E-05	0.238	33	40	ACACGTGG	0.507781131	0.022274801	0.073229221
MA0128.1	TraesCS5B02G470600		EmBP-1	TraesCS4A02G055000		1.53E-05	0.238	33	40	ACACGTGG	0.531581723	0.015857849	0.058013695
MA0128.1	TraesCS5D02G473000		EmBP-1	TraesCS4A02G055000		1.53E-05	0.238	33	40	ACACGTGG	0.506721238	0.022602368	0.073955161
MA0128.1	TraesCS5A02G460800		EmBP-1	TraesCS1B02G381400		1.53E-05	0.238	34	41	ACACGTGG	0.627036959	0.003086825	0.018798158
MA0128.1	TraesCS5B02G470600		EmBP-1	TraesCS1B02G381400		1.53E-05	0.238	34	41	ACACGTGG	0.688902788	0.000781689	0.007049038
MA0128.1	TraesCS5D02G473000		EmBP-1	TraesCS1B02G381400		1.53E-05	0.238	34	41	ACACGTGG	0.635155402	0.002620784	0.016756649
MA0128.1	TraesCS5A02G460800		EmBP-1	TraesCS3A02G086900		1.53E-05	0.238	27	34	ACACGTGG	-0.614930679	0.003908287	0.022289642
MA0128.1	MSTRG.78111		EmBP-1	TraesCS3A02G086900		1.53E-05	0.238	27	34	ACACGTGG	-0.538438995	0.014315355	0.05415757
MA0128.1	TraesCS5B02G470600		EmBP-1	TraesCS3A02G086900		1.53E-05	0.238	27	34	ACACGTGG	-0.644995213	0.002135997	0.014545168
MA0128.1	TraesCS5D02G473000		EmBP-1	TraesCS3A02G086900		1.53E-05	0.238	27	34	ACACGTGG	-0.664599226	0.001390761	0.010655201
MA0128.1	TraesCS5A02G460800		EmBP-1	TraesCS5A02G131500		1.53E-05	0.238	35	42	ACACGTGG	-0.530252638	0.016171693	0.05882635
MA0128.1	TraesCS5B02G470600		EmBP-1	TraesCS5A02G131500		1.53E-05	0.238	35	42	ACACGTGG	-0.549859214	0.012016135	0.047989726
MA0128.1	TraesCS5D02G473000		EmBP-1	TraesCS5A02G131500		1.53E-05	0.238	35	42	ACACGTGG	-0.549326522	0.012116275	0.04825835
MA0128.1	TraesCS5A02G460800		EmBP-1	TraesCS2A02G250000		1.53E-05	0.238	28	35	ACACGTGG	-0.72739823	0.000278679	0.003256344
MA0128.1	TraesCS2A02G245700		EmBP-1	TraesCS2A02G250000		1.53E-05	0.238	28	35	ACACGTGG	-0.576372544	0.007813638	0.035855949
MA0128.1	TraesCS5B02G470600		EmBP-1	TraesCS2A02G250000		1.53E-05	0.238	28	35	ACACGTGG	-0.702606491	0.000551355	0.005428109
MA0128.1	TraesCS5D02G473000		EmBP-1	TraesCS2A02G250000		1.53E-05	0.238	28	35	ACACGTGG	-0.695432777	0.000663439	0.006224465
MA0128.1	TraesCS5A02G460800		EmBP-1	TraesCS3A02G404600		1.53E-05	0.238	29	36	ACACGTGG	0.803560745	1.98E-05	0.000493491
MA0128.1	TraesCS2B02G269600		EmBP-1	TraesCS3A02G404600		1.53E-05	0.238	29	36	ACACGTGG	0.585598702	0.006670625	0.032184984
MA0128.1	TraesCS2A02G245700		EmBP-1	TraesCS3A02G404600		1.53E-05	0.238	29	36	ACACGTGG	0.540880735	0.013796211	0.052863296
MA0128.1	TraesCS2D02G236200		EmBP-1	TraesCS3A02G404600		1.53E-05	0.238	29	36	ACACGTGG	0.554933567	0.011095361	0.045403315
MA0128.1	TraesCS5B02G470600		EmBP-1	TraesCS3A02G404600		1.53E-05	0.238	29	36	ACACGTGG	0.853158473	1.75E-06	9.23E-05
MA0128.1	TraesCS5D02G473000		EmBP-1	TraesCS3A02G404600		1.53E-05	0.238	29	36	ACACGTGG	0.777947617	5.39E-05	0.00099066
MA0128.1	TraesCS5A02G460800		EmBP-1	TraesCS5D02G133600		1.53E-05	0.238	30	37	ACACGTGG	0.747174608	0.000153249	0.002102491
MA0128.1	TraesCS2B02G269600		EmBP-1	TraesCS5D02G133600		1.53E-05	0.238	30	37	ACACGTGG	0.569540062	0.008759342	0.03884931
MA0128.1	TraesCS2D02G236200		EmBP-1	TraesCS5D02G133600		1.53E-05	0.238	30	37	ACACGTGG	0.66673569	0.001324783	0.010285296
MA0128.1	TraesCS5B02G470600		EmBP-1	TraesCS5D02G133600		1.53E-05	0.238	30	37	ACACGTGG	0.772908337	6.46E-05	0.001135343
MA0128.1	TraesCS5D02G473000		EmBP-1	TraesCS5D02G133600		1.53E-05	0.238	30	37	ACACGTGG	0.748213907	0.00014829	0.002056605
MA0128.1	TraesCS2B02G269600		EmBP-1	TraesCS2D02G078700		1.53E-05	0.238	38	45	ACACGTGG	-0.571781595	0.008439329	0.03779976
MA0128.1	TraesCS5A02G460800		EmBP-1	TraesCS4D02G328900		1.53E-05	0.238	38	45	ACACGTGG	-0.521241307	0.018433308	0.064194852
MA0128.1	TraesCS2B02G269600		EmBP-1	TraesCS4D02G328900		1.53E-05	0.238	38	45	ACACGTGG	-0.727118522	0.000280944	0.003276182
MA0128.1	TraesCS2A02G245700		EmBP-1	TraesCS4D02G328900		1.53E-05	0.238	38	45	ACACGTGG	-0.511747872	0.021082139	0.070469371
MA0128.1	TraesCS2D02G236200		EmBP-1	TraesCS4D02G328900		1.53E-05	0.238	38	45	ACACGTGG	-0.524425375	0.017607029	0.062268885
MA0128.1	TraesCS5B02G470600		EmBP-1	TraesCS4D02G328900		1.53E-05	0.238	38	45	ACACGTGG	-0.511172537	0.021251902	0.070908181
MA0128.1	TraesCS5D02G473000		EmBP-1	TraesCS4D02G328900		1.53E-05	0.238	38	45	ACACGTGG	-0.524563681	0.017571821	0.062218056
MA0128.1	MSTRG.78111		EmBP-1	TraesCS3B02G456400		1.53E-05	0.238	33	40	ACACGTGG	0.571821237	0.008433756	0.037778709
MA0128.1	TraesCS5A02G460800		EmBP-1	TraesCS4B02G210100		1.53E-05	0.238	33	40	ACACGTGG	0.893575006	1.12E-07	1.48E-05
MA0128.1	MSTRG.78111		EmBP-1	TraesCS4B02G210100		1.53E-05	0.238	33	40	ACACGTGG	0.53578328	0.014897724	0.055686891
MA0128.1	TraesCS5B02G470600		EmBP-1	TraesCS4B02G210100		1.53E-05	0.238	33	40	ACACGTGG	0.880162741	3.11E-07	2.93E-05
MA0128.1	TraesCS5D02G473000		EmBP-1	TraesCS4B02G210100		1.53E-05	0.238	33	40	ACACGTGG	0.892572782	1.22E-07	1.56E-05
MA0128.1	TraesCS5B02G470600		EmBP-1	TraesCS1B02G319200		1.53E-05	0.238	40	47	ACACGTGG	-0.507271732	0.022431761	0.073544209
MA0128.1	TraesCS5A02G460800		EmBP-1	TraesCS4A02G005100		1.53E-05	0.238	33	40	ACACGTGG	0.872930309	5.13E-07	4.02E-05
MA0128.1	TraesCS2B02G269600		EmBP-1	TraesCS4A02G005100		1.53E-05	0.238	33	40	ACACGTGG	0.548321711	0.012307004	0.048757875
MA0128.1	TraesCS5B02G470600		EmBP-1	TraesCS4A02G005100		1.53E-05	0.238	33	40	ACACGTGG	0.848795874	2.24E-06	0.000110014
MA0128.1	TraesCS5D02G473000		EmBP-1	TraesCS4A02G005100		1.53E-05	0.238	33	40	ACACGTGG	0.839299774	3.73E-06	0.000158786
MA0128.1	TraesCS5A02G460800		EmBP-1	TraesCS5A02G176900		1.53E-05	0.238	35	42	ACACGTGG	0.599708186	0.005190407	0.027115933
MA0128.1	TraesCS2B02G269600		EmBP-1	TraesCS5A02G176900		1.53E-05	0.238	35	42	ACACGTGG	0.707043542	0.00049042	0.004976438
MA0128.1	TraesCS2D02G236200		EmBP-1	TraesCS5A02G176900		1.53E-05	0.238	35	42	ACACGTGG	0.56567989	0.009333591	0.040463627
MA0128.1	MSTRG.78111		EmBP-1	TraesCS5A02G176900		1.53E-05	0.238	35	42	ACACGTGG	0.587551164	0.006447268	0.031507564
MA0128.1	TraesCS5B02G470600		EmBP-1	TraesCS5A02G176900		1.53E-05	0.238	35	42	ACACGTGG	0.66245446	0.001459752	0.011045977
MA0128.1	TraesCS5D02G473000		EmBP-1	TraesCS5A02G176900		1.53E-05	0.238	35	42	ACACGTGG	0.565863283	0.009305633	0.040374762
MA0128.1	TraesCS5A02G460800		EmBP-1	TraesCS5A02G111900		1.53E-05	0.238	42	49	ACACGTGG	-0.73684769	0.000210772	0.002652171
MA0128.1	TraesCS2B02G269600		EmBP-1	TraesCS5A02G111900		1.53E-05	0.238	42	49	ACACGTGG	-0.740955926	0.000185998	0.00241772
MA0128.1	TraesCS2A02G245700		EmBP-1	TraesCS5A02G111900		1.53E-05	0.238	42	49	ACACGTGG	-0.56136476	0.01001141	0.042362964
MA0128.1	TraesCS2D02G236200		EmBP-1	TraesCS5A02G111900		1.53E-05	0.238	42	49	ACACGTGG	-0.592512054	0.005907226	0.02968766
MA0128.1	TraesCS5B02G470600		EmBP-1	TraesCS5A02G111900		1.53E-05	0.238	42	49	ACACGTGG	-0.72901323	0.000265902	0.003148682
MA0128.1	TraesCS5D02G473000		EmBP-1	TraesCS5A02G111900		1.53E-05	0.238	42	49	ACACGTGG	-0.726219536	0.000288332	0.003338502
MA0128.1	TraesCS5B02G470600		EmBP-1	TraesCS4D02G064800		1.53E-05	0.238	42	49	ACACGTGG	0.534344176	0.015221171	0.056479035
MA0128.1	TraesCS5A02G460800		EmBP-1	TraesCS6B02G271500		1.53E-05	0.238	42	49	ACACGTGG	0.9637739	8.95E-12	2.15E-08
MA0128.1	TraesCS2D02G236200		EmBP-1	TraesCS6B02G271500		1.53E-05	0.238	42	49	ACACGTGG	0.566075311	0.009273395	0.040279288
MA0128.1	TraesCS5B02G470600		EmBP-1	TraesCS6B02G271500		1.53E-05	0.238	42	49	ACACGTGG	0.944609987	3.81E-10	3.66E-07
MA0128.1	TraesCS5D02G473000		EmBP-1	TraesCS6B02G271500		1.53E-05	0.238	42	49	ACACGTGG	0.946630078	2.75E-10	3.01E-07
MA0128.1	TraesCS5A02G460800		EmBP-1	TraesCSU02G220900		1.53E-05	0.238	43	50	ACACGTGG	0.531830813	0.015799578	0.057886109
MA0128.1	TraesCS5D02G473000		EmBP-1	TraesCSU02G220900		1.53E-05	0.238	43	50	ACACGTGG	0.550617507	0.01187474	0.047594043
MA0128.1	TraesCS5A02G460800		EmBP-1	TraesCS7B02G181800		1.53E-05	0.238	43	50	ACACGTGG	0.779711946	5.05E-05	0.000948019
MA0128.1	TraesCS2B02G269600		EmBP-1	TraesCS7B02G181800		1.53E-05	0.238	43	50	ACACGTGG	0.528769017	0.016527891	0.059680836
MA0128.1	TraesCS2A02G245700		EmBP-1	TraesCS7B02G181800		1.53E-05	0.238	43	50	ACACGTGG	0.721027152	0.000334326	0.003754583
MA0128.1	TraesCS2D02G236200		EmBP-1	TraesCS7B02G181800		1.53E-05	0.238	43	50	ACACGTGG	0.662551181	0.00145658	0.011025829
MA0128.1	MSTRG.78111		EmBP-1	TraesCS7B02G181800		1.53E-05	0.238	43	50	ACACGTGG	0.619188464	0.003600922	0.020949216
MA0128.1	TraesCS5B02G470600		EmBP-1	TraesCS7B02G181800		1.53E-05	0.238	43	50	ACACGTGG	0.808289589	1.62E-05	0.000431698
MA0128.1	TraesCS5D02G473000		EmBP-1	TraesCS7B02G181800		1.53E-05	0.238	43	50	ACACGTGG	0.755671219	0.000116569	0.001723496
MA0128.1	TraesCS5A02G460800		EmBP-1	TraesCS6D02G265700		1.53E-05	0.238	44	51	ACACGTGG	-0.651347934	0.001864754	0.013208088
MA0128.1	TraesCS5B02G470600		EmBP-1	TraesCS6D02G265700		1.53E-05	0.238	44	51	ACACGTGG	-0.635978425	0.002577007	0.016614135
MA0128.1	TraesCS5D02G473000		EmBP-1	TraesCS6D02G265700		1.53E-05	0.238	44	51	ACACGTGG	-0.654771924	0.001730946	0.012476674
MA0128.1	TraesCS2A02G245700		EmBP-1	TraesCS5A02G172200		1.53E-05	0.238	44	51	ACACGTGG	0.635768042	0.002588139	0.01667101
MA0128.1	TraesCS2D02G236200		EmBP-1	TraesCS5A02G172200		1.53E-05	0.238	44	51	ACACGTGG	0.586059905	0.0066173	0.032099393
MA0128.1	TraesCS2B02G269600		EmBP-1	TraesCS2A02G073800		1.53E-05	0.238	37	44	ACACGTGG	-0.616299172	0.003807215	0.021848467
MA0128.1	TraesCS2D02G236200		EmBP-1	TraesCS2A02G073800		1.53E-05	0.238	37	44	ACACGTGG	-0.597943354	0.005359192	0.027766542
MA0128.1	TraesCS2A02G245700		EmBP-1	TraesCS2D02G035000		1.53E-05	0.238	39	46	ACACGTGG	0.628340228	0.003007683	0.018445915
MA0128.1	TraesCS5A02G460800		EmBP-1	TraesCS5A02G269500		1.53E-05	0.238	48	55	ACACGTGG	0.707634943	0.000482748	0.004925135
MA0128.1	TraesCS5B02G470600		EmBP-1	TraesCS5A02G269500		1.53E-05	0.238	48	55	ACACGTGG	0.705389667	0.000512427	0.005142503
MA0128.1	TraesCS5D02G473000		EmBP-1	TraesCS5A02G269500		1.53E-05	0.238	48	55	ACACGTGG	0.640355112	0.002354314	0.015609565
MA0128.1	TraesCS5A02G460800		EmBP-1	TraesCS5D02G255700		1.53E-05	0.238	48	55	ACACGTGG	0.564505731	0.009514213	0.04092501
MA0128.1	MSTRG.78111		EmBP-1	TraesCS5D02G255700		1.53E-05	0.238	48	55	ACACGTGG	0.719921951	0.000344883	0.003842746
MA0128.1	TraesCS5B02G470600		EmBP-1	TraesCS5D02G255700		1.53E-05	0.238	48	55	ACACGTGG	0.651745283	0.001848795	0.013115433
MA0128.1	TraesCS5D02G473000		EmBP-1	TraesCS5D02G255700		1.53E-05	0.238	48	55	ACACGTGG	0.611417599	0.004177969	0.023292319
MA0128.1	TraesCS5A02G460800		EmBP-1	TraesCS4A02G485000		1.53E-05	0.238	48	55	ACACGTGG	-0.557830003	0.010595977	0.044057226
MA0128.1	TraesCS5B02G470600		EmBP-1	TraesCS4A02G485000		1.53E-05	0.238	48	55	ACACGTGG	-0.583070794	0.006969199	0.033181861
MA0128.1	TraesCS5D02G473000		EmBP-1	TraesCS4A02G485000		1.53E-05	0.238	48	55	ACACGTGG	-0.542041396	0.013554818	0.052197018
MA0128.1	TraesCS5A02G460800		EmBP-1	TraesCS5B02G246300		1.53E-05	0.238	48	55	ACACGTGG	0.56648032	0.009212067	0.040153892
MA0128.1	TraesCS2B02G269600		EmBP-1	TraesCS5B02G246300		1.53E-05	0.238	48	55	ACACGTGG	0.530897341	0.01601884	0.058422484
MA0128.1	MSTRG.78111		EmBP-1	TraesCS5B02G246300		1.53E-05	0.238	48	55	ACACGTGG	0.604865995	0.00472205	0.025398471
MA0128.1	TraesCS5B02G470600		EmBP-1	TraesCS5B02G246300		1.53E-05	0.238	48	55	ACACGTGG	0.678944728	0.000996099	0.008331808
MA0128.1	TraesCS5D02G473000		EmBP-1	TraesCS5B02G246300		1.53E-05	0.238	48	55	ACACGTGG	0.645426712	0.002116585	0.014467591
MA0128.1	TraesCS5A02G460800		EmBP-1	TraesCS2D02G381100		1.53E-05	0.238	49	56	ACACGTGG	0.857547996	1.35E-06	7.84E-05
MA0128.1	TraesCS2B02G269600		EmBP-1	TraesCS2D02G381100		1.53E-05	0.238	49	56	ACACGTGG	0.57307623	0.008258888	0.03725944
MA0128.1	TraesCS2A02G245700		EmBP-1	TraesCS2D02G381100		1.53E-05	0.238	49	56	ACACGTGG	0.676966294	0.001044124	0.008620267
MA0128.1	TraesCS2D02G236200		EmBP-1	TraesCS2D02G381100		1.53E-05	0.238	49	56	ACACGTGG	0.608732569	0.004394309	0.02417624
MA0128.1	TraesCS5B02G470600		EmBP-1	TraesCS2D02G381100		1.53E-05	0.238	49	56	ACACGTGG	0.828081415	6.56E-06	0.000231507
MA0128.1	TraesCS5D02G473000		EmBP-1	TraesCS2D02G381100		1.53E-05	0.238	49	56	ACACGTGG	0.815159707	1.20E-05	0.000355669
MA0128.1	TraesCS5A02G460800		EmBP-1	TraesCS4A02G038800		1.53E-05	0.238	49	56	ACACGTGG	0.80019361	2.27E-05	0.000544003
MA0128.1	TraesCS2A02G245700		EmBP-1	TraesCS4A02G038800		1.53E-05	0.238	49	56	ACACGTGG	0.658628031	0.001589982	0.011749094
MA0128.1	TraesCS2D02G236200		EmBP-1	TraesCS4A02G038800		1.53E-05	0.238	49	56	ACACGTGG	0.738597615	0.000199895	0.002553893
MA0128.1	MSTRG.78111		EmBP-1	TraesCS4A02G038800		1.53E-05	0.238	49	56	ACACGTGG	0.626246606	0.003135658	0.019007321
MA0128.1	TraesCS5B02G470600		EmBP-1	TraesCS4A02G038800		1.53E-05	0.238	49	56	ACACGTGG	0.793845315	2.94E-05	0.000649644
MA0128.1	TraesCS5D02G473000		EmBP-1	TraesCS4A02G038800		1.53E-05	0.238	49	56	ACACGTGG	0.715330274	0.000391842	0.004238363
MA0128.1	TraesCS5A02G460800		EmBP-1	TraesCS5D02G306600		1.53E-05	0.238	49	56	ACACGTGG	0.819944105	9.63E-06	0.000302253
MA0128.1	TraesCS5B02G470600		EmBP-1	TraesCS5D02G306600		1.53E-05	0.238	49	56	ACACGTGG	0.793484573	2.98E-05	0.000657333
MA0128.1	TraesCS5D02G473000		EmBP-1	TraesCS5D02G306600		1.53E-05	0.238	49	56	ACACGTGG	0.834145069	4.86E-06	0.000190428
MA0128.1	TraesCS5A02G460800		EmBP-1	TraesCS7D02G546700		1.53E-05	0.238	44	51	ACACGTGG	0.717056574	0.000373586	0.004081686
MA0128.1	TraesCS2B02G269600		EmBP-1	TraesCS7D02G546700		1.53E-05	0.238	44	51	ACACGTGG	0.640993045	0.002323239	0.01544492
MA0128.1	TraesCS2A02G245700		EmBP-1	TraesCS7D02G546700		1.53E-05	0.238	44	51	ACACGTGG	0.599982176	0.005164601	0.027007182
MA0128.1	TraesCS2D02G236200		EmBP-1	TraesCS7D02G546700		1.53E-05	0.238	44	51	ACACGTGG	0.675886679	0.001071144	0.008763966
MA0128.1	MSTRG.78111		EmBP-1	TraesCS7D02G546700		1.53E-05	0.238	44	51	ACACGTGG	0.671689408	0.001181861	0.009450197
MA0128.1	TraesCS5B02G470600		EmBP-1	TraesCS7D02G546700		1.53E-05	0.238	44	51	ACACGTGG	0.758233227	0.00010711	0.001622148
MA0128.1	TraesCS5D02G473000		EmBP-1	TraesCS7D02G546700		1.53E-05	0.238	44	51	ACACGTGG	0.72790395	0.000274623	0.003220682
MA0128.1	TraesCS2B02G269600		EmBP-1	TraesCS4B02G347500		1.53E-05	0.238	51	58	ACACGTGG	-0.526143451	0.017173648	0.061208644
MA0128.1	MSTRG.78111		EmBP-1	TraesCS5B02G235200		1.53E-05	0.238	45	52	ACACGTGG	0.707457847	0.000485035	0.004942641
MA0128.1	TraesCS5B02G470600		EmBP-1	TraesCS5B02G235200		1.53E-05	0.238	45	52	ACACGTGG	0.535940657	0.014862691	0.055591933
MA0128.1	TraesCS5A02G460800		EmBP-1	TraesCS6A02G374200		1.53E-05	0.238	45	52	ACACGTGG	-0.720822538	0.000336259	0.003769453
MA0128.1	TraesCS5B02G470600		EmBP-1	TraesCS6A02G374200		1.53E-05	0.238	45	52	ACACGTGG	-0.735135144	0.000221903	0.002756193
MA0128.1	TraesCS5D02G473000		EmBP-1	TraesCS6A02G374200		1.53E-05	0.238	45	52	ACACGTGG	-0.740099862	0.000190944	0.002467194
MA0128.1	TraesCS2A02G245700		EmBP-1	TraesCS6A02G346700		1.53E-05	0.238	52	59	ACACGTGG	0.635768042	0.002588139	0.016635126
MA0128.1	TraesCS2D02G236200		EmBP-1	TraesCS6A02G346700		1.53E-05	0.238	52	59	ACACGTGG	0.586059905	0.0066173	0.032059883
MA0128.1	TraesCS2B02G269600		EmBP-1	TraesCS1B02G089600		1.53E-05	0.238	46	53	ACACGTGG	0.51978757	0.018820714	0.065114556
MA0128.1	TraesCS5A02G460800		EmBP-1	TraesCS7D02G206700		1.53E-05	0.238	53	60	ACACGTGG	0.731438866	0.000247652	0.00298524
MA0128.1	TraesCS2A02G245700		EmBP-1	TraesCS7D02G206700		1.53E-05	0.238	53	60	ACACGTGG	0.514947534	0.020157595	0.068248318
MA0128.1	TraesCS2D02G236200		EmBP-1	TraesCS7D02G206700		1.53E-05	0.238	53	60	ACACGTGG	0.568079617	0.008973115	0.039453912
MA0128.1	MSTRG.78111		EmBP-1	TraesCS7D02G206700		1.53E-05	0.238	53	60	ACACGTGG	0.595733505	0.005576886	0.028534216
MA0128.1	TraesCS5B02G470600		EmBP-1	TraesCS7D02G206700		1.53E-05	0.238	53	60	ACACGTGG	0.738275414	0.000201861	0.002572558
MA0128.1	TraesCS5D02G473000		EmBP-1	TraesCS7D02G206700		1.53E-05	0.238	53	60	ACACGTGG	0.682499007	0.000914498	0.007847088
MA0128.1	TraesCS5A02G460800		EmBP-1	TraesCS7B02G000100		1.53E-05	0.238	53	60	ACACGTGG	0.670509299	0.001214672	0.00963162
MA0128.1	MSTRG.78111		EmBP-1	TraesCS7B02G000100		1.53E-05	0.238	53	60	ACACGTGG	0.71428037	0.000403312	0.004324079
MA0128.1	TraesCS5B02G470600		EmBP-1	TraesCS7B02G000100		1.53E-05	0.238	53	60	ACACGTGG	0.716498505	0.000379407	0.004131208
MA0128.1	TraesCS5D02G473000		EmBP-1	TraesCS7B02G000100		1.53E-05	0.238	53	60	ACACGTGG	0.668125292	0.001283298	0.01003157
MA0128.1	MSTRG.78111		EmBP-1	TraesCS3B02G300000		1.53E-05	0.238	46	53	ACACGTGG	0.511417336	0.021179537	0.070710324
MA0128.1	TraesCS5B02G470600		EmBP-1	TraesCS3B02G300000		1.53E-05	0.238	46	53	ACACGTGG	0.571864287	0.008427708	0.037763337
MA0128.1	TraesCS5A02G460800		EmBP-1	TraesCS3D02G233600		1.53E-05	0.238	54	61	ACACGTGG	-0.674323674	0.001111304	0.009013357
MA0128.1	MSTRG.78111		EmBP-1	TraesCS3D02G233600		1.53E-05	0.238	54	61	ACACGTGG	-0.519165509	0.018988459	0.065472569
MA0128.1	TraesCS5B02G470600		EmBP-1	TraesCS3D02G233600		1.53E-05	0.238	54	61	ACACGTGG	-0.708290257	0.000474366	0.004872342
MA0128.1	TraesCS5D02G473000		EmBP-1	TraesCS3D02G233600		1.53E-05	0.238	54	61	ACACGTGG	-0.662013427	0.00147429	0.011099727
MA0128.1	TraesCS5A02G460800		EmBP-1	TraesCS6B02G167900		1.53E-05	0.238	54	61	ACACGTGG	0.80877106	1.58E-05	0.000430526
MA0128.1	TraesCS2B02G269600		EmBP-1	TraesCS6B02G167900		1.53E-05	0.238	54	61	ACACGTGG	0.548875369	0.012201613	0.048477844
MA0128.1	TraesCS2A02G245700		EmBP-1	TraesCS6B02G167900		1.53E-05	0.238	54	61	ACACGTGG	0.530543696	0.016102542	0.058628986
MA0128.1	TraesCS5B02G470600		EmBP-1	TraesCS6B02G167900		1.53E-05	0.238	54	61	ACACGTGG	0.817979312	1.05E-05	0.000324495
MA0128.1	TraesCS5D02G473000		EmBP-1	TraesCS6B02G167900		1.53E-05	0.238	54	61	ACACGTGG	0.775634438	5.86E-05	0.001054954
MA0128.1	TraesCS5A02G460800		EmBP-1	TraesCS7D02G392600		1.53E-05	0.238	54	61	ACACGTGG	0.796273958	2.67E-05	0.000608309
MA0128.1	TraesCS2B02G269600		EmBP-1	TraesCS7D02G392600		1.53E-05	0.238	54	61	ACACGTGG	0.598391164	0.005315943	0.027600258
MA0128.1	TraesCS2A02G245700		EmBP-1	TraesCS7D02G392600		1.53E-05	0.238	54	61	ACACGTGG	0.546145331	0.012728442	0.04992051
MA0128.1	TraesCS2D02G236200		EmBP-1	TraesCS7D02G392600		1.53E-05	0.238	54	61	ACACGTGG	0.546671015	0.012625596	0.049663352
MA0128.1	MSTRG.78111		EmBP-1	TraesCS7D02G392600		1.53E-05	0.238	54	61	ACACGTGG	0.575148618	0.007976612	0.036355296
MA0128.1	TraesCS5B02G470600		EmBP-1	TraesCS7D02G392600		1.53E-05	0.238	54	61	ACACGTGG	0.809163155	1.56E-05	0.000425698
MA0128.1	TraesCS5D02G473000		EmBP-1	TraesCS7D02G392600		1.53E-05	0.238	54	61	ACACGTGG	0.743789749	0.0001704	0.002272969
MA0128.1	TraesCS5A02G460800		EmBP-1	TraesCS7D02G382200		1.53E-05	0.238	55	62	ACACGTGG	-0.627889811	0.003034842	0.01857433
MA0128.1	TraesCS2B02G269600		EmBP-1	TraesCS7D02G382200		1.53E-05	0.238	55	62	ACACGTGG	-0.501817691	0.024167906	0.077550976
MA0128.1	TraesCS2A02G245700		EmBP-1	TraesCS7D02G382200		1.53E-05	0.238	55	62	ACACGTGG	-0.502437838	0.023965306	0.077089394
MA0128.1	TraesCS5B02G470600		EmBP-1	TraesCS7D02G382200		1.53E-05	0.238	55	62	ACACGTGG	-0.6087176	0.004395541	0.024179943
MA0128.1	TraesCS5D02G473000		EmBP-1	TraesCS7D02G382200		1.53E-05	0.238	55	62	ACACGTGG	-0.595335326	0.005616874	0.028674435
MA0128.1	TraesCS5A02G460800		EmBP-1	TraesCS4A02G094300		1.53E-05	0.238	48	55	ACACGTGG	0.898520072	7.46E-08	1.15E-05
MA0128.1	TraesCS2D02G236200		EmBP-1	TraesCS4A02G094300		1.53E-05	0.238	48	55	ACACGTGG	0.50271587	0.023874911	0.07691576
MA0128.1	TraesCS5B02G470600		EmBP-1	TraesCS4A02G094300		1.53E-05	0.238	48	55	ACACGTGG	0.865680045	8.22E-07	5.59E-05
MA0128.1	TraesCS5D02G473000		EmBP-1	TraesCS4A02G094300		1.53E-05	0.238	48	55	ACACGTGG	0.889061519	1.61E-07	1.88E-05
MA0128.1	TraesCS5A02G460800		EmBP-1	TraesCS2B02G277800		1.53E-05	0.238	55	62	ACACGTGG	0.726934776	0.000282441	0.003288322
MA0128.1	TraesCS2A02G245700		EmBP-1	TraesCS2B02G277800		1.53E-05	0.238	55	62	ACACGTGG	0.64513237	0.00212981	0.014522456
MA0128.1	MSTRG.78111		EmBP-1	TraesCS2B02G277800		1.53E-05	0.238	55	62	ACACGTGG	0.602969383	0.004890038	0.026035206
MA0128.1	TraesCS5B02G470600		EmBP-1	TraesCS2B02G277800		1.53E-05	0.238	55	62	ACACGTGG	0.73774879	0.000205109	0.002603234
MA0128.1	TraesCS5D02G473000		EmBP-1	TraesCS2B02G277800		1.53E-05	0.238	55	62	ACACGTGG	0.712991117	0.000417786	0.004439143
MA0128.1	TraesCS2A02G245700		EmBP-1	TraesCS7B02G424300		1.53E-05	0.238	55	62	ACACGTGG	0.543449539	0.013266536	0.051388541
MA0128.1	MSTRG.78111		EmBP-1	TraesCS7B02G424300		1.53E-05	0.238	55	62	ACACGTGG	0.527634764	0.01680443	0.060334723
MA0128.1	TraesCS2A02G245700		EmBP-1	TraesCS6B02G020200		1.53E-05	0.238	48	55	ACACGTGG	0.635768042	0.002588139	0.01667101
MA0128.1	TraesCS2D02G236200		EmBP-1	TraesCS6B02G020200		1.53E-05	0.238	48	55	ACACGTGG	0.586059905	0.0066173	0.032059883
MA0128.1	TraesCS5A02G460800		EmBP-1	TraesCS5A02G359600		1.53E-05	0.238	56	63	ACACGTGG	0.741787825	0.000181297	0.002368348
MA0128.1	TraesCS2B02G269600		EmBP-1	TraesCS5A02G359600		1.53E-05	0.238	56	63	ACACGTGG	0.573576785	0.008189973	0.037052771
MA0128.1	TraesCS2A02G245700		EmBP-1	TraesCS5A02G359600		1.53E-05	0.238	56	63	ACACGTGG	0.553537927	0.011342705	0.046075816
MA0128.1	TraesCS2D02G236200		EmBP-1	TraesCS5A02G359600		1.53E-05	0.238	56	63	ACACGTGG	0.586493207	0.006567521	0.031900807
MA0128.1	MSTRG.78111		EmBP-1	TraesCS5A02G359600		1.53E-05	0.238	56	63	ACACGTGG	0.67680313	0.00104817	0.008637204
MA0128.1	TraesCS5B02G470600		EmBP-1	TraesCS5A02G359600		1.53E-05	0.238	56	63	ACACGTGG	0.771556742	6.78E-05	0.001177598
MA0128.1	TraesCS5D02G473000		EmBP-1	TraesCS5A02G359600		1.53E-05	0.238	56	63	ACACGTGG	0.750761437	0.000136711	0.001936653
MA0128.1	TraesCS5A02G460800		EmBP-1	TraesCS1A02G250100		1.53E-05	0.238	56	63	ACACGTGG	-0.509166514	0.021852331	0.072276613
MA0128.1	TraesCS5B02G470600		EmBP-1	TraesCS1A02G250100		1.53E-05	0.238	56	63	ACACGTGG	-0.525945582	0.017223121	0.061359715
MA0128.1	TraesCS5A02G460800		EmBP-1	TraesCS5A02G067200		1.53E-05	0.238	56	63	ACACGTGG	0.870408961	6.06E-07	4.57E-05
MA0128.1	TraesCS2D02G236200		EmBP-1	TraesCS5A02G067200		1.53E-05	0.238	56	63	ACACGTGG	0.636692977	0.002539495	0.016437151
MA0128.1	TraesCS5B02G470600		EmBP-1	TraesCS5A02G067200		1.53E-05	0.238	56	63	ACACGTGG	0.86180921	1.05E-06	6.56E-05
MA0128.1	TraesCS5D02G473000		EmBP-1	TraesCS5A02G067200		1.53E-05	0.238	56	63	ACACGTGG	0.834244329	4.83E-06	0.000189735
MA0128.1	TraesCS5A02G460800		EmBP-1	TraesCS3D02G242500		1.53E-05	0.238	56	63	ACACGTGG	0.876460948	4.03E-07	3.42E-05
MA0128.1	TraesCS2B02G269600		EmBP-1	TraesCS3D02G242500		1.53E-05	0.238	56	63	ACACGTGG	0.509569017	0.021730789	0.071976328
MA0128.1	TraesCS2A02G245700		EmBP-1	TraesCS3D02G242500		1.53E-05	0.238	56	63	ACACGTGG	0.531881385	0.015787768	0.057891827
MA0128.1	TraesCS2D02G236200		EmBP-1	TraesCS3D02G242500		1.53E-05	0.238	56	63	ACACGTGG	0.584620618	0.006784878	0.032554857
MA0128.1	MSTRG.78111		EmBP-1	TraesCS3D02G242500		1.53E-05	0.238	56	63	ACACGTGG	0.570572135	0.008610791	0.038359416
MA0128.1	TraesCS5B02G470600		EmBP-1	TraesCS3D02G242500		1.53E-05	0.238	56	63	ACACGTGG	0.892277584	1.25E-07	1.58E-05
MA0128.1	TraesCS5D02G473000		EmBP-1	TraesCS3D02G242500		1.53E-05	0.238	56	63	ACACGTGG	0.881817347	2.76E-07	2.69E-05
MA0128.1	TraesCS5A02G460800		EmBP-1	TraesCS5B02G555700		1.53E-05	0.238	57	64	ACACGTGG	-0.821909904	8.79E-06	0.000282892
MA0128.1	MSTRG.78111		EmBP-1	TraesCS5B02G555700		1.53E-05	0.238	57	64	ACACGTGG	-0.526252662	0.017146392	0.061151768
MA0128.1	TraesCS5B02G470600		EmBP-1	TraesCS5B02G555700		1.53E-05	0.238	57	64	ACACGTGG	-0.795592648	2.74E-05	0.000621587
MA0128.1	TraesCS5D02G473000		EmBP-1	TraesCS5B02G555700		1.53E-05	0.238	57	64	ACACGTGG	-0.820119906	9.55E-06	0.000300684
MA0128.1	TraesCS5A02G460800		EmBP-1	TraesCS4A02G097100		1.53E-05	0.238	58	65	ACACGTGG	-0.500312354	0.024665336	0.07866618
MA0128.1	TraesCS2B02G269600		EmBP-1	TraesCS4A02G097100		1.53E-05	0.238	58	65	ACACGTGG	-0.708415621	0.000472777	0.004862362
MA0128.1	TraesCS2A02G245700		EmBP-1	TraesCS4A02G097100		1.53E-05	0.238	58	65	ACACGTGG	-0.526839924	0.017000416	0.060768803
MA0128.1	TraesCS2D02G236200		EmBP-1	TraesCS4A02G097100		1.53E-05	0.238	58	65	ACACGTGG	-0.503708698	0.023554319	0.076112294
MA0128.1	TraesCS5A02G460800		EmBP-1	TraesCS6D02G247000		1.53E-05	0.238	51	58	ACACGTGG	0.877230705	3.82E-07	3.31E-05
MA0128.1	TraesCS2B02G269600		EmBP-1	TraesCS6D02G247000		1.53E-05	0.238	51	58	ACACGTGG	0.542539947	0.01345218	0.051917214
MA0128.1	TraesCS2A02G245700		EmBP-1	TraesCS6D02G247000		1.53E-05	0.238	51	58	ACACGTGG	0.565018456	0.009434993	0.04071165
MA0128.1	TraesCS2D02G236200		EmBP-1	TraesCS6D02G247000		1.53E-05	0.238	51	58	ACACGTGG	0.577283937	0.007694057	0.035491516
MA0128.1	TraesCS5B02G470600		EmBP-1	TraesCS6D02G247000		1.53E-05	0.238	51	58	ACACGTGG	0.838947442	3.80E-06	0.000161015
MA0128.1	TraesCS5D02G473000		EmBP-1	TraesCS6D02G247000		1.53E-05	0.238	51	58	ACACGTGG	0.837861177	4.02E-06	0.000167714
MA0128.1	TraesCS5A02G460800		EmBP-1	TraesCS1B02G355600		1.53E-05	0.238	51	58	ACACGTGG	0.726869025	0.000282978	0.003291478
MA0128.1	TraesCS2B02G269600		EmBP-1	TraesCS1B02G355600		1.53E-05	0.238	51	58	ACACGTGG	0.554748458	0.011127913	0.045478498
MA0128.1	TraesCS2D02G236200		EmBP-1	TraesCS1B02G355600		1.53E-05	0.238	51	58	ACACGTGG	0.577536902	0.007661132	0.035384878
MA0128.1	TraesCS5B02G470600		EmBP-1	TraesCS1B02G355600		1.53E-05	0.238	51	58	ACACGTGG	0.680853652	0.000951542	0.008072168
MA0128.1	TraesCS5D02G473000		EmBP-1	TraesCS1B02G355600		1.53E-05	0.238	51	58	ACACGTGG	0.65285675	0.001804761	0.012888575
MA0128.1	TraesCS5A02G460800		EmBP-1	TraesCS5A02G149700		1.53E-05	0.238	58	65	ACACGTGG	0.89886599	7.25E-08	1.13E-05
MA0128.1	TraesCS2D02G236200		EmBP-1	TraesCS5A02G149700		1.53E-05	0.238	58	65	ACACGTGG	0.545471941	0.012861173	0.050311197
MA0128.1	TraesCS5B02G470600		EmBP-1	TraesCS5A02G149700		1.53E-05	0.238	58	65	ACACGTGG	0.889024136	1.61E-07	1.88E-05
MA0128.1	TraesCS5D02G473000		EmBP-1	TraesCS5A02G149700		1.53E-05	0.238	58	65	ACACGTGG	0.931872727	2.34E-09	1.20E-06
MA0128.1	TraesCS5A02G460800		EmBP-1	TraesCS2A02G227100		1.53E-05	0.238	60	67	ACACGTGG	-0.605817872	0.004639553	0.025104434
MA0128.1	TraesCS5B02G470600		EmBP-1	TraesCS2A02G227100		1.53E-05	0.238	60	67	ACACGTGG	-0.638256272	0.002459012	0.016079671
MA0128.1	TraesCS5D02G473000		EmBP-1	TraesCS2A02G227100		1.53E-05	0.238	60	67	ACACGTGG	-0.618531878	0.003646968	0.021140405
MA0128.1	TraesCS5A02G460800		EmBP-1	TraesCS4B02G364700		1.53E-05	0.238	53	60	ACACGTGG	0.647308149	0.00203366	0.014051613
MA0128.1	TraesCS2B02G269600		EmBP-1	TraesCS4B02G364700		1.53E-05	0.238	53	60	ACACGTGG	0.609245989	0.004352241	0.023999683
MA0128.1	TraesCS5B02G470600		EmBP-1	TraesCS4B02G364700		1.53E-05	0.238	53	60	ACACGTGG	0.65369613	0.001772091	0.012700306
MA0128.1	TraesCS5D02G473000		EmBP-1	TraesCS4B02G364700		1.53E-05	0.238	53	60	ACACGTGG	0.615973897	0.00383104	0.021956093
MA0128.1	TraesCS5A02G460800		EmBP-1	TraesCS1D02G292500		1.53E-05	0.238	55	62	ACACGTGG	-0.724361642	0.000304125	0.003478583
MA0128.1	MSTRG.78111		EmBP-1	TraesCS1D02G292500		1.53E-05	0.238	55	62	ACACGTGG	-0.599912955	0.005171111	0.027034694
MA0128.1	TraesCS5B02G470600		EmBP-1	TraesCS1D02G292500		1.53E-05	0.238	55	62	ACACGTGG	-0.740556378	0.000188292	0.002443877
MA0128.1	TraesCS5D02G473000		EmBP-1	TraesCS1D02G292500		1.53E-05	0.238	55	62	ACACGTGG	-0.701919032	0.000561347	0.005502713
MA0128.1	TraesCS2B02G269600		EmBP-1	TraesCS6B02G278100		1.53E-05	0.238	62	69	ACACGTGG	-0.645640205	0.002107035	0.014422808
MA0128.1	TraesCS2A02G245700		EmBP-1	TraesCS6B02G278100		1.53E-05	0.238	62	69	ACACGTGG	-0.500229661	0.024692894	0.07872218
MA0128.1	TraesCS5A02G460800		EmBP-1	TraesCS6D02G009100		1.53E-05	0.238	62	69	ACACGTGG	0.722163678	0.000323757	0.00365343
MA0128.1	TraesCS2B02G269600		EmBP-1	TraesCS6D02G009100		1.53E-05	0.238	62	69	ACACGTGG	0.564954229	0.009444887	0.040738103
MA0128.1	TraesCS2A02G245700		EmBP-1	TraesCS6D02G009100		1.53E-05	0.238	62	69	ACACGTGG	0.671001631	0.001200891	0.009554722
MA0128.1	TraesCS2D02G236200		EmBP-1	TraesCS6D02G009100		1.53E-05	0.238	62	69	ACACGTGG	0.631950329	0.002797219	0.017531356
MA0128.1	MSTRG.78111		EmBP-1	TraesCS6D02G009100		1.53E-05	0.238	62	69	ACACGTGG	0.513144849	0.020674422	0.069436198
MA0128.1	TraesCS5B02G470600		EmBP-1	TraesCS6D02G009100		1.53E-05	0.238	62	69	ACACGTGG	0.701637848	0.000565478	0.005531314
MA0128.1	TraesCS5D02G473000		EmBP-1	TraesCS6D02G009100		1.53E-05	0.238	62	69	ACACGTGG	0.681138761	0.000945034	0.008037429
MA0128.1	TraesCS5A02G460800		EmBP-1	TraesCS2B02G223000		1.53E-05	0.238	63	70	ACACGTGG	0.652684989	0.001811508	0.01291971
MA0128.1	TraesCS5B02G470600		EmBP-1	TraesCS2B02G223000		1.53E-05	0.238	63	70	ACACGTGG	0.696941445	0.000638389	0.006039175
MA0128.1	TraesCS5D02G473000		EmBP-1	TraesCS2B02G223000		1.53E-05	0.238	63	70	ACACGTGG	0.639394515	0.002401761	0.015845289
MA0128.1	TraesCS2B02G269600		EmBP-1	TraesCSU02G122300		1.53E-05	0.238	56	63	ACACGTGG	-0.566330571	0.009234704	0.04022624
MA0128.1	MSTRG.78111		EmBP-1	TraesCS5D02G028600		1.53E-05	0.238	56	63	ACACGTGG	0.540300327	0.013918216	0.053163768
MA0128.1	TraesCS5A02G460800		EmBP-1	TraesCS6B02G422800		1.53E-05	0.238	63	70	ACACGTGG	0.541915007	0.013580937	0.05226274
MA0128.1	TraesCS2B02G269600		EmBP-1	TraesCS6B02G422800		1.53E-05	0.238	63	70	ACACGTGG	0.563333604	0.009697348	0.041438998
MA0128.1	TraesCS2A02G245700		EmBP-1	TraesCS6B02G422800		1.53E-05	0.238	63	70	ACACGTGG	0.804403466	1.91E-05	0.000483293
MA0128.1	TraesCS2D02G236200		EmBP-1	TraesCS6B02G422800		1.53E-05	0.238	63	70	ACACGTGG	0.722785182	0.0003181	0.003606976
MA0128.1	MSTRG.78111		EmBP-1	TraesCS6B02G422800		1.53E-05	0.238	63	70	ACACGTGG	0.561584901	0.009975889	0.04227463
MA0128.1	TraesCS5B02G470600		EmBP-1	TraesCS6B02G422800		1.53E-05	0.238	63	70	ACACGTGG	0.59075102	0.006094502	0.030338332
MA0128.1	TraesCS5D02G473000		EmBP-1	TraesCS6B02G422800		1.53E-05	0.238	63	70	ACACGTGG	0.54148369	0.01367038	0.052511264
MA0128.1	TraesCS5A02G460800		EmBP-1	TraesCS2D02G093300		1.53E-05	0.238	64	71	ACACGTGG	0.665748559	0.001354932	0.010449112
MA0128.1	TraesCS2B02G269600		EmBP-1	TraesCS2D02G093300		1.53E-05	0.238	64	71	ACACGTGG	0.529021085	0.016466934	0.059512835
MA0128.1	TraesCS2A02G245700		EmBP-1	TraesCS2D02G093300		1.53E-05	0.238	64	71	ACACGTGG	0.557732474	0.010612491	0.04410471
MA0128.1	TraesCS5B02G470600		EmBP-1	TraesCS2D02G093300		1.53E-05	0.238	64	71	ACACGTGG	0.741978638	0.000180233	0.002362292
MA0128.1	TraesCS5D02G473000		EmBP-1	TraesCS2D02G093300		1.53E-05	0.238	64	71	ACACGTGG	0.70925459	0.000462257	0.004781425
MA0128.1	TraesCS5A02G460800		EmBP-1	TraesCS5A02G542600		1.53E-05	0.238	64	71	ACACGTGG	-0.780504489	4.90E-05	0.000933392
MA0128.1	MSTRG.78111		EmBP-1	TraesCS5A02G542600		1.53E-05	0.238	64	71	ACACGTGG	-0.588745785	0.006313658	0.03107912
MA0128.1	TraesCS5B02G470600		EmBP-1	TraesCS5A02G542600		1.53E-05	0.238	64	71	ACACGTGG	-0.790954299	3.29E-05	0.000710469
MA0128.1	TraesCS5D02G473000		EmBP-1	TraesCS5A02G542600		1.53E-05	0.238	64	71	ACACGTGG	-0.759719385	0.000101932	0.001575126
MA0128.1	TraesCS2B02G269600		EmBP-1	TraesCS7B02G158600		1.53E-05	0.238	57	64	ACACGTGG	-0.533886174	0.015325284	0.056729231
MA0128.1	TraesCS5A02G460800		EmBP-1	TraesCS3A02G278800		1.53E-05	0.238	58	65	ACACGTGG	0.713634856	0.000410505	0.004378968
MA0128.1	TraesCS2B02G269600		EmBP-1	TraesCS3A02G278800		1.53E-05	0.238	58	65	ACACGTGG	0.631197813	0.002840046	0.0177075
MA0128.1	TraesCS2A02G245700		EmBP-1	TraesCS3A02G278800		1.53E-05	0.238	58	65	ACACGTGG	0.627418124	0.003063502	0.018696881
MA0128.1	TraesCS2D02G236200		EmBP-1	TraesCS3A02G278800		1.53E-05	0.238	58	65	ACACGTGG	0.584636472	0.006783013	0.032547713
MA0128.1	MSTRG.78111		EmBP-1	TraesCS3A02G278800		1.53E-05	0.238	58	65	ACACGTGG	0.675334934	0.001085178	0.008851199
MA0128.1	TraesCS5B02G470600		EmBP-1	TraesCS3A02G278800		1.53E-05	0.238	58	65	ACACGTGG	0.771648063	6.76E-05	0.001175207
MA0128.1	TraesCS5D02G473000		EmBP-1	TraesCS3A02G278800		1.53E-05	0.238	58	65	ACACGTGG	0.685071248	0.000859029	0.0075118
MA0128.1	TraesCS5A02G460800		EmBP-1	TraesCSU02G220900		1.53E-05	0.238	66	73	ACACGTGG	0.531830813	0.015799578	0.057886109
MA0128.1	TraesCS5D02G473000		EmBP-1	TraesCSU02G220900		1.53E-05	0.238	66	73	ACACGTGG	0.550617507	0.01187474	0.047594043
MA0128.1	TraesCS5A02G460800		EmBP-1	TraesCS3B02G313000		1.53E-05	0.238	59	66	ACACGTGG	0.689058677	0.000778671	0.007026948
MA0128.1	TraesCS2B02G269600		EmBP-1	TraesCS3B02G313000		1.53E-05	0.238	59	66	ACACGTGG	0.638785195	0.002432268	0.015960229
MA0128.1	TraesCS2A02G245700		EmBP-1	TraesCS3B02G313000		1.53E-05	0.238	59	66	ACACGTGG	0.650604657	0.001894916	0.013349664
MA0128.1	TraesCS2D02G236200		EmBP-1	TraesCS3B02G313000		1.53E-05	0.238	59	66	ACACGTGG	0.606149557	0.004611088	0.02501606
MA0128.1	MSTRG.78111		EmBP-1	TraesCS3B02G313000		1.53E-05	0.238	59	66	ACACGTGG	0.714582668	0.00039998	0.004297406
MA0128.1	TraesCS5B02G470600		EmBP-1	TraesCS3B02G313000		1.53E-05	0.238	59	66	ACACGTGG	0.745188367	0.000163124	0.002198606
MA0128.1	TraesCS5D02G473000		EmBP-1	TraesCS3B02G313000		1.53E-05	0.238	59	66	ACACGTGG	0.677064948	0.001041684	0.008604223
MA0128.1	TraesCS5A02G460800		EmBP-1	TraesCS6A02G231400		1.53E-05	0.238	66	73	ACACGTGG	0.717580779	0.000368188	0.004036971
MA0128.1	MSTRG.78111		EmBP-1	TraesCS6A02G231400		1.53E-05	0.238	66	73	ACACGTGG	0.593644377	0.005789328	0.029294056
MA0128.1	TraesCS5B02G470600		EmBP-1	TraesCS6A02G231400		1.53E-05	0.238	66	73	ACACGTGG	0.74801638	0.000149222	0.002066881
MA0128.1	TraesCS5D02G473000		EmBP-1	TraesCS6A02G231400		1.53E-05	0.238	66	73	ACACGTGG	0.68426174	0.000876171	0.007620906
MA0128.1	TraesCS5A02G460800		EmBP-1	TraesCS3D02G279100		1.53E-05	0.238	59	66	ACACGTGG	0.682985596	0.000903779	0.007785972
MA0128.1	TraesCS2B02G269600		EmBP-1	TraesCS3D02G279100		1.53E-05	0.238	59	66	ACACGTGG	0.562715781	0.009795026	0.041730782
MA0128.1	TraesCS2A02G245700		EmBP-1	TraesCS3D02G279100		1.53E-05	0.238	59	66	ACACGTGG	0.604794475	0.004728297	0.025409977
MA0128.1	TraesCS2D02G236200		EmBP-1	TraesCS3D02G279100		1.53E-05	0.238	59	66	ACACGTGG	0.530019527	0.016227249	0.058941783
MA0128.1	MSTRG.78111		EmBP-1	TraesCS3D02G279100		1.53E-05	0.238	59	66	ACACGTGG	0.620077127	0.00353937	0.020702386
MA0128.1	TraesCS5B02G470600		EmBP-1	TraesCS3D02G279100		1.53E-05	0.238	59	66	ACACGTGG	0.72986696	0.000259352	0.003088863
MA0128.1	TraesCS5D02G473000		EmBP-1	TraesCS3D02G279100		1.53E-05	0.238	59	66	ACACGTGG	0.64710545	0.002042461	0.014102298
MA0128.1	TraesCS2B02G269600		EmBP-1	TraesCS3A02G420900		1.53E-05	0.238	59	66	ACACGTGG	-0.540191263	0.013941239	0.05322823
MA0128.1	TraesCS5A02G460800		EmBP-1	TraesCS3B02G396300		1.53E-05	0.238	60	67	ACACGTGG	0.786886791	3.86E-05	0.000788386
MA0128.1	TraesCS2D02G236200		EmBP-1	TraesCS3B02G396300		1.53E-05	0.238	60	67	ACACGTGG	0.510141058	0.021558977	0.071607192
MA0128.1	MSTRG.78111		EmBP-1	TraesCS3B02G396300		1.53E-05	0.238	60	67	ACACGTGG	0.656405369	0.001670006	0.012154776
MA0128.1	TraesCS5B02G470600		EmBP-1	TraesCS3B02G396300		1.53E-05	0.238	60	67	ACACGTGG	0.829923691	5.99E-06	0.000217745
MA0128.1	TraesCS5D02G473000		EmBP-1	TraesCS3B02G396300		1.53E-05	0.238	60	67	ACACGTGG	0.792861961	3.06E-05	0.00067083
MA0128.1	TraesCS5A02G460800		EmBP-1	TraesCS6A02G296200		1.53E-05	0.238	67	74	ACACGTGG	0.747186081	0.000153194	0.002102062
MA0128.1	TraesCS5B02G470600		EmBP-1	TraesCS6A02G296200		1.53E-05	0.238	67	74	ACACGTGG	0.79678284	2.61E-05	0.000600705
MA0128.1	TraesCS5D02G473000		EmBP-1	TraesCS6A02G296200		1.53E-05	0.238	67	74	ACACGTGG	0.788013268	3.69E-05	0.000764396
MA0128.1	TraesCS2A02G245700		EmBP-1	TraesCS3A02G505300		1.53E-05	0.238	60	67	ACACGTGG	0.635768042	0.002588139	0.016635126
MA0128.1	TraesCS2D02G236200		EmBP-1	TraesCS3A02G505300		1.53E-05	0.238	60	67	ACACGTGG	0.586059905	0.0066173	0.032059883
MA0128.1	TraesCS5A02G460800		EmBP-1	TraesCS3A02G122200		1.53E-05	0.238	61	68	ACACGTGG	0.780149855	4.97E-05	0.000942204
MA0128.1	TraesCS2A02G245700		EmBP-1	TraesCS3A02G122200		1.53E-05	0.238	61	68	ACACGTGG	0.52191891	0.018254924	0.063820011
MA0128.1	TraesCS2D02G236200		EmBP-1	TraesCS3A02G122200		1.53E-05	0.238	61	68	ACACGTGG	0.566230819	0.009249808	0.040231322
MA0128.1	MSTRG.78111		EmBP-1	TraesCS3A02G122200		1.53E-05	0.238	61	68	ACACGTGG	0.564266456	0.009551367	0.041037943
MA0128.1	TraesCS5B02G470600		EmBP-1	TraesCS3A02G122200		1.53E-05	0.238	61	68	ACACGTGG	0.811972213	1.38E-05	0.000392211
MA0128.1	TraesCS5D02G473000		EmBP-1	TraesCS3A02G122200		1.53E-05	0.238	61	68	ACACGTGG	0.795462323	2.76E-05	0.000622886
MA0128.1	TraesCS5A02G460800		EmBP-1	TraesCS5B02G132600		1.53E-05	0.238	61	68	ACACGTGG	-0.727368763	0.000278917	0.003257366
MA0128.1	MSTRG.78111		EmBP-1	TraesCS5B02G132600		1.53E-05	0.238	61	68	ACACGTGG	-0.602736468	0.004911004	0.026114717
MA0128.1	TraesCS5B02G470600		EmBP-1	TraesCS5B02G132600		1.53E-05	0.238	61	68	ACACGTGG	-0.754957361	0.000119329	0.001755011
MA0128.1	TraesCS5D02G473000		EmBP-1	TraesCS5B02G132600		1.53E-05	0.238	61	68	ACACGTGG	-0.709677978	0.000457024	0.004740321
MA0128.1	TraesCS5A02G460800		EmBP-1	TraesCS7D02G466500		1.53E-05	0.238	69	76	ACACGTGG	-0.581929647	0.007107521	0.03363701
MA0128.1	TraesCS5B02G470600		EmBP-1	TraesCS7D02G466500		1.53E-05	0.238	69	76	ACACGTGG	-0.588034215	0.006392965	0.031355439
MA0128.1	TraesCS5D02G473000		EmBP-1	TraesCS7D02G466500		1.53E-05	0.238	69	76	ACACGTGG	-0.580548296	0.007277959	0.034178386
MA0128.1	TraesCS2B02G269600		EmBP-1	TraesCS3B02G030900		1.53E-05	0.238	62	69	ACACGTGG	-0.508818147	0.021957961	0.072509667
MA0128.1	TraesCS5A02G460800		EmBP-1	TraesCS3B02G256600		1.53E-05	0.238	62	69	ACACGTGG	0.790988943	3.29E-05	0.000710923
MA0128.1	TraesCS5B02G470600		EmBP-1	TraesCS3B02G256600		1.53E-05	0.238	62	69	ACACGTGG	0.731834223	0.000244782	0.002960527
MA0128.1	TraesCS5D02G473000		EmBP-1	TraesCS3B02G256600		1.53E-05	0.238	62	69	ACACGTGG	0.805831097	1.80E-05	0.000463944
MA0128.1	TraesCS5A02G460800		EmBP-1	TraesCS3A02G029900		1.53E-05	0.238	63	70	ACACGTGG	-0.511618466	0.021120228	0.070561281
MA0128.1	MSTRG.78111		EmBP-1	TraesCS3A02G029900		1.53E-05	0.238	63	70	ACACGTGG	-0.572026682	0.008404925	0.037698312
MA0128.1	TraesCS2A02G245700		EmBP-1	TraesCS5A02G090600		1.53E-05	0.238	70	77	ACACGTGG	0.581904982	0.007110536	0.033627385
MA0128.1	TraesCS2D02G236200		EmBP-1	TraesCS5A02G090600		1.53E-05	0.238	70	77	ACACGTGG	0.585665761	0.00666285	0.03215822
MA0128.1	TraesCS5A02G460800		EmBP-1	TraesCS3D02G384000		1.53E-05	0.238	63	70	ACACGTGG	0.772173982	6.63E-05	0.00115883
MA0128.1	TraesCS2B02G269600		EmBP-1	TraesCS3D02G384000		1.53E-05	0.238	63	70	ACACGTGG	0.536258926	0.014792043	0.055404264
MA0128.1	TraesCS2A02G245700		EmBP-1	TraesCS3D02G384000		1.53E-05	0.238	63	70	ACACGTGG	0.522749663	0.018038107	0.0633279
MA0128.1	TraesCS2D02G236200		EmBP-1	TraesCS3D02G384000		1.53E-05	0.238	63	70	ACACGTGG	0.507166433	0.022464315	0.073623067
MA0128.1	MSTRG.78111		EmBP-1	TraesCS3D02G384000		1.53E-05	0.238	63	70	ACACGTGG	0.662461193	0.001459531	0.01104527
MA0128.1	TraesCS5B02G470600		EmBP-1	TraesCS3D02G384000		1.53E-05	0.238	63	70	ACACGTGG	0.798665276	2.42E-05	0.000568922
MA0128.1	TraesCS5D02G473000		EmBP-1	TraesCS3D02G384000		1.53E-05	0.238	63	70	ACACGTGG	0.788204183	3.67E-05	0.000760794
MA0128.1	TraesCS5A02G460800		EmBP-1	TraesCS1A02G195700		1.53E-05	0.238	70	77	ACACGTGG	0.819856109	9.67E-06	0.000302823
MA0128.1	TraesCS2B02G269600		EmBP-1	TraesCS1A02G195700		1.53E-05	0.238	70	77	ACACGTGG	0.562359317	0.009851746	0.041908514
MA0128.1	TraesCS2A02G245700		EmBP-1	TraesCS1A02G195700		1.53E-05	0.238	70	77	ACACGTGG	0.509225831	0.021834385	0.072233812
MA0128.1	MSTRG.78111		EmBP-1	TraesCS1A02G195700		1.53E-05	0.238	70	77	ACACGTGG	0.553635267	0.01132531	0.046041871
MA0128.1	TraesCS5B02G470600		EmBP-1	TraesCS1A02G195700		1.53E-05	0.238	70	77	ACACGTGG	0.854216604	1.64E-06	8.81E-05
MA0128.1	TraesCS5D02G473000		EmBP-1	TraesCS1A02G195700		1.53E-05	0.238	70	77	ACACGTGG	0.826285998	7.15E-06	0.000246013
MA0128.1	TraesCS5A02G460800		EmBP-1	TraesCS6D02G196600		1.53E-05	0.238	64	71	ACACGTGG	0.812201194	1.36E-05	0.000390203
MA0128.1	TraesCS2B02G269600		EmBP-1	TraesCS6D02G196600		1.53E-05	0.238	64	71	ACACGTGG	0.535071869	0.01505692	0.056081036
MA0128.1	TraesCS2A02G245700		EmBP-1	TraesCS6D02G196600		1.53E-05	0.238	64	71	ACACGTGG	0.6249055	0.003219989	0.019369364
MA0128.1	TraesCS2D02G236200		EmBP-1	TraesCS6D02G196600		1.53E-05	0.238	64	71	ACACGTGG	0.685108402	0.000858249	0.007513326
MA0128.1	MSTRG.78111		EmBP-1	TraesCS6D02G196600		1.53E-05	0.238	64	71	ACACGTGG	0.561200753	0.01003794	0.042433757
MA0128.1	TraesCS5B02G470600		EmBP-1	TraesCS6D02G196600		1.53E-05	0.238	64	71	ACACGTGG	0.830796196	5.74E-06	0.000211709
MA0128.1	TraesCS5D02G473000		EmBP-1	TraesCS6D02G196600		1.53E-05	0.238	64	71	ACACGTGG	0.800196915	2.27E-05	0.000545435
MA0128.1	TraesCS5A02G460800		EmBP-1	TraesCS3B02G141400		1.53E-05	0.238	64	71	ACACGTGG	0.769934744	7.18E-05	0.001228722
MA0128.1	TraesCS2A02G245700		EmBP-1	TraesCS3B02G141400		1.53E-05	0.238	64	71	ACACGTGG	0.538476846	0.014307189	0.054159802
MA0128.1	TraesCS2D02G236200		EmBP-1	TraesCS3B02G141400		1.53E-05	0.238	64	71	ACACGTGG	0.566316236	0.009236873	0.040233665
MA0128.1	MSTRG.78111		EmBP-1	TraesCS3B02G141400		1.53E-05	0.238	64	71	ACACGTGG	0.580042659	0.007341178	0.03436903
MA0128.1	TraesCS5B02G470600		EmBP-1	TraesCS3B02G141400		1.53E-05	0.238	64	71	ACACGTGG	0.808294249	1.62E-05	0.000433481
MA0128.1	TraesCS5D02G473000		EmBP-1	TraesCS3B02G141400		1.53E-05	0.238	64	71	ACACGTGG	0.786763721	3.87E-05	0.000790801
MA0128.1	TraesCS5A02G460800		EmBP-1	TraesCS6A02G267700		1.53E-05	0.238	64	71	ACACGTGG	0.78488982	4.16E-05	0.000831258
MA0128.1	TraesCS2A02G245700		EmBP-1	TraesCS6A02G267700		1.53E-05	0.238	64	71	ACACGTGG	0.560991406	0.010071888	0.042515002
MA0128.1	TraesCS2D02G236200		EmBP-1	TraesCS6A02G267700		1.53E-05	0.238	64	71	ACACGTGG	0.531089918	0.015973407	0.058305898
MA0128.1	MSTRG.78111		EmBP-1	TraesCS6A02G267700		1.53E-05	0.238	64	71	ACACGTGG	0.642489217	0.002251698	0.01511553
MA0128.1	TraesCS5B02G470600		EmBP-1	TraesCS6A02G267700		1.53E-05	0.238	64	71	ACACGTGG	0.789393944	3.50E-05	0.000738621
MA0128.1	TraesCS5D02G473000		EmBP-1	TraesCS6A02G267700		1.53E-05	0.238	64	71	ACACGTGG	0.822687084	8.48E-06	0.000275767
MA0128.1	TraesCS5A02G460800		EmBP-1	TraesCS3A02G194200		1.53E-05	0.238	65	72	ACACGTGG	0.723584361	0.000310949	0.003539795
MA0128.1	MSTRG.78111		EmBP-1	TraesCS3A02G194200		1.53E-05	0.238	65	72	ACACGTGG	0.585923249	0.006633064	0.032057341
MA0128.1	TraesCS5B02G470600		EmBP-1	TraesCS3A02G194200		1.53E-05	0.238	65	72	ACACGTGG	0.752318955	0.000130021	0.001869718
MA0128.1	TraesCS5D02G473000		EmBP-1	TraesCS3A02G194200		1.53E-05	0.238	65	72	ACACGTGG	0.714831679	0.000397254	0.004279261
MA0128.1	TraesCS5A02G460800		EmBP-1	TraesCS6A02G165900		1.53E-05	0.238	73	80	ACACGTGG	0.529228156	0.016416993	0.059394314
MA0128.1	MSTRG.78111		EmBP-1	TraesCS6A02G165900		1.53E-05	0.238	73	80	ACACGTGG	0.564718482	0.009481276	0.040844197
MA0128.1	TraesCS5B02G470600		EmBP-1	TraesCS6A02G165900		1.53E-05	0.238	73	80	ACACGTGG	0.554848594	0.011110294	0.045440804
MA0128.1	TraesCS5D02G473000		EmBP-1	TraesCS6A02G165900		1.53E-05	0.238	73	80	ACACGTGG	0.557540375	0.010645077	0.044191358
MA0128.1	TraesCS5A02G460800		EmBP-1	TraesCS6D02G134600		1.53E-05	0.238	66	73	ACACGTGG	0.728052041	0.000273445	0.003210778
MA0128.1	TraesCS2B02G269600		EmBP-1	TraesCS6D02G134600		1.53E-05	0.238	66	73	ACACGTGG	0.528091076	0.016692736	0.060065687
MA0128.1	MSTRG.78111		EmBP-1	TraesCS6D02G134600		1.53E-05	0.238	66	73	ACACGTGG	0.647942893	0.002006304	0.01390253
MA0128.1	TraesCS5B02G470600		EmBP-1	TraesCS6D02G134600		1.53E-05	0.238	66	73	ACACGTGG	0.814460473	1.23E-05	0.000364212
MA0128.1	TraesCS5D02G473000		EmBP-1	TraesCS6D02G134600		1.53E-05	0.238	66	73	ACACGTGG	0.794320233	2.88E-05	0.000641911
MA0128.1	TraesCS5A02G460800		EmBP-1	TraesCS3D02G497900		1.53E-05	0.238	73	80	ACACGTGG	-0.552471166	0.011534759	0.046615436
MA0128.1	MSTRG.78111		EmBP-1	TraesCS3D02G497900		1.53E-05	0.238	73	80	ACACGTGG	-0.54102407	0.013766214	0.052771707
MA0128.1	TraesCS5B02G470600		EmBP-1	TraesCS3D02G497900		1.53E-05	0.238	73	80	ACACGTGG	-0.569600227	0.008750626	0.038828547
MA0128.1	TraesCS5D02G473000		EmBP-1	TraesCS3D02G497900		1.53E-05	0.238	73	80	ACACGTGG	-0.533652851	0.015378543	0.056899623
MA0128.1	TraesCS5A02G460800		EmBP-1	TraesCS6B02G244000		1.53E-05	0.238	67	74	ACACGTGG	0.835961883	4.43E-06	0.000178853
MA0128.1	TraesCS2B02G269600		EmBP-1	TraesCS6B02G244000		1.53E-05	0.238	67	74	ACACGTGG	0.548725131	0.012230139	0.048573352
MA0128.1	TraesCS2A02G245700		EmBP-1	TraesCS6B02G244000		1.53E-05	0.238	67	74	ACACGTGG	0.649775888	0.001929029	0.013523971
MA0128.1	TraesCS2D02G236200		EmBP-1	TraesCS6B02G244000		1.53E-05	0.238	67	74	ACACGTGG	0.692784903	0.000709418	0.006536167
MA0128.1	MSTRG.78111		EmBP-1	TraesCS6B02G244000		1.53E-05	0.238	67	74	ACACGTGG	0.587561338	0.00644612	0.031517964
MA0128.1	TraesCS5B02G470600		EmBP-1	TraesCS6B02G244000		1.53E-05	0.238	67	74	ACACGTGG	0.855969647	1.48E-06	8.30E-05
MA0128.1	TraesCS5D02G473000		EmBP-1	TraesCS6B02G244000		1.53E-05	0.238	67	74	ACACGTGG	0.808701269	1.59E-05	0.000430609
MA0128.1	TraesCS2A02G245700		EmBP-1	TraesCS1A02G312800		1.53E-05	0.238	67	74	ACACGTGG	0.647525584	0.002024254	0.014008978
MA0128.1	TraesCS5B02G470600		EmBP-1	TraesCS1A02G312800		1.53E-05	0.238	67	74	ACACGTGG	0.519939282	0.018779983	0.064999607
MA0128.1	TraesCS5A02G460800		EmBP-1	TraesCS2A02G138800		1.53E-05	0.238	75	82	ACACGTGG	0.650864922	0.001884309	0.013300902
MA0128.1	TraesCS5B02G470600		EmBP-1	TraesCS2A02G138800		1.53E-05	0.238	75	82	ACACGTGG	0.726111197	0.000289233	0.003346254
MA0128.1	TraesCS5D02G473000		EmBP-1	TraesCS2A02G138800		1.53E-05	0.238	75	82	ACACGTGG	0.597680615	0.005384702	0.027858709
MA0128.1	TraesCS5A02G460800		EmBP-1	TraesCS5B02G089400		1.53E-05	0.238	69	76	ACACGTGG	-0.584102158	0.006846088	0.032775912
MA0128.1	TraesCS2B02G269600		EmBP-1	TraesCS5B02G089400		1.53E-05	0.238	69	76	ACACGTGG	-0.711982628	0.000429414	0.004517794
MA0128.1	TraesCS2A02G245700		EmBP-1	TraesCS5B02G089400		1.53E-05	0.238	69	76	ACACGTGG	-0.536865586	0.014658129	0.055093318
MA0128.1	TraesCS2D02G236200		EmBP-1	TraesCS5B02G089400		1.53E-05	0.238	69	76	ACACGTGG	-0.552777029	0.011479426	0.0464851
MA0128.1	TraesCS5B02G470600		EmBP-1	TraesCS5B02G089400		1.53E-05	0.238	69	76	ACACGTGG	-0.559931639	0.010245172	0.043040857
MA0128.1	TraesCS5D02G473000		EmBP-1	TraesCS5B02G089400		1.53E-05	0.238	69	76	ACACGTGG	-0.576261356	0.00782833	0.035891037
MA0128.1	TraesCS5A02G460800		EmBP-1	TraesCS4A02G123800		1.53E-05	0.238	77	84	ACACGTGG	0.593670073	0.005786676	0.02928919
MA0128.1	TraesCS2B02G269600		EmBP-1	TraesCS4A02G123800		1.53E-05	0.238	77	84	ACACGTGG	0.635399435	0.00260774	0.016690498
MA0128.1	TraesCS2D02G236200		EmBP-1	TraesCS4A02G123800		1.53E-05	0.238	77	84	ACACGTGG	0.516647561	0.019679677	0.067105094
MA0128.1	TraesCS5B02G470600		EmBP-1	TraesCS4A02G123800		1.53E-05	0.238	77	84	ACACGTGG	0.701558946	0.000566642	0.005540821
MA0128.1	TraesCS5D02G473000		EmBP-1	TraesCS4A02G123800		1.53E-05	0.238	77	84	ACACGTGG	0.642212879	0.002264771	0.015180928
MA0128.1	TraesCS5A02G460800		EmBP-1	TraesCS7D02G252500		1.53E-05	0.238	71	78	ACACGTGG	0.76117241	9.71E-05	0.001524058
MA0128.1	TraesCS2D02G236200		EmBP-1	TraesCS7D02G252500		1.53E-05	0.238	71	78	ACACGTGG	0.510736955	0.021381149	0.071188564
MA0128.1	MSTRG.78111		EmBP-1	TraesCS7D02G252500		1.53E-05	0.238	71	78	ACACGTGG	0.73768194	0.000205525	0.002606599
MA0128.1	TraesCS5B02G470600		EmBP-1	TraesCS7D02G252500		1.53E-05	0.238	71	78	ACACGTGG	0.802700585	2.05E-05	0.00050544
MA0128.1	TraesCS5D02G473000		EmBP-1	TraesCS7D02G252500		1.53E-05	0.238	71	78	ACACGTGG	0.785360761	4.09E-05	0.000819185
MA0128.1	TraesCS5A02G460800		EmBP-1	TraesCS6B02G279700		1.53E-05	0.238	72	79	ACACGTGG	-0.570356767	0.008641619	0.038451254
MA0128.1	TraesCS5B02G470600		EmBP-1	TraesCS6B02G279700		1.53E-05	0.238	72	79	ACACGTGG	-0.552456137	0.011537484	0.046624271
MA0128.1	TraesCS5D02G473000		EmBP-1	TraesCS6B02G279700		1.53E-05	0.238	72	79	ACACGTGG	-0.548594195	0.012255044	0.048623204
MA0128.1	TraesCS5A02G460800		EmBP-1	TraesCS6A02G145000		1.53E-05	0.238	72	79	ACACGTGG	-0.711949638	0.000429799	0.004520197
MA0128.1	TraesCS2D02G236200		EmBP-1	TraesCS6A02G145000		1.53E-05	0.238	72	79	ACACGTGG	-0.518808275	0.019085329	0.065738523
MA0128.1	MSTRG.78111		EmBP-1	TraesCS6A02G145000		1.53E-05	0.238	72	79	ACACGTGG	-0.660162544	0.001536632	0.011442745
MA0128.1	TraesCS5B02G470600		EmBP-1	TraesCS6A02G145000		1.53E-05	0.238	72	79	ACACGTGG	-0.742750803	0.000175983	0.002319927
MA0128.1	TraesCS5D02G473000		EmBP-1	TraesCS6A02G145000		1.53E-05	0.238	72	79	ACACGTGG	-0.717990433	0.000364016	0.004001359
MA0128.1	TraesCS5A02G460800		EmBP-1	TraesCS7D02G380800		1.53E-05	0.238	79	86	ACACGTGG	-0.799965124	2.30E-05	0.000547472
MA0128.1	TraesCS5B02G470600		EmBP-1	TraesCS7D02G380800		1.53E-05	0.238	79	86	ACACGTGG	-0.843386734	3.00E-06	0.000136303
MA0128.1	TraesCS5D02G473000		EmBP-1	TraesCS7D02G380800		1.53E-05	0.238	79	86	ACACGTGG	-0.797025489	2.59E-05	0.00059643
MA0128.1	TraesCS5A02G460800		EmBP-1	TraesCS3A02G039200		1.53E-05	0.238	80	87	ACACGTGG	0.677456502	0.001032046	0.008550718
MA0128.1	TraesCS5B02G470600		EmBP-1	TraesCS3A02G039200		1.53E-05	0.238	80	87	ACACGTGG	0.550416277	0.011912131	0.047686518
MA0128.1	TraesCS5D02G473000		EmBP-1	TraesCS3A02G039200		1.53E-05	0.238	80	87	ACACGTGG	0.691246408	0.000737351	0.006734063
MA0128.1	TraesCS5A02G460800		EmBP-1	TraesCS5B02G163400		1.53E-05	0.238	82	89	ACACGTGG	0.7760156	5.78E-05	0.001045941
MA0128.1	TraesCS2B02G269600		EmBP-1	TraesCS5B02G163400		1.53E-05	0.238	82	89	ACACGTGG	0.540380054	0.013901406	0.053125334
MA0128.1	MSTRG.78111		EmBP-1	TraesCS5B02G163400		1.53E-05	0.238	82	89	ACACGTGG	0.668259708	0.001279344	0.010007887
MA0128.1	TraesCS5B02G470600		EmBP-1	TraesCS5B02G163400		1.53E-05	0.238	82	89	ACACGTGG	0.804852673	1.87E-05	0.000478001
MA0128.1	TraesCS5D02G473000		EmBP-1	TraesCS5B02G163400		1.53E-05	0.238	82	89	ACACGTGG	0.793344692	3.00E-05	0.000660315
MA0128.1	TraesCS5A02G460800		EmBP-1	TraesCS6D02G129900		1.53E-05	0.238	82	89	ACACGTGG	0.854826262	1.59E-06	8.59E-05
MA0128.1	TraesCS2B02G269600		EmBP-1	TraesCS6D02G129900		1.53E-05	0.238	82	89	ACACGTGG	0.575189088	0.007971179	0.036336272
MA0128.1	TraesCS2A02G245700		EmBP-1	TraesCS6D02G129900		1.53E-05	0.238	82	89	ACACGTGG	0.598193306	0.005335016	0.027672741
MA0128.1	TraesCS2D02G236200		EmBP-1	TraesCS6D02G129900		1.53E-05	0.238	82	89	ACACGTGG	0.588019307	0.006394636	0.031358303
MA0128.1	MSTRG.78111		EmBP-1	TraesCS6D02G129900		1.53E-05	0.238	82	89	ACACGTGG	0.571141232	0.008529761	0.03808072
MA0128.1	TraesCS5B02G470600		EmBP-1	TraesCS6D02G129900		1.53E-05	0.238	82	89	ACACGTGG	0.872569762	5.25E-07	4.09E-05
MA0128.1	TraesCS5D02G473000		EmBP-1	TraesCS6D02G129900		1.53E-05	0.238	82	89	ACACGTGG	0.826437685	7.10E-06	0.000244619
MA0128.1	TraesCS5A02G460800		EmBP-1	TraesCS4D02G197800		1.53E-05	0.238	83	90	ACACGTGG	0.575125641	0.007979697	0.036365533
MA0128.1	TraesCS5D02G473000		EmBP-1	TraesCS4D02G197800		1.53E-05	0.238	83	90	ACACGTGG	0.632266082	0.002779409	0.017475388
MA0128.1	TraesCS5A02G460800		EmBP-1	TraesCS3A02G015000		1.53E-05	0.238	83	90	ACACGTGG	-0.620503048	0.00351018	0.020577515
MA0128.1	TraesCS5B02G470600		EmBP-1	TraesCS3A02G015000		1.53E-05	0.238	83	90	ACACGTGG	-0.635509166	0.002601892	0.01666169
MA0128.1	TraesCS5D02G473000		EmBP-1	TraesCS3A02G015000		1.53E-05	0.238	83	90	ACACGTGG	-0.605270139	0.004686877	0.025289395
MA0128.1	TraesCS2B02G269600		EmBP-1	TraesCS2D02G463800		1.53E-05	0.238	77	84	ACACGTGG	-0.531839943	0.015797446	0.057883193
MA0128.1	TraesCS5A02G460800		EmBP-1	TraesCS3D02G416400		1.53E-05	0.238	77	84	ACACGTGG	0.699845218	0.000592427	0.005730831
MA0128.1	TraesCS5B02G470600		EmBP-1	TraesCS3D02G416400		1.53E-05	0.238	77	84	ACACGTGG	0.726409466	0.000286757	0.003326054
MA0128.1	TraesCS5D02G473000		EmBP-1	TraesCS3D02G416400		1.53E-05	0.238	77	84	ACACGTGG	0.736956711	0.00021008	0.002649622
MA0128.1	TraesCS5A02G460800		EmBP-1	TraesCS1B02G200100		1.53E-05	0.238	84	91	ACACGTGG	0.644093731	0.002177032	0.014759604
MA0128.1	TraesCS2B02G269600		EmBP-1	TraesCS1B02G200100		1.53E-05	0.238	84	91	ACACGTGG	0.606958006	0.00454231	0.024706389
MA0128.1	TraesCS5B02G470600		EmBP-1	TraesCS1B02G200100		1.53E-05	0.238	84	91	ACACGTGG	0.638752001	0.00243394	0.015965147
MA0128.1	TraesCS5D02G473000		EmBP-1	TraesCS1B02G200100		1.53E-05	0.238	84	91	ACACGTGG	0.700019074	0.000589767	0.005712115
MA0128.1	TraesCS5A02G460800		EmBP-1	TraesCS4D02G297000		1.53E-05	0.238	77	84	ACACGTGG	-0.526862093	0.016994925	0.060759208
MA0128.1	TraesCS2B02G269600		EmBP-1	TraesCS4D02G297000		1.53E-05	0.238	77	84	ACACGTGG	-0.636575646	0.002545623	0.016473122
MA0128.1	TraesCS2A02G245700		EmBP-1	TraesCS4D02G297000		1.53E-05	0.238	77	84	ACACGTGG	-0.558207604	0.01053224	0.043899711
MA0128.1	TraesCS5B02G470600		EmBP-1	TraesCS4D02G297000		1.53E-05	0.238	77	84	ACACGTGG	-0.516741765	0.01965346	0.067052663
MA0128.1	TraesCS5D02G473000		EmBP-1	TraesCS4D02G297000		1.53E-05	0.238	77	84	ACACGTGG	-0.508114132	0.022172666	0.073001533
MA0128.1	MSTRG.78111		EmBP-1	TraesCS1B02G146000		1.53E-05	0.238	77	84	ACACGTGG	0.725409563	0.000295129	0.003398122
MA0128.1	TraesCS5A02G460800		EmBP-1	TraesCS5B02G457500		1.53E-05	0.238	86	93	ACACGTGG	0.565571138	0.009350202	0.040501172
MA0128.1	TraesCS2B02G269600		EmBP-1	TraesCS5B02G457500		1.53E-05	0.238	86	93	ACACGTGG	0.533443379	0.015426484	0.057008801
MA0128.1	TraesCS5D02G473000		EmBP-1	TraesCS5B02G457500		1.53E-05	0.238	86	93	ACACGTGG	0.515101668	0.020113887	0.068124305
MA0128.1	TraesCS2B02G269600		EmBP-1	TraesCS3D02G528600		1.53E-05	0.238	86	93	ACACGTGG	0.527396988	0.016862868	0.060479345
MA0128.1	TraesCS2A02G245700		EmBP-1	TraesCS3D02G528600		1.53E-05	0.238	86	93	ACACGTGG	0.747198983	0.000153131	0.002102539
MA0128.1	TraesCS2D02G236200		EmBP-1	TraesCS3D02G528600		1.53E-05	0.238	86	93	ACACGTGG	0.564729141	0.009479628	0.04083913
MA0128.1	MSTRG.78111		EmBP-1	TraesCS3D02G528600		1.53E-05	0.238	86	93	ACACGTGG	0.61971783	0.00356415	0.02079536
MA0128.1	TraesCS5A02G460800		EmBP-1	TraesCS2B02G177300		1.53E-05	0.238	79	86	ACACGTGG	0.52230967	0.018152682	0.063578073
MA0128.1	TraesCS5A02G460800		EmBP-1	TraesCS3D02G472300		1.53E-05	0.238	80	87	ACACGTGG	0.731258522	0.000248971	0.002995302
MA0128.1	TraesCS2A02G245700		EmBP-1	TraesCS3D02G472300		1.53E-05	0.238	80	87	ACACGTGG	0.710518468	0.000446785	0.004655308
MA0128.1	TraesCS2D02G236200		EmBP-1	TraesCS3D02G472300		1.53E-05	0.238	80	87	ACACGTGG	0.730051347	0.000257956	0.003075193
MA0128.1	MSTRG.78111		EmBP-1	TraesCS3D02G472300		1.53E-05	0.238	80	87	ACACGTGG	0.620176168	0.003532564	0.020679341
MA0128.1	TraesCS5B02G470600		EmBP-1	TraesCS3D02G472300		1.53E-05	0.238	80	87	ACACGTGG	0.709486892	0.00045938	0.004757345
MA0128.1	TraesCS5D02G473000		EmBP-1	TraesCS3D02G472300		1.53E-05	0.238	80	87	ACACGTGG	0.723475432	0.000311915	0.003548932
MA0128.1	TraesCS2B02G269600		EmBP-1	TraesCS3B02G366900		1.53E-05	0.238	87	94	ACACGTGG	0.690973833	0.000742396	0.006768714
MA0128.1	TraesCS2A02G245700		EmBP-1	TraesCS3B02G366900		1.53E-05	0.238	87	94	ACACGTGG	0.596836589	0.005467329	0.028131566
MA0128.1	TraesCS2D02G236200		EmBP-1	TraesCS3B02G366900		1.53E-05	0.238	87	94	ACACGTGG	0.596348231	0.005515611	0.028302642
MA0128.1	MSTRG.78111		EmBP-1	TraesCS3B02G366900		1.53E-05	0.238	87	94	ACACGTGG	0.629114446	0.002961472	0.018234826
MA0128.1	TraesCS2A02G245700		EmBP-1	TraesCS5A02G064100		1.53E-05	0.238	88	95	ACACGTGG	0.635768042	0.002588139	0.01667101
MA0128.1	TraesCS2D02G236200		EmBP-1	TraesCS5A02G064100		1.53E-05	0.238	88	95	ACACGTGG	0.586059905	0.0066173	0.032099393
MA0128.1	TraesCS5A02G460800		EmBP-1	TraesCS5A02G468400		1.53E-05	0.238	81	88	ACACGTGG	0.591505354	0.006013695	0.030069169
MA0128.1	TraesCS5B02G470600		EmBP-1	TraesCS5A02G468400		1.53E-05	0.238	81	88	ACACGTGG	0.617073777	0.003750972	0.02160876
MA0128.1	TraesCS5D02G473000		EmBP-1	TraesCS5A02G468400		1.53E-05	0.238	81	88	ACACGTGG	0.618913133	0.003620172	0.02104424
MA0128.1	TraesCS5A02G460800		EmBP-1	TraesCS6D02G062300		1.53E-05	0.238	82	89	ACACGTGG	0.637470222	0.00249921	0.016260262
MA0128.1	TraesCS2B02G269600		EmBP-1	TraesCS6D02G062300		1.53E-05	0.238	82	89	ACACGTGG	0.587489263	0.006454253	0.031525692
MA0128.1	TraesCS2A02G245700		EmBP-1	TraesCS6D02G062300		1.53E-05	0.238	82	89	ACACGTGG	0.616250633	0.003810762	0.021865927
MA0128.1	TraesCS2D02G236200		EmBP-1	TraesCS6D02G062300		1.53E-05	0.238	82	89	ACACGTGG	0.643857454	0.002187895	0.014819333
MA0128.1	MSTRG.78111		EmBP-1	TraesCS6D02G062300		1.53E-05	0.238	82	89	ACACGTGG	0.570049921	0.008685697	0.038607705
MA0128.1	TraesCS5B02G470600		EmBP-1	TraesCS6D02G062300		1.53E-05	0.238	82	89	ACACGTGG	0.657152155	0.001642751	0.012014972
MA0128.1	TraesCS5D02G473000		EmBP-1	TraesCS6D02G062300		1.53E-05	0.238	82	89	ACACGTGG	0.587975704	0.006399523	0.031368058
MA0128.1	TraesCS5A02G460800		EmBP-1	TraesCS7B02G203600		1.53E-05	0.238	82	89	ACACGTGG	0.740133267	0.000190748	0.002465042
MA0128.1	TraesCS2B02G269600		EmBP-1	TraesCS7B02G203600		1.53E-05	0.238	82	89	ACACGTGG	0.688469799	0.000790122	0.00709995
MA0128.1	TraesCS2A02G245700		EmBP-1	TraesCS7B02G203600		1.53E-05	0.238	82	89	ACACGTGG	0.54540788	0.012873858	0.050317631
MA0128.1	TraesCS2D02G236200		EmBP-1	TraesCS7B02G203600		1.53E-05	0.238	82	89	ACACGTGG	0.552657572	0.011501011	0.046522472
MA0128.1	MSTRG.78111		EmBP-1	TraesCS7B02G203600		1.53E-05	0.238	82	89	ACACGTGG	0.561231279	0.010032998	0.042419076
MA0128.1	TraesCS5B02G470600		EmBP-1	TraesCS7B02G203600		1.53E-05	0.238	82	89	ACACGTGG	0.798192483	2.47E-05	0.000575764
MA0128.1	TraesCS5D02G473000		EmBP-1	TraesCS7B02G203600		1.53E-05	0.238	82	89	ACACGTGG	0.777492534	5.48E-05	0.00100343
MA0128.1	TraesCS5A02G460800		EmBP-1	TraesCS7D02G381900		1.53E-05	0.238	90	97	ACACGTGG	0.592512492	0.00590718	0.029692599
MA0128.1	TraesCS2B02G269600		EmBP-1	TraesCS7D02G381900		1.53E-05	0.238	90	97	ACACGTGG	0.648240455	0.001993586	0.013842094
MA0128.1	TraesCS2A02G245700		EmBP-1	TraesCS7D02G381900		1.53E-05	0.238	90	97	ACACGTGG	0.531264411	0.01593233	0.058190298
MA0128.1	TraesCS2D02G236200		EmBP-1	TraesCS7D02G381900		1.53E-05	0.238	90	97	ACACGTGG	0.633686365	0.002700465	0.017134535
MA0128.1	MSTRG.78111		EmBP-1	TraesCS7D02G381900		1.53E-05	0.238	90	97	ACACGTGG	0.516796665	0.019638194	0.067016422
MA0128.1	TraesCS5B02G470600		EmBP-1	TraesCS7D02G381900		1.53E-05	0.238	90	97	ACACGTGG	0.661537113	0.001490126	0.011186863
MA0128.1	TraesCS5D02G473000		EmBP-1	TraesCS7D02G381900		1.53E-05	0.238	90	97	ACACGTGG	0.64423993	0.002170332	0.014736105
MA0128.1	TraesCS5A02G460800		EmBP-1	TraesCS1A02G288500		1.53E-05	0.238	91	98	ACACGTGG	0.868191016	7.00E-07	4.98E-05
MA0128.1	TraesCS2B02G269600		EmBP-1	TraesCS1A02G288500		1.53E-05	0.238	91	98	ACACGTGG	0.529449415	0.016363764	0.059273554
MA0128.1	TraesCS2A02G245700		EmBP-1	TraesCS1A02G288500		1.53E-05	0.238	91	98	ACACGTGG	0.526507706	0.017082873	0.060977969
MA0128.1	TraesCS2D02G236200		EmBP-1	TraesCS1A02G288500		1.53E-05	0.238	91	98	ACACGTGG	0.502210508	0.024039417	0.077253178
MA0128.1	TraesCS5B02G470600		EmBP-1	TraesCS1A02G288500		1.53E-05	0.238	91	98	ACACGTGG	0.862542658	9.99E-07	6.37E-05
MA0128.1	TraesCS5D02G473000		EmBP-1	TraesCS1A02G288500		1.53E-05	0.238	91	98	ACACGTGG	0.895366853	9.71E-08	1.35E-05
MA0128.1	TraesCS5A02G460800		EmBP-1	TraesCS5A02G197000		1.53E-05	0.238	84	91	ACACGTGG	-0.583410377	0.006928465	0.03302787
MA0128.1	TraesCS5B02G470600		EmBP-1	TraesCS5A02G197000		1.53E-05	0.238	84	91	ACACGTGG	-0.585747792	0.006653348	0.032123105
MA0128.1	TraesCS5D02G473000		EmBP-1	TraesCS5A02G197000		1.53E-05	0.238	84	91	ACACGTGG	-0.577101242	0.007717907	0.035565538
MA0128.1	MSTRG.78111		EmBP-1	TraesCS4D02G360200		1.53E-05	0.238	84	91	ACACGTGG	0.584188873	0.006835819	0.032733987
MA0128.1	TraesCS5A02G460800		EmBP-1	TraesCS6A02G325200		1.53E-05	0.238	86	93	ACACGTGG	0.829744981	6.04E-06	0.000219293
MA0128.1	TraesCS5B02G470600		EmBP-1	TraesCS6A02G325200		1.53E-05	0.238	86	93	ACACGTGG	0.860150149	1.16E-06	7.01E-05
MA0128.1	TraesCS5D02G473000		EmBP-1	TraesCS6A02G325200		1.53E-05	0.238	86	93	ACACGTGG	0.811899685	1.38E-05	0.000391406
MA0128.1	TraesCS5A02G460800		EmBP-1	TraesCS2B02G109900		1.53E-05	0.238	93	100	ACACGTGG	0.833205622	5.09E-06	0.000196782
MA0128.1	TraesCS2B02G269600		EmBP-1	TraesCS2B02G109900		1.53E-05	0.238	93	100	ACACGTGG	0.534275078	0.015236842	0.056510547
MA0128.1	TraesCS2D02G236200		EmBP-1	TraesCS2B02G109900		1.53E-05	0.238	93	100	ACACGTGG	0.532042194	0.015750263	0.057776318
MA0128.1	TraesCS5B02G470600		EmBP-1	TraesCS2B02G109900		1.53E-05	0.238	93	100	ACACGTGG	0.830960123	5.69E-06	0.000210631
MA0128.1	TraesCS5D02G473000		EmBP-1	TraesCS2B02G109900		1.53E-05	0.238	93	100	ACACGTGG	0.806458718	1.75E-05	0.000454983
MA0128.1	TraesCS5A02G460800		EmBP-1	TraesCS2D02G481600		1.53E-05	0.238	87	94	ACACGTGG	0.626922277	0.003093872	0.01882386
MA0128.1	TraesCS5B02G470600		EmBP-1	TraesCS2D02G481600		1.53E-05	0.238	87	94	ACACGTGG	0.596091075	0.005541176	0.028391767
MA0128.1	TraesCS5D02G473000		EmBP-1	TraesCS2D02G481600		1.53E-05	0.238	87	94	ACACGTGG	0.500823869	0.02449541	0.078253919
MA0128.1	TraesCS5A02G460800		EmBP-1	TraesCS3A02G303600		1.53E-05	0.238	87	94	ACACGTGG	0.936472115	1.27E-09	8.20E-07
MA0128.1	TraesCS2D02G236200		EmBP-1	TraesCS3A02G303600		1.53E-05	0.238	87	94	ACACGTGG	0.590076692	0.006167492	0.030555886
MA0128.1	TraesCS5B02G470600		EmBP-1	TraesCS3A02G303600		1.53E-05	0.238	87	94	ACACGTGG	0.911127384	2.37E-08	5.25E-06
MA0128.1	TraesCS5D02G473000		EmBP-1	TraesCS3A02G303600		1.53E-05	0.238	87	94	ACACGTGG	0.907252709	3.43E-08	6.63E-06
MA0128.1	TraesCS5A02G460800		EmBP-1	TraesCS2B02G217200		1.53E-05	0.238	95	102	ACACGTGG	0.635177106	0.002619622	0.016752928
MA0128.1	MSTRG.78111		EmBP-1	TraesCS2B02G217200		1.53E-05	0.238	95	102	ACACGTGG	0.650631483	0.001893821	0.013346288
MA0128.1	TraesCS5B02G470600		EmBP-1	TraesCS2B02G217200		1.53E-05	0.238	95	102	ACACGTGG	0.677617158	0.001028114	0.008526294
MA0128.1	TraesCS5D02G473000		EmBP-1	TraesCS2B02G217200		1.53E-05	0.238	95	102	ACACGTGG	0.684184483	0.000877821	0.00762837
MA0128.1	TraesCS5A02G460800		EmBP-1	TraesCS3B02G027000		1.53E-05	0.238	96	103	ACACGTGG	0.536616996	0.014712885	0.055212848
MA0128.1	TraesCS5B02G470600		EmBP-1	TraesCS3B02G027000		1.53E-05	0.238	96	103	ACACGTGG	0.538110597	0.01438636	0.054369189
MA0128.1	TraesCS5D02G473000		EmBP-1	TraesCS3B02G027000		1.53E-05	0.238	96	103	ACACGTGG	0.600776667	0.005090366	0.026715786
MA0128.1	TraesCS5A02G460800		EmBP-1	TraesCS3D02G124100		1.53E-05	0.238	89	96	ACACGTGG	0.839530778	3.68E-06	0.000158127
MA0128.1	TraesCS2A02G245700		EmBP-1	TraesCS3D02G124100		1.53E-05	0.238	89	96	ACACGTGG	0.524479137	0.017593337	0.062271322
MA0128.1	TraesCS2D02G236200		EmBP-1	TraesCS3D02G124100		1.53E-05	0.238	89	96	ACACGTGG	0.612208037	0.004115987	0.023095455
MA0128.1	MSTRG.78111		EmBP-1	TraesCS3D02G124100		1.53E-05	0.238	89	96	ACACGTGG	0.598431775	0.005312035	0.027601481
MA0128.1	TraesCS5B02G470600		EmBP-1	TraesCS3D02G124100		1.53E-05	0.238	89	96	ACACGTGG	0.872531632	5.26E-07	4.10E-05
MA0128.1	TraesCS5D02G473000		EmBP-1	TraesCS3D02G124100		1.53E-05	0.238	89	96	ACACGTGG	0.842093851	3.22E-06	0.000142825
MA0128.1	TraesCS5A02G460800		EmBP-1	TraesCS7D02G382200		1.53E-05	0.238	96	103	ACACGTGG	-0.627889811	0.003034842	0.01857433
MA0128.1	TraesCS2B02G269600		EmBP-1	TraesCS7D02G382200		1.53E-05	0.238	96	103	ACACGTGG	-0.501817691	0.024167906	0.077550976
MA0128.1	TraesCS2A02G245700		EmBP-1	TraesCS7D02G382200		1.53E-05	0.238	96	103	ACACGTGG	-0.502437838	0.023965306	0.077089394
MA0128.1	TraesCS5B02G470600		EmBP-1	TraesCS7D02G382200		1.53E-05	0.238	96	103	ACACGTGG	-0.6087176	0.004395541	0.024179943
MA0128.1	TraesCS5D02G473000		EmBP-1	TraesCS7D02G382200		1.53E-05	0.238	96	103	ACACGTGG	-0.595335326	0.005616874	0.028674435
MA0128.1	TraesCS5A02G460800		EmBP-1	TraesCS1B02G203900		1.53E-05	0.238	97	104	ACACGTGG	0.676155938	0.00106435	0.00872487
MA0128.1	TraesCS2B02G269600		EmBP-1	TraesCS1B02G203900		1.53E-05	0.238	97	104	ACACGTGG	0.655815266	0.001691811	0.012267079
MA0128.1	TraesCS2D02G236200		EmBP-1	TraesCS1B02G203900		1.53E-05	0.238	97	104	ACACGTGG	0.565428804	0.009371979	0.040575205
MA0128.1	MSTRG.78111		EmBP-1	TraesCS1B02G203900		1.53E-05	0.238	97	104	ACACGTGG	0.525561255	0.017319539	0.061609435
MA0128.1	TraesCS5B02G470600		EmBP-1	TraesCS1B02G203900		1.53E-05	0.238	97	104	ACACGTGG	0.735406608	0.000220106	0.002736617
MA0128.1	TraesCS5D02G473000		EmBP-1	TraesCS1B02G203900		1.53E-05	0.238	97	104	ACACGTGG	0.719060761	0.000353305	0.003916431
MA0128.1	TraesCS5A02G460800		EmBP-1	TraesCS5D02G171300		1.53E-05	0.238	90	97	ACACGTGG	0.805701431	1.81E-05	0.000465809
MA0128.1	TraesCS2B02G269600		EmBP-1	TraesCS5D02G171300		1.53E-05	0.238	90	97	ACACGTGG	0.535256261	0.015015527	0.055972605
MA0128.1	TraesCS5B02G470600		EmBP-1	TraesCS5D02G171300		1.53E-05	0.238	90	97	ACACGTGG	0.853307025	1.73E-06	9.17E-05
MA0128.1	TraesCS5D02G473000		EmBP-1	TraesCS5D02G171300		1.53E-05	0.238	90	97	ACACGTGG	0.811275361	1.42E-05	0.000399401
MA0128.1	TraesCS5A02G460800		EmBP-1	TraesCS6B02G174700		1.53E-05	0.238	90	97	ACACGTGG	-0.735338141	0.000220558	0.002741845
MA0128.1	MSTRG.78111		EmBP-1	TraesCS6B02G174700		1.53E-05	0.238	90	97	ACACGTGG	-0.601839123	0.004992471	0.02642784
MA0128.1	TraesCS5B02G470600		EmBP-1	TraesCS6B02G174700		1.53E-05	0.238	90	97	ACACGTGG	-0.749820733	0.000140893	0.001985177
MA0128.1	TraesCS5D02G473000		EmBP-1	TraesCS6B02G174700		1.53E-05	0.238	90	97	ACACGTGG	-0.714307875	0.000403008	0.004322959
MA0128.1	TraesCS5A02G460800		EmBP-1	TraesCS4A02G435000		1.53E-05	0.238	91	98	ACACGTGG	0.693195158	0.000702122	0.006493129
MA0128.1	TraesCS2A02G245700		EmBP-1	TraesCS4A02G435000		1.53E-05	0.238	91	98	ACACGTGG	0.645988461	0.002091535	0.014345055
MA0128.1	TraesCS2D02G236200		EmBP-1	TraesCS4A02G435000		1.53E-05	0.238	91	98	ACACGTGG	0.60585607	0.004636267	0.025092928
MA0128.1	MSTRG.78111		EmBP-1	TraesCS4A02G435000		1.53E-05	0.238	91	98	ACACGTGG	0.617886097	0.003692731	0.021345669
MA0128.1	TraesCS5B02G470600		EmBP-1	TraesCS4A02G435000		1.53E-05	0.238	91	98	ACACGTGG	0.709821823	0.000455258	0.004726529
MA0128.1	TraesCS5D02G473000		EmBP-1	TraesCS4A02G435000		1.53E-05	0.238	91	98	ACACGTGG	0.638126563	0.002465608	0.016111852
MA0128.1	TraesCS2B02G269600		EmBP-1	TraesCS1B02G156100		1.53E-05	0.238	91	98	ACACGTGG	-0.596715707	0.005479247	0.028177824
MA0128.1	TraesCS2A02G245700		EmBP-1	TraesCS1B02G156100		1.53E-05	0.238	91	98	ACACGTGG	-0.513259256	0.020641311	0.069357273
MA0128.1	TraesCS2D02G236200		EmBP-1	TraesCS1B02G156100		1.53E-05	0.238	91	98	ACACGTGG	-0.521966312	0.018242497	0.063794594
MA0128.1	TraesCS5A02G460800		EmBP-1	TraesCS3D02G284600		1.53E-05	0.238	99	106	ACACGTGG	0.841931119	3.25E-06	0.000143331
MA0128.1	TraesCS2A02G245700		EmBP-1	TraesCS3D02G284600		1.53E-05	0.238	99	106	ACACGTGG	0.612376909	0.004102844	0.023056068
MA0128.1	TraesCS2D02G236200		EmBP-1	TraesCS3D02G284600		1.53E-05	0.238	99	106	ACACGTGG	0.719502016	0.000348968	0.003874803
MA0128.1	TraesCS5B02G470600		EmBP-1	TraesCS3D02G284600		1.53E-05	0.238	99	106	ACACGTGG	0.779871581	5.02E-05	0.00094573
MA0128.1	TraesCS5D02G473000		EmBP-1	TraesCS3D02G284600		1.53E-05	0.238	99	106	ACACGTGG	0.788082146	3.68E-05	0.000762918
MA0128.1	TraesCS5A02G460800		EmBP-1	TraesCS2B02G234000		1.53E-05	0.238	100	107	ACACGTGG	-0.674644764	0.001102952	0.008960722
MA0128.1	MSTRG.78111		EmBP-1	TraesCS2B02G234000		1.53E-05	0.238	100	107	ACACGTGG	-0.554573633	0.011158728	0.045559283
MA0128.1	TraesCS5B02G470600		EmBP-1	TraesCS2B02G234000		1.53E-05	0.238	100	107	ACACGTGG	-0.687339892	0.000812493	0.007252056
MA0128.1	TraesCS5D02G473000		EmBP-1	TraesCS2B02G234000		1.53E-05	0.238	100	107	ACACGTGG	-0.655316065	0.001710442	0.0123773
MA0128.1	TraesCS2B02G269600		EmBP-1	TraesCS5B02G409200		1.53E-05	0.238	100	107	ACACGTGG	0.521670916	0.01832005	0.063931548
MA0128.1	TraesCS5A02G460800		EmBP-1	TraesCS1D02G117000		1.53E-05	0.238	101	108	ACACGTGG	-0.650534808	0.001897772	0.013368692
MA0128.1	TraesCS5B02G470600		EmBP-1	TraesCS1D02G117000		1.53E-05	0.238	101	108	ACACGTGG	-0.664717166	0.001387048	0.010633341
MA0128.1	TraesCS5D02G473000		EmBP-1	TraesCS1D02G117000		1.53E-05	0.238	101	108	ACACGTGG	-0.629481506	0.002939771	0.018159306
MA0128.1	TraesCS5A02G460800		EmBP-1	TraesCS3D02G104000		1.53E-05	0.238	94	101	ACACGTGG	0.958997054	2.68E-11	4.84E-08
MA0128.1	TraesCS5B02G470600		EmBP-1	TraesCS3D02G104000		1.53E-05	0.238	94	101	ACACGTGG	0.896767525	8.65E-08	1.25E-05
MA0128.1	TraesCS5D02G473000		EmBP-1	TraesCS3D02G104000		1.53E-05	0.238	94	101	ACACGTGG	0.953471762	8.19E-11	1.27E-07
MA0128.1	TraesCS2B02G269600		EmBP-1	TraesCS7A02G537100		1.53E-05	0.238	102	109	ACACGTGG	-0.633699686	0.002699733	0.017131149
MA0128.1	TraesCS2D02G236200		EmBP-1	TraesCS7A02G537100		1.53E-05	0.238	102	109	ACACGTGG	-0.523698224	0.017793066	0.062704029
MA0128.1	TraesCS5A02G460800		EmBP-1	TraesCS4A02G032400		1.53E-05	0.238	96	103	ACACGTGG	0.573823735	0.008156147	0.0369364
MA0128.1	TraesCS5B02G470600		EmBP-1	TraesCS4A02G032400		1.53E-05	0.238	96	103	ACACGTGG	0.568554462	0.008903148	0.039257901
MA0128.1	TraesCS5A02G460800		EmBP-1	TraesCS4B02G375900		1.53E-05	0.238	103	110	ACACGTGG	-0.597807009	0.005372418	0.027821749
MA0128.1	TraesCS5B02G470600		EmBP-1	TraesCS4B02G375900		1.53E-05	0.238	103	110	ACACGTGG	-0.636838112	0.002531932	0.01639555
MA0128.1	TraesCS5D02G473000		EmBP-1	TraesCS4B02G375900		1.53E-05	0.238	103	110	ACACGTGG	-0.624737064	0.003230712	0.019406907
MA0128.1	TraesCS5A02G460800		EmBP-1	TraesCS3B02G253800		1.53E-05	0.238	103	110	ACACGTGG	-0.840558908	3.49E-06	0.000150879
MA0128.1	TraesCS5B02G470600		EmBP-1	TraesCS3B02G253800		1.53E-05	0.238	103	110	ACACGTGG	-0.866560915	7.77E-07	5.37E-05
MA0128.1	TraesCS5D02G473000		EmBP-1	TraesCS3B02G253800		1.53E-05	0.238	103	110	ACACGTGG	-0.832783941	5.20E-06	0.000199199
MA0128.1	TraesCS5A02G460800		EmBP-1	TraesCS7B02G106900		1.53E-05	0.238	104	111	ACACGTGG	-0.539479416	0.01409226	0.053568649
MA0128.1	TraesCS2B02G269600		EmBP-1	TraesCS7B02G106900		1.53E-05	0.238	104	111	ACACGTGG	-0.603016994	0.004885761	0.026031643
MA0128.1	TraesCS2A02G245700		EmBP-1	TraesCS7B02G106900		1.53E-05	0.238	104	111	ACACGTGG	-0.514398656	0.020313855	0.068632474
MA0128.1	TraesCS5B02G470600		EmBP-1	TraesCS7B02G106900		1.53E-05	0.238	104	111	ACACGTGG	-0.537330657	0.014556131	0.054819402
MA0128.1	TraesCS5D02G473000		EmBP-1	TraesCS7B02G106900		1.53E-05	0.238	104	111	ACACGTGG	-0.539499684	0.014087941	0.053563991
MA0128.1	TraesCS5A02G460800		EmBP-1	TraesCS3D02G058400		1.53E-05	0.238	104	111	ACACGTGG	-0.801958229	2.11E-05	0.000515282
MA0128.1	TraesCS5B02G470600		EmBP-1	TraesCS3D02G058400		1.53E-05	0.238	104	111	ACACGTGG	-0.773293162	6.38E-05	0.001122359
MA0128.1	TraesCS5D02G473000		EmBP-1	TraesCS3D02G058400		1.53E-05	0.238	104	111	ACACGTGG	-0.774365882	6.14E-05	0.001087565
MA0128.1	TraesCS5A02G460800		EmBP-1	TraesCS2B02G269200		1.53E-05	0.238	104	111	ACACGTGG	-0.753725328	0.000124224	0.001807663
MA0128.1	TraesCS5B02G470600		EmBP-1	TraesCS2B02G269200		1.53E-05	0.238	104	111	ACACGTGG	-0.747062508	0.000153793	0.002106941
MA0128.1	TraesCS5D02G473000		EmBP-1	TraesCS2B02G269200		1.53E-05	0.238	104	111	ACACGTGG	-0.728554135	0.000269482	0.003177174
MA0128.1	TraesCS5A02G460800		EmBP-1	TraesCS3D02G019300		1.53E-05	0.238	100	107	ACACGTGG	-0.677292171	0.001036082	0.008575128
MA0128.1	MSTRG.78111		EmBP-1	TraesCS3D02G019300		1.53E-05	0.238	100	107	ACACGTGG	-0.555079934	0.011069676	0.045338918
MA0128.1	TraesCS5B02G470600		EmBP-1	TraesCS3D02G019300		1.53E-05	0.238	100	107	ACACGTGG	-0.691035747	0.000741247	0.006765366
MA0128.1	TraesCS5D02G473000		EmBP-1	TraesCS3D02G019300		1.53E-05	0.238	100	107	ACACGTGG	-0.655170602	0.001715903	0.012406453
MA0128.1	TraesCS5A02G460800		EmBP-1	TraesCS2D02G130200		1.53E-05	0.238	100	107	ACACGTGG	-0.645302236	0.00212217	0.014495466
MA0128.1	MSTRG.78111		EmBP-1	TraesCS2D02G130200		1.53E-05	0.238	100	107	ACACGTGG	-0.508765844	0.021973855	0.072545554
MA0128.1	TraesCS5B02G470600		EmBP-1	TraesCS2D02G130200		1.53E-05	0.238	100	107	ACACGTGG	-0.668443227	0.001273961	0.009980209
MA0128.1	TraesCS5D02G473000		EmBP-1	TraesCS2D02G130200		1.53E-05	0.238	100	107	ACACGTGG	-0.62963268	0.002930871	0.018115965
MA0128.1	TraesCS2A02G245700		EmBP-1	TraesCS7D02G499000		1.53E-05	0.238	108	115	ACACGTGG	0.635768042	0.002588139	0.01667101
MA0128.1	TraesCS2D02G236200		EmBP-1	TraesCS7D02G499000		1.53E-05	0.238	108	115	ACACGTGG	0.586059905	0.0066173	0.032099393
MA0128.1	TraesCS5A02G460800		EmBP-1	TraesCS2A02G225300		1.53E-05	0.238	101	108	ACACGTGG	-0.701776515	0.000563438	0.005517586
MA0128.1	MSTRG.78111		EmBP-1	TraesCS2A02G225300		1.53E-05	0.238	101	108	ACACGTGG	-0.604683218	0.004738029	0.025454376
MA0128.1	TraesCS5B02G470600		EmBP-1	TraesCS2A02G225300		1.53E-05	0.238	101	108	ACACGTGG	-0.714037748	0.000406003	0.004344322
MA0128.1	TraesCS5D02G473000		EmBP-1	TraesCS2A02G225300		1.53E-05	0.238	101	108	ACACGTGG	-0.680820528	0.000952301	0.008075438
MA0128.1	TraesCS5A02G460800		EmBP-1	TraesCS7D02G363600		1.53E-05	0.238	108	115	ACACGTGG	0.829589245	6.09E-06	0.000220325
MA0128.1	TraesCS2B02G269600		EmBP-1	TraesCS7D02G363600		1.53E-05	0.238	108	115	ACACGTGG	0.523379575	0.017875083	0.062895803
MA0128.1	TraesCS2A02G245700		EmBP-1	TraesCS7D02G363600		1.53E-05	0.238	108	115	ACACGTGG	0.640232525	0.002360325	0.015638643
MA0128.1	TraesCS2D02G236200		EmBP-1	TraesCS7D02G363600		1.53E-05	0.238	108	115	ACACGTGG	0.665288291	0.001369186	0.010539326
MA0128.1	MSTRG.78111		EmBP-1	TraesCS7D02G363600		1.53E-05	0.238	108	115	ACACGTGG	0.643147837	0.002220795	0.014985908
MA0128.1	TraesCS5B02G470600		EmBP-1	TraesCS7D02G363600		1.53E-05	0.238	108	115	ACACGTGG	0.846227026	2.58E-06	0.000121785
MA0128.1	TraesCS5D02G473000		EmBP-1	TraesCS7D02G363600		1.53E-05	0.238	108	115	ACACGTGG	0.814478026	1.23E-05	0.00036405
MA0128.1	TraesCS5A02G460800		EmBP-1	TraesCS6B02G011100		1.53E-05	0.238	102	109	ACACGTGG	0.625583444	0.003177126	0.019175467
MA0128.1	TraesCS2A02G245700		EmBP-1	TraesCS6B02G011100		1.53E-05	0.238	102	109	ACACGTGG	0.564545713	0.009508016	0.04091258
MA0128.1	TraesCS2D02G236200		EmBP-1	TraesCS6B02G011100		1.53E-05	0.238	102	109	ACACGTGG	0.535350353	0.01499444	0.055925296
MA0128.1	MSTRG.78111		EmBP-1	TraesCS6B02G011100		1.53E-05	0.238	102	109	ACACGTGG	0.625835705	0.003161299	0.019113244
MA0128.1	TraesCS5B02G470600		EmBP-1	TraesCS6B02G011100		1.53E-05	0.238	102	109	ACACGTGG	0.651034451	0.001877426	0.013270707
MA0128.1	TraesCS5D02G473000		EmBP-1	TraesCS6B02G011100		1.53E-05	0.238	102	109	ACACGTGG	0.643161657	0.00222015	0.014982725
MA0128.1	TraesCS5A02G460800		EmBP-1	TraesCS5A02G304100		1.53E-05	0.238	110	117	ACACGTGG	0.865968102	8.07E-07	5.51E-05
MA0128.1	TraesCS5B02G470600		EmBP-1	TraesCS5A02G304100		1.53E-05	0.238	110	117	ACACGTGG	0.882854741	2.56E-07	2.55E-05
MA0128.1	TraesCS5D02G473000		EmBP-1	TraesCS5A02G304100		1.53E-05	0.238	110	117	ACACGTGG	0.937789717	1.06E-09	7.26E-07
MA0128.1	TraesCS5A02G460800		EmBP-1	TraesCS2A02G018100		1.53E-05	0.238	103	110	ACACGTGG	0.789152471	3.53E-05	0.000743394
MA0128.1	TraesCS2A02G245700		EmBP-1	TraesCS2A02G018100		1.53E-05	0.238	103	110	ACACGTGG	0.573351102	0.008220986	0.037158137
MA0128.1	TraesCS2D02G236200		EmBP-1	TraesCS2A02G018100		1.53E-05	0.238	103	110	ACACGTGG	0.519607618	0.018869117	0.065188262
MA0128.1	TraesCS5B02G470600		EmBP-1	TraesCS2A02G018100		1.53E-05	0.238	103	110	ACACGTGG	0.783236368	4.43E-05	0.00086716
MA0128.1	TraesCS5D02G473000		EmBP-1	TraesCS2A02G018100		1.53E-05	0.238	103	110	ACACGTGG	0.855809017	1.50E-06	8.28E-05
MA0128.1	TraesCS2B02G269600		EmBP-1	TraesCS2D02G157800		1.53E-05	0.238	103	110	ACACGTGG	-0.52356931	0.017826211	0.062790172
MA0128.1	TraesCS2B02G269600		EmBP-1	TraesCS4B02G032900		1.53E-05	0.238	104	111	ACACGTGG	-0.690965844	0.000742544	0.006769353
MA0128.1	TraesCS2A02G245700		EmBP-1	TraesCS4B02G032900		1.53E-05	0.238	104	111	ACACGTGG	-0.521437982	0.018381389	0.064075887
MA0128.1	TraesCS5A02G460800		EmBP-1	TraesCS1B02G117900		1.53E-05	0.238	111	118	ACACGTGG	0.859914903	1.17E-06	7.08E-05
MA0128.1	TraesCS2B02G269600		EmBP-1	TraesCS1B02G117900		1.53E-05	0.238	111	118	ACACGTGG	0.516922741	0.019603173	0.066944396
MA0128.1	TraesCS2A02G245700		EmBP-1	TraesCS1B02G117900		1.53E-05	0.238	111	118	ACACGTGG	0.593982414	0.005754509	0.029177542
MA0128.1	TraesCS2D02G236200		EmBP-1	TraesCS1B02G117900		1.53E-05	0.238	111	118	ACACGTGG	0.586349962	0.006583943	0.031971611
MA0128.1	MSTRG.78111		EmBP-1	TraesCS1B02G117900		1.53E-05	0.238	111	118	ACACGTGG	0.528201513	0.016665793	0.05998868
MA0128.1	TraesCS5B02G470600		EmBP-1	TraesCS1B02G117900		1.53E-05	0.238	111	118	ACACGTGG	0.860181888	1.15E-06	7.02E-05
MA0128.1	TraesCS5D02G473000		EmBP-1	TraesCS1B02G117900		1.53E-05	0.238	111	118	ACACGTGG	0.822007406	8.75E-06	0.000282027
MA0128.1	TraesCS2A02G245700		EmBP-1	TraesCS1D02G345000		1.53E-05	0.238	112	119	ACACGTGG	0.7946592	2.85E-05	0.000636896
MA0128.1	TraesCS2D02G236200		EmBP-1	TraesCS1D02G345000		1.53E-05	0.238	112	119	ACACGTGG	0.716342398	0.000381049	0.004144917
MA0128.1	MSTRG.78111		EmBP-1	TraesCS1D02G345000		1.53E-05	0.238	112	119	ACACGTGG	0.522546748	0.018090875	0.063474555
MA0128.1	TraesCS5A02G460800		EmBP-1	TraesCS3A02G350900		1.53E-05	0.238	113	120	ACACGTGG	-0.619352337	0.003589506	0.020908079
MA0128.1	MSTRG.78111		EmBP-1	TraesCS3A02G350900		1.53E-05	0.238	113	120	ACACGTGG	-0.541488104	0.013669463	0.052512397
MA0128.1	TraesCS5B02G470600		EmBP-1	TraesCS3A02G350900		1.53E-05	0.238	113	120	ACACGTGG	-0.635647656	0.002594527	0.016628053
MA0128.1	TraesCS5D02G473000		EmBP-1	TraesCS3A02G350900		1.53E-05	0.238	113	120	ACACGTGG	-0.589348211	0.006247149	0.030869293
MA0128.1	MSTRG.78111		EmBP-1	TraesCS5A02G521500		1.53E-05	0.238	106	113	ACACGTGG	0.670948882	0.001202361	0.009562026
MA0128.1	TraesCS2A02G245700		EmBP-1	TraesCS2A02G103800		1.53E-05	0.238	107	114	ACACGTGG	0.591999063	0.005961285	0.029867472
MA0128.1	TraesCS2D02G236200		EmBP-1	TraesCS2A02G103800		1.53E-05	0.238	107	114	ACACGTGG	0.712773551	0.000420272	0.004454077
MA0128.1	MSTRG.78111		EmBP-1	TraesCS2A02G103800		1.53E-05	0.238	107	114	ACACGTGG	0.587374085	0.006467268	0.031576796
MA0128.1	TraesCS5A02G460800		EmBP-1	TraesCS1A02G030700		1.53E-05	0.238	108	115	ACACGTGG	-0.600170761	0.0051469	0.026922748
MA0128.1	TraesCS2B02G269600		EmBP-1	TraesCS1A02G030700		1.53E-05	0.238	108	115	ACACGTGG	-0.736021329	0.000216082	0.002699377
MA0128.1	TraesCS2A02G245700		EmBP-1	TraesCS1A02G030700		1.53E-05	0.238	108	115	ACACGTGG	-0.550964327	0.011810521	0.047431047
MA0128.1	TraesCS2D02G236200		EmBP-1	TraesCS1A02G030700		1.53E-05	0.238	108	115	ACACGTGG	-0.541040488	0.013762782	0.052774902
MA0128.1	TraesCS5B02G470600		EmBP-1	TraesCS1A02G030700		1.53E-05	0.238	108	115	ACACGTGG	-0.58737816	0.006466808	0.031581668
MA0128.1	TraesCS5D02G473000		EmBP-1	TraesCS1A02G030700		1.53E-05	0.238	108	115	ACACGTGG	-0.591182204	0.006048204	0.030192902
MA0128.1	TraesCS5A02G460800		EmBP-1	TraesCS4A02G185400		1.53E-05	0.238	115	122	ACACGTGG	-0.609752573	0.00431106	0.023840912
MA0128.1	TraesCS5B02G470600		EmBP-1	TraesCS4A02G185400		1.53E-05	0.238	115	122	ACACGTGG	-0.623907976	0.003283929	0.019639393
MA0128.1	TraesCS5D02G473000		EmBP-1	TraesCS4A02G185400		1.53E-05	0.238	115	122	ACACGTGG	-0.587878974	0.006410376	0.031410587
MA0128.1	TraesCS5A02G460800		EmBP-1	TraesCS3B02G384200		1.53E-05	0.238	115	122	ACACGTGG	0.60509852	0.004701787	0.025341422
MA0128.1	TraesCS2A02G245700		EmBP-1	TraesCS3B02G384200		1.53E-05	0.238	115	122	ACACGTGG	0.577028807	0.00772738	0.035586466
MA0128.1	TraesCS2D02G236200		EmBP-1	TraesCS3B02G384200		1.53E-05	0.238	115	122	ACACGTGG	0.560509831	0.010150333	0.042754434
MA0128.1	TraesCS5B02G470600		EmBP-1	TraesCS3B02G384200		1.53E-05	0.238	115	122	ACACGTGG	0.675604376	0.001078305	0.008804262
MA0128.1	TraesCS5D02G473000		EmBP-1	TraesCS3B02G384200		1.53E-05	0.238	115	122	ACACGTGG	0.622212263	0.003395042	0.020097098
MA0128.1	TraesCS5A02G460800		EmBP-1	TraesCS5A02G344100		1.53E-05	0.238	115	122	ACACGTGG	-0.597892061	0.005364165	0.027788979
MA0128.1	MSTRG.78111		EmBP-1	TraesCS5A02G344100		1.53E-05	0.238	115	122	ACACGTGG	-0.525773385	0.017266267	0.061485605
MA0128.1	TraesCS5B02G470600		EmBP-1	TraesCS5A02G344100		1.53E-05	0.238	115	122	ACACGTGG	-0.614834854	0.003915447	0.022315778
MA0128.1	TraesCS5D02G473000		EmBP-1	TraesCS5A02G344100		1.53E-05	0.238	115	122	ACACGTGG	-0.576851006	0.007750672	0.035661494
MA0128.1	TraesCS2B02G269600		EmBP-1	TraesCS4B02G283800		1.53E-05	0.238	108	115	ACACGTGG	-0.603079944	0.004880112	0.026004741
MA0128.1	TraesCS5A02G460800		EmBP-1	TraesCS4D02G115200		1.53E-05	0.238	109	116	ACACGTGG	0.583827998	0.006878638	0.032877219
MA0128.1	TraesCS2B02G269600		EmBP-1	TraesCS4D02G115200		1.53E-05	0.238	109	116	ACACGTGG	0.556994698	0.010738085	0.044492151
MA0128.1	TraesCS2A02G245700		EmBP-1	TraesCS4D02G115200		1.53E-05	0.238	109	116	ACACGTGG	0.506191428	0.022767536	0.074318682
MA0128.1	TraesCS5B02G470600		EmBP-1	TraesCS4D02G115200		1.53E-05	0.238	109	116	ACACGTGG	0.673919663	0.001121889	0.009082193
MA0128.1	TraesCS5D02G473000		EmBP-1	TraesCS4D02G115200		1.53E-05	0.238	109	116	ACACGTGG	0.612005606	0.004131788	0.023142127
MA0128.1	TraesCS5A02G460800		EmBP-1	TraesCS5A02G054300		1.53E-05	0.238	109	116	ACACGTGG	0.801982889	2.11E-05	0.0005149
MA0128.1	TraesCS2B02G269600		EmBP-1	TraesCS5A02G054300		1.53E-05	0.238	109	116	ACACGTGG	0.592516386	0.005906771	0.029692267
MA0128.1	TraesCS2A02G245700		EmBP-1	TraesCS5A02G054300		1.53E-05	0.238	109	116	ACACGTGG	0.633890425	0.002689277	0.01707982
MA0128.1	TraesCS2D02G236200		EmBP-1	TraesCS5A02G054300		1.53E-05	0.238	109	116	ACACGTGG	0.550969364	0.01180959	0.047431709
MA0128.1	TraesCS5B02G470600		EmBP-1	TraesCS5A02G054300		1.53E-05	0.238	109	116	ACACGTGG	0.854931526	1.58E-06	8.58E-05
MA0128.1	TraesCS5D02G473000		EmBP-1	TraesCS5A02G054300		1.53E-05	0.238	109	116	ACACGTGG	0.80682896	1.72E-05	0.000450563
MA0128.1	TraesCS5A02G460800		EmBP-1	TraesCS5B02G206600		1.53E-05	0.238	109	116	ACACGTGG	0.888404887	1.69E-07	1.91E-05
MA0128.1	TraesCS2B02G269600		EmBP-1	TraesCS5B02G206600		1.53E-05	0.238	109	116	ACACGTGG	0.561465522	0.009995139	0.042329276
MA0128.1	TraesCS2D02G236200		EmBP-1	TraesCS5B02G206600		1.53E-05	0.238	109	116	ACACGTGG	0.539830398	0.014017634	0.053388092
MA0128.1	MSTRG.78111		EmBP-1	TraesCS5B02G206600		1.53E-05	0.238	109	116	ACACGTGG	0.509522553	0.021744792	0.072011692
MA0128.1	TraesCS5B02G470600		EmBP-1	TraesCS5B02G206600		1.53E-05	0.238	109	116	ACACGTGG	0.896934093	8.53E-08	1.24E-05
MA0128.1	TraesCS5D02G473000		EmBP-1	TraesCS5B02G206600		1.53E-05	0.238	109	116	ACACGTGG	0.880659226	3.00E-07	2.85E-05
MA0128.1	TraesCS5B02G470600		EmBP-1	TraesCS5A02G398100		1.53E-05	0.238	116	123	ACACGTGG	-0.547262609	0.012510659	0.049321019
MA0128.1	TraesCS5D02G473000		EmBP-1	TraesCS1D02G086100		1.53E-05	0.238	110	117	ACACGTGG	0.500713893	0.024531865	0.078344371
MA0128.1	TraesCS5B02G470600		EmBP-1	TraesCS5A02G398100		1.53E-05	0.238	117	124	ACACGTGG	-0.547262609	0.012510659	0.049321019
MA0128.1	TraesCS5A02G460800		EmBP-1	TraesCS3B02G487500		1.53E-05	0.238	110	117	ACACGTGG	0.814757472	1.22E-05	0.000360889
MA0128.1	TraesCS2B02G269600		EmBP-1	TraesCS3B02G487500		1.53E-05	0.238	110	117	ACACGTGG	0.556207576	0.010873406	0.04490245
MA0128.1	TraesCS2A02G245700		EmBP-1	TraesCS3B02G487500		1.53E-05	0.238	110	117	ACACGTGG	0.576015086	0.007860952	0.035977742
MA0128.1	MSTRG.78111		EmBP-1	TraesCS3B02G487500		1.53E-05	0.238	110	117	ACACGTGG	0.562668641	0.009802512	0.041758564
MA0128.1	TraesCS5B02G470600		EmBP-1	TraesCS3B02G487500		1.53E-05	0.238	110	117	ACACGTGG	0.842457133	3.16E-06	0.000140885
MA0128.1	TraesCS5D02G473000		EmBP-1	TraesCS3B02G487500		1.53E-05	0.238	110	117	ACACGTGG	0.855580091	1.52E-06	8.36E-05
MA0128.1	TraesCS2B02G269600		EmBP-1	TraesCS4D02G134700		1.53E-05	0.238	110	117	ACACGTGG	0.504728601	0.023228544	0.075323806
MA0128.1	TraesCS2A02G245700		EmBP-1	TraesCS4D02G134700		1.53E-05	0.238	110	117	ACACGTGG	0.791535907	3.22E-05	0.000699692
MA0128.1	TraesCS2D02G236200		EmBP-1	TraesCS4D02G134700		1.53E-05	0.238	110	117	ACACGTGG	0.636141899	0.002568384	0.016578293
MA0128.1	TraesCS5A02G460800		EmBP-1	TraesCS2B02G445300		1.53E-05	0.238	111	118	ACACGTGG	0.757767156	0.00010878	0.001637414
MA0128.1	TraesCS2A02G245700		EmBP-1	TraesCS2B02G445300		1.53E-05	0.238	111	118	ACACGTGG	0.698337436	0.000615929	0.005881315
MA0128.1	TraesCS2D02G236200		EmBP-1	TraesCS2B02G445300		1.53E-05	0.238	111	118	ACACGTGG	0.691005232	0.000741813	0.006769103
MA0128.1	MSTRG.78111		EmBP-1	TraesCS2B02G445300		1.53E-05	0.238	111	118	ACACGTGG	0.541636506	0.013638637	0.052419556
MA0128.1	TraesCS5B02G470600		EmBP-1	TraesCS2B02G445300		1.53E-05	0.238	111	118	ACACGTGG	0.712396378	0.000424611	0.004480868
MA0128.1	TraesCS5D02G473000		EmBP-1	TraesCS2B02G445300		1.53E-05	0.238	111	118	ACACGTGG	0.780652864	4.88E-05	0.000929499
MA0128.1	TraesCS5A02G460800		EmBP-1	TraesCS3D02G225700		1.53E-05	0.238	112	119	ACACGTGG	0.54771526	0.012423288	0.049072639
MA0128.1	TraesCS5D02G473000		EmBP-1	TraesCS3D02G225700		1.53E-05	0.238	112	119	ACACGTGG	0.550717255	0.011856241	0.047566131
MA0128.1	TraesCS5A02G460800		EmBP-1	TraesCS1D02G334200		1.53E-05	0.238	112	119	ACACGTGG	-0.572647081	0.008318349	0.037432138
MA0128.1	TraesCS2B02G269600		EmBP-1	TraesCS1D02G334200		1.53E-05	0.238	112	119	ACACGTGG	-0.747816728	0.000150169	0.002076013
MA0128.1	TraesCS2A02G245700		EmBP-1	TraesCS1D02G334200		1.53E-05	0.238	112	119	ACACGTGG	-0.517992673	0.01930797	0.066328637
MA0128.1	TraesCS2D02G236200		EmBP-1	TraesCS1D02G334200		1.53E-05	0.238	112	119	ACACGTGG	-0.528742217	0.016534383	0.059689343
MA0128.1	TraesCS5B02G470600		EmBP-1	TraesCS1D02G334200		1.53E-05	0.238	112	119	ACACGTGG	-0.5573547	0.010676651	0.044299071
MA0128.1	TraesCS5D02G473000		EmBP-1	TraesCS1D02G334200		1.53E-05	0.238	112	119	ACACGTGG	-0.57749172	0.007667005	0.035406335
MA0128.1	TraesCS5A02G460800		EmBP-1	TraesCS7B02G445400		1.53E-05	0.238	119	126	ACACGTGG	-0.520146558	0.018724449	0.064895584
MA0128.1	TraesCS5B02G470600		EmBP-1	TraesCS7B02G445400		1.53E-05	0.238	119	126	ACACGTGG	-0.522269835	0.018163084	0.063606787
MA0128.1	TraesCS5D02G473000		EmBP-1	TraesCS7B02G445400		1.53E-05	0.238	119	126	ACACGTGG	-0.509154393	0.021855999	0.072283225
MA0128.1	TraesCS5A02G460800		EmBP-1	TraesCS2B02G566100		1.53E-05	0.238	120	127	ACACGTGG	-0.525969838	0.01721705	0.061343135
MA0128.1	TraesCS2B02G269600		EmBP-1	TraesCS2B02G566100		1.53E-05	0.238	120	127	ACACGTGG	-0.644194924	0.002172393	0.014739694
MA0128.1	TraesCS2A02G245700		EmBP-1	TraesCS2B02G566100		1.53E-05	0.238	120	127	ACACGTGG	-0.534459851	0.015194965	0.056415641
MA0128.1	TraesCS5B02G470600		EmBP-1	TraesCS2B02G566100		1.53E-05	0.238	120	127	ACACGTGG	-0.519511576	0.018894992	0.065259427
MA0128.1	TraesCS5D02G473000		EmBP-1	TraesCS2B02G566100		1.53E-05	0.238	120	127	ACACGTGG	-0.524760263	0.017521875	0.062097068
MA0128.1	TraesCS5A02G460800		EmBP-1	TraesCS6A02G349700		1.53E-05	0.238	120	127	ACACGTGG	0.825635085	7.37E-06	0.000251
MA0128.1	MSTRG.78111		EmBP-1	TraesCS6A02G349700		1.53E-05	0.238	120	127	ACACGTGG	0.658362244	0.001599378	0.011797389
MA0128.1	TraesCS5B02G470600		EmBP-1	TraesCS6A02G349700		1.53E-05	0.238	120	127	ACACGTGG	0.856724844	1.42E-06	8.11E-05
MA0128.1	TraesCS5D02G473000		EmBP-1	TraesCS6A02G349700		1.53E-05	0.238	120	127	ACACGTGG	0.843807658	2.94E-06	0.000134312
MA0128.1	TraesCS5A02G460800		EmBP-1	TraesCS3B02G280000		1.53E-05	0.238	121	128	ACACGTGG	0.953417797	8.28E-11	1.26E-07
MA0128.1	TraesCS2D02G236200		EmBP-1	TraesCS3B02G280000		1.53E-05	0.238	121	128	ACACGTGG	0.564708434	0.009482829	0.040842762
MA0128.1	TraesCS5B02G470600		EmBP-1	TraesCS3B02G280000		1.53E-05	0.238	121	128	ACACGTGG	0.924096385	6.02E-09	2.09E-06
MA0128.1	TraesCS5D02G473000		EmBP-1	TraesCS3B02G280000		1.53E-05	0.238	121	128	ACACGTGG	0.894241648	1.06E-07	1.44E-05
MA0128.1	TraesCS5A02G460800		EmBP-1	TraesCS3B02G574000		1.53E-05	0.238	114	121	ACACGTGG	0.763069259	9.10E-05	0.001449796
MA0128.1	TraesCS2B02G269600		EmBP-1	TraesCS3B02G574000		1.53E-05	0.238	114	121	ACACGTGG	0.524333073	0.017630557	0.062331729
MA0128.1	TraesCS2A02G245700		EmBP-1	TraesCS3B02G574000		1.53E-05	0.238	114	121	ACACGTGG	0.54514724	0.012925572	0.050428714
MA0128.1	TraesCS5B02G470600		EmBP-1	TraesCS3B02G574000		1.53E-05	0.238	114	121	ACACGTGG	0.785724618	4.03E-05	0.000811123
MA0128.1	TraesCS5D02G473000		EmBP-1	TraesCS3B02G574000		1.53E-05	0.238	114	121	ACACGTGG	0.812950979	1.32E-05	0.000381283
MA0128.1	TraesCS5A02G460800		EmBP-1	TraesCS6A02G149200		1.53E-05	0.238	115	122	ACACGTGG	0.765684861	8.32E-05	0.001356383
MA0128.1	TraesCS2B02G269600		EmBP-1	TraesCS6A02G149200		1.53E-05	0.238	115	122	ACACGTGG	0.659736702	0.001551284	0.011518179
MA0128.1	TraesCS2A02G245700		EmBP-1	TraesCS6A02G149200		1.53E-05	0.238	115	122	ACACGTGG	0.696352288	0.000648074	0.006110104
MA0128.1	TraesCS2D02G236200		EmBP-1	TraesCS6A02G149200		1.53E-05	0.238	115	122	ACACGTGG	0.596599876	0.005490688	0.028213204
MA0128.1	TraesCS5B02G470600		EmBP-1	TraesCS6A02G149200		1.53E-05	0.238	115	122	ACACGTGG	0.782789857	4.50E-05	0.000876855
MA0128.1	TraesCS5D02G473000		EmBP-1	TraesCS6A02G149200		1.53E-05	0.238	115	122	ACACGTGG	0.741212113	0.000184539	0.002401283
MA0128.1	TraesCS5B02G470600		EmBP-1	TraesCS3A02G322600		1.53E-05	0.238	115	122	ACACGTGG	0.50858042	0.022030275	0.072668105
MA0128.1	TraesCS5A02G460800		EmBP-1	TraesCS6A02G201600		1.53E-05	0.238	122	129	ACACGTGG	-0.72372528	0.000309702	0.003529315
MA0128.1	TraesCS2B02G269600		EmBP-1	TraesCS6A02G201600		1.53E-05	0.238	122	129	ACACGTGG	-0.624410927	0.00325156	0.019501027
MA0128.1	TraesCS2A02G245700		EmBP-1	TraesCS6A02G201600		1.53E-05	0.238	122	129	ACACGTGG	-0.569917287	0.008704806	0.038680732
MA0128.1	TraesCS2D02G236200		EmBP-1	TraesCS6A02G201600		1.53E-05	0.238	122	129	ACACGTGG	-0.526956798	0.016971484	0.060738091
MA0128.1	TraesCS5B02G470600		EmBP-1	TraesCS6A02G201600		1.53E-05	0.238	122	129	ACACGTGG	-0.698128907	0.000619241	0.005903825
MA0128.1	TraesCS5D02G473000		EmBP-1	TraesCS6A02G201600		1.53E-05	0.238	122	129	ACACGTGG	-0.711849312	0.000430972	0.004529779
MA0128.1	TraesCS5A02G460800		EmBP-1	TraesCS1D02G218000		1.53E-05	0.238	116	123	ACACGTGG	0.817413106	1.08E-05	0.00033014
MA0128.1	TraesCS5B02G470600		EmBP-1	TraesCS1D02G218000		1.53E-05	0.238	116	123	ACACGTGG	0.745574943	0.00016116	0.002177904
MA0128.1	TraesCS5D02G473000		EmBP-1	TraesCS1D02G218000		1.53E-05	0.238	116	123	ACACGTGG	0.851149352	1.96E-06	0.000100626
MA0128.1	TraesCS5A02G460800		EmBP-1	TraesCS1A02G059100		1.53E-05	0.238	123	130	ACACGTGG	0.831938392	5.42E-06	0.00020398
MA0128.1	TraesCS5B02G470600		EmBP-1	TraesCS1A02G059100		1.53E-05	0.238	123	130	ACACGTGG	0.774352171	6.14E-05	0.001087878
MA0128.1	TraesCS5D02G473000		EmBP-1	TraesCS1A02G059100		1.53E-05	0.238	123	130	ACACGTGG	0.841593799	3.31E-06	0.000145104
MA0128.1	TraesCS5A02G460800		EmBP-1	TraesCS4A02G198100		1.53E-05	0.238	117	124	ACACGTGG	0.565997151	0.009285268	0.040304579
MA0128.1	TraesCS2B02G269600		EmBP-1	TraesCS4A02G198100		1.53E-05	0.238	117	124	ACACGTGG	0.514089134	0.020402398	0.068794738
MA0128.1	TraesCS5B02G470600		EmBP-1	TraesCS4A02G198100		1.53E-05	0.238	117	124	ACACGTGG	0.641308677	0.002307991	0.015377787
MA0128.1	TraesCS5D02G473000		EmBP-1	TraesCS4A02G198100		1.53E-05	0.238	117	124	ACACGTGG	0.606678102	0.004566026	0.024812006
MA0128.1	TraesCS5A02G460800		EmBP-1	TraesCS2B02G534200		1.53E-05	0.238	124	131	ACACGTGG	0.794222023	2.90E-05	0.000643764
MA0128.1	TraesCS5B02G470600		EmBP-1	TraesCS2B02G534200		1.53E-05	0.238	124	131	ACACGTGG	0.799982882	2.29E-05	0.000547374
MA0128.1	TraesCS5D02G473000		EmBP-1	TraesCS2B02G534200		1.53E-05	0.238	124	131	ACACGTGG	0.780449777	4.91E-05	0.000933644
MA0128.1	TraesCS5A02G460800		EmBP-1	TraesCS4D02G217500		1.53E-05	0.238	124	131	ACACGTGG	-0.630684333	0.002869582	0.017837711
MA0128.1	MSTRG.78111		EmBP-1	TraesCS4D02G217500		1.53E-05	0.238	124	131	ACACGTGG	-0.517953766	0.019318642	0.066357402
MA0128.1	TraesCS5B02G470600		EmBP-1	TraesCS4D02G217500		1.53E-05	0.238	124	131	ACACGTGG	-0.624111334	0.003270809	0.019585276
MA0128.1	TraesCS5D02G473000		EmBP-1	TraesCS4D02G217500		1.53E-05	0.238	124	131	ACACGTGG	-0.60602231	0.004621991	0.025059513
MA0128.1	TraesCS5A02G460800		EmBP-1	TraesCS1A02G266300		1.53E-05	0.238	124	131	ACACGTGG	0.788431322	3.63E-05	0.000756333
MA0128.1	TraesCS2A02G245700		EmBP-1	TraesCS1A02G266300		1.53E-05	0.238	124	131	ACACGTGG	0.608187003	0.00443938	0.024340696
MA0128.1	TraesCS2D02G236200		EmBP-1	TraesCS1A02G266300		1.53E-05	0.238	124	131	ACACGTGG	0.579696286	0.007384742	0.034476065
MA0128.1	MSTRG.78111		EmBP-1	TraesCS1A02G266300		1.53E-05	0.238	124	131	ACACGTGG	0.66709396	0.00131398	0.010218839
MA0128.1	TraesCS5B02G470600		EmBP-1	TraesCS1A02G266300		1.53E-05	0.238	124	131	ACACGTGG	0.803729926	1.96E-05	0.000492415
MA0128.1	TraesCS5D02G473000		EmBP-1	TraesCS1A02G266300		1.53E-05	0.238	124	131	ACACGTGG	0.767277096	7.88E-05	0.001302141
MA0128.1	TraesCS5A02G460800		EmBP-1	TraesCS5B02G226300		1.53E-05	0.238	125	132	ACACGTGG	-0.811079938	1.43E-05	0.000401528
MA0128.1	TraesCS2B02G269600		EmBP-1	TraesCS5B02G226300		1.53E-05	0.238	125	132	ACACGTGG	-0.614869909	0.003912826	0.022308184
MA0128.1	TraesCS2D02G236200		EmBP-1	TraesCS5B02G226300		1.53E-05	0.238	125	132	ACACGTGG	-0.643062377	0.002224785	0.014998806
MA0128.1	MSTRG.78111		EmBP-1	TraesCS5B02G226300		1.53E-05	0.238	125	132	ACACGTGG	-0.622774787	0.003357841	0.019927288
MA0128.1	TraesCS5B02G470600		EmBP-1	TraesCS5B02G226300		1.53E-05	0.238	125	132	ACACGTGG	-0.809799841	1.52E-05	0.000417671
MA0128.1	TraesCS5D02G473000		EmBP-1	TraesCS5B02G226300		1.53E-05	0.238	125	132	ACACGTGG	-0.791671393	3.20E-05	0.000697381
MA0128.1	TraesCS5A02G460800		EmBP-1	TraesCS5B02G458000		1.53E-05	0.238	125	132	ACACGTGG	0.89263739	1.21E-07	1.55E-05
MA0128.1	TraesCS2B02G269600		EmBP-1	TraesCS5B02G458000		1.53E-05	0.238	125	132	ACACGTGG	0.661192573	0.00150167	0.01125499
MA0128.1	TraesCS2A02G245700		EmBP-1	TraesCS5B02G458000		1.53E-05	0.238	125	132	ACACGTGG	0.636417065	0.002553925	0.016514505
MA0128.1	TraesCS2D02G236200		EmBP-1	TraesCS5B02G458000		1.53E-05	0.238	125	132	ACACGTGG	0.663312514	0.001431814	0.010876385
MA0128.1	TraesCS5B02G470600		EmBP-1	TraesCS5B02G458000		1.53E-05	0.238	125	132	ACACGTGG	0.896252362	9.03E-08	1.29E-05
MA0128.1	TraesCS5D02G473000		EmBP-1	TraesCS5B02G458000		1.53E-05	0.238	125	132	ACACGTGG	0.855580802	1.52E-06	8.37E-05
MA0128.1	TraesCS5A02G460800		EmBP-1	TraesCS2B02G303800		1.53E-05	0.238	126	133	ACACGTGG	-0.624840166	0.003224145	0.019379555
MA0128.1	TraesCS2B02G269600		EmBP-1	TraesCS2B02G303800		1.53E-05	0.238	126	133	ACACGTGG	-0.514044832	0.020415096	0.06881344
MA0128.1	TraesCS2D02G236200		EmBP-1	TraesCS2B02G303800		1.53E-05	0.238	126	133	ACACGTGG	-0.573225711	0.008238259	0.037185743
MA0128.1	MSTRG.78111		EmBP-1	TraesCS2B02G303800		1.53E-05	0.238	126	133	ACACGTGG	-0.663599461	0.001422572	0.010821367
MA0128.1	TraesCS5B02G470600		EmBP-1	TraesCS2B02G303800		1.53E-05	0.238	126	133	ACACGTGG	-0.628736165	0.002983976	0.018342091
MA0128.1	TraesCS5D02G473000		EmBP-1	TraesCS2B02G303800		1.53E-05	0.238	126	133	ACACGTGG	-0.597337552	0.005418162	0.027966654
MA0128.1	TraesCS5A02G460800		EmBP-1	TraesCS7D02G382200		1.53E-05	0.238	127	134	ACACGTGG	-0.627889811	0.003034842	0.01857433
MA0128.1	TraesCS2B02G269600		EmBP-1	TraesCS7D02G382200		1.53E-05	0.238	127	134	ACACGTGG	-0.501817691	0.024167906	0.077550976
MA0128.1	TraesCS2A02G245700		EmBP-1	TraesCS7D02G382200		1.53E-05	0.238	127	134	ACACGTGG	-0.502437838	0.023965306	0.077089394
MA0128.1	TraesCS5B02G470600		EmBP-1	TraesCS7D02G382200		1.53E-05	0.238	127	134	ACACGTGG	-0.6087176	0.004395541	0.024179943
MA0128.1	TraesCS5D02G473000		EmBP-1	TraesCS7D02G382200		1.53E-05	0.238	127	134	ACACGTGG	-0.595335326	0.005616874	0.028674435
MA0128.1	TraesCS5A02G460800		EmBP-1	TraesCS7A02G043700		1.53E-05	0.238	128	135	ACACGTGG	-0.764343357	8.72E-05	0.001406258
MA0128.1	TraesCS2D02G236200		EmBP-1	TraesCS7A02G043700		1.53E-05	0.238	128	135	ACACGTGG	-0.501288982	0.024341702	0.07795268
MA0128.1	MSTRG.78111		EmBP-1	TraesCS7A02G043700		1.53E-05	0.238	128	135	ACACGTGG	-0.612440397	0.004097912	0.023034331
MA0128.1	TraesCS5B02G470600		EmBP-1	TraesCS7A02G043700		1.53E-05	0.238	128	135	ACACGTGG	-0.791668056	3.20E-05	0.000696947
MA0128.1	TraesCS5D02G473000		EmBP-1	TraesCS7A02G043700		1.53E-05	0.238	128	135	ACACGTGG	-0.748238368	0.000148175	0.002055339
MA0128.1	TraesCS2B02G269600		EmBP-1	TraesCS2B02G177500		1.53E-05	0.238	121	128	ACACGTGG	-0.508621485	0.02201777	0.072646226
MA0128.1	TraesCS2D02G236200		EmBP-1	TraesCS2B02G177500		1.53E-05	0.238	121	128	ACACGTGG	-0.565674286	0.009334446	0.04046531
MA0128.1	MSTRG.78111		EmBP-1	TraesCS2B02G177500		1.53E-05	0.238	121	128	ACACGTGG	-0.52816063	0.016675763	0.060017083
MA0128.1	TraesCS5B02G470600		EmBP-1	TraesCS3D02G308900		1.53E-05	0.238	122	129	ACACGTGG	0.596639582	0.005486764	0.02820643
MA0128.1	TraesCS5D02G473000		EmBP-1	TraesCS3D02G308900		1.53E-05	0.238	122	129	ACACGTGG	0.555223697	0.011044495	0.045265755
MA0128.1	TraesCS5A02G460800		EmBP-1	TraesCS3A02G193700		1.53E-05	0.238	131	138	ACACGTGG	-0.715926321	0.000385455	0.004182336
MA0128.1	TraesCS5B02G470600		EmBP-1	TraesCS3A02G193700		1.53E-05	0.238	131	138	ACACGTGG	-0.71891236	0.000354774	0.003926682
MA0128.1	TraesCS5D02G473000		EmBP-1	TraesCS3A02G193700		1.53E-05	0.238	131	138	ACACGTGG	-0.746845153	0.000154851	0.002116082
MA0128.1	TraesCS2B02G269600		EmBP-1	TraesCS7D02G369300		1.53E-05	0.238	124	131	ACACGTGG	-0.716551678	0.000378849	0.004127209
MA0128.1	TraesCS2A02G245700		EmBP-1	TraesCS7D02G369300		1.53E-05	0.238	124	131	ACACGTGG	-0.504487549	0.023305216	0.075504576
MA0128.1	TraesCS5A02G460800		EmBP-1	TraesCS6D02G311700		1.53E-05	0.238	131	138	ACACGTGG	0.782037827	4.63E-05	0.000897434
MA0128.1	TraesCS2B02G269600		EmBP-1	TraesCS6D02G311700		1.53E-05	0.238	131	138	ACACGTGG	0.68718028	0.000815696	0.007270153
MA0128.1	TraesCS2A02G245700		EmBP-1	TraesCS6D02G311700		1.53E-05	0.238	131	138	ACACGTGG	0.698719519	0.0006099	0.005842427
MA0128.1	TraesCS2D02G236200		EmBP-1	TraesCS6D02G311700		1.53E-05	0.238	131	138	ACACGTGG	0.688805488	0.000783577	0.00706092
MA0128.1	TraesCS5B02G470600		EmBP-1	TraesCS6D02G311700		1.53E-05	0.238	131	138	ACACGTGG	0.78827122	3.66E-05	0.00076047
MA0128.1	TraesCS5D02G473000		EmBP-1	TraesCS6D02G311700		1.53E-05	0.238	131	138	ACACGTGG	0.735409034	0.00022009	0.002737597
MA0128.1	TraesCS5A02G460800		EmBP-1	TraesCSU02G065300		1.53E-05	0.238	125	132	ACACGTGG	0.808667488	1.59E-05	0.00043016
MA0128.1	TraesCS2B02G269600		EmBP-1	TraesCSU02G065300		1.53E-05	0.238	125	132	ACACGTGG	0.539942331	0.013993902	0.053370471
MA0128.1	TraesCS2A02G245700		EmBP-1	TraesCSU02G065300		1.53E-05	0.238	125	132	ACACGTGG	0.592761547	0.005881081	0.029633653
MA0128.1	TraesCS2D02G236200		EmBP-1	TraesCSU02G065300		1.53E-05	0.238	125	132	ACACGTGG	0.587602022	0.006441533	0.03152045
MA0128.1	MSTRG.78111		EmBP-1	TraesCSU02G065300		1.53E-05	0.238	125	132	ACACGTGG	0.699174171	0.000602791	0.005809027
MA0128.1	TraesCS5B02G470600		EmBP-1	TraesCSU02G065300		1.53E-05	0.238	125	132	ACACGTGG	0.813824643	1.27E-05	0.000371883
MA0128.1	TraesCS5D02G473000		EmBP-1	TraesCSU02G065300		1.53E-05	0.238	125	132	ACACGTGG	0.779864499	5.02E-05	0.000945771
MA0128.1	TraesCS5A02G460800		EmBP-1	TraesCS3A02G147600		1.53E-05	0.238	132	139	ACACGTGG	-0.529269485	0.01640704	0.05937567
MA0128.1	TraesCS5B02G470600		EmBP-1	TraesCS3A02G147600		1.53E-05	0.238	132	139	ACACGTGG	-0.549630693	0.012059012	0.048085566
MA0128.1	TraesCS5D02G473000		EmBP-1	TraesCS3A02G147600		1.53E-05	0.238	132	139	ACACGTGG	-0.515974093	0.019867912	0.067550122
MA0128.1	TraesCS5A02G460800		EmBP-1	TraesCS5B02G099400		1.53E-05	0.238	133	140	ACACGTGG	0.717768009	0.000366276	0.00402059
MA0128.1	TraesCS2B02G269600		EmBP-1	TraesCS5B02G099400		1.53E-05	0.238	133	140	ACACGTGG	0.637750394	0.00248482	0.016208041
MA0128.1	TraesCS2A02G245700		EmBP-1	TraesCS5B02G099400		1.53E-05	0.238	133	140	ACACGTGG	0.640687117	0.002338098	0.015517497
MA0128.1	TraesCS2D02G236200		EmBP-1	TraesCS5B02G099400		1.53E-05	0.238	133	140	ACACGTGG	0.631022013	0.00285013	0.017758862
MA0128.1	TraesCS5B02G470600		EmBP-1	TraesCS5B02G099400		1.53E-05	0.238	133	140	ACACGTGG	0.719808122	0.000345986	0.003851076
MA0128.1	TraesCS5D02G473000		EmBP-1	TraesCS5B02G099400		1.53E-05	0.238	133	140	ACACGTGG	0.680539304	0.000958761	0.008114334
MA0128.1	TraesCS2D02G236200		EmBP-1	TraesCS4A02G186400		1.53E-05	0.238	127	134	ACACGTGG	0.519347349	0.018939301	0.06536814
MA0128.1	TraesCS5A02G460800		EmBP-1	TraesCS3D02G327000		1.53E-05	0.238	127	134	ACACGTGG	0.688717187	0.000785294	0.007070508
MA0128.1	TraesCS5B02G470600		EmBP-1	TraesCS3D02G327000		1.53E-05	0.238	127	134	ACACGTGG	0.682134329	0.000922602	0.007893939
MA0128.1	TraesCS5D02G473000		EmBP-1	TraesCS3D02G327000		1.53E-05	0.238	127	134	ACACGTGG	0.614464643	0.00394321	0.022428252
MA0128.1	TraesCS5A02G460800		EmBP-1	TraesCS2A02G199800		1.53E-05	0.238	134	141	ACACGTGG	-0.749875925	0.000140644	0.001982322
MA0128.1	MSTRG.78111		EmBP-1	TraesCS2A02G199800		1.53E-05	0.238	134	141	ACACGTGG	-0.591264674	0.006039381	0.030159293
MA0128.1	TraesCS5B02G470600		EmBP-1	TraesCS2A02G199800		1.53E-05	0.238	134	141	ACACGTGG	-0.760339929	9.98E-05	0.001552964
MA0128.1	TraesCS5D02G473000		EmBP-1	TraesCS2A02G199800		1.53E-05	0.238	134	141	ACACGTGG	-0.731858887	0.000244604	0.002959612
MA0128.1	TraesCS5A02G460800		EmBP-1	TraesCS5D02G362400		1.53E-05	0.238	127	134	ACACGTGG	0.576128412	0.007845927	0.035931763
MA0128.1	TraesCS5B02G470600		EmBP-1	TraesCS5D02G362400		1.53E-05	0.238	127	134	ACACGTGG	0.51784346	0.019348925	0.066403474
MA0128.1	TraesCS5D02G473000		EmBP-1	TraesCS5D02G362400		1.53E-05	0.238	127	134	ACACGTGG	0.570010589	0.00869136	0.038628912
MA0128.1	TraesCS5A02G460800		EmBP-1	TraesCS1B02G235100		1.53E-05	0.238	135	142	ACACGTGG	0.590420382	0.006130202	0.03044429
MA0128.1	TraesCS5B02G470600		EmBP-1	TraesCS1B02G235100		1.53E-05	0.238	135	142	ACACGTGG	0.637293989	0.002508297	0.016291233
MA0128.1	TraesCS5D02G473000		EmBP-1	TraesCS1B02G235100		1.53E-05	0.238	135	142	ACACGTGG	0.586075568	0.006615496	0.03209783
MA0128.1	TraesCS5A02G460800		EmBP-1	TraesCS5A02G242800		1.53E-05	0.238	135	142	ACACGTGG	-0.608966107	0.004375132	0.024104425
MA0128.1	MSTRG.78111		EmBP-1	TraesCS5A02G242800		1.53E-05	0.238	135	142	ACACGTGG	-0.582900401	0.006989711	0.033237496
MA0128.1	TraesCS5B02G470600		EmBP-1	TraesCS5A02G242800		1.53E-05	0.238	135	142	ACACGTGG	-0.625802007	0.003163409	0.019115327
MA0128.1	TraesCS5D02G473000		EmBP-1	TraesCS5A02G242800		1.53E-05	0.238	135	142	ACACGTGG	-0.59179516	0.005982885	0.029942776
MA0128.1	TraesCS5A02G460800		EmBP-1	TraesCS7D02G452200		1.53E-05	0.238	129	136	ACACGTGG	-0.632808009	0.002749063	0.017336196
MA0128.1	TraesCS2B02G269600		EmBP-1	TraesCS7D02G452200		1.53E-05	0.238	129	136	ACACGTGG	-0.584817647	0.006761734	0.032472598
MA0128.1	TraesCS5B02G470600		EmBP-1	TraesCS7D02G452200		1.53E-05	0.238	129	136	ACACGTGG	-0.604914546	0.004717813	0.025388297
MA0128.1	TraesCS5D02G473000		EmBP-1	TraesCS7D02G452200		1.53E-05	0.238	129	136	ACACGTGG	-0.62108273	0.003470773	0.020407289
MA0128.1	TraesCS5A02G460800		EmBP-1	TraesCS4B02G197400		1.53E-05	0.238	129	136	ACACGTGG	0.879257207	3.32E-07	3.05E-05
MA0128.1	TraesCS2A02G245700		EmBP-1	TraesCS4B02G197400		1.53E-05	0.238	129	136	ACACGTGG	0.548958973	0.012185762	0.048450434
MA0128.1	TraesCS5B02G470600		EmBP-1	TraesCS4B02G197400		1.53E-05	0.238	129	136	ACACGTGG	0.862719682	9.89E-07	6.32E-05
MA0128.1	TraesCS5D02G473000		EmBP-1	TraesCS4B02G197400		1.53E-05	0.238	129	136	ACACGTGG	0.856454504	1.44E-06	8.19E-05
MA0128.1	TraesCS2A02G245700		EmBP-1	TraesCS6B02G400100		1.53E-05	0.238	130	137	ACACGTGG	0.50451177	0.023297503	0.07548806
MA0128.1	TraesCS2D02G236200		EmBP-1	TraesCS6B02G400100		1.53E-05	0.238	130	137	ACACGTGG	0.541060267	0.013758647	0.052768395
MA0128.1	TraesCS2A02G245700		EmBP-1	TraesCS6B02G394900		1.53E-05	0.238	131	138	ACACGTGG	0.578485578	0.007538683	0.03499289
MA0128.1	TraesCS2D02G236200		EmBP-1	TraesCS6B02G394900		1.53E-05	0.238	131	138	ACACGTGG	0.585335544	0.006701209	0.032301952
MA0128.1	MSTRG.78111		EmBP-1	TraesCS6B02G394900		1.53E-05	0.238	131	138	ACACGTGG	0.500959625	0.024450467	0.078173788
MA0128.1	TraesCS5A02G460800		EmBP-1	TraesCS7B02G446900		1.53E-05	0.238	132	139	ACACGTGG	-0.634846797	0.002637358	0.016837756
MA0128.1	TraesCS5B02G470600		EmBP-1	TraesCS7B02G446900		1.53E-05	0.238	132	139	ACACGTGG	-0.651871231	0.00184376	0.013092588
MA0128.1	TraesCS5D02G473000		EmBP-1	TraesCS7B02G446900		1.53E-05	0.238	132	139	ACACGTGG	-0.626830971	0.003099491	0.018851429
MA0128.1	TraesCS5A02G460800		EmBP-1	TraesCS7A02G332700		1.53E-05	0.238	139	146	ACACGTGG	0.523280751	0.017900581	0.062959938
MA0128.1	MSTRG.78111		EmBP-1	TraesCS7A02G332700		1.53E-05	0.238	139	146	ACACGTGG	0.633769711	0.002695891	0.0171168
MA0128.1	TraesCS5B02G470600		EmBP-1	TraesCS7A02G332700		1.53E-05	0.238	139	146	ACACGTGG	0.589958555	0.006180353	0.030607345
MA0128.1	TraesCS5D02G473000		EmBP-1	TraesCS7A02G332700		1.53E-05	0.238	139	146	ACACGTGG	0.544049663	0.013145189	0.05103721
MA0128.1	MSTRG.78111		EmBP-1	TraesCS4B02G308300		1.53E-05	0.238	139	146	ACACGTGG	0.535433866	0.014975744	0.055894083
MA0128.1	TraesCS5A02G460800		EmBP-1	TraesCS7B02G146900		1.53E-05	0.238	140	147	ACACGTGG	0.818536029	1.03E-05	0.000317258
MA0128.1	TraesCS2B02G269600		EmBP-1	TraesCS7B02G146900		1.53E-05	0.238	140	147	ACACGTGG	0.610035856	0.004288172	0.023738594
MA0128.1	TraesCS2A02G245700		EmBP-1	TraesCS7B02G146900		1.53E-05	0.238	140	147	ACACGTGG	0.549423951	0.012097909	0.048202937
MA0128.1	TraesCS2D02G236200		EmBP-1	TraesCS7B02G146900		1.53E-05	0.238	140	147	ACACGTGG	0.561583415	0.009976129	0.042273576
MA0128.1	MSTRG.78111		EmBP-1	TraesCS7B02G146900		1.53E-05	0.238	140	147	ACACGTGG	0.613211782	0.004038378	0.022791409
MA0128.1	TraesCS5B02G470600		EmBP-1	TraesCS7B02G146900		1.53E-05	0.238	140	147	ACACGTGG	0.835220551	4.60E-06	0.00018283
MA0128.1	TraesCS5D02G473000		EmBP-1	TraesCS7B02G146900		1.53E-05	0.238	140	147	ACACGTGG	0.818062207	1.05E-05	0.000323386
MA0128.1	TraesCS5A02G460800		EmBP-1	TraesCS2D02G286400		1.53E-05	0.238	140	147	ACACGTGG	-0.63542939	0.002606142	0.01668274
MA0128.1	MSTRG.78111		EmBP-1	TraesCS2D02G286400		1.53E-05	0.238	140	147	ACACGTGG	-0.55323371	0.011397209	0.046225662
MA0128.1	TraesCS5B02G470600		EmBP-1	TraesCS2D02G286400		1.53E-05	0.238	140	147	ACACGTGG	-0.647425859	0.002028564	0.014029832
MA0128.1	TraesCS5D02G473000		EmBP-1	TraesCS2D02G286400		1.53E-05	0.238	140	147	ACACGTGG	-0.614960574	0.003906055	0.022278382
MA0128.1	TraesCS5A02G460800		EmBP-1	TraesCS3D02G202500		1.53E-05	0.238	134	141	ACACGTGG	0.636108061	0.002570167	0.016587328
MA0128.1	MSTRG.78111		EmBP-1	TraesCS3D02G202500		1.53E-05	0.238	134	141	ACACGTGG	0.649196715	0.001953171	0.013635826
MA0128.1	TraesCS5B02G470600		EmBP-1	TraesCS3D02G202500		1.53E-05	0.238	134	141	ACACGTGG	0.671884631	0.001176506	0.009412591
MA0128.1	TraesCS5D02G473000		EmBP-1	TraesCS3D02G202500		1.53E-05	0.238	134	141	ACACGTGG	0.621793992	0.003422924	0.020215164
MA0128.1	TraesCS5A02G460800		EmBP-1	TraesCS7D02G226300		1.53E-05	0.238	141	148	ACACGTGG	-0.593180098	0.005837433	0.029475463
MA0128.1	MSTRG.78111		EmBP-1	TraesCS7D02G226300		1.53E-05	0.238	141	148	ACACGTGG	-0.588829545	0.006304376	0.031040487
MA0128.1	TraesCS5B02G470600		EmBP-1	TraesCS7D02G226300		1.53E-05	0.238	141	148	ACACGTGG	-0.603889329	0.004807951	0.025692941
MA0128.1	TraesCS5D02G473000		EmBP-1	TraesCS7D02G226300		1.53E-05	0.238	141	148	ACACGTGG	-0.574184727	0.008106905	0.036782649
MA0128.1	MSTRG.78111		EmBP-1	TraesCS4B02G308200		1.53E-05	0.238	142	149	ACACGTGG	0.526884075	0.016989482	0.060747271
MA0128.1	TraesCS5A02G460800		EmBP-1	TraesCS3B02G102300		1.53E-05	0.238	135	142	ACACGTGG	0.635658086	0.002593973	0.016625732
MA0128.1	TraesCS5B02G470600		EmBP-1	TraesCS3B02G102300		1.53E-05	0.238	135	142	ACACGTGG	0.595477587	0.00560256	0.028619921
MA0128.1	TraesCS5D02G473000		EmBP-1	TraesCS3B02G102300		1.53E-05	0.238	135	142	ACACGTGG	0.553378939	0.011371163	0.046148122
MA0128.1	TraesCS5A02G460800		EmBP-1	TraesCS7B02G498600		1.53E-05	0.238	142	149	ACACGTGG	0.673253777	0.00113952	0.009179443
MA0128.1	TraesCS2B02G269600		EmBP-1	TraesCS7B02G498600		1.53E-05	0.238	142	149	ACACGTGG	0.542711327	0.013417043	0.051811624
MA0128.1	TraesCS2A02G245700		EmBP-1	TraesCS7B02G498600		1.53E-05	0.238	142	149	ACACGTGG	0.615318012	0.003879457	0.022171946
MA0128.1	TraesCS2D02G236200		EmBP-1	TraesCS7B02G498600		1.53E-05	0.238	142	149	ACACGTGG	0.708034248	0.000477626	0.004891897
MA0128.1	MSTRG.78111		EmBP-1	TraesCS7B02G498600		1.53E-05	0.238	142	149	ACACGTGG	0.677356322	0.001034505	0.008564532
MA0128.1	TraesCS5B02G470600		EmBP-1	TraesCS7B02G498600		1.53E-05	0.238	142	149	ACACGTGG	0.71931569	0.000350794	0.003890088
MA0128.1	TraesCS5D02G473000		EmBP-1	TraesCS7B02G498600		1.53E-05	0.238	142	149	ACACGTGG	0.656977215	0.001649102	0.012055315
MA0128.1	TraesCS2A02G245700		EmBP-1	TraesCS4B02G109700		1.53E-05	0.238	143	150	ACACGTGG	0.707090747	0.000489804	0.004973682
MA0128.1	TraesCS2D02G236200		EmBP-1	TraesCS4B02G109700		1.53E-05	0.238	143	150	ACACGTGG	0.652179239	0.001831496	0.013026867
MA0128.1	MSTRG.78111		EmBP-1	TraesCS4B02G109700		1.53E-05	0.238	143	150	ACACGTGG	0.816297715	1.14E-05	0.000342281
MA0128.1	TraesCS5A02G460800		EmBP-1	TraesCS6A02G230700		1.53E-05	0.238	143	150	ACACGTGG	0.592929136	0.005863572	0.029571239
MA0128.1	MSTRG.78111		EmBP-1	TraesCS6A02G230700		1.53E-05	0.238	143	150	ACACGTGG	0.523729418	0.017785053	0.06269365
MA0128.1	TraesCS5B02G470600		EmBP-1	TraesCS6A02G230700		1.53E-05	0.238	143	150	ACACGTGG	0.66487328	0.001382146	0.010613615
MA0128.1	TraesCS5D02G473000		EmBP-1	TraesCS6A02G230700		1.53E-05	0.238	143	150	ACACGTGG	0.638555446	0.002443855	0.016010783
MA0128.1	TraesCS5A02G460800		EmBP-1	TraesCSU02G054200		1.53E-05	0.238	143	150	ACACGTGG	-0.547667274	0.012432527	0.049095696
MA0128.1	TraesCS2B02G269600		EmBP-1	TraesCSU02G054200		1.53E-05	0.238	143	150	ACACGTGG	-0.543563286	0.013243467	0.051319842
MA0128.1	TraesCS2D02G236200		EmBP-1	TraesCSU02G054200		1.53E-05	0.238	143	150	ACACGTGG	-0.501289466	0.024341543	0.077955051
MA0128.1	TraesCS5B02G470600		EmBP-1	TraesCSU02G054200		1.53E-05	0.238	143	150	ACACGTGG	-0.554295163	0.011207955	0.045684879
MA0128.1	TraesCS5D02G473000		EmBP-1	TraesCSU02G054200		1.53E-05	0.238	143	150	ACACGTGG	-0.533112126	0.015502542	0.057197119
MA0128.1	TraesCS5A02G460800		EmBP-1	TraesCS2B02G380900		1.53E-05	0.238	137	144	ACACGTGG	0.88698994	1.88E-07	2.04E-05
MA0128.1	TraesCS2B02G269600		EmBP-1	TraesCS2B02G380900		1.53E-05	0.238	137	144	ACACGTGG	0.570917201	0.008561585	0.038187359
MA0128.1	TraesCS2A02G245700		EmBP-1	TraesCS2B02G380900		1.53E-05	0.238	137	144	ACACGTGG	0.539481759	0.01409176	0.053569103
MA0128.1	TraesCS5B02G470600		EmBP-1	TraesCS2B02G380900		1.53E-05	0.238	137	144	ACACGTGG	0.87294341	5.12E-07	4.02E-05
MA0128.1	TraesCS5D02G473000		EmBP-1	TraesCS2B02G380900		1.53E-05	0.238	137	144	ACACGTGG	0.860851641	1.11E-06	6.77E-05
MA0128.1	TraesCS2B02G269600		EmBP-1	TraesCS7B02G189100		1.53E-05	0.238	144	151	ACACGTGG	0.714955677	0.000395902	0.004267354
MA0128.1	TraesCS5A02G460800		EmBP-1	TraesCS6D02G008200		1.53E-05	0.238	137	144	ACACGTGG	0.609810874	0.004306341	0.02381938
MA0128.1	TraesCS2A02G245700		EmBP-1	TraesCS6D02G008200		1.53E-05	0.238	137	144	ACACGTGG	0.59860931	0.005294979	0.027535987
MA0128.1	MSTRG.78111		EmBP-1	TraesCS6D02G008200		1.53E-05	0.238	137	144	ACACGTGG	0.538495546	0.014303156	0.054154006
MA0128.1	TraesCS5B02G470600		EmBP-1	TraesCS6D02G008200		1.53E-05	0.238	137	144	ACACGTGG	0.603941627	0.004803319	0.025698318
MA0128.1	TraesCS5D02G473000		EmBP-1	TraesCS6D02G008200		1.53E-05	0.238	137	144	ACACGTGG	0.644867089	0.002141789	0.014573152
MA0128.1	TraesCS5A02G460800		EmBP-1	TraesCS7D02G409700		1.53E-05	0.238	144	151	ACACGTGG	0.90618623	3.79E-08	7.19E-06
MA0128.1	TraesCS2A02G245700		EmBP-1	TraesCS7D02G409700		1.53E-05	0.238	144	151	ACACGTGG	0.50632257	0.022726564	0.074232508
MA0128.1	TraesCS2D02G236200		EmBP-1	TraesCS7D02G409700		1.53E-05	0.238	144	151	ACACGTGG	0.502788865	0.023851223	0.076859463
MA0128.1	TraesCS5B02G470600		EmBP-1	TraesCS7D02G409700		1.53E-05	0.238	144	151	ACACGTGG	0.888491832	1.68E-07	1.91E-05
MA0128.1	TraesCS5D02G473000		EmBP-1	TraesCS7D02G409700		1.53E-05	0.238	144	151	ACACGTGG	0.877156199	3.84E-07	3.32E-05
MA0128.1	TraesCS5A02G460800		EmBP-1	TraesCS7D02G206700		1.53E-05	0.238	144	151	ACACGTGG	0.731438866	0.000247652	0.00298524
MA0128.1	TraesCS2A02G245700		EmBP-1	TraesCS7D02G206700		1.53E-05	0.238	144	151	ACACGTGG	0.514947534	0.020157595	0.068248318
MA0128.1	TraesCS2D02G236200		EmBP-1	TraesCS7D02G206700		1.53E-05	0.238	144	151	ACACGTGG	0.568079617	0.008973115	0.039453912
MA0128.1	MSTRG.78111		EmBP-1	TraesCS7D02G206700		1.53E-05	0.238	144	151	ACACGTGG	0.595733505	0.005576886	0.028534216
MA0128.1	TraesCS5B02G470600		EmBP-1	TraesCS7D02G206700		1.53E-05	0.238	144	151	ACACGTGG	0.738275414	0.000201861	0.002572558
MA0128.1	TraesCS5D02G473000		EmBP-1	TraesCS7D02G206700		1.53E-05	0.238	144	151	ACACGTGG	0.682499007	0.000914498	0.007847088
MA0128.1	TraesCS5A02G460800		EmBP-1	TraesCS7B02G106400		1.53E-05	0.238	137	144	ACACGTGG	0.919094359	1.05E-08	3.11E-06
MA0128.1	TraesCS2B02G269600		EmBP-1	TraesCS7B02G106400		1.53E-05	0.238	137	144	ACACGTGG	0.579334601	0.007430458	0.034639073
MA0128.1	TraesCS2A02G245700		EmBP-1	TraesCS7B02G106400		1.53E-05	0.238	137	144	ACACGTGG	0.521184973	0.018448201	0.064226055
MA0128.1	TraesCS2D02G236200		EmBP-1	TraesCS7B02G106400		1.53E-05	0.238	137	144	ACACGTGG	0.523662774	0.017802175	0.062720817
MA0128.1	TraesCS5B02G470600		EmBP-1	TraesCS7B02G106400		1.53E-05	0.238	137	144	ACACGTGG	0.959601665	2.35E-11	4.33E-08
MA0128.1	TraesCS5D02G473000		EmBP-1	TraesCS7B02G106400		1.53E-05	0.238	137	144	ACACGTGG	0.91980051	9.72E-09	2.93E-06
MA0128.1	TraesCS5A02G460800		EmBP-1	TraesCS2B02G534500		1.53E-05	0.238	138	145	ACACGTGG	-0.562302166	0.009860864	0.041937003
MA0128.1	TraesCS2B02G269600		EmBP-1	TraesCS2B02G534500		1.53E-05	0.238	138	145	ACACGTGG	-0.772092178	6.65E-05	0.001161266
MA0128.1	TraesCS2A02G245700		EmBP-1	TraesCS2B02G534500		1.53E-05	0.238	138	145	ACACGTGG	-0.522168574	0.018189547	0.063676283
MA0128.1	TraesCS2D02G236200		EmBP-1	TraesCS2B02G534500		1.53E-05	0.238	138	145	ACACGTGG	-0.573759986	0.008164868	0.036956569
MA0128.1	TraesCS5B02G470600		EmBP-1	TraesCS2B02G534500		1.53E-05	0.238	138	145	ACACGTGG	-0.552269011	0.011571449	0.04672882
MA0128.1	TraesCS5D02G473000		EmBP-1	TraesCS2B02G534500		1.53E-05	0.238	138	145	ACACGTGG	-0.559798978	0.010267034	0.043092977
MA0128.1	TraesCS5A02G460800		EmBP-1	TraesCS4D02G008400		1.53E-05	0.238	138	145	ACACGTGG	-0.623355523	0.003319792	0.019754281
MA0128.1	TraesCS5B02G470600		EmBP-1	TraesCS4D02G008400		1.53E-05	0.238	138	145	ACACGTGG	-0.593411502	0.005813416	0.029376459
MA0128.1	TraesCS5D02G473000		EmBP-1	TraesCS4D02G008400		1.53E-05	0.238	138	145	ACACGTGG	-0.611608811	0.004162905	0.023257747
MA0128.1	TraesCS5A02G460800		EmBP-1	TraesCS4D02G326100		1.53E-05	0.238	138	145	ACACGTGG	0.851126783	1.96E-06	0.000100695
MA0128.1	TraesCS5B02G470600		EmBP-1	TraesCS4D02G326100		1.53E-05	0.238	138	145	ACACGTGG	0.860865079	1.11E-06	6.77E-05
MA0128.1	TraesCS5D02G473000		EmBP-1	TraesCS4D02G326100		1.53E-05	0.238	138	145	ACACGTGG	0.836602246	4.29E-06	0.000174559
MA0128.1	TraesCS5A02G460800		EmBP-1	TraesCS2D02G386100		1.53E-05	0.238	138	145	ACACGTGG	0.708606455	0.000470367	0.00484678
MA0128.1	MSTRG.78111		EmBP-1	TraesCS2D02G386100		1.53E-05	0.238	138	145	ACACGTGG	0.641597028	0.002294134	0.015314919
MA0128.1	TraesCS5B02G470600		EmBP-1	TraesCS2D02G386100		1.53E-05	0.238	138	145	ACACGTGG	0.742653327	0.000176515	0.002324107
MA0128.1	TraesCS5D02G473000		EmBP-1	TraesCS2D02G386100		1.53E-05	0.238	138	145	ACACGTGG	0.743518201	0.000171844	0.002285547
MA0128.1	TraesCS5A02G460800		EmBP-1	TraesCS3D02G446700		1.53E-05	0.238	145	152	ACACGTGG	0.785844812	4.01E-05	0.000809867
MA0128.1	MSTRG.78111		EmBP-1	TraesCS3D02G446700		1.53E-05	0.238	145	152	ACACGTGG	0.581927229	0.007107817	0.033634732
MA0128.1	TraesCS5B02G470600		EmBP-1	TraesCS3D02G446700		1.53E-05	0.238	145	152	ACACGTGG	0.865011794	8.57E-07	5.74E-05
MA0128.1	TraesCS5D02G473000		EmBP-1	TraesCS3D02G446700		1.53E-05	0.238	145	152	ACACGTGG	0.802490082	2.07E-05	0.00050715
MA0128.1	TraesCS5A02G460800		EmBP-1	TraesCS5D02G091000		1.53E-05	0.238	139	146	ACACGTGG	0.816077725	1.15E-05	0.000344852
MA0128.1	TraesCS2B02G269600		EmBP-1	TraesCS5D02G091000		1.53E-05	0.238	139	146	ACACGTGG	0.508894607	0.021934742	0.072457863
MA0128.1	TraesCS2A02G245700		EmBP-1	TraesCS5D02G091000		1.53E-05	0.238	139	146	ACACGTGG	0.50195669	0.024122378	0.077442188
MA0128.1	TraesCS2D02G236200		EmBP-1	TraesCS5D02G091000		1.53E-05	0.238	139	146	ACACGTGG	0.559317499	0.010346694	0.043305592
MA0128.1	MSTRG.78111		EmBP-1	TraesCS5D02G091000		1.53E-05	0.238	139	146	ACACGTGG	0.547953001	0.012377597	0.048950211
MA0128.1	TraesCS5B02G470600		EmBP-1	TraesCS5D02G091000		1.53E-05	0.238	139	146	ACACGTGG	0.844159245	2.88E-06	0.000132283
MA0128.1	TraesCS5D02G473000		EmBP-1	TraesCS5D02G091000		1.53E-05	0.238	139	146	ACACGTGG	0.867190625	7.46E-07	5.22E-05
MA0128.1	TraesCS5A02G460800		EmBP-1	TraesCS3B02G200600		1.53E-05	0.238	147	154	ACACGTGG	-0.558418752	0.010496735	0.043777008
MA0128.1	TraesCS5B02G470600		EmBP-1	TraesCS3B02G200600		1.53E-05	0.238	147	154	ACACGTGG	-0.559780282	0.010270117	0.043099654
MA0128.1	TraesCS5D02G473000		EmBP-1	TraesCS3B02G200600		1.53E-05	0.238	147	154	ACACGTGG	-0.545617455	0.012832396	0.050216775
MA0128.1	TraesCS5A02G460800		EmBP-1	TraesCS2A02G330900		1.53E-05	0.238	140	147	ACACGTGG	0.756713811	0.000112637	0.001680566
MA0128.1	TraesCS2A02G245700		EmBP-1	TraesCS2A02G330900		1.53E-05	0.238	140	147	ACACGTGG	0.57187806	0.008425774	0.037760532
MA0128.1	MSTRG.78111		EmBP-1	TraesCS2A02G330900		1.53E-05	0.238	140	147	ACACGTGG	0.621575938	0.003437535	0.020282087
MA0128.1	TraesCS5B02G470600		EmBP-1	TraesCS2A02G330900		1.53E-05	0.238	140	147	ACACGTGG	0.763328408	9.02E-05	0.001442642
MA0128.1	TraesCS5D02G473000		EmBP-1	TraesCS2A02G330900		1.53E-05	0.238	140	147	ACACGTGG	0.752307397	0.00013007	0.001869795
MA0128.1	TraesCS5A02G460800		EmBP-1	TraesCS6B02G257300		1.53E-05	0.238	140	147	ACACGTGG	0.829901189	6.00E-06	0.000217894
MA0128.1	TraesCS2B02G269600		EmBP-1	TraesCS6B02G257300		1.53E-05	0.238	140	147	ACACGTGG	0.591044393	0.00606297	0.030233501
MA0128.1	TraesCS2A02G245700		EmBP-1	TraesCS6B02G257300		1.53E-05	0.238	140	147	ACACGTGG	0.616329054	0.003805032	0.021840284
MA0128.1	TraesCS2D02G236200		EmBP-1	TraesCS6B02G257300		1.53E-05	0.238	140	147	ACACGTGG	0.611526979	0.004169346	0.023277215
MA0128.1	MSTRG.78111		EmBP-1	TraesCS6B02G257300		1.53E-05	0.238	140	147	ACACGTGG	0.656262694	0.001675256	0.01217968
MA0128.1	TraesCS5B02G470600		EmBP-1	TraesCS6B02G257300		1.53E-05	0.238	140	147	ACACGTGG	0.873690216	4.87E-07	3.91E-05
MA0128.1	TraesCS5D02G473000		EmBP-1	TraesCS6B02G257300		1.53E-05	0.238	140	147	ACACGTGG	0.830971659	5.69E-06	0.000210691
MA0128.1	TraesCS5A02G460800		EmBP-1	TraesCS6B02G262500		1.53E-05	0.238	147	154	ACACGTGG	-0.552345009	0.011557645	0.046692671
MA0128.1	TraesCS5B02G470600		EmBP-1	TraesCS6B02G262500		1.53E-05	0.238	147	154	ACACGTGG	-0.549277201	0.012125581	0.048286531
MA0128.1	TraesCS5D02G473000		EmBP-1	TraesCS6B02G262500		1.53E-05	0.238	147	154	ACACGTGG	-0.521046215	0.018484925	0.064322874
MA0128.1	TraesCS5A02G460800		EmBP-1	TraesCS2B02G582000		1.53E-05	0.238	141	148	ACACGTGG	0.860009934	1.17E-06	7.05E-05
MA0128.1	TraesCS2D02G236200		EmBP-1	TraesCS2B02G582000		1.53E-05	0.238	141	148	ACACGTGG	0.643791534	0.002190934	0.014836435
MA0128.1	TraesCS5B02G470600		EmBP-1	TraesCS2B02G582000		1.53E-05	0.238	141	148	ACACGTGG	0.857881997	1.33E-06	7.71E-05
MA0128.1	TraesCS5D02G473000		EmBP-1	TraesCS2B02G582000		1.53E-05	0.238	141	148	ACACGTGG	0.7736818	6.29E-05	0.001109349
MA0128.1	TraesCS5A02G460800		EmBP-1	TraesCS7A02G089900		1.53E-05	0.238	148	155	ACACGTGG	0.807499614	1.67E-05	0.000441291
MA0128.1	TraesCS2B02G269600		EmBP-1	TraesCS7A02G089900		1.53E-05	0.238	148	155	ACACGTGG	0.564619873	0.009496531	0.040889571
MA0128.1	MSTRG.78111		EmBP-1	TraesCS7A02G089900		1.53E-05	0.238	148	155	ACACGTGG	0.510814128	0.021358205	0.071155943
MA0128.1	TraesCS5B02G470600		EmBP-1	TraesCS7A02G089900		1.53E-05	0.238	148	155	ACACGTGG	0.861662204	1.06E-06	6.58E-05
MA0128.1	TraesCS5D02G473000		EmBP-1	TraesCS7A02G089900		1.53E-05	0.238	148	155	ACACGTGG	0.843718068	2.95E-06	0.000134676
MA0128.1	TraesCS2B02G269600		EmBP-1	TraesCS4A02G084500		1.53E-05	0.238	141	148	ACACGTGG	0.547058483	0.012550221	0.049425234
MA0128.1	TraesCS5A02G460800		EmBP-1	TraesCS3B02G269700		1.53E-05	0.238	141	148	ACACGTGG	-0.704227919	0.000528382	0.005258744
MA0128.1	MSTRG.78111		EmBP-1	TraesCS3B02G269700		1.53E-05	0.238	141	148	ACACGTGG	-0.527612983	0.016809776	0.06034141
MA0128.1	TraesCS5B02G470600		EmBP-1	TraesCS3B02G269700		1.53E-05	0.238	141	148	ACACGTGG	-0.717116072	0.00037297	0.004077013
MA0128.1	TraesCS5D02G473000		EmBP-1	TraesCS3B02G269700		1.53E-05	0.238	141	148	ACACGTGG	-0.685363184	0.000852917	0.007484808
MA0128.1	TraesCS5A02G460800		EmBP-1	TraesCS1D02G041200		1.53E-05	0.238	148	155	ACACGTGG	-0.778016518	5.37E-05	0.000990269
MA0128.1	TraesCS2D02G236200		EmBP-1	TraesCS1D02G041200		1.53E-05	0.238	148	155	ACACGTGG	-0.546965584	0.01256826	0.049487272
MA0128.1	MSTRG.78111		EmBP-1	TraesCS1D02G041200		1.53E-05	0.238	148	155	ACACGTGG	-0.663874173	0.001413771	0.010769554
MA0128.1	TraesCS5B02G470600		EmBP-1	TraesCS1D02G041200		1.53E-05	0.238	148	155	ACACGTGG	-0.810638448	1.46E-05	0.000407632
MA0128.1	TraesCS5D02G473000		EmBP-1	TraesCS1D02G041200		1.53E-05	0.238	148	155	ACACGTGG	-0.797433949	2.55E-05	0.000588692
MA0128.1	TraesCS5A02G460800		EmBP-1	TraesCS7D02G206700		1.53E-05	0.238	149	156	ACACGTGG	0.731438866	0.000247652	0.00298524
MA0128.1	TraesCS2A02G245700		EmBP-1	TraesCS7D02G206700		1.53E-05	0.238	149	156	ACACGTGG	0.514947534	0.020157595	0.068248318
MA0128.1	TraesCS2D02G236200		EmBP-1	TraesCS7D02G206700		1.53E-05	0.238	149	156	ACACGTGG	0.568079617	0.008973115	0.039453912
MA0128.1	MSTRG.78111		EmBP-1	TraesCS7D02G206700		1.53E-05	0.238	149	156	ACACGTGG	0.595733505	0.005576886	0.028534216
MA0128.1	TraesCS5B02G470600		EmBP-1	TraesCS7D02G206700		1.53E-05	0.238	149	156	ACACGTGG	0.738275414	0.000201861	0.002572558
MA0128.1	TraesCS5D02G473000		EmBP-1	TraesCS7D02G206700		1.53E-05	0.238	149	156	ACACGTGG	0.682499007	0.000914498	0.007847088
MA0128.1	TraesCS5A02G460800		EmBP-1	TraesCS4A02G222900		1.53E-05	0.238	142	149	ACACGTGG	0.71064582	0.000445251	0.004643791
MA0128.1	TraesCS2B02G269600		EmBP-1	TraesCS4A02G222900		1.53E-05	0.238	142	149	ACACGTGG	0.686994009	0.000819447	0.007285591
MA0128.1	TraesCS2A02G245700		EmBP-1	TraesCS4A02G222900		1.53E-05	0.238	142	149	ACACGTGG	0.516645065	0.019680372	0.067104821
MA0128.1	TraesCS2D02G236200		EmBP-1	TraesCS4A02G222900		1.53E-05	0.238	142	149	ACACGTGG	0.507793468	0.02227101	0.073222319
MA0128.1	MSTRG.78111		EmBP-1	TraesCS4A02G222900		1.53E-05	0.238	142	149	ACACGTGG	0.624814747	0.003225763	0.01938659
MA0128.1	TraesCS5B02G470600		EmBP-1	TraesCS4A02G222900		1.53E-05	0.238	142	149	ACACGTGG	0.763996592	8.82E-05	0.001419057
MA0128.1	TraesCS5D02G473000		EmBP-1	TraesCS4A02G222900		1.53E-05	0.238	142	149	ACACGTGG	0.709858468	0.000454809	0.004723565
MA0128.1	TraesCS5A02G460800		EmBP-1	TraesCS2B02G581900		1.53E-05	0.238	142	149	ACACGTGG	0.872016687	5.45E-07	4.18E-05
MA0128.1	TraesCS2A02G245700		EmBP-1	TraesCS2B02G581900		1.53E-05	0.238	142	149	ACACGTGG	0.522430021	0.018121285	0.063509205
MA0128.1	TraesCS2D02G236200		EmBP-1	TraesCS2B02G581900		1.53E-05	0.238	142	149	ACACGTGG	0.671938584	0.00117503	0.009404255
MA0128.1	TraesCS5B02G470600		EmBP-1	TraesCS2B02G581900		1.53E-05	0.238	142	149	ACACGTGG	0.875382973	4.34E-07	3.57E-05
MA0128.1	TraesCS5D02G473000		EmBP-1	TraesCS2B02G581900		1.53E-05	0.238	142	149	ACACGTGG	0.797054977	2.59E-05	0.000596037
MA0128.1	TraesCS5A02G460800		EmBP-1	TraesCS1A02G213000		1.53E-05	0.238	143	150	ACACGTGG	-0.620583893	0.003504662	0.020549341
MA0128.1	MSTRG.78111		EmBP-1	TraesCS1A02G213000		1.53E-05	0.238	143	150	ACACGTGG	-0.675929954	0.001070049	0.008756668
MA0128.1	TraesCS5B02G470600		EmBP-1	TraesCS1A02G213000		1.53E-05	0.238	143	150	ACACGTGG	-0.64261574	0.002245734	0.015094212
MA0128.1	TraesCS5D02G473000		EmBP-1	TraesCS1A02G213000		1.53E-05	0.238	143	150	ACACGTGG	-0.602201671	0.004959423	0.026301131
MA0128.1	TraesCS5A02G460800		EmBP-1	TraesCS2A02G026800		1.53E-05	0.238	143	150	ACACGTGG	0.877773567	3.68E-07	3.24E-05
MA0128.1	TraesCS5B02G470600		EmBP-1	TraesCS2A02G026800		1.53E-05	0.238	143	150	ACACGTGG	0.800114336	2.28E-05	0.000545177
MA0128.1	TraesCS5D02G473000		EmBP-1	TraesCS2A02G026800		1.53E-05	0.238	143	150	ACACGTGG	0.861067746	1.09E-06	6.70E-05
MA0128.1	TraesCS5A02G460800		EmBP-1	TraesCS6A02G267800		1.53E-05	0.238	143	150	ACACGTGG	0.680047032	0.00097016	0.00818122
MA0128.1	TraesCS2B02G269600		EmBP-1	TraesCS6A02G267800		1.53E-05	0.238	143	150	ACACGTGG	0.603690938	0.004825556	0.025767942
MA0128.1	TraesCS2A02G245700		EmBP-1	TraesCS6A02G267800		1.53E-05	0.238	143	150	ACACGTGG	0.707326232	0.00048674	0.004949535
MA0128.1	TraesCS2D02G236200		EmBP-1	TraesCS6A02G267800		1.53E-05	0.238	143	150	ACACGTGG	0.589678335	0.006210947	0.030721962
MA0128.1	TraesCS5B02G470600		EmBP-1	TraesCS6A02G267800		1.53E-05	0.238	143	150	ACACGTGG	0.643708837	0.002194752	0.014856476
MA0128.1	TraesCS5D02G473000		EmBP-1	TraesCS6A02G267800		1.53E-05	0.238	143	150	ACACGTGG	0.68274555	0.000909054	0.007818966
MA0128.1	TraesCS5A02G460800		EmBP-1	TraesCS3B02G269800		1.53E-05	0.238	143	150	ACACGTGG	0.629971772	0.002910991	0.018029118
MA0128.1	TraesCS5B02G470600		EmBP-1	TraesCS3B02G269800		1.53E-05	0.238	143	150	ACACGTGG	0.620464319	0.003512826	0.020590239
MA0128.1	TraesCS5D02G473000		EmBP-1	TraesCS3B02G269800		1.53E-05	0.238	143	150	ACACGTGG	0.721271866	0.000332026	0.00373408
MA0128.1	TraesCS5A02G460800		EmBP-1	TraesCS1B02G226500		1.53E-05	0.238	143	150	ACACGTGG	-0.632625607	0.002759246	0.017387749
MA0128.1	TraesCS2B02G269600		EmBP-1	TraesCS1B02G226500		1.53E-05	0.238	143	150	ACACGTGG	-0.559715641	0.010280786	0.043136063
MA0128.1	TraesCS2D02G236200		EmBP-1	TraesCS1B02G226500		1.53E-05	0.238	143	150	ACACGTGG	-0.617429274	0.003725391	0.021491418
MA0128.1	MSTRG.78111		EmBP-1	TraesCS1B02G226500		1.53E-05	0.238	143	150	ACACGTGG	-0.655304763	0.001710866	0.01237623
MA0128.1	TraesCS5B02G470600		EmBP-1	TraesCS1B02G226500		1.53E-05	0.238	143	150	ACACGTGG	-0.652075029	0.001835638	0.013052036
MA0128.1	TraesCS5D02G473000		EmBP-1	TraesCS1B02G226500		1.53E-05	0.238	143	150	ACACGTGG	-0.620879677	0.003484535	0.020472913
MA0128.1	TraesCS5A02G460800		EmBP-1	TraesCS7D02G135100		1.53E-05	0.238	150	157	ACACGTGG	-0.500605931	0.024567696	0.07841831
MA0128.1	MSTRG.78111		EmBP-1	TraesCS7D02G135100		1.53E-05	0.238	150	157	ACACGTGG	-0.54711989	0.012538309	0.049387307
MA0128.1	TraesCS5B02G470600		EmBP-1	TraesCS7D02G135100		1.53E-05	0.238	150	157	ACACGTGG	-0.521359073	0.018402206	0.06412522
MA0128.1	TraesCS5D02G473000		EmBP-1	TraesCS7D02G135100		1.53E-05	0.238	150	157	ACACGTGG	-0.512104081	0.020977575	0.070212
MA0128.1	TraesCS5A02G460800		EmBP-1	TraesCS5A02G383100		1.53E-05	0.238	144	151	ACACGTGG	0.814783681	1.22E-05	0.000360837
MA0128.1	TraesCS2B02G269600		EmBP-1	TraesCS5A02G383100		1.53E-05	0.238	144	151	ACACGTGG	0.55914633	0.010375135	0.043395265
MA0128.1	TraesCS2A02G245700		EmBP-1	TraesCS5A02G383100		1.53E-05	0.238	144	151	ACACGTGG	0.721990168	0.000325352	0.003670469
MA0128.1	TraesCS2D02G236200		EmBP-1	TraesCS5A02G383100		1.53E-05	0.238	144	151	ACACGTGG	0.698525897	0.000612949	0.00586126
MA0128.1	MSTRG.78111		EmBP-1	TraesCS5A02G383100		1.53E-05	0.238	144	151	ACACGTGG	0.579865709	0.007363407	0.034406138
MA0128.1	TraesCS5B02G470600		EmBP-1	TraesCS5A02G383100		1.53E-05	0.238	144	151	ACACGTGG	0.834002328	4.89E-06	0.000191369
MA0128.1	TraesCS5D02G473000		EmBP-1	TraesCS5A02G383100		1.53E-05	0.238	144	151	ACACGTGG	0.777024986	5.57E-05	0.001014664
MA0128.1	TraesCS5A02G460800		EmBP-1	TraesCS4D02G198500		1.53E-05	0.238	144	151	ACACGTGG	0.739517927	0.000194369	0.002502128
MA0128.1	TraesCS2A02G245700		EmBP-1	TraesCS4D02G198500		1.53E-05	0.238	144	151	ACACGTGG	0.567058881	0.009125033	0.039903068
MA0128.1	TraesCS2D02G236200		EmBP-1	TraesCS4D02G198500		1.53E-05	0.238	144	151	ACACGTGG	0.577878195	0.007616895	0.03525954
MA0128.1	MSTRG.78111		EmBP-1	TraesCS4D02G198500		1.53E-05	0.238	144	151	ACACGTGG	0.698179513	0.000618436	0.005900696
MA0128.1	TraesCS5B02G470600		EmBP-1	TraesCS4D02G198500		1.53E-05	0.238	144	151	ACACGTGG	0.763330615	9.02E-05	0.0014428
MA0128.1	TraesCS5D02G473000		EmBP-1	TraesCS4D02G198500		1.53E-05	0.238	144	151	ACACGTGG	0.750698487	0.000136987	0.001938667
MA0128.1	TraesCS5A02G460800		EmBP-1	TraesCS3B02G233000		1.53E-05	0.238	144	151	ACACGTGG	-0.512202506	0.020948755	0.070134515
MA0128.1	TraesCS5B02G470600		EmBP-1	TraesCS3B02G233000		1.53E-05	0.238	144	151	ACACGTGG	-0.527489652	0.016840075	0.060410105
MA0128.1	TraesCS5D02G473000		EmBP-1	TraesCS3B02G233000		1.53E-05	0.238	144	151	ACACGTGG	-0.532168242	0.015720915	0.0576931
MA0128.1	TraesCS5A02G460800		EmBP-1	TraesCS2D02G079600		1.53E-05	0.238	145	152	ACACGTGG	-0.559378424	0.010336587	0.043303053
MA0128.1	TraesCS5B02G470600		EmBP-1	TraesCS2D02G079600		1.53E-05	0.238	145	152	ACACGTGG	-0.556081072	0.010895283	0.044956346
MA0128.1	TraesCS5D02G473000		EmBP-1	TraesCS2D02G079600		1.53E-05	0.238	145	152	ACACGTGG	-0.550000938	0.011989605	0.047932407
MA0128.1	TraesCS5A02G460800		EmBP-1	TraesCS5D02G342600		1.53E-05	0.238	145	152	ACACGTGG	-0.674105321	0.001117014	0.009050346
MA0128.1	TraesCS2B02G269600		EmBP-1	TraesCS5D02G342600		1.53E-05	0.238	145	152	ACACGTGG	-0.765719569	8.32E-05	0.001355274
MA0128.1	TraesCS2A02G245700		EmBP-1	TraesCS5D02G342600		1.53E-05	0.238	145	152	ACACGTGG	-0.568518069	0.008908495	0.03926748
MA0128.1	TraesCS2D02G236200		EmBP-1	TraesCS5D02G342600		1.53E-05	0.238	145	152	ACACGTGG	-0.642435462	0.002254237	0.015124361
MA0128.1	TraesCS5B02G470600		EmBP-1	TraesCS5D02G342600		1.53E-05	0.238	145	152	ACACGTGG	-0.66112348	0.001503994	0.011270458
MA0128.1	TraesCS5D02G473000		EmBP-1	TraesCS5D02G342600		1.53E-05	0.238	145	152	ACACGTGG	-0.664889456	0.001381639	0.010610662
MA0128.1	TraesCS5A02G460800		EmBP-1	TraesCS4A02G214400		1.53E-05	0.238	153	160	ACACGTGG	0.656464243	0.001667844	0.012144141
MA0128.1	TraesCS2B02G269600		EmBP-1	TraesCS4A02G214400		1.53E-05	0.238	153	160	ACACGTGG	0.620670303	0.003498772	0.020518974
MA0128.1	TraesCS2A02G245700		EmBP-1	TraesCS4A02G214400		1.53E-05	0.238	153	160	ACACGTGG	0.676298201	0.001060776	0.008704632
MA0128.1	TraesCS2D02G236200		EmBP-1	TraesCS4A02G214400		1.53E-05	0.238	153	160	ACACGTGG	0.583084067	0.006967603	0.033177911
MA0128.1	MSTRG.78111		EmBP-1	TraesCS4A02G214400		1.53E-05	0.238	153	160	ACACGTGG	0.605164894	0.004696016	0.025318197
MA0128.1	TraesCS5B02G470600		EmBP-1	TraesCS4A02G214400		1.53E-05	0.238	153	160	ACACGTGG	0.717713236	0.000366835	0.004025189
MA0128.1	TraesCS5D02G473000		EmBP-1	TraesCS4A02G214400		1.53E-05	0.238	153	160	ACACGTGG	0.666449528	0.001333464	0.010340646
MA0128.1	TraesCS5A02G460800		EmBP-1	TraesCS1B02G274300		1.53E-05	0.238	146	153	ACACGTGG	0.56358358	0.009658053	0.04133431
MA0128.1	TraesCS5B02G470600		EmBP-1	TraesCS1B02G274300		1.53E-05	0.238	146	153	ACACGTGG	0.528670869	0.016551675	0.059729359
MA0128.1	TraesCS5D02G473000		EmBP-1	TraesCS1B02G274300		1.53E-05	0.238	146	153	ACACGTGG	0.548600877	0.012253772	0.048631527
MA0128.1	TraesCS2A02G245700		EmBP-1	TraesCS7A02G440500		1.53E-05	0.238	146	153	ACACGTGG	0.635713884	0.002591011	0.016617818
MA0128.1	TraesCS2D02G236200		EmBP-1	TraesCS7A02G440500		1.53E-05	0.238	146	153	ACACGTGG	0.744291345	0.000167759	0.002247438
MA0128.1	MSTRG.78111		EmBP-1	TraesCS7A02G440500		1.53E-05	0.238	146	153	ACACGTGG	0.660394755	0.001528691	0.01140519
MA0128.1	TraesCS5B02G470600		EmBP-1	TraesCS7A02G440500		1.53E-05	0.238	146	153	ACACGTGG	0.509591685	0.02172396	0.071967473
MA0128.1	TraesCS5A02G460800		EmBP-1	TraesCS5D02G095800		1.53E-05	0.238	146	153	ACACGTGG	-0.543065254	0.013344713	0.051615174
MA0128.1	TraesCS2B02G269600		EmBP-1	TraesCS5D02G095800		1.53E-05	0.238	146	153	ACACGTGG	-0.780302413	4.94E-05	0.000938134
MA0128.1	TraesCS2D02G236200		EmBP-1	TraesCS5D02G095800		1.53E-05	0.238	146	153	ACACGTGG	-0.562898602	0.009766039	0.041646215
MA0128.1	TraesCS5B02G470600		EmBP-1	TraesCS5D02G095800		1.53E-05	0.238	146	153	ACACGTGG	-0.524826852	0.017504983	0.062052437
MA0128.1	TraesCS5D02G473000		EmBP-1	TraesCS5D02G095800		1.53E-05	0.238	146	153	ACACGTGG	-0.534843722	0.015108262	0.056192507
MA0128.1	MSTRG.78111		EmBP-1	TraesCS4A02G408800		1.53E-05	0.238	153	160	ACACGTGG	0.560714593	0.010116918	0.042640649
MA0128.1	TraesCS5A02G460800		EmBP-1	TraesCS1A02G263700		1.53E-05	0.238	147	154	ACACGTGG	0.89510354	9.92E-08	1.37E-05
MA0128.1	TraesCS5B02G470600		EmBP-1	TraesCS1A02G263700		1.53E-05	0.238	147	154	ACACGTGG	0.857192512	1.38E-06	7.97E-05
MA0128.1	TraesCS5D02G473000		EmBP-1	TraesCS1A02G263700		1.53E-05	0.238	147	154	ACACGTGG	0.874467598	4.62E-07	3.77E-05
MA0128.1	TraesCS5A02G460800		EmBP-1	TraesCSU02G086100		1.53E-05	0.238	147	154	ACACGTGG	0.68868113	0.000785997	0.007075358
MA0128.1	TraesCS5B02G470600		EmBP-1	TraesCSU02G086100		1.53E-05	0.238	147	154	ACACGTGG	0.715803175	0.000386767	0.004194998
MA0128.1	TraesCS5D02G473000		EmBP-1	TraesCSU02G086100		1.53E-05	0.238	147	154	ACACGTGG	0.636923101	0.002527511	0.016379175
MA0128.1	TraesCS5A02G460800		EmBP-1	TraesCS6B02G363200		1.53E-05	0.238	154	161	ACACGTGG	0.707590718	0.000483318	0.004928049
MA0128.1	TraesCS2B02G269600		EmBP-1	TraesCS6B02G363200		1.53E-05	0.238	154	161	ACACGTGG	0.505248218	0.023063948	0.074927548
MA0128.1	TraesCS2A02G245700		EmBP-1	TraesCS6B02G363200		1.53E-05	0.238	154	161	ACACGTGG	0.622444369	0.003379651	0.020023786
MA0128.1	TraesCS2D02G236200		EmBP-1	TraesCS6B02G363200		1.53E-05	0.238	154	161	ACACGTGG	0.779644634	5.06E-05	0.000949552
MA0128.1	TraesCS5B02G470600		EmBP-1	TraesCS6B02G363200		1.53E-05	0.238	154	161	ACACGTGG	0.681001233	0.000948168	0.008051436
MA0128.1	TraesCS5D02G473000		EmBP-1	TraesCS6B02G363200		1.53E-05	0.238	154	161	ACACGTGG	0.613991222	0.00397895	0.0225486
MA0128.1	TraesCS5A02G460800		EmBP-1	TraesCS3A02G339900		1.53E-05	0.238	154	161	ACACGTGG	0.727810699	0.000275367	0.003228097
MA0128.1	TraesCS2B02G269600		EmBP-1	TraesCS3A02G339900		1.53E-05	0.238	154	161	ACACGTGG	0.522982879	0.017977612	0.063164169
MA0128.1	TraesCS2A02G245700		EmBP-1	TraesCS3A02G339900		1.53E-05	0.238	154	161	ACACGTGG	0.589943484	0.006181995	0.030608477
MA0128.1	TraesCS2D02G236200		EmBP-1	TraesCS3A02G339900		1.53E-05	0.238	154	161	ACACGTGG	0.580058211	0.007339226	0.034374763
MA0128.1	MSTRG.78111		EmBP-1	TraesCS3A02G339900		1.53E-05	0.238	154	161	ACACGTGG	0.668979044	0.001258356	0.009895557
MA0128.1	TraesCS5B02G470600		EmBP-1	TraesCS3A02G339900		1.53E-05	0.238	154	161	ACACGTGG	0.729093548	0.00026528	0.003144325
MA0128.1	TraesCS5D02G473000		EmBP-1	TraesCS3A02G339900		1.53E-05	0.238	154	161	ACACGTGG	0.7107365	0.000444161	0.004636334
MA0128.1	TraesCS2B02G269600		EmBP-1	TraesCS5B02G103600		1.53E-05	0.238	147	154	ACACGTGG	-0.569475311	0.008768731	0.038879005
MA0128.1	TraesCS2A02G245700		EmBP-1	TraesCS5B02G103600		1.53E-05	0.238	147	154	ACACGTGG	-0.603762741	0.004819178	0.025744996
MA0128.1	TraesCS2D02G236200		EmBP-1	TraesCS5B02G103600		1.53E-05	0.238	147	154	ACACGTGG	-0.680820023	0.000952312	0.008074746
MA0128.1	MSTRG.78111		EmBP-1	TraesCS5B02G103600		1.53E-05	0.238	147	154	ACACGTGG	-0.681570778	0.000935244	0.007975314
MA0128.1	TraesCS5B02G470600		EmBP-1	TraesCS5B02G103600		1.53E-05	0.238	147	154	ACACGTGG	-0.521638584	0.018328554	0.063945764
MA0128.1	TraesCS5A02G460800		EmBP-1	TraesCS4D02G013200		1.53E-05	0.238	155	162	ACACGTGG	-0.735707391	0.000218129	0.002719849
MA0128.1	MSTRG.78111		EmBP-1	TraesCS4D02G013200		1.53E-05	0.238	155	162	ACACGTGG	-0.518383824	0.019200937	0.066055282
MA0128.1	TraesCS5B02G470600		EmBP-1	TraesCS4D02G013200		1.53E-05	0.238	155	162	ACACGTGG	-0.755807331	0.000116049	0.001718155
MA0128.1	TraesCS5D02G473000		EmBP-1	TraesCS4D02G013200		1.53E-05	0.238	155	162	ACACGTGG	-0.712689592	0.000421234	0.004461003
MA0128.1	TraesCS2B02G269600		EmBP-1	TraesCS2A02G450700		1.53E-05	0.238	155	162	ACACGTGG	0.523380106	0.017874947	0.062897877
MA0128.1	MSTRG.78111		EmBP-1	TraesCS2A02G450700		1.53E-05	0.238	155	162	ACACGTGG	0.678238448	0.001013025	0.008431035
MA0128.1	TraesCS5A02G460800		EmBP-1	TraesCS5A02G217600		1.53E-05	0.238	156	163	ACACGTGG	-0.648757431	0.001971651	0.013725006
MA0128.1	MSTRG.78111		EmBP-1	TraesCS5A02G217600		1.53E-05	0.238	156	163	ACACGTGG	-0.51134288	0.021201526	0.070770095
MA0128.1	TraesCS5B02G470600		EmBP-1	TraesCS5A02G217600		1.53E-05	0.238	156	163	ACACGTGG	-0.657905586	0.001615632	0.011898022
MA0128.1	TraesCS5D02G473000		EmBP-1	TraesCS5A02G217600		1.53E-05	0.238	156	163	ACACGTGG	-0.629772873	0.002922639	0.018075399
MA0128.1	TraesCS5A02G460800		EmBP-1	TraesCS2B02G549200		1.53E-05	0.238	157	164	ACACGTGG	0.505899908	0.022858824	0.074479104
MA0128.1	TraesCS2B02G269600		EmBP-1	TraesCS2B02G549200		1.53E-05	0.238	157	164	ACACGTGG	0.535974271	0.014855216	0.055566376
MA0128.1	TraesCS2A02G245700		EmBP-1	TraesCS2B02G549200		1.53E-05	0.238	157	164	ACACGTGG	0.589216905	0.006261596	0.030915985
MA0128.1	TraesCS5B02G470600		EmBP-1	TraesCS2B02G549200		1.53E-05	0.238	157	164	ACACGTGG	0.515294176	0.020059403	0.068014257
MA0128.1	TraesCS5A02G460800		EmBP-1	TraesCS4D02G239600		1.53E-05	0.238	157	164	ACACGTGG	0.513698631	0.020514544	0.069073369
MA0128.1	TraesCS2B02G269600		EmBP-1	TraesCS4D02G239600		1.53E-05	0.238	157	164	ACACGTGG	0.556898823	0.010754494	0.044538831
MA0128.1	TraesCS5B02G470600		EmBP-1	TraesCS4D02G239600		1.53E-05	0.238	157	164	ACACGTGG	0.578685275	0.007513113	0.034909751
MA0128.1	TraesCS5D02G473000		EmBP-1	TraesCS4D02G239600		1.53E-05	0.238	157	164	ACACGTGG	0.512059839	0.02099054	0.070239104
MA0128.1	TraesCS2A02G245700		EmBP-1	TraesCS2B02G172400		1.53E-05	0.238	157	164	ACACGTGG	-0.514166957	0.020380107	0.068754378
MA0128.1	TraesCS5A02G460800		EmBP-1	TraesCS6D02G166500		1.53E-05	0.238	150	157	ACACGTGG	0.555968583	0.010914766	0.044972452
MA0128.1	TraesCS2B02G269600		EmBP-1	TraesCS6D02G166500		1.53E-05	0.238	150	157	ACACGTGG	0.594425662	0.005709114	0.029022141
MA0128.1	MSTRG.78111		EmBP-1	TraesCS6D02G166500		1.53E-05	0.238	150	157	ACACGTGG	0.637803664	0.002482092	0.016192685
MA0128.1	TraesCS5B02G470600		EmBP-1	TraesCS6D02G166500		1.53E-05	0.238	150	157	ACACGTGG	0.639110589	0.002415936	0.015896425
MA0128.1	TraesCS5D02G473000		EmBP-1	TraesCS6D02G166500		1.53E-05	0.238	150	157	ACACGTGG	0.585881412	0.006637896	0.032069956
MA0128.1	TraesCS5A02G460800		EmBP-1	TraesCS7D02G281300		1.53E-05	0.238	157	164	ACACGTGG	0.679127909	0.000991749	0.00830665
MA0128.1	TraesCS2B02G269600		EmBP-1	TraesCS7D02G281300		1.53E-05	0.238	157	164	ACACGTGG	0.566219204	0.009251568	0.040210702
MA0128.1	MSTRG.78111		EmBP-1	TraesCS7D02G281300		1.53E-05	0.238	157	164	ACACGTGG	0.505631635	0.022943089	0.07464693
MA0128.1	TraesCS5B02G470600		EmBP-1	TraesCS7D02G281300		1.53E-05	0.238	157	164	ACACGTGG	0.706121588	0.000502587	0.005069009
MA0128.1	TraesCS5D02G473000		EmBP-1	TraesCS7D02G281300		1.53E-05	0.238	157	164	ACACGTGG	0.71155318	0.000434449	0.004555817
MA0128.1	TraesCS5A02G460800		EmBP-1	TraesCS4D02G297000		1.53E-05	0.238	150	157	ACACGTGG	-0.526862093	0.016994925	0.060759208
MA0128.1	TraesCS2B02G269600		EmBP-1	TraesCS4D02G297000		1.53E-05	0.238	150	157	ACACGTGG	-0.636575646	0.002545623	0.016473122
MA0128.1	TraesCS2A02G245700		EmBP-1	TraesCS4D02G297000		1.53E-05	0.238	150	157	ACACGTGG	-0.558207604	0.01053224	0.043899711
MA0128.1	TraesCS5B02G470600		EmBP-1	TraesCS4D02G297000		1.53E-05	0.238	150	157	ACACGTGG	-0.516741765	0.01965346	0.067052663
MA0128.1	TraesCS5D02G473000		EmBP-1	TraesCS4D02G297000		1.53E-05	0.238	150	157	ACACGTGG	-0.508114132	0.022172666	0.073001533
MA0128.1	TraesCS5A02G460800		EmBP-1	TraesCS3D02G343800		1.53E-05	0.238	151	158	ACACGTGG	-0.646671979	0.00206139	0.014197898
MA0128.1	MSTRG.78111		EmBP-1	TraesCS3D02G343800		1.53E-05	0.238	151	158	ACACGTGG	-0.722823461	0.000317754	0.003604945
MA0128.1	TraesCS5B02G470600		EmBP-1	TraesCS3D02G343800		1.53E-05	0.238	151	158	ACACGTGG	-0.683204711	0.000898987	0.007758582
MA0128.1	TraesCS5D02G473000		EmBP-1	TraesCS3D02G343800		1.53E-05	0.238	151	158	ACACGTGG	-0.641989558	0.002275382	0.015223773
MA0128.1	TraesCS5A02G460800		EmBP-1	TraesCS2A02G152200		1.53E-05	0.238	151	158	ACACGTGG	0.538811207	0.014235218	0.05396048
MA0128.1	TraesCS2B02G269600		EmBP-1	TraesCS5A02G313200		1.53E-05	0.238	158	165	ACACGTGG	-0.583957161	0.006863287	0.032840098
MA0128.1	MSTRG.78111		EmBP-1	TraesCS4D02G280400		1.53E-05	0.238	151	158	ACACGTGG	-0.587635082	0.006437807	0.03150756
MA0128.1	MSTRG.78111		EmBP-1	TraesCS4A02G028900		1.53E-05	0.238	160	167	ACACGTGG	0.548928887	0.012191465	0.048450861
MA0128.1	TraesCS5A02G460800		EmBP-1	TraesCS3D02G529200		1.53E-05	0.238	153	160	ACACGTGG	-0.682060148	0.000924258	0.007904201
MA0128.1	MSTRG.78111		EmBP-1	TraesCS3D02G529200		1.53E-05	0.238	153	160	ACACGTGG	-0.574436883	0.008072653	0.036665664
MA0128.1	TraesCS5B02G470600		EmBP-1	TraesCS3D02G529200		1.53E-05	0.238	153	160	ACACGTGG	-0.694003343	0.000687936	0.00638923
MA0128.1	TraesCS5D02G473000		EmBP-1	TraesCS3D02G529200		1.53E-05	0.238	153	160	ACACGTGG	-0.662879246	0.001445864	0.010962921
MA0128.1	TraesCS2A02G245700		EmBP-1	TraesCS5A02G380400		1.53E-05	0.238	161	168	ACACGTGG	0.609936246	0.004296208	0.023777003
MA0128.1	MSTRG.78111		EmBP-1	TraesCS4A02G450300		1.53E-05	0.238	155	162	ACACGTGG	0.653680159	0.001772708	0.012701573
MA0128.1	TraesCS5B02G470600		EmBP-1	TraesCS4A02G450300		1.53E-05	0.238	155	162	ACACGTGG	0.545658516	0.012824286	0.050198646
MA0128.1	TraesCS5A02G460800		EmBP-1	TraesCS3A02G422000		1.53E-05	0.238	162	169	ACACGTGG	0.527376229	0.016867978	0.060487651
MA0128.1	TraesCS2B02G269600		EmBP-1	TraesCS3A02G422000		1.53E-05	0.238	162	169	ACACGTGG	0.746363894	0.000157216	0.002138953
MA0128.1	TraesCS2A02G245700		EmBP-1	TraesCS3A02G422000		1.53E-05	0.238	162	169	ACACGTGG	0.524503033	0.017587253	0.062257424
MA0128.1	TraesCS2D02G236200		EmBP-1	TraesCS3A02G422000		1.53E-05	0.238	162	169	ACACGTGG	0.5202346	0.0187009	0.064837322
MA0128.1	MSTRG.78111		EmBP-1	TraesCS3A02G422000		1.53E-05	0.238	162	169	ACACGTGG	0.547853549	0.012396694	0.049003355
MA0128.1	TraesCS5B02G470600		EmBP-1	TraesCS3A02G422000		1.53E-05	0.238	162	169	ACACGTGG	0.55680854	0.010769965	0.044590107
MA0128.1	TraesCS5D02G473000		EmBP-1	TraesCS3A02G422000		1.53E-05	0.238	162	169	ACACGTGG	0.51987549	0.018797101	0.065045856
MA0128.1	TraesCS5A02G460800		EmBP-1	TraesCS5A02G376800		1.53E-05	0.238	162	169	ACACGTGG	0.801425888	2.16E-05	0.000524275
MA0128.1	TraesCS2B02G269600		EmBP-1	TraesCS5A02G376800		1.53E-05	0.238	162	169	ACACGTGG	0.556208823	0.010873191	0.044903701
MA0128.1	MSTRG.78111		EmBP-1	TraesCS5A02G376800		1.53E-05	0.238	162	169	ACACGTGG	0.564419893	0.009527528	0.040955838
MA0128.1	TraesCS5B02G470600		EmBP-1	TraesCS5A02G376800		1.53E-05	0.238	162	169	ACACGTGG	0.857540474	1.35E-06	7.83E-05
MA0128.1	TraesCS5D02G473000		EmBP-1	TraesCS5A02G376800		1.53E-05	0.238	162	169	ACACGTGG	0.847158115	2.45E-06	0.000117452
MA0128.1	TraesCS5A02G460800		EmBP-1	TraesCS4B02G220400		1.53E-05	0.238	163	170	ACACGTGG	-0.658791992	0.001584208	0.011710428
MA0128.1	MSTRG.78111		EmBP-1	TraesCS4B02G220400		1.53E-05	0.238	163	170	ACACGTGG	-0.630307152	0.00289144	0.017949104
MA0128.1	TraesCS5B02G470600		EmBP-1	TraesCS4B02G220400		1.53E-05	0.238	163	170	ACACGTGG	-0.667435163	0.001303762	0.010162184
MA0128.1	TraesCS5D02G473000		EmBP-1	TraesCS4B02G220400		1.53E-05	0.238	163	170	ACACGTGG	-0.642163716	0.002267104	0.01518246
MA0128.1	MSTRG.78111		EmBP-1	TraesCS7A02G342600		1.53E-05	0.238	163	170	ACACGTGG	0.596964956	0.005454695	0.028091599
MA0128.1	TraesCS2A02G245700		EmBP-1	TraesCS5A02G241100		1.53E-05	0.238	163	170	ACACGTGG	0.559608424	0.010298501	0.043187375
MA0128.1	TraesCS5A02G460800		EmBP-1	TraesCS7A02G385600		1.53E-05	0.238	163	170	ACACGTGG	-0.642386362	0.002256557	0.015134066
MA0128.1	TraesCS2B02G269600		EmBP-1	TraesCS7A02G385600		1.53E-05	0.238	163	170	ACACGTGG	-0.562194991	0.009877983	0.041989184
MA0128.1	TraesCS5B02G470600		EmBP-1	TraesCS7A02G385600		1.53E-05	0.238	163	170	ACACGTGG	-0.616853447	0.003766899	0.021676001
MA0128.1	TraesCS5D02G473000		EmBP-1	TraesCS7A02G385600		1.53E-05	0.238	163	170	ACACGTGG	-0.620868673	0.003485282	0.020475913
MA0128.1	TraesCS2B02G269600		EmBP-1	TraesCS7A02G327300		1.53E-05	0.238	164	171	ACACGTGG	0.570831115	0.008573839	0.038220362
MA0128.1	TraesCS5B02G470600		EmBP-1	TraesCS7A02G327300		1.53E-05	0.238	164	171	ACACGTGG	0.508235195	0.022135627	0.072901759
MA0128.1	TraesCS5A02G460800		EmBP-1	TraesCS3B02G371500		1.53E-05	0.238	165	172	ACACGTGG	0.857482848	1.36E-06	7.86E-05
MA0128.1	TraesCS2B02G269600		EmBP-1	TraesCS3B02G371500		1.53E-05	0.238	165	172	ACACGTGG	0.544134277	0.013128152	0.050984777
MA0128.1	TraesCS2A02G245700		EmBP-1	TraesCS3B02G371500		1.53E-05	0.238	165	172	ACACGTGG	0.573530739	0.008196293	0.037073616
MA0128.1	TraesCS2D02G236200		EmBP-1	TraesCS3B02G371500		1.53E-05	0.238	165	172	ACACGTGG	0.584921956	0.006749508	0.032446271
MA0128.1	MSTRG.78111		EmBP-1	TraesCS3B02G371500		1.53E-05	0.238	165	172	ACACGTGG	0.603417876	0.004849876	0.025878654
MA0128.1	TraesCS5B02G470600		EmBP-1	TraesCS3B02G371500		1.53E-05	0.238	165	172	ACACGTGG	0.850518492	2.03E-06	0.000103236
MA0128.1	TraesCS5D02G473000		EmBP-1	TraesCS3B02G371500		1.53E-05	0.238	165	172	ACACGTGG	0.84981356	2.11E-06	0.000106102
MA0128.1	TraesCS5A02G460800		EmBP-1	TraesCS5D02G179800		1.53E-05	0.238	165	172	ACACGTGG	-0.615824307	0.003842038	0.022001652
MA0128.1	TraesCS5B02G470600		EmBP-1	TraesCS5D02G179800		1.53E-05	0.238	165	172	ACACGTGG	-0.594364733	0.005715337	0.029045248
MA0128.1	TraesCS5D02G473000		EmBP-1	TraesCS5D02G179800		1.53E-05	0.238	165	172	ACACGTGG	-0.660751438	0.001516561	0.011337155
MA0128.1	TraesCS5A02G460800		EmBP-1	TraesCS5D02G114600		1.53E-05	0.238	166	173	ACACGTGG	-0.530195798	0.016185225	0.058843442
MA0128.1	TraesCS2B02G269600		EmBP-1	TraesCS5D02G114600		1.53E-05	0.238	166	173	ACACGTGG	-0.680488264	0.000959938	0.008123498
MA0128.1	TraesCS2D02G236200		EmBP-1	TraesCS5D02G114600		1.53E-05	0.238	166	173	ACACGTGG	-0.524255263	0.017650411	0.06237391
MA0128.1	TraesCS5B02G470600		EmBP-1	TraesCS5D02G114600		1.53E-05	0.238	166	173	ACACGTGG	-0.524722253	0.017531524	0.06211855
MA0128.1	TraesCS5D02G473000		EmBP-1	TraesCS5D02G114600		1.53E-05	0.238	166	173	ACACGTGG	-0.536317837	0.014778997	0.05536737
MA0128.1	TraesCS5A02G460800		EmBP-1	TraesCS7D02G400700		1.53E-05	0.238	166	173	ACACGTGG	0.752670181	0.000128552	0.001853516
MA0128.1	TraesCS2A02G245700		EmBP-1	TraesCS7D02G400700		1.53E-05	0.238	166	173	ACACGTGG	0.502051301	0.024091428	0.07737151
MA0128.1	TraesCS2D02G236200		EmBP-1	TraesCS7D02G400700		1.53E-05	0.238	166	173	ACACGTGG	0.500830415	0.024493241	0.078261427
MA0128.1	TraesCS5B02G470600		EmBP-1	TraesCS7D02G400700		1.53E-05	0.238	166	173	ACACGTGG	0.788864122	3.57E-05	0.000748105
MA0128.1	TraesCS5D02G473000		EmBP-1	TraesCS7D02G400700		1.53E-05	0.238	166	173	ACACGTGG	0.699032508	0.000604999	0.005813479
MA0128.1	TraesCS5A02G460800		EmBP-1	TraesCS5B02G562400		1.53E-05	0.238	166	173	ACACGTGG	-0.601379466	0.005034632	0.026561717
MA0128.1	TraesCS5B02G470600		EmBP-1	TraesCS5B02G562400		1.53E-05	0.238	166	173	ACACGTGG	-0.617739012	0.003703221	0.021400589
MA0128.1	TraesCS5D02G473000		EmBP-1	TraesCS5B02G562400		1.53E-05	0.238	166	173	ACACGTGG	-0.586828611	0.006529199	0.031803863
MA0128.1	TraesCS5A02G460800		EmBP-1	TraesCS2D02G588800		1.53E-05	0.238	167	174	ACACGTGG	-0.674318196	0.001111447	0.009013672
MA0128.1	TraesCS2D02G236200		EmBP-1	TraesCS2D02G588800		1.53E-05	0.238	167	174	ACACGTGG	-0.511443701	0.021171755	0.070689793
MA0128.1	MSTRG.78111		EmBP-1	TraesCS2D02G588800		1.53E-05	0.238	167	174	ACACGTGG	-0.678256568	0.001012588	0.008428206
MA0128.1	TraesCS5B02G470600		EmBP-1	TraesCS2D02G588800		1.53E-05	0.238	167	174	ACACGTGG	-0.684181402	0.000877887	0.007628177
MA0128.1	TraesCS5D02G473000		EmBP-1	TraesCS2D02G588800		1.53E-05	0.238	167	174	ACACGTGG	-0.656946485	0.001650219	0.012059414
MA0128.1	TraesCS5A02G460800		EmBP-1	TraesCS5B02G026400		1.53E-05	0.238	160	167	ACACGTGG	0.905109349	4.18E-08	7.75E-06
MA0128.1	TraesCS2B02G269600		EmBP-1	TraesCS5B02G026400		1.53E-05	0.238	160	167	ACACGTGG	0.528662508	0.016553703	0.059731697
MA0128.1	TraesCS2A02G245700		EmBP-1	TraesCS5B02G026400		1.53E-05	0.238	160	167	ACACGTGG	0.570513858	0.008619124	0.038394563
MA0128.1	TraesCS2D02G236200		EmBP-1	TraesCS5B02G026400		1.53E-05	0.238	160	167	ACACGTGG	0.662860399	0.001446478	0.010964695
MA0128.1	MSTRG.78111		EmBP-1	TraesCS5B02G026400		1.53E-05	0.238	160	167	ACACGTGG	0.537140956	0.014597667	0.054928052
MA0128.1	TraesCS5B02G470600		EmBP-1	TraesCS5B02G026400		1.53E-05	0.238	160	167	ACACGTGG	0.91602489	1.45E-08	3.87E-06
MA0128.1	TraesCS5D02G473000		EmBP-1	TraesCS5B02G026400		1.53E-05	0.238	160	167	ACACGTGG	0.895171797	9.87E-08	1.36E-05
MA0128.1	TraesCS5A02G460800		EmBP-1	TraesCS3A02G220300		1.53E-05	0.238	167	174	ACACGTGG	-0.728710368	0.000268259	0.003168364
MA0128.1	MSTRG.78111		EmBP-1	TraesCS3A02G220300		1.53E-05	0.238	167	174	ACACGTGG	-0.571576219	0.008468246	0.037892045
MA0128.1	TraesCS5B02G470600		EmBP-1	TraesCS3A02G220300		1.53E-05	0.238	167	174	ACACGTGG	-0.736403954	0.00021361	0.002676595
MA0128.1	TraesCS5D02G473000		EmBP-1	TraesCS3A02G220300		1.53E-05	0.238	167	174	ACACGTGG	-0.716410108	0.000380336	0.004138722
MA0128.1	TraesCS5A02G460800		EmBP-1	TraesCS1D02G236600		1.53E-05	0.238	167	174	ACACGTGG	-0.794957273	2.81E-05	0.000630992
MA0128.1	TraesCS2A02G245700		EmBP-1	TraesCS1D02G236600		1.53E-05	0.238	167	174	ACACGTGG	-0.515926204	0.019881352	0.067579896
MA0128.1	MSTRG.78111		EmBP-1	TraesCS1D02G236600		1.53E-05	0.238	167	174	ACACGTGG	-0.507997705	0.022208333	0.073074512
MA0128.1	TraesCS5B02G470600		EmBP-1	TraesCS1D02G236600		1.53E-05	0.238	167	174	ACACGTGG	-0.812442881	1.35E-05	0.000386837
MA0128.1	TraesCS5D02G473000		EmBP-1	TraesCS1D02G236600		1.53E-05	0.238	167	174	ACACGTGG	-0.778731788	5.24E-05	0.0009696
MA0128.1	TraesCS2B02G269600		EmBP-1	TraesCS7A02G352100		1.53E-05	0.238	168	175	ACACGTGG	0.50973942	0.021679495	0.071886171
MA0128.1	MSTRG.78111		EmBP-1	TraesCS7A02G352100		1.53E-05	0.238	168	175	ACACGTGG	0.61148106	0.004172964	0.023274907
MA0128.1	TraesCS5A02G460800		EmBP-1	TraesCS2B02G118100		1.53E-05	0.238	168	175	ACACGTGG	0.885408145	2.12E-07	2.23E-05
MA0128.1	TraesCS5B02G470600		EmBP-1	TraesCS2B02G118100		1.53E-05	0.238	168	175	ACACGTGG	0.893095972	1.17E-07	1.51E-05
MA0128.1	TraesCS5D02G473000		EmBP-1	TraesCS2B02G118100		1.53E-05	0.238	168	175	ACACGTGG	0.94212333	5.60E-10	4.62E-07
MA0128.1	TraesCS5D02G473000		EmBP-1	TraesCS4B02G048500		1.53E-05	0.238	168	175	ACACGTGG	0.512447718	0.020877093	0.069929741
MA0128.1	TraesCS5A02G460800		EmBP-1	TraesCS5D02G104600		1.53E-05	0.238	161	168	ACACGTGG	-0.588245942	0.006369283	0.031272937
MA0128.1	MSTRG.78111		EmBP-1	TraesCS5D02G104600		1.53E-05	0.238	161	168	ACACGTGG	-0.567132855	0.009113953	0.039880799
MA0128.1	TraesCS5B02G470600		EmBP-1	TraesCS5D02G104600		1.53E-05	0.238	161	168	ACACGTGG	-0.606778142	0.004557538	0.024773656
MA0128.1	TraesCS5D02G473000		EmBP-1	TraesCS5D02G104600		1.53E-05	0.238	161	168	ACACGTGG	-0.568999878	0.008837923	0.039059793
MA0128.1	TraesCS2A02G245700		EmBP-1	TraesCS3A02G477600		1.53E-05	0.238	162	169	ACACGTGG	0.511882242	0.021042646	0.070386267
MA0128.1	TraesCS2D02G236200		EmBP-1	TraesCS3A02G477600		1.53E-05	0.238	162	169	ACACGTGG	0.50509941	0.023110991	0.075026896
MA0128.1	MSTRG.78111		EmBP-1	TraesCS3A02G477600		1.53E-05	0.238	162	169	ACACGTGG	0.520560754	0.018613868	0.064620955
MA0128.1	TraesCS5A02G460800		EmBP-1	TraesCS7D02G546700		1.53E-05	0.238	162	169	ACACGTGG	0.717056574	0.000373586	0.004081686
MA0128.1	TraesCS2B02G269600		EmBP-1	TraesCS7D02G546700		1.53E-05	0.238	162	169	ACACGTGG	0.640993045	0.002323239	0.01544492
MA0128.1	TraesCS2A02G245700		EmBP-1	TraesCS7D02G546700		1.53E-05	0.238	162	169	ACACGTGG	0.599982176	0.005164601	0.027007182
MA0128.1	TraesCS2D02G236200		EmBP-1	TraesCS7D02G546700		1.53E-05	0.238	162	169	ACACGTGG	0.675886679	0.001071144	0.008763966
MA0128.1	MSTRG.78111		EmBP-1	TraesCS7D02G546700		1.53E-05	0.238	162	169	ACACGTGG	0.671689408	0.001181861	0.009450197
MA0128.1	TraesCS5B02G470600		EmBP-1	TraesCS7D02G546700		1.53E-05	0.238	162	169	ACACGTGG	0.758233227	0.00010711	0.001622148
MA0128.1	TraesCS5D02G473000		EmBP-1	TraesCS7D02G546700		1.53E-05	0.238	162	169	ACACGTGG	0.72790395	0.000274623	0.003220682
MA0128.1	TraesCS5A02G460800		EmBP-1	TraesCS5D02G305700		1.53E-05	0.238	162	169	ACACGTGG	-0.789930282	3.43E-05	0.000729971
MA0128.1	TraesCS5B02G470600		EmBP-1	TraesCS5D02G305700		1.53E-05	0.238	162	169	ACACGTGG	-0.732228322	0.000241949	0.002936514
MA0128.1	TraesCS5D02G473000		EmBP-1	TraesCS5D02G305700		1.53E-05	0.238	162	169	ACACGTGG	-0.769832473	7.21E-05	0.001228774
MA0128.1	TraesCS5A02G460800		EmBP-1	TraesCS3B02G478300		1.53E-05	0.238	163	170	ACACGTGG	0.632229915	0.002781444	0.017484375
MA0128.1	TraesCS5B02G470600		EmBP-1	TraesCS3B02G478300		1.53E-05	0.238	163	170	ACACGTGG	0.721567015	0.000329269	0.003708382
MA0128.1	TraesCS5D02G473000		EmBP-1	TraesCS3B02G478300		1.53E-05	0.238	163	170	ACACGTGG	0.67248419	0.001160187	0.009317325
MA0128.1	TraesCS5A02G460800		EmBP-1	TraesCS1B02G128700		1.53E-05	0.238	163	170	ACACGTGG	-0.674875793	0.001096975	0.008923048
MA0128.1	TraesCS5B02G470600		EmBP-1	TraesCS1B02G128700		1.53E-05	0.238	163	170	ACACGTGG	-0.651430698	0.00186142	0.013185555
MA0128.1	TraesCS5D02G473000		EmBP-1	TraesCS1B02G128700		1.53E-05	0.238	163	170	ACACGTGG	-0.672287464	0.00116552	0.009352351
MA0128.1	TraesCS5A02G460800		EmBP-1	TraesCS6B02G295100		1.53E-05	0.238	163	170	ACACGTGG	0.62781403	0.003039431	0.018591907
MA0128.1	TraesCS2B02G269600		EmBP-1	TraesCS6B02G295100		1.53E-05	0.238	163	170	ACACGTGG	0.592206083	0.005939421	0.02978895
MA0128.1	TraesCS2A02G245700		EmBP-1	TraesCS6B02G295100		1.53E-05	0.238	163	170	ACACGTGG	0.6818674	0.000928572	0.007929349
MA0128.1	TraesCS2D02G236200		EmBP-1	TraesCS6B02G295100		1.53E-05	0.238	163	170	ACACGTGG	0.532251869	0.015701468	0.057658386
MA0128.1	MSTRG.78111		EmBP-1	TraesCS6B02G295100		1.53E-05	0.238	163	170	ACACGTGG	0.620050795	0.003541181	0.020711582
MA0128.1	TraesCS5B02G470600		EmBP-1	TraesCS6B02G295100		1.53E-05	0.238	163	170	ACACGTGG	0.650365253	0.001904718	0.013407809
MA0128.1	TraesCS5D02G473000		EmBP-1	TraesCS6B02G295100		1.53E-05	0.238	163	170	ACACGTGG	0.663931445	0.001411942	0.010766987
MA0128.1	TraesCS5A02G460800		EmBP-1	TraesCS6D02G076400		1.53E-05	0.238	170	177	ACACGTGG	-0.622988382	0.003343805	0.019864408
MA0128.1	TraesCS2D02G236200		EmBP-1	TraesCS6D02G076400		1.53E-05	0.238	170	177	ACACGTGG	-0.566993117	0.009134892	0.039932066
MA0128.1	MSTRG.78111		EmBP-1	TraesCS6D02G076400		1.53E-05	0.238	170	177	ACACGTGG	-0.67710383	0.001040723	0.008598751
MA0128.1	TraesCS5B02G470600		EmBP-1	TraesCS6D02G076400		1.53E-05	0.238	170	177	ACACGTGG	-0.625391026	0.003189243	0.019237872
MA0128.1	TraesCS5D02G473000		EmBP-1	TraesCS6D02G076400		1.53E-05	0.238	170	177	ACACGTGG	-0.601505037	0.005023085	0.026516954
MA0128.1	TraesCS2B02G269600		EmBP-1	TraesCS5A02G330600		1.53E-05	0.238	163	170	ACACGTGG	0.568377623	0.008929152	0.039320509
MA0128.1	TraesCS5B02G470600		EmBP-1	TraesCS5A02G330600		1.53E-05	0.238	163	170	ACACGTGG	0.520118926	0.018731844	0.064892648
MA0128.1	TraesCS5A02G460800		EmBP-1	TraesCS7B02G249600		1.53E-05	0.238	170	177	ACACGTGG	0.700451832	0.000583188	0.00566297
MA0128.1	TraesCS5B02G470600		EmBP-1	TraesCS7B02G249600		1.53E-05	0.238	170	177	ACACGTGG	0.775888644	5.81E-05	0.001049224
MA0128.1	TraesCS5D02G473000		EmBP-1	TraesCS7B02G249600		1.53E-05	0.238	170	177	ACACGTGG	0.69511402	0.000668836	0.006254777
MA0128.1	TraesCS5A02G460800		EmBP-1	TraesCS3A02G454300		1.53E-05	0.238	170	177	ACACGTGG	0.79891383	2.40E-05	0.000564714
MA0128.1	MSTRG.78111		EmBP-1	TraesCS3A02G454300		1.53E-05	0.238	170	177	ACACGTGG	0.545829455	0.012790565	0.050096091
MA0128.1	TraesCS5B02G470600		EmBP-1	TraesCS3A02G454300		1.53E-05	0.238	170	177	ACACGTGG	0.859287996	1.22E-06	7.27E-05
MA0128.1	TraesCS5D02G473000		EmBP-1	TraesCS3A02G454300		1.53E-05	0.238	170	177	ACACGTGG	0.784524865	4.22E-05	0.000839529
MA0128.1	TraesCS5A02G460800		EmBP-1	TraesCS5B02G444000		1.53E-05	0.238	170	177	ACACGTGG	0.89050365	1.44E-07	1.75E-05
MA0128.1	TraesCS2A02G245700		EmBP-1	TraesCS5B02G444000		1.53E-05	0.238	170	177	ACACGTGG	0.53954353	0.014078604	0.053542594
MA0128.1	TraesCS2D02G236200		EmBP-1	TraesCS5B02G444000		1.53E-05	0.238	170	177	ACACGTGG	0.572443433	0.008346687	0.037530405
MA0128.1	MSTRG.78111		EmBP-1	TraesCS5B02G444000		1.53E-05	0.238	170	177	ACACGTGG	0.559294631	0.01035049	0.043319386
MA0128.1	TraesCS5B02G470600		EmBP-1	TraesCS5B02G444000		1.53E-05	0.238	170	177	ACACGTGG	0.893981454	1.09E-07	1.46E-05
MA0128.1	TraesCS5D02G473000		EmBP-1	TraesCS5B02G444000		1.53E-05	0.238	170	177	ACACGTGG	0.869161282	6.57E-07	4.80E-05
MA0128.1	TraesCS5A02G460800		EmBP-1	TraesCS7B02G288500		1.53E-05	0.238	171	178	ACACGTGG	-0.713072064	0.000416864	0.004432614
MA0128.1	TraesCS5B02G470600		EmBP-1	TraesCS7B02G288500		1.53E-05	0.238	171	178	ACACGTGG	-0.707747281	0.000481302	0.004914438
MA0128.1	TraesCS5D02G473000		EmBP-1	TraesCS7B02G288500		1.53E-05	0.238	171	178	ACACGTGG	-0.687655708	0.000806187	0.00721138
MA0128.1	TraesCS5A02G460800		EmBP-1	TraesCS4D02G070100		1.53E-05	0.238	165	172	ACACGTGG	0.591095134	0.006057529	0.030220295
MA0128.1	TraesCS5B02G470600		EmBP-1	TraesCS4D02G070100		1.53E-05	0.238	165	172	ACACGTGG	0.669545797	0.001242025	0.009803634
MA0128.1	TraesCS5D02G473000		EmBP-1	TraesCS4D02G070100		1.53E-05	0.238	165	172	ACACGTGG	0.572879468	0.008286107	0.037329728
MA0128.1	TraesCS5A02G460800		EmBP-1	TraesCS5A02G132300		1.53E-05	0.238	165	172	ACACGTGG	-0.787477997	3.77E-05	0.000774923
MA0128.1	MSTRG.78111		EmBP-1	TraesCS5A02G132300		1.53E-05	0.238	165	172	ACACGTGG	-0.544502656	0.013054186	0.050800044
MA0128.1	TraesCS5B02G470600		EmBP-1	TraesCS5A02G132300		1.53E-05	0.238	165	172	ACACGTGG	-0.808581447	1.60E-05	0.000429881
MA0128.1	TraesCS5D02G473000		EmBP-1	TraesCS5A02G132300		1.53E-05	0.238	165	172	ACACGTGG	-0.828978061	6.28E-06	0.000225495
MA0128.1	MSTRG.78111		EmBP-1	TraesCS5B02G528900		1.53E-05	0.238	165	172	ACACGTGG	-0.551148023	0.011776621	0.047334417
MA0128.1	TraesCS5A02G460800		EmBP-1	TraesCS1B02G220100		1.53E-05	0.238	166	173	ACACGTGG	0.573793659	0.00816026	0.036941505
MA0128.1	TraesCS5D02G473000		EmBP-1	TraesCS1B02G220100		1.53E-05	0.238	166	173	ACACGTGG	0.590138389	0.006160784	0.030540125
MA0128.1	TraesCS5A02G460800		EmBP-1	TraesCS4A02G402000		1.53E-05	0.238	166	173	ACACGTGG	0.781086511	4.80E-05	0.000921555
MA0128.1	TraesCS5B02G470600		EmBP-1	TraesCS4A02G402000		1.53E-05	0.238	166	173	ACACGTGG	0.772881842	6.47E-05	0.001135956
MA0128.1	TraesCS5D02G473000		EmBP-1	TraesCS4A02G402000		1.53E-05	0.238	166	173	ACACGTGG	0.873587872	4.90E-07	3.90E-05
MA0128.1	TraesCS5A02G460800		EmBP-1	TraesCS5D02G486600		1.53E-05	0.238	174	181	ACACGTGG	-0.58425671	0.006827794	0.03270822
MA0128.1	TraesCS5B02G470600		EmBP-1	TraesCS5D02G486600		1.53E-05	0.238	174	181	ACACGTGG	-0.582878147	0.006992394	0.033239301
MA0128.1	TraesCS5D02G473000		EmBP-1	TraesCS5D02G486600		1.53E-05	0.238	174	181	ACACGTGG	-0.56124993	0.010029979	0.042412526
MA0128.1	TraesCS5A02G460800		EmBP-1	TraesCS6D02G331400		1.53E-05	0.238	174	181	ACACGTGG	0.543498567	0.013256589	0.051359199
MA0128.1	TraesCS5A02G460800		EmBP-1	TraesCS6B02G366200		1.53E-05	0.238	167	174	ACACGTGG	0.595707333	0.005579507	0.02853751
MA0128.1	TraesCS2D02G236200		EmBP-1	TraesCS6B02G366200		1.53E-05	0.238	167	174	ACACGTGG	0.546375012	0.012683423	0.04980937
MA0128.1	TraesCS5B02G470600		EmBP-1	TraesCS6B02G366200		1.53E-05	0.238	167	174	ACACGTGG	0.656255444	0.001675523	0.012179578
MA0128.1	TraesCS5D02G473000		EmBP-1	TraesCS6B02G366200		1.53E-05	0.238	167	174	ACACGTGG	0.655583885	0.001700425	0.012321288
MA0128.1	TraesCS2D02G236200		EmBP-1	TraesCS2D02G457700		1.53E-05	0.238	175	182	ACACGTGG	0.57516579	0.007974306	0.036346701
MA0128.1	MSTRG.78111		EmBP-1	TraesCS2D02G457700		1.53E-05	0.238	175	182	ACACGTGG	0.739123271	0.000196723	0.002524539
MA0128.1	TraesCS2B02G269600		EmBP-1	TraesCS2D02G485400		1.53E-05	0.238	176	183	ACACGTGG	0.550650949	0.011868536	0.047582388
MA0128.1	TraesCS2B02G269600		EmBP-1	TraesCS7B02G059500		1.53E-05	0.238	176	183	ACACGTGG	-0.592694731	0.005888073	0.029637846
MA0128.1	TraesCS5A02G460800		EmBP-1	TraesCS5D02G015700		1.53E-05	0.238	169	176	ACACGTGG	0.700909515	0.000576299	0.005613067
MA0128.1	TraesCS5B02G470600		EmBP-1	TraesCS5D02G015700		1.53E-05	0.238	169	176	ACACGTGG	0.779228651	5.14E-05	0.000957787
MA0128.1	TraesCS5D02G473000		EmBP-1	TraesCS5D02G015700		1.53E-05	0.238	169	176	ACACGTGG	0.793230537	3.01E-05	0.000662633
MA0128.1	TraesCS5A02G460800		EmBP-1	TraesCS2B02G526300		1.53E-05	0.238	176	183	ACACGTGG	0.559522727	0.010312678	0.043232173
MA0128.1	TraesCS2A02G245700		EmBP-1	TraesCS2B02G526300		1.53E-05	0.238	176	183	ACACGTGG	0.6025247	0.00493013	0.026187478
MA0128.1	MSTRG.78111		EmBP-1	TraesCS2B02G526300		1.53E-05	0.238	176	183	ACACGTGG	0.601645301	0.005010213	0.02646998
MA0128.1	TraesCS5B02G470600		EmBP-1	TraesCS2B02G526300		1.53E-05	0.238	176	183	ACACGTGG	0.609544908	0.004327902	0.023898951
MA0128.1	TraesCS5D02G473000		EmBP-1	TraesCS2B02G526300		1.53E-05	0.238	176	183	ACACGTGG	0.548131601	0.012343362	0.048846049
MA0128.1	TraesCS5B02G470600		EmBP-1	TraesCS3A02G115900		1.53E-05	0.238	169	176	ACACGTGG	0.521185533	0.018448053	0.064228121
MA0128.1	TraesCS2A02G245700		EmBP-1	TraesCS4B02G026400		1.53E-05	0.238	177	184	ACACGTGG	0.571269919	0.008511525	0.038020866
MA0128.1	TraesCS5A02G460800		EmBP-1	TraesCS4D02G142100		1.53E-05	0.238	177	184	ACACGTGG	0.831956648	5.42E-06	0.000204328
MA0128.1	TraesCS5B02G470600		EmBP-1	TraesCS4D02G142100		1.53E-05	0.238	177	184	ACACGTGG	0.744156112	0.000168468	0.002255184
MA0128.1	TraesCS5D02G473000		EmBP-1	TraesCS4D02G142100		1.53E-05	0.238	177	184	ACACGTGG	0.854843204	1.58E-06	8.62E-05
MA0128.1	TraesCS5A02G460800		EmBP-1	TraesCS2A02G134500		1.53E-05	0.238	177	184	ACACGTGG	0.705847447	0.000506254	0.005091758
MA0128.1	MSTRG.78111		EmBP-1	TraesCS2A02G134500		1.53E-05	0.238	177	184	ACACGTGG	0.616092641	0.003822328	0.021922124
MA0128.1	TraesCS5B02G470600		EmBP-1	TraesCS2A02G134500		1.53E-05	0.238	177	184	ACACGTGG	0.737694365	0.000205448	0.002606382
MA0128.1	TraesCS5D02G473000		EmBP-1	TraesCS2A02G134500		1.53E-05	0.238	177	184	ACACGTGG	0.659752387	0.001550742	0.011515144
MA0128.1	TraesCS5A02G460800		EmBP-1	TraesCS5A02G176000		1.53E-05	0.238	177	184	ACACGTGG	0.671966599	0.001174264	0.009400731
MA0128.1	TraesCS2A02G245700		EmBP-1	TraesCS5A02G176000		1.53E-05	0.238	177	184	ACACGTGG	0.529947892	0.016244352	0.058986586
MA0128.1	MSTRG.78111		EmBP-1	TraesCS5A02G176000		1.53E-05	0.238	177	184	ACACGTGG	0.726866422	0.000282999	0.003290842
MA0128.1	TraesCS5B02G470600		EmBP-1	TraesCS5A02G176000		1.53E-05	0.238	177	184	ACACGTGG	0.697323389	0.000632177	0.005997435
MA0128.1	TraesCS5D02G473000		EmBP-1	TraesCS5A02G176000		1.53E-05	0.238	177	184	ACACGTGG	0.681726728	0.000931731	0.007950838
MA0128.1	TraesCS5A02G460800		EmBP-1	TraesCS2D02G293700		1.53E-05	0.238	171	178	ACACGTGG	-0.669844141	0.001233501	0.009751456
MA0128.1	TraesCS2B02G269600		EmBP-1	TraesCS2D02G293700		1.53E-05	0.238	171	178	ACACGTGG	-0.646989139	0.002047526	0.014123754
MA0128.1	TraesCS2A02G245700		EmBP-1	TraesCS2D02G293700		1.53E-05	0.238	171	178	ACACGTGG	-0.516208649	0.019802191	0.06739812
MA0128.1	TraesCS2D02G236200		EmBP-1	TraesCS2D02G293700		1.53E-05	0.238	171	178	ACACGTGG	-0.658607377	0.00159071	0.011748462
MA0128.1	TraesCS5B02G470600		EmBP-1	TraesCS2D02G293700		1.53E-05	0.238	171	178	ACACGTGG	-0.67358325	0.001130767	0.009127616
MA0128.1	TraesCS5D02G473000		EmBP-1	TraesCS2D02G293700		1.53E-05	0.238	171	178	ACACGTGG	-0.619955471	0.003547745	0.020726171
MA0128.1	MSTRG.78111		EmBP-1	TraesCS7D02G400200		1.53E-05	0.238	171	178	ACACGTGG	0.574044941	0.008125944	0.036840079
MA0128.1	TraesCS5A02G460800		EmBP-1	TraesCS3B02G396100		1.53E-05	0.238	178	185	ACACGTGG	0.896524543	8.82E-08	1.27E-05
MA0128.1	TraesCS2B02G269600		EmBP-1	TraesCS3B02G396100		1.53E-05	0.238	178	185	ACACGTGG	0.56047541	0.010155959	0.042776051
MA0128.1	TraesCS2D02G236200		EmBP-1	TraesCS3B02G396100		1.53E-05	0.238	178	185	ACACGTGG	0.540340663	0.01390971	0.053138307
MA0128.1	TraesCS5B02G470600		EmBP-1	TraesCS3B02G396100		1.53E-05	0.238	178	185	ACACGTGG	0.890002105	1.49E-07	1.80E-05
MA0128.1	TraesCS5D02G473000		EmBP-1	TraesCS3B02G396100		1.53E-05	0.238	178	185	ACACGTGG	0.875184519	4.40E-07	3.61E-05
MA0128.1	TraesCS5A02G460800		EmBP-1	TraesCS5B02G489100		1.53E-05	0.238	179	186	ACACGTGG	0.832666816	5.23E-06	0.000200014
MA0128.1	TraesCS2B02G269600		EmBP-1	TraesCS5B02G489100		1.53E-05	0.238	179	186	ACACGTGG	0.521907109	0.018258019	0.063794775
MA0128.1	TraesCS2D02G236200		EmBP-1	TraesCS5B02G489100		1.53E-05	0.238	179	186	ACACGTGG	0.574291834	0.008092342	0.036731969
MA0128.1	MSTRG.78111		EmBP-1	TraesCS5B02G489100		1.53E-05	0.238	179	186	ACACGTGG	0.547371197	0.012489654	0.049271858
MA0128.1	TraesCS5B02G470600		EmBP-1	TraesCS5B02G489100		1.53E-05	0.238	179	186	ACACGTGG	0.83164705	5.50E-06	0.000205879
MA0128.1	TraesCS5D02G473000		EmBP-1	TraesCS5B02G489100		1.53E-05	0.238	179	186	ACACGTGG	0.774517204	6.10E-05	0.001084554
MA0128.1	TraesCS5A02G460800		EmBP-1	TraesCS2D02G100500		1.53E-05	0.238	179	186	ACACGTGG	0.848358786	2.29E-06	0.000111391
MA0128.1	TraesCS2D02G236200		EmBP-1	TraesCS2D02G100500		1.53E-05	0.238	179	186	ACACGTGG	0.553944595	0.011270176	0.04587588
MA0128.1	TraesCS5B02G470600		EmBP-1	TraesCS2D02G100500		1.53E-05	0.238	179	186	ACACGTGG	0.863721548	9.29E-07	6.07E-05
MA0128.1	TraesCS5D02G473000		EmBP-1	TraesCS2D02G100500		1.53E-05	0.238	179	186	ACACGTGG	0.879433278	3.27E-07	3.04E-05
MA0128.1	TraesCS2B02G269600		EmBP-1	TraesCS4B02G143400		1.53E-05	0.238	174	181	ACACGTGG	-0.549798784	0.012027461	0.048008391
MA0128.1	TraesCS2A02G245700		EmBP-1	TraesCS4A02G178400		1.53E-05	0.238	181	188	ACACGTGG	0.623943916	0.003281607	0.01963093
MA0128.1	TraesCS5A02G460800		EmBP-1	TraesCS5B02G008700		1.53E-05	0.238	175	182	ACACGTGG	0.762674221	9.23E-05	0.00146319
MA0128.1	TraesCS5B02G470600		EmBP-1	TraesCS5B02G008700		1.53E-05	0.238	175	182	ACACGTGG	0.780744671	4.86E-05	0.000928179
MA0128.1	TraesCS5D02G473000		EmBP-1	TraesCS5B02G008700		1.53E-05	0.238	175	182	ACACGTGG	0.781244798	4.77E-05	0.000917166
MA0128.1	TraesCS5A02G460800		EmBP-1	TraesCS2D02G019400		1.53E-05	0.238	175	182	ACACGTGG	0.817800635	1.06E-05	0.00032587
MA0128.1	TraesCS2A02G245700		EmBP-1	TraesCS2D02G019400		1.53E-05	0.238	175	182	ACACGTGG	0.536471345	0.014745043	0.055283217
MA0128.1	TraesCS2D02G236200		EmBP-1	TraesCS2D02G019400		1.53E-05	0.238	175	182	ACACGTGG	0.529090512	0.016450176	0.059469645
MA0128.1	TraesCS5B02G470600		EmBP-1	TraesCS2D02G019400		1.53E-05	0.238	175	182	ACACGTGG	0.797038017	2.59E-05	0.000596287
MA0128.1	TraesCS5D02G473000		EmBP-1	TraesCS2D02G019400		1.53E-05	0.238	175	182	ACACGTGG	0.84817876	2.31E-06	0.000112131
MA0128.1	TraesCS5A02G460800		EmBP-1	TraesCS3D02G514400		1.53E-05	0.238	182	189	ACACGTGG	0.774568227	6.09E-05	0.001083456
MA0128.1	TraesCS5B02G470600		EmBP-1	TraesCS3D02G514400		1.53E-05	0.238	182	189	ACACGTGG	0.73399575	0.000229585	0.002831695
MA0128.1	TraesCS5D02G473000		EmBP-1	TraesCS3D02G514400		1.53E-05	0.238	182	189	ACACGTGG	0.736955526	0.000210088	0.002648945
MA0128.1	TraesCS5A02G460800		EmBP-1	TraesCSU02G119900		1.53E-05	0.238	183	190	ACACGTGG	0.828325427	6.48E-06	0.00023038
MA0128.1	TraesCS5B02G470600		EmBP-1	TraesCSU02G119900		1.53E-05	0.238	183	190	ACACGTGG	0.842967988	3.07E-06	0.000138595
MA0128.1	TraesCS5D02G473000		EmBP-1	TraesCSU02G119900		1.53E-05	0.238	183	190	ACACGTGG	0.793205019	3.02E-05	0.000662966
MA0128.1	TraesCS2B02G269600		EmBP-1	TraesCS6A02G059900		1.53E-05	0.238	176	183	ACACGTGG	-0.506739888	0.022596571	0.073941781
MA0128.1	TraesCS2A02G245700		EmBP-1	TraesCS6A02G059900		1.53E-05	0.238	176	183	ACACGTGG	-0.534963774	0.015081228	0.056120884
MA0128.1	TraesCS5A02G460800		EmBP-1	TraesCS2B02G469400		1.53E-05	0.238	183	190	ACACGTGG	-0.683979296	0.000882219	0.007651228
MA0128.1	TraesCS2B02G269600		EmBP-1	TraesCS2B02G469400		1.53E-05	0.238	183	190	ACACGTGG	-0.69035133	0.000754026	0.006849515
MA0128.1	TraesCS5B02G470600		EmBP-1	TraesCS2B02G469400		1.53E-05	0.238	183	190	ACACGTGG	-0.661985551	0.001475212	0.011103779
MA0128.1	TraesCS5D02G473000		EmBP-1	TraesCS2B02G469400		1.53E-05	0.238	183	190	ACACGTGG	-0.698288057	0.000616712	0.005886843
MA0128.1	TraesCS5A02G460800		EmBP-1	TraesCS7A02G563200		1.53E-05	0.238	176	183	ACACGTGG	0.680321298	0.000963795	0.008144203
MA0128.1	TraesCS2A02G245700		EmBP-1	TraesCS7A02G563200		1.53E-05	0.238	176	183	ACACGTGG	0.541231349	0.013722928	0.052657055
MA0128.1	TraesCS2D02G236200		EmBP-1	TraesCS7A02G563200		1.53E-05	0.238	176	183	ACACGTGG	0.588944455	0.006291661	0.031009616
MA0128.1	TraesCS5B02G470600		EmBP-1	TraesCS7A02G563200		1.53E-05	0.238	176	183	ACACGTGG	0.693507902	0.000696603	0.006450359
MA0128.1	TraesCS5D02G473000		EmBP-1	TraesCS7A02G563200		1.53E-05	0.238	176	183	ACACGTGG	0.587133222	0.006494555	0.031672524
MA0128.1	TraesCS5A02G460800		EmBP-1	TraesCS5A02G051500		1.53E-05	0.238	184	191	ACACGTGG	0.819258827	9.94E-06	0.000308688
MA0128.1	TraesCS2B02G269600		EmBP-1	TraesCS5A02G051500		1.53E-05	0.238	184	191	ACACGTGG	0.633529548	0.002709088	0.017171638
MA0128.1	TraesCS2A02G245700		EmBP-1	TraesCS5A02G051500		1.53E-05	0.238	184	191	ACACGTGG	0.636248662	0.002562766	0.016548197
MA0128.1	TraesCS2D02G236200		EmBP-1	TraesCS5A02G051500		1.53E-05	0.238	184	191	ACACGTGG	0.582230104	0.007070886	0.033514914
MA0128.1	MSTRG.78111		EmBP-1	TraesCS5A02G051500		1.53E-05	0.238	184	191	ACACGTGG	0.568088174	0.00897185	0.039450354
MA0128.1	TraesCS5B02G470600		EmBP-1	TraesCS5A02G051500		1.53E-05	0.238	184	191	ACACGTGG	0.818111067	1.05E-05	0.000322782
MA0128.1	TraesCS5D02G473000		EmBP-1	TraesCS5A02G051500		1.53E-05	0.238	184	191	ACACGTGG	0.803371093	1.99E-05	0.000496139
MA0128.1	TraesCS5A02G460800		EmBP-1	TraesCS5D02G511200		1.53E-05	0.238	184	191	ACACGTGG	0.786341755	3.94E-05	0.000798388
MA0128.1	TraesCS5B02G470600		EmBP-1	TraesCS5D02G511200		1.53E-05	0.238	184	191	ACACGTGG	0.748972102	0.000144759	0.002025479
MA0128.1	TraesCS5D02G473000		EmBP-1	TraesCS5D02G511200		1.53E-05	0.238	184	191	ACACGTGG	0.743301899	0.000173002	0.002290396
MA0128.1	TraesCS5A02G460800		EmBP-1	TraesCS6B02G206900		1.53E-05	0.238	177	184	ACACGTGG	0.827657384	6.69E-06	0.000235157
MA0128.1	MSTRG.78111		EmBP-1	TraesCS6B02G206900		1.53E-05	0.238	177	184	ACACGTGG	0.531433378	0.015892634	0.058086965
MA0128.1	TraesCS5B02G470600		EmBP-1	TraesCS6B02G206900		1.53E-05	0.238	177	184	ACACGTGG	0.837968785	4.00E-06	0.000167107
MA0128.1	TraesCS5D02G473000		EmBP-1	TraesCS6B02G206900		1.53E-05	0.238	177	184	ACACGTGG	0.867443692	7.34E-07	5.17E-05
MA0128.1	TraesCS5A02G460800		EmBP-1	TraesCS2D02G191300		1.53E-05	0.238	177	184	ACACGTGG	0.65715613	0.001642606	0.012015948
MA0128.1	TraesCS5B02G470600		EmBP-1	TraesCS2D02G191300		1.53E-05	0.238	177	184	ACACGTGG	0.678089135	0.001016634	0.008454572
MA0128.1	TraesCS5D02G473000		EmBP-1	TraesCS2D02G191300		1.53E-05	0.238	177	184	ACACGTGG	0.639351524	0.002403903	0.015847348
MA0128.1	TraesCS5A02G460800		EmBP-1	TraesCS3D02G272100		1.53E-05	0.238	178	185	ACACGTGG	0.917729061	1.21E-08	3.43E-06
MA0128.1	TraesCS2B02G269600		EmBP-1	TraesCS3D02G272100		1.53E-05	0.238	178	185	ACACGTGG	0.50243538	0.023966106	0.077077652
MA0128.1	TraesCS2D02G236200		EmBP-1	TraesCS3D02G272100		1.53E-05	0.238	178	185	ACACGTGG	0.539389543	0.01411142	0.053625004
MA0128.1	MSTRG.78111		EmBP-1	TraesCS3D02G272100		1.53E-05	0.238	178	185	ACACGTGG	0.520512121	0.018626824	0.064637432
MA0128.1	TraesCS5B02G470600		EmBP-1	TraesCS3D02G272100		1.53E-05	0.238	178	185	ACACGTGG	0.92619451	4.71E-09	1.80E-06
MA0128.1	TraesCS5D02G473000		EmBP-1	TraesCS3D02G272100		1.53E-05	0.238	178	185	ACACGTGG	0.904948305	4.24E-08	7.80E-06
MA0128.1	TraesCS5A02G460800		EmBP-1	TraesCS2D02G160400		1.53E-05	0.238	186	193	ACACGTGG	-0.710520784	0.000446757	0.004655577
MA0128.1	TraesCS2B02G269600		EmBP-1	TraesCS2D02G160400		1.53E-05	0.238	186	193	ACACGTGG	-0.684107135	0.000879477	0.007631269
MA0128.1	TraesCS2D02G236200		EmBP-1	TraesCS2D02G160400		1.53E-05	0.238	186	193	ACACGTGG	-0.568354351	0.008932579	0.0393276
MA0128.1	TraesCS5B02G470600		EmBP-1	TraesCS2D02G160400		1.53E-05	0.238	186	193	ACACGTGG	-0.694697865	0.000675939	0.006298755
MA0128.1	TraesCS5D02G473000		EmBP-1	TraesCS2D02G160400		1.53E-05	0.238	186	193	ACACGTGG	-0.712420017	0.000424338	0.004478532
MA0128.1	TraesCS2A02G245700		EmBP-1	TraesCS3B02G566300		1.53E-05	0.238	186	193	ACACGTGG	0.635768042	0.002588139	0.016635126
MA0128.1	TraesCS2D02G236200		EmBP-1	TraesCS3B02G566300		1.53E-05	0.238	186	193	ACACGTGG	0.586059905	0.0066173	0.03206706
MA0128.1	TraesCS5A02G460800		EmBP-1	TraesCS2B02G373000		1.53E-05	0.238	179	186	ACACGTGG	0.864325172	8.95E-07	5.89E-05
MA0128.1	TraesCS2D02G236200		EmBP-1	TraesCS2B02G373000		1.53E-05	0.238	179	186	ACACGTGG	0.542431838	0.013474383	0.051986686
MA0128.1	MSTRG.78111		EmBP-1	TraesCS2B02G373000		1.53E-05	0.238	179	186	ACACGTGG	0.529526825	0.016345174	0.059228514
MA0128.1	TraesCS5B02G470600		EmBP-1	TraesCS2B02G373000		1.53E-05	0.238	179	186	ACACGTGG	0.847929051	2.35E-06	0.000113186
MA0128.1	TraesCS5D02G473000		EmBP-1	TraesCS2B02G373000		1.53E-05	0.238	179	186	ACACGTGG	0.829296329	6.18E-06	0.000222667
MA0128.1	TraesCS2D02G236200		EmBP-1	TraesCS7A02G477900		1.53E-05	0.238	186	193	ACACGTGG	-0.549830276	0.012021558	0.047995889
MA0128.1	MSTRG.78111		EmBP-1	TraesCS7A02G477900		1.53E-05	0.238	186	193	ACACGTGG	-0.514635442	0.020246327	0.068492505
MA0128.1	TraesCS5A02G460800		EmBP-1	TraesCS7A02G218600		1.53E-05	0.238	186	193	ACACGTGG	0.898466365	7.50E-08	1.14E-05
MA0128.1	TraesCS5B02G470600		EmBP-1	TraesCS7A02G218600		1.53E-05	0.238	186	193	ACACGTGG	0.828815419	6.33E-06	0.000226537
MA0128.1	TraesCS5D02G473000		EmBP-1	TraesCS7A02G218600		1.53E-05	0.238	186	193	ACACGTGG	0.898617506	7.40E-08	1.15E-05
MA0128.1	TraesCS2A02G245700		EmBP-1	TraesCS4D02G107100		1.53E-05	0.238	186	193	ACACGTGG	0.508683266	0.021998967	0.072598017
MA0128.1	TraesCS5A02G460800		EmBP-1	TraesCS1D02G273400		1.53E-05	0.238	186	193	ACACGTGG	-0.682969544	0.000904131	0.007785905
MA0128.1	TraesCS5B02G470600		EmBP-1	TraesCS1D02G273400		1.53E-05	0.238	186	193	ACACGTGG	-0.676813608	0.00104791	0.008635881
MA0128.1	TraesCS5D02G473000		EmBP-1	TraesCS1D02G273400		1.53E-05	0.238	186	193	ACACGTGG	-0.660852664	0.001513133	0.011316416
MA0128.1	TraesCS5A02G460800		EmBP-1	TraesCS5A02G175300		1.53E-05	0.238	187	194	ACACGTGG	-0.690482222	0.000751568	0.006835071
MA0128.1	TraesCS2B02G269600		EmBP-1	TraesCS5A02G175300		1.53E-05	0.238	187	194	ACACGTGG	-0.641085102	0.002318783	0.015430697
MA0128.1	TraesCS5B02G470600		EmBP-1	TraesCS5A02G175300		1.53E-05	0.238	187	194	ACACGTGG	-0.687951444	0.000800319	0.00717223
MA0128.1	TraesCS5D02G473000		EmBP-1	TraesCS5A02G175300		1.53E-05	0.238	187	194	ACACGTGG	-0.69580475	0.000657187	0.006179196
MA0128.1	TraesCS5A02G460800		EmBP-1	TraesCS5A02G091400		1.53E-05	0.238	180	187	ACACGTGG	-0.693964676	0.000688609	0.006393425
MA0128.1	TraesCS5B02G470600		EmBP-1	TraesCS5A02G091400		1.53E-05	0.238	180	187	ACACGTGG	-0.639274847	0.002407727	0.015864105
MA0128.1	TraesCS5D02G473000		EmBP-1	TraesCS5A02G091400		1.53E-05	0.238	180	187	ACACGTGG	-0.68076685	0.000953531	0.008076381
MA0128.1	MSTRG.78111		EmBP-1	TraesCS3D02G083800		1.53E-05	0.238	187	194	ACACGTGG	0.514172225	0.020378599	0.068760004
MA0128.1	TraesCS5A02G460800		EmBP-1	TraesCS7D02G049200		1.53E-05	0.238	180	187	ACACGTGG	0.919980039	9.53E-09	2.92E-06
MA0128.1	TraesCS2A02G245700		EmBP-1	TraesCS7D02G049200		1.53E-05	0.238	180	187	ACACGTGG	0.661352757	0.001496294	0.011221492
MA0128.1	TraesCS2D02G236200		EmBP-1	TraesCS7D02G049200		1.53E-05	0.238	180	187	ACACGTGG	0.641031828	0.002321361	0.015437175
MA0128.1	TraesCS5B02G470600		EmBP-1	TraesCS7D02G049200		1.53E-05	0.238	180	187	ACACGTGG	0.899359344	6.95E-08	1.10E-05
MA0128.1	TraesCS5D02G473000		EmBP-1	TraesCS7D02G049200		1.53E-05	0.238	180	187	ACACGTGG	0.919315632	1.02E-08	3.06E-06
MA0128.1	TraesCS5B02G470600		EmBP-1	TraesCS5A02G403500		1.53E-05	0.238	188	195	ACACGTGG	-0.508147016	0.0221626	0.072979492
MA0128.1	TraesCS5A02G460800		EmBP-1	TraesCS4D02G039500		1.53E-05	0.238	181	188	ACACGTGG	0.753860544	0.000123678	0.00180245
MA0128.1	MSTRG.78111		EmBP-1	TraesCS4D02G039500		1.53E-05	0.238	181	188	ACACGTGG	0.633622382	0.00270398	0.01715056
MA0128.1	TraesCS5B02G470600		EmBP-1	TraesCS4D02G039500		1.53E-05	0.238	181	188	ACACGTGG	0.80823388	1.62E-05	0.000432335
MA0128.1	TraesCS5D02G473000		EmBP-1	TraesCS4D02G039500		1.53E-05	0.238	181	188	ACACGTGG	0.758404256	0.000106503	0.001615495
MA0128.1	TraesCS2B02G269600		EmBP-1	TraesCS6A02G348400		1.53E-05	0.238	188	195	ACACGTGG	-0.553116139	0.01141833	0.04629398
MA0128.1	TraesCS5A02G460800		EmBP-1	TraesCS3D02G149900		1.53E-05	0.238	188	195	ACACGTGG	-0.555656787	0.010968917	0.045081886
MA0128.1	TraesCS5B02G470600		EmBP-1	TraesCS3D02G149900		1.53E-05	0.238	188	195	ACACGTGG	-0.576216817	0.007834222	0.035908543
MA0128.1	TraesCS5D02G473000		EmBP-1	TraesCS3D02G149900		1.53E-05	0.238	188	195	ACACGTGG	-0.548929791	0.012191293	0.048459075
MA0128.1	TraesCS2D02G236200		EmBP-1	TraesCS5B02G521000		1.53E-05	0.238	188	195	ACACGTGG	0.601531067	0.005020694	0.026510797
MA0128.1	TraesCS5A02G460800		EmBP-1	TraesCS3B02G165900		1.53E-05	0.238	189	196	ACACGTGG	-0.608081802	0.004448114	0.024362364
MA0128.1	TraesCS5B02G470600		EmBP-1	TraesCS3B02G165900		1.53E-05	0.238	189	196	ACACGTGG	-0.601915339	0.004985509	0.026403896
MA0128.1	TraesCS5D02G473000		EmBP-1	TraesCS3B02G165900		1.53E-05	0.238	189	196	ACACGTGG	-0.578455707	0.007542514	0.03500692
MA0128.1	TraesCS2B02G269600		EmBP-1	TraesCS2D02G417800		1.53E-05	0.238	189	196	ACACGTGG	-0.507306323	0.022421074	0.07351474
MA0128.1	TraesCS5A02G460800		EmBP-1	TraesCS1B02G345200		1.53E-05	0.238	189	196	ACACGTGG	-0.626994955	0.003089405	0.01881122
MA0128.1	TraesCS2B02G269600		EmBP-1	TraesCS1B02G345200		1.53E-05	0.238	189	196	ACACGTGG	-0.687968906	0.000799974	0.00717062
MA0128.1	TraesCS2A02G245700		EmBP-1	TraesCS1B02G345200		1.53E-05	0.238	189	196	ACACGTGG	-0.510756371	0.021375375	0.071199451
MA0128.1	TraesCS2D02G236200		EmBP-1	TraesCS1B02G345200		1.53E-05	0.238	189	196	ACACGTGG	-0.635514538	0.002601606	0.016667253
MA0128.1	TraesCS5B02G470600		EmBP-1	TraesCS1B02G345200		1.53E-05	0.238	189	196	ACACGTGG	-0.639795979	0.002381835	0.015742617
MA0128.1	TraesCS5D02G473000		EmBP-1	TraesCS1B02G345200		1.53E-05	0.238	189	196	ACACGTGG	-0.619884648	0.003552627	0.020749097
MA0128.1	TraesCS5A02G460800		EmBP-1	TraesCS6A02G197800		1.53E-05	0.238	189	196	ACACGTGG	-0.627431103	0.00306271	0.018697321
MA0128.1	TraesCS2B02G269600		EmBP-1	TraesCS6A02G197800		1.53E-05	0.238	189	196	ACACGTGG	-0.566775881	0.009167521	0.040014104
MA0128.1	TraesCS2A02G245700		EmBP-1	TraesCS6A02G197800		1.53E-05	0.238	189	196	ACACGTGG	-0.613167434	0.004041781	0.022806157
MA0128.1	TraesCS5B02G470600		EmBP-1	TraesCS6A02G197800		1.53E-05	0.238	189	196	ACACGTGG	-0.637437884	0.002500875	0.016263766
MA0128.1	TraesCS5D02G473000		EmBP-1	TraesCS6A02G197800		1.53E-05	0.238	189	196	ACACGTGG	-0.619852514	0.003554845	0.020759247
MA0128.1	TraesCS2A02G245700		EmBP-1	TraesCS1B02G035100		1.53E-05	0.238	183	190	ACACGTGG	0.678998825	0.000994813	0.008324263
MA0128.1	TraesCS2D02G236200		EmBP-1	TraesCS1B02G035100		1.53E-05	0.238	183	190	ACACGTGG	0.564258738	0.009552568	0.041012578
MA0128.1	MSTRG.78111		EmBP-1	TraesCS1B02G035100		1.53E-05	0.238	183	190	ACACGTGG	0.515580748	0.019978515	0.067811682
MA0128.1	MSTRG.78111		EmBP-1	TraesCS3D02G264700		1.53E-05	0.238	190	197	ACACGTGG	-0.586925748	0.006518135	0.031767839
MA0128.1	TraesCS5A02G460800		EmBP-1	TraesCS5D02G115800		1.53E-05	0.238	190	197	ACACGTGG	-0.641679935	0.002290163	0.015295482
MA0128.1	TraesCS5B02G470600		EmBP-1	TraesCS5D02G115800		1.53E-05	0.238	190	197	ACACGTGG	-0.663187854	0.001435845	0.010899355
MA0128.1	TraesCS5D02G473000		EmBP-1	TraesCS5D02G115800		1.53E-05	0.238	190	197	ACACGTGG	-0.625833423	0.003161442	0.019112773
MA0128.1	TraesCS5A02G460800		EmBP-1	TraesCS7D02G342400		1.53E-05	0.238	191	198	ACACGTGG	0.775683909	5.85E-05	0.001053945
MA0128.1	TraesCS2A02G245700		EmBP-1	TraesCS7D02G342400		1.53E-05	0.238	191	198	ACACGTGG	0.573955558	0.008138137	0.036883773
MA0128.1	TraesCS2D02G236200		EmBP-1	TraesCS7D02G342400		1.53E-05	0.238	191	198	ACACGTGG	0.630724244	0.002867277	0.017832344
MA0128.1	MSTRG.78111		EmBP-1	TraesCS7D02G342400		1.53E-05	0.238	191	198	ACACGTGG	0.637063788	0.002520209	0.016350203
MA0128.1	TraesCS5B02G470600		EmBP-1	TraesCS7D02G342400		1.53E-05	0.238	191	198	ACACGTGG	0.752709706	0.000128388	0.001851761
MA0128.1	TraesCS5D02G473000		EmBP-1	TraesCS7D02G342400		1.53E-05	0.238	191	198	ACACGTGG	0.720927739	0.000335264	0.003761705
MA0128.1	MSTRG.78111		EmBP-1	TraesCS7D02G282100		1.53E-05	0.238	184	191	ACACGTGG	0.628390865	0.003004642	0.018436407
MA0128.1	TraesCS5B02G470600		EmBP-1	TraesCS7D02G282100		1.53E-05	0.238	184	191	ACACGTGG	0.503758766	0.023538242	0.076077377
MA0128.1	TraesCS2B02G269600		EmBP-1	TraesCS2A02G420800		1.53E-05	0.238	191	198	ACACGTGG	-0.619976859	0.003546271	0.020720358
MA0128.1	TraesCS2A02G245700		EmBP-1	TraesCS1B02G034100		1.53E-05	0.238	184	191	ACACGTGG	0.67890548	0.000997033	0.008333183
MA0128.1	TraesCS2D02G236200		EmBP-1	TraesCS1B02G034100		1.53E-05	0.238	184	191	ACACGTGG	0.57838651	0.007551395	0.03503124
MA0128.1	TraesCS5A02G460800		EmBP-1	TraesCS2B02G158000		1.53E-05	0.238	192	199	ACACGTGG	0.509719746	0.021685412	0.071886523
MA0128.1	MSTRG.78111		EmBP-1	TraesCS2B02G158000		1.53E-05	0.238	192	199	ACACGTGG	0.54975412	0.012035838	0.048039614
MA0128.1	TraesCS5A02G460800		EmBP-1	TraesCS5B02G088600		1.53E-05	0.238	192	199	ACACGTGG	0.62075032	0.003493325	0.020503693
MA0128.1	TraesCS2B02G269600		EmBP-1	TraesCS5B02G088600		1.53E-05	0.238	192	199	ACACGTGG	0.530094136	0.016209451	0.058889487
MA0128.1	MSTRG.78111		EmBP-1	TraesCS5B02G088600		1.53E-05	0.238	192	199	ACACGTGG	0.589131054	0.006271057	0.030941527
MA0128.1	TraesCS5B02G470600		EmBP-1	TraesCS5B02G088600		1.53E-05	0.238	192	199	ACACGTGG	0.738920706	0.00019794	0.002536402
MA0128.1	TraesCS5D02G473000		EmBP-1	TraesCS5B02G088600		1.53E-05	0.238	192	199	ACACGTGG	0.646141931	0.002084735	0.014307479
MA0128.1	TraesCS2B02G269600		EmBP-1	TraesCS2B02G483200		1.53E-05	0.238	193	200	ACACGTGG	-0.582548734	0.007032203	0.033390048
MA0128.1	TraesCS5A02G460800		EmBP-1	TraesCS3D02G068600		1.53E-05	0.238	187	194	ACACGTGG	0.546060208	0.012745159	0.049970232
MA0128.1	MSTRG.78111		EmBP-1	TraesCS3D02G068600		1.53E-05	0.238	187	194	ACACGTGG	0.534325594	0.015225383	0.056489826
MA0128.1	TraesCS5B02G470600		EmBP-1	TraesCS3D02G068600		1.53E-05	0.238	187	194	ACACGTGG	0.559899913	0.010250397	0.04305654
MA0128.1	TraesCS5D02G473000		EmBP-1	TraesCS3D02G068600		1.53E-05	0.238	187	194	ACACGTGG	0.532813624	0.015571337	0.057384929
MA0128.1	TraesCS5A02G460800		EmBP-1	TraesCS3B02G306200		1.53E-05	0.238	187	194	ACACGTGG	0.941902953	5.79E-10	4.69E-07
MA0128.1	TraesCS2D02G236200		EmBP-1	TraesCS3B02G306200		1.53E-05	0.238	187	194	ACACGTGG	0.575125062	0.007979775	0.036363973
MA0128.1	TraesCS5B02G470600		EmBP-1	TraesCS3B02G306200		1.53E-05	0.238	187	194	ACACGTGG	0.925182665	5.31E-09	1.93E-06
MA0128.1	TraesCS5D02G473000		EmBP-1	TraesCS3B02G306200		1.53E-05	0.238	187	194	ACACGTGG	0.905092064	4.19E-08	7.75E-06
MA0128.1	TraesCS5A02G460800		EmBP-1	TraesCS2A02G451600		1.53E-05	0.238	194	201	ACACGTGG	0.539317278	0.014126841	0.053645941
MA0128.1	TraesCS5D02G473000		EmBP-1	TraesCS2A02G451600		1.53E-05	0.238	194	201	ACACGTGG	0.555528405	0.010991277	0.045122387
MA0128.1	TraesCS5A02G460800		EmBP-1	TraesCS4A02G330200		1.53E-05	0.238	194	201	ACACGTGG	0.597392407	0.0054128	0.027968987
MA0128.1	TraesCS2B02G269600		EmBP-1	TraesCS4A02G330200		1.53E-05	0.238	194	201	ACACGTGG	0.558087042	0.010552556	0.043946318
MA0128.1	TraesCS2D02G236200		EmBP-1	TraesCS4A02G330200		1.53E-05	0.238	194	201	ACACGTGG	0.5829001	0.006989748	0.033235843
MA0128.1	MSTRG.78111		EmBP-1	TraesCS4A02G330200		1.53E-05	0.238	194	201	ACACGTGG	0.716645834	0.000377863	0.00411802
MA0128.1	TraesCS5B02G470600		EmBP-1	TraesCS4A02G330200		1.53E-05	0.238	194	201	ACACGTGG	0.625573636	0.003177743	0.019177852
MA0128.1	TraesCS5D02G473000		EmBP-1	TraesCS4A02G330200		1.53E-05	0.238	194	201	ACACGTGG	0.597171802	0.005434389	0.028018681
MA0128.1	TraesCS2A02G245700		EmBP-1	TraesCS3B02G323100		1.53E-05	0.238	195	202	ACACGTGG	0.610276397	0.004268816	0.023661697
MA0128.1	TraesCS2D02G236200		EmBP-1	TraesCS3B02G323100		1.53E-05	0.238	195	202	ACACGTGG	0.706692352	0.000495025	0.005013176
MA0128.1	MSTRG.78111		EmBP-1	TraesCS3B02G323100		1.53E-05	0.238	195	202	ACACGTGG	0.541450169	0.013677351	0.052531051
MA0128.1	TraesCS5A02G460800		EmBP-1	TraesCS3B02G454300		1.53E-05	0.238	188	195	ACACGTGG	-0.719680377	0.000347228	0.003860927
MA0128.1	TraesCS5B02G470600		EmBP-1	TraesCS3B02G454300		1.53E-05	0.238	188	195	ACACGTGG	-0.732712648	0.000238505	0.002914739
MA0128.1	TraesCS5D02G473000		EmBP-1	TraesCS3B02G454300		1.53E-05	0.238	188	195	ACACGTGG	-0.708585934	0.000470625	0.004848869
MA0128.1	TraesCS5A02G460800		EmBP-1	TraesCS5A02G029300		1.53E-05	0.238	188	195	ACACGTGG	0.595520001	0.005598298	0.0286049
MA0128.1	TraesCS2B02G269600		EmBP-1	TraesCS5A02G029300		1.53E-05	0.238	188	195	ACACGTGG	0.524014188	0.017712036	0.062502413
MA0128.1	TraesCS2A02G245700		EmBP-1	TraesCS5A02G029300		1.53E-05	0.238	188	195	ACACGTGG	0.537634819	0.014489733	0.054650149
MA0128.1	TraesCS2D02G236200		EmBP-1	TraesCS5A02G029300		1.53E-05	0.238	188	195	ACACGTGG	0.609711009	0.004314426	0.023850392
MA0128.1	MSTRG.78111		EmBP-1	TraesCS5A02G029300		1.53E-05	0.238	188	195	ACACGTGG	0.699919652	0.000591287	0.005722358
MA0128.1	TraesCS5B02G470600		EmBP-1	TraesCS5A02G029300		1.53E-05	0.238	188	195	ACACGTGG	0.579280487	0.007437318	0.034661722
MA0128.1	TraesCS5D02G473000		EmBP-1	TraesCS5A02G029300		1.53E-05	0.238	188	195	ACACGTGG	0.51745413	0.019456112	0.066562933
MA0128.1	TraesCS5A02G460800		EmBP-1	TraesCS3B02G382500		1.53E-05	0.238	196	203	ACACGTGG	-0.512146119	0.020965262	0.070176213
MA0128.1	MSTRG.78111		EmBP-1	TraesCS3B02G382500		1.53E-05	0.238	196	203	ACACGTGG	-0.510859406	0.021344752	0.071113861
MA0128.1	TraesCS5B02G470600		EmBP-1	TraesCS3B02G382500		1.53E-05	0.238	196	203	ACACGTGG	-0.543624496	0.013231066	0.051287854
MA0128.1	TraesCS5A02G460800		EmBP-1	TraesCS7B02G313800		1.53E-05	0.238	197	204	ACACGTGG	-0.509738865	0.021679662	0.071883971
MA0128.1	TraesCS5B02G470600		EmBP-1	TraesCS7B02G313800		1.53E-05	0.238	197	204	ACACGTGG	-0.527851521	0.016751298	0.060223863
MA0128.1	TraesCS5A02G460800		EmBP-1	TraesCS5B02G562400		1.53E-05	0.238	197	204	ACACGTGG	-0.601379466	0.005034632	0.026561717
MA0128.1	TraesCS5B02G470600		EmBP-1	TraesCS5B02G562400		1.53E-05	0.238	197	204	ACACGTGG	-0.617739012	0.003703221	0.021400589
MA0128.1	TraesCS5D02G473000		EmBP-1	TraesCS5B02G562400		1.53E-05	0.238	197	204	ACACGTGG	-0.586828611	0.006529199	0.031803863
MA0128.1	TraesCS5A02G460800		EmBP-1	TraesCS4D02G288800		1.53E-05	0.238	198	205	ACACGTGG	-0.596466522	0.005503884	0.028260886
MA0128.1	TraesCS2B02G269600		EmBP-1	TraesCS4D02G288800		1.53E-05	0.238	198	205	ACACGTGG	-0.740531423	0.000188436	0.002444648
MA0128.1	TraesCS2A02G245700		EmBP-1	TraesCS4D02G288800		1.53E-05	0.238	198	205	ACACGTGG	-0.5289396	0.016486619	0.059569065
MA0128.1	TraesCS2D02G236200		EmBP-1	TraesCS4D02G288800		1.53E-05	0.238	198	205	ACACGTGG	-0.682769514	0.000908526	0.007817533
MA0128.1	TraesCS5B02G470600		EmBP-1	TraesCS4D02G288800		1.53E-05	0.238	198	205	ACACGTGG	-0.583582075	0.006907944	0.032971792
MA0128.1	TraesCS5D02G473000		EmBP-1	TraesCS4D02G288800		1.53E-05	0.238	198	205	ACACGTGG	-0.568985752	0.008839985	0.039062928
MA0128.1	TraesCS5A02G460800		EmBP-1	TraesCS5D02G003500		1.53E-05	0.238	191	198	ACACGTGG	0.595770563	0.005573176	0.02851692
MA0128.1	MSTRG.78111		EmBP-1	TraesCS5D02G003500		1.53E-05	0.238	191	198	ACACGTGG	0.52253315	0.018094415	0.063481834
MA0128.1	TraesCS5B02G470600		EmBP-1	TraesCS5D02G003500		1.53E-05	0.238	191	198	ACACGTGG	0.582000449	0.007098874	0.033607107
MA0128.1	TraesCS5D02G473000		EmBP-1	TraesCS5D02G003500		1.53E-05	0.238	191	198	ACACGTGG	0.579573168	0.007400278	0.034539285
MA0128.1	TraesCS2A02G245700		EmBP-1	TraesCS2D02G029400		1.53E-05	0.238	192	199	ACACGTGG	0.733036486	0.000236226	0.002892603
MA0128.1	TraesCS2D02G236200		EmBP-1	TraesCS2D02G029400		1.53E-05	0.238	192	199	ACACGTGG	0.710501384	0.000446991	0.004656896
MA0128.1	MSTRG.78111		EmBP-1	TraesCS2D02G029400		1.53E-05	0.238	192	199	ACACGTGG	0.536452185	0.014749277	0.055291912
MA0128.1	TraesCS5A02G460800		EmBP-1	TraesCS6B02G318300		1.53E-05	0.238	199	206	ACACGTGG	-0.837557794	4.08E-06	0.000169625
MA0128.1	TraesCS2A02G245700		EmBP-1	TraesCS6B02G318300		1.53E-05	0.238	199	206	ACACGTGG	-0.568535234	0.008905973	0.03926036
MA0128.1	TraesCS2D02G236200		EmBP-1	TraesCS6B02G318300		1.53E-05	0.238	199	206	ACACGTGG	-0.576869957	0.007748187	0.035657637
MA0128.1	TraesCS5B02G470600		EmBP-1	TraesCS6B02G318300		1.53E-05	0.238	199	206	ACACGTGG	-0.835596034	4.51E-06	0.000180868
MA0128.1	TraesCS5D02G473000		EmBP-1	TraesCS6B02G318300		1.53E-05	0.238	199	206	ACACGTGG	-0.824408463	7.82E-06	0.000260345
MA0128.1	TraesCS5A02G460800		EmBP-1	TraesCS1D02G071800		1.53E-05	0.238	193	200	ACACGTGG	0.788956788	3.56E-05	0.000747596
MA0128.1	TraesCS2B02G269600		EmBP-1	TraesCS1D02G071800		1.53E-05	0.238	193	200	ACACGTGG	0.500004384	0.024768094	0.078906725
MA0128.1	TraesCS5B02G470600		EmBP-1	TraesCS1D02G071800		1.53E-05	0.238	193	200	ACACGTGG	0.747462191	0.000151863	0.002093087
MA0128.1	TraesCS5D02G473000		EmBP-1	TraesCS1D02G071800		1.53E-05	0.238	193	200	ACACGTGG	0.697763331	0.000625084	0.005947086
MA0128.1	TraesCS5A02G460800		EmBP-1	TraesCS3D02G266700		1.53E-05	0.238	193	200	ACACGTGG	0.592356036	0.005923625	0.029739006
MA0128.1	TraesCS5B02G470600		EmBP-1	TraesCS3D02G266700		1.53E-05	0.238	193	200	ACACGTGG	0.623496643	0.0033106	0.019719911
MA0128.1	TraesCS5D02G473000		EmBP-1	TraesCS3D02G266700		1.53E-05	0.238	193	200	ACACGTGG	0.568480638	0.008913996	0.039279735
MA0128.1	TraesCS5A02G460800		EmBP-1	TraesCS6D02G355000		1.53E-05	0.238	194	201	ACACGTGG	-0.706801361	0.000493592	0.0050051
MA0128.1	TraesCS2D02G236200		EmBP-1	TraesCS6D02G355000		1.53E-05	0.238	194	201	ACACGTGG	-0.500935691	0.024458385	0.078178901
MA0128.1	TraesCS5B02G470600		EmBP-1	TraesCS6D02G355000		1.53E-05	0.238	194	201	ACACGTGG	-0.714849458	0.00039706	0.004278235
MA0128.1	TraesCS5D02G473000		EmBP-1	TraesCS6D02G355000		1.53E-05	0.238	194	201	ACACGTGG	-0.685301051	0.000854215	0.007489366
MA0128.1	TraesCS5A02G460800		EmBP-1	TraesCS2D02G103500		1.53E-05	0.238	194	201	ACACGTGG	0.721004767	0.000334537	0.003755005
MA0128.1	TraesCS5B02G470600		EmBP-1	TraesCS2D02G103500		1.53E-05	0.238	194	201	ACACGTGG	0.722514246	0.000320556	0.003623438
MA0128.1	TraesCS5D02G473000		EmBP-1	TraesCS2D02G103500		1.53E-05	0.238	194	201	ACACGTGG	0.756679205	0.000112765	0.001681906
MA0128.1	TraesCS2B02G269600		EmBP-1	TraesCS5D02G431700		1.53E-05	0.238	201	208	ACACGTGG	0.517086108	0.019557868	0.066852952
MA0128.1	TraesCS5A02G460800		EmBP-1	TraesCS4B02G234100		1.53E-05	0.238	201	208	ACACGTGG	-0.678702689	0.001001872	0.008365553
MA0128.1	TraesCS2B02G269600		EmBP-1	TraesCS4B02G234100		1.53E-05	0.238	201	208	ACACGTGG	-0.656031296	0.001683801	0.012222304
MA0128.1	TraesCS2A02G245700		EmBP-1	TraesCS4B02G234100		1.53E-05	0.238	201	208	ACACGTGG	-0.500792888	0.024505675	0.078280938
MA0128.1	TraesCS5B02G470600		EmBP-1	TraesCS4B02G234100		1.53E-05	0.238	201	208	ACACGTGG	-0.651082547	0.001875477	0.013259096
MA0128.1	TraesCS5D02G473000		EmBP-1	TraesCS4B02G234100		1.53E-05	0.238	201	208	ACACGTGG	-0.659013526	0.001576435	0.01166193
MA0128.1	TraesCS5A02G460800		EmBP-1	TraesCS6A02G281500		1.53E-05	0.238	202	209	ACACGTGG	0.7682504	7.62E-05	0.001271671
MA0128.1	MSTRG.78111		EmBP-1	TraesCS6A02G281500		1.53E-05	0.238	202	209	ACACGTGG	0.50242229	0.023970369	0.077085636
MA0128.1	TraesCS5B02G470600		EmBP-1	TraesCS6A02G281500		1.53E-05	0.238	202	209	ACACGTGG	0.829611241	6.08E-06	0.00022018
MA0128.1	TraesCS5D02G473000		EmBP-1	TraesCS6A02G281500		1.53E-05	0.238	202	209	ACACGTGG	0.852842296	1.78E-06	9.32E-05
MA0128.1	MSTRG.78111		EmBP-1	TraesCS7A02G261800		1.53E-05	0.238	202	209	ACACGTGG	0.559412813	0.010330885	0.043289638
MA0128.1	TraesCS5A02G460800		EmBP-1	TraesCS7B02G246200		1.53E-05	0.238	202	209	ACACGTGG	0.820572661	9.35E-06	0.000295749
MA0128.1	TraesCS5B02G470600		EmBP-1	TraesCS7B02G246200		1.53E-05	0.238	202	209	ACACGTGG	0.742647434	0.000176547	0.002324177
MA0128.1	TraesCS5D02G473000		EmBP-1	TraesCS7B02G246200		1.53E-05	0.238	202	209	ACACGTGG	0.755657741	0.00011662	0.00172367
MA0128.1	TraesCS5A02G460800		EmBP-1	TraesCS1B02G459400		1.53E-05	0.238	202	209	ACACGTGG	-0.818741911	1.02E-05	0.000314734
MA0128.1	TraesCS2B02G269600		EmBP-1	TraesCS1B02G459400		1.53E-05	0.238	202	209	ACACGTGG	-0.586046019	0.006618901	0.03201927
MA0128.1	TraesCS2A02G245700		EmBP-1	TraesCS1B02G459400		1.53E-05	0.238	202	209	ACACGTGG	-0.577980592	0.007603663	0.035205817
MA0128.1	TraesCS2D02G236200		EmBP-1	TraesCS1B02G459400		1.53E-05	0.238	202	209	ACACGTGG	-0.550840708	0.011833379	0.047492009
MA0128.1	TraesCS5B02G470600		EmBP-1	TraesCS1B02G459400		1.53E-05	0.238	202	209	ACACGTGG	-0.816653744	1.12E-05	0.000339182
MA0128.1	TraesCS5D02G473000		EmBP-1	TraesCS1B02G459400		1.53E-05	0.238	202	209	ACACGTGG	-0.806483106	1.75E-05	0.000454647
MA0128.1	TraesCS5A02G460800		EmBP-1	TraesCS7B02G240400		1.53E-05	0.238	204	211	ACACGTGG	0.603650877	0.004829118	0.025780601
MA0128.1	TraesCS2B02G269600		EmBP-1	TraesCS7B02G240400		1.53E-05	0.238	204	211	ACACGTGG	0.582457795	0.007043226	0.033422226
MA0128.1	TraesCS2A02G245700		EmBP-1	TraesCS7B02G240400		1.53E-05	0.238	204	211	ACACGTGG	0.58604165	0.006619404	0.032018128
MA0128.1	MSTRG.78111		EmBP-1	TraesCS7B02G240400		1.53E-05	0.238	204	211	ACACGTGG	0.528465879	0.016601439	0.059849082
MA0128.1	TraesCS5B02G470600		EmBP-1	TraesCS7B02G240400		1.53E-05	0.238	204	211	ACACGTGG	0.60053403	0.005112944	0.026787197
MA0128.1	TraesCS5D02G473000		EmBP-1	TraesCS7B02G240400		1.53E-05	0.238	204	211	ACACGTGG	0.555911319	0.010924695	0.044985537
MA0128.1	TraesCS5A02G460800		EmBP-1	TraesCS1B02G128300		1.53E-05	0.238	204	211	ACACGTGG	-0.749563344	0.000142056	0.00199572
MA0128.1	MSTRG.78111		EmBP-1	TraesCS1B02G128300		1.53E-05	0.238	204	211	ACACGTGG	-0.559930182	0.010245412	0.043039777
MA0128.1	TraesCS5B02G470600		EmBP-1	TraesCS1B02G128300		1.53E-05	0.238	204	211	ACACGTGG	-0.748818025	0.000145471	0.002033465
MA0128.1	TraesCS5D02G473000		EmBP-1	TraesCS1B02G128300		1.53E-05	0.238	204	211	ACACGTGG	-0.737223803	0.000208393	0.002634093
MA0128.1	TraesCS5A02G460800		EmBP-1	TraesCS1A02G244100		1.53E-05	0.238	205	212	ACACGTGG	0.50748504	0.022365928	0.073428452
MA0128.1	TraesCS2D02G236200		EmBP-1	TraesCS1A02G244100		1.53E-05	0.238	205	212	ACACGTGG	0.571850449	0.008429652	0.037766184
MA0128.1	MSTRG.78111		EmBP-1	TraesCS1A02G244100		1.53E-05	0.238	205	212	ACACGTGG	0.639141729	0.002414378	0.015893418
MA0128.1	TraesCS5B02G470600		EmBP-1	TraesCS1A02G244100		1.53E-05	0.238	205	212	ACACGTGG	0.576427422	0.007806395	0.035834105
MA0128.1	TraesCS5D02G473000		EmBP-1	TraesCS1A02G244100		1.53E-05	0.238	205	212	ACACGTGG	0.505048095	0.02312723	0.075062732
MA0128.1	TraesCS2B02G269600		EmBP-1	TraesCS7A02G107800		1.53E-05	0.238	198	205	ACACGTGG	-0.554255479	0.011214984	0.045707078
MA0128.1	TraesCS2B02G269600		EmBP-1	TraesCS1B02G021300		1.53E-05	0.238	207	214	ACACGTGG	-0.61397958	0.003979833	0.022550649
MA0128.1	TraesCS2A02G245700		EmBP-1	TraesCS1B02G021300		1.53E-05	0.238	207	214	ACACGTGG	-0.503967659	0.023471261	0.075892048
MA0128.1	TraesCS5A02G460800		EmBP-1	TraesCS4A02G412500		1.53E-05	0.238	207	214	ACACGTGG	0.84297649	3.07E-06	0.000138604
MA0128.1	MSTRG.78111		EmBP-1	TraesCS4A02G412500		1.53E-05	0.238	207	214	ACACGTGG	0.644259678	0.002169429	0.014733435
MA0128.1	TraesCS5B02G470600		EmBP-1	TraesCS4A02G412500		1.53E-05	0.238	207	214	ACACGTGG	0.856193059	1.46E-06	8.22E-05
MA0128.1	TraesCS5D02G473000		EmBP-1	TraesCS4A02G412500		1.53E-05	0.238	207	214	ACACGTGG	0.847450666	2.41E-06	0.000115895
MA0128.1	TraesCS5A02G460800		EmBP-1	TraesCS7A02G564200		1.53E-05	0.238	200	207	ACACGTGG	0.584846273	0.006758377	0.032461876
MA0128.1	TraesCS2D02G236200		EmBP-1	TraesCS7A02G564200		1.53E-05	0.238	200	207	ACACGTGG	0.505220704	0.023072641	0.074950163
MA0128.1	TraesCS5B02G470600		EmBP-1	TraesCS7A02G564200		1.53E-05	0.238	200	207	ACACGTGG	0.573520217	0.008197737	0.037076277
MA0128.1	TraesCS5D02G473000		EmBP-1	TraesCS7A02G564200		1.53E-05	0.238	200	207	ACACGTGG	0.593255489	0.005829599	0.029441058
MA0128.1	TraesCS5A02G460800		EmBP-1	TraesCS3A02G508600		1.53E-05	0.238	208	215	ACACGTGG	0.774386846	6.13E-05	0.001086969
MA0128.1	TraesCS2D02G236200		EmBP-1	TraesCS3A02G508600		1.53E-05	0.238	208	215	ACACGTGG	0.517342955	0.019486807	0.066641617
MA0128.1	TraesCS5B02G470600		EmBP-1	TraesCS3A02G508600		1.53E-05	0.238	208	215	ACACGTGG	0.683486508	0.000892856	0.007721828
MA0128.1	TraesCS5D02G473000		EmBP-1	TraesCS3A02G508600		1.53E-05	0.238	208	215	ACACGTGG	0.673384604	0.001136038	0.009162472
MA0128.1	TraesCS5B02G470600		EmBP-1	TraesCS7A02G239800	RAFTIN1A	1.53E-05	0.238	208	215	ACACGTGG	0.50230158	0.024009705	0.077189205
MA0128.1	TraesCS5A02G460800		EmBP-1	TraesCS3A02G396100		1.53E-05	0.238	208	215	ACACGTGG	0.51742733	0.019463508	0.066580344
MA0128.1	TraesCS2B02G269600		EmBP-1	TraesCS3A02G396100		1.53E-05	0.238	208	215	ACACGTGG	0.605840343	0.00463762	0.025097111
MA0128.1	MSTRG.78111		EmBP-1	TraesCS3A02G396100		1.53E-05	0.238	208	215	ACACGTGG	0.513298252	0.020630035	0.069338217
MA0128.1	TraesCS5B02G470600		EmBP-1	TraesCS3A02G396100		1.53E-05	0.238	208	215	ACACGTGG	0.528792573	0.016522187	0.059665214
MA0128.1	MSTRG.78111		EmBP-1	TraesCS1D02G396600		1.53E-05	0.238	208	215	ACACGTGG	0.582630569	0.007022296	0.033355811
MA0128.1	TraesCS5D02G473000		EmBP-1	TraesCS1D02G396600		1.53E-05	0.238	208	215	ACACGTGG	0.504449985	0.023317182	0.07552639
MA0128.1	TraesCS5A02G460800		EmBP-1	TraesCS7B02G480900		1.53E-05	0.238	202	209	ACACGTGG	0.72277685	0.000318175	0.003606886
MA0128.1	TraesCS2B02G269600		EmBP-1	TraesCS7B02G480900		1.53E-05	0.238	202	209	ACACGTGG	0.500132016	0.024725467	0.078808615
MA0128.1	TraesCS2A02G245700		EmBP-1	TraesCS7B02G480900		1.53E-05	0.238	202	209	ACACGTGG	0.683691936	0.000888409	0.007694122
MA0128.1	TraesCS2D02G236200		EmBP-1	TraesCS7B02G480900		1.53E-05	0.238	202	209	ACACGTGG	0.665337201	0.001367666	0.010529493
MA0128.1	MSTRG.78111		EmBP-1	TraesCS7B02G480900		1.53E-05	0.238	202	209	ACACGTGG	0.672234829	0.001166951	0.009361227
MA0128.1	TraesCS5B02G470600		EmBP-1	TraesCS7B02G480900		1.53E-05	0.238	202	209	ACACGTGG	0.753427053	0.000125434	0.001818252
MA0128.1	TraesCS5D02G473000		EmBP-1	TraesCS7B02G480900		1.53E-05	0.238	202	209	ACACGTGG	0.709683516	0.000456956	0.004740182
MA0128.1	MSTRG.78111		EmBP-1	TraesCS5B02G017100		1.53E-05	0.238	202	209	ACACGTGG	0.633451417	0.002713393	0.017190119
MA0128.1	TraesCS5A02G460800		EmBP-1	TraesCS3D02G266300		1.53E-05	0.238	209	216	ACACGTGG	0.654691981	0.001733976	0.012492274
MA0128.1	TraesCS2D02G236200		EmBP-1	TraesCS3D02G266300		1.53E-05	0.238	209	216	ACACGTGG	0.5186977	0.019115393	0.065813281
MA0128.1	TraesCS5B02G470600		EmBP-1	TraesCS3D02G266300		1.53E-05	0.238	209	216	ACACGTGG	0.626454277	0.003122765	0.018947737
MA0128.1	TraesCS5D02G473000		EmBP-1	TraesCS3D02G266300		1.53E-05	0.238	209	216	ACACGTGG	0.583912265	0.00686862	0.032849279
MA0128.1	TraesCS5A02G460800		EmBP-1	TraesCS1D02G082100		1.53E-05	0.238	210	217	ACACGTGG	0.643776177	0.002191643	0.014840072
MA0128.1	TraesCS2A02G245700		EmBP-1	TraesCS1D02G082100		1.53E-05	0.238	210	217	ACACGTGG	0.607271168	0.004515897	0.024632346
MA0128.1	TraesCS2D02G236200		EmBP-1	TraesCS1D02G082100		1.53E-05	0.238	210	217	ACACGTGG	0.69273146	0.000710373	0.006538011
MA0128.1	TraesCS5B02G470600		EmBP-1	TraesCS1D02G082100		1.53E-05	0.238	210	217	ACACGTGG	0.576112843	0.007847989	0.035933609
MA0128.1	TraesCS5D02G473000		EmBP-1	TraesCS1D02G082100		1.53E-05	0.238	210	217	ACACGTGG	0.612036037	0.004129409	0.023131798
MA0128.1	TraesCS2D02G236200		EmBP-1	TraesCS1B02G201700		1.53E-05	0.238	203	210	ACACGTGG	0.553516718	0.011346498	0.046082577
MA0128.1	TraesCS5A02G460800		EmBP-1	TraesCS3B02G218000		1.53E-05	0.238	204	211	ACACGTGG	0.685144764	0.000857487	0.007509686
MA0128.1	TraesCS5B02G470600		EmBP-1	TraesCS3B02G218000		1.53E-05	0.238	204	211	ACACGTGG	0.57289314	0.008284214	0.037334793
MA0128.1	TraesCS5D02G473000		EmBP-1	TraesCS3B02G218000		1.53E-05	0.238	204	211	ACACGTGG	0.72248752	0.000320799	0.00362524
MA0128.1	TraesCS5A02G460800		EmBP-1	TraesCS2B02G341300		1.53E-05	0.238	211	218	ACACGTGG	0.725039498	0.00029828	0.003428929
MA0128.1	TraesCS5B02G470600		EmBP-1	TraesCS2B02G341300		1.53E-05	0.238	211	218	ACACGTGG	0.590171128	0.006157227	0.030538226
MA0128.1	TraesCS5D02G473000		EmBP-1	TraesCS2B02G341300		1.53E-05	0.238	211	218	ACACGTGG	0.638558967	0.002443677	0.016014463
MA0128.1	TraesCS5A02G460800		EmBP-1	TraesCS1B02G177500		1.53E-05	0.238	204	211	ACACGTGG	0.900862296	6.10E-08	1.01E-05
MA0128.1	TraesCS2B02G269600		EmBP-1	TraesCS1B02G177500		1.53E-05	0.238	204	211	ACACGTGG	0.510793132	0.021364445	0.071173995
MA0128.1	TraesCS5B02G470600		EmBP-1	TraesCS1B02G177500		1.53E-05	0.238	204	211	ACACGTGG	0.878705864	3.45E-07	3.11E-05
MA0128.1	TraesCS5D02G473000		EmBP-1	TraesCS1B02G177500		1.53E-05	0.238	204	211	ACACGTGG	0.892246112	1.25E-07	1.59E-05
MA0128.1	TraesCS5A02G460800		EmBP-1	TraesCS5D02G227400		1.53E-05	0.238	204	211	ACACGTGG	-0.650848673	0.001884969	0.013303398
MA0128.1	TraesCS2B02G269600		EmBP-1	TraesCS5D02G227400		1.53E-05	0.238	204	211	ACACGTGG	-0.683336875	0.000896107	0.007742214
MA0128.1	TraesCS2D02G236200		EmBP-1	TraesCS5D02G227400		1.53E-05	0.238	204	211	ACACGTGG	-0.543327479	0.013291327	0.051443152
MA0128.1	TraesCS5B02G470600		EmBP-1	TraesCS5D02G227400		1.53E-05	0.238	204	211	ACACGTGG	-0.646930497	0.002050083	0.014135766
MA0128.1	TraesCS5D02G473000		EmBP-1	TraesCS5D02G227400		1.53E-05	0.238	204	211	ACACGTGG	-0.639413345	0.002400823	0.015845139
MA0128.1	TraesCS5A02G460800		EmBP-1	TraesCS3B02G394600		1.53E-05	0.238	205	212	ACACGTGG	0.820573566	9.35E-06	0.000296386
MA0128.1	TraesCS5B02G470600		EmBP-1	TraesCS3B02G394600		1.53E-05	0.238	205	212	ACACGTGG	0.790978327	3.29E-05	0.000711041
MA0128.1	TraesCS5D02G473000		EmBP-1	TraesCS3B02G394600		1.53E-05	0.238	205	212	ACACGTGG	0.861328483	1.08E-06	6.67E-05
MA0128.1	TraesCS5A02G460800		EmBP-1	TraesCS3D02G333400		1.53E-05	0.238	212	219	ACACGTGG	0.787482235	3.77E-05	0.000775349
MA0128.1	TraesCS2A02G245700		EmBP-1	TraesCS3D02G333400		1.53E-05	0.238	212	219	ACACGTGG	0.593087794	0.005847036	0.029515346
MA0128.1	TraesCS2D02G236200		EmBP-1	TraesCS3D02G333400		1.53E-05	0.238	212	219	ACACGTGG	0.578147473	0.007582139	0.035138097
MA0128.1	MSTRG.78111		EmBP-1	TraesCS3D02G333400		1.53E-05	0.238	212	219	ACACGTGG	0.685832201	0.000843175	0.007424898
MA0128.1	TraesCS5B02G470600		EmBP-1	TraesCS3D02G333400		1.53E-05	0.238	212	219	ACACGTGG	0.80296642	2.03E-05	0.000502151
MA0128.1	TraesCS5D02G473000		EmBP-1	TraesCS3D02G333400		1.53E-05	0.238	212	219	ACACGTGG	0.79654392	2.64E-05	0.000604436
MA0128.1	TraesCS5A02G460800		EmBP-1	TraesCS2A02G407900		1.53E-05	0.238	205	212	ACACGTGG	0.690572654	0.000749874	0.006823244
MA0128.1	TraesCS2A02G245700		EmBP-1	TraesCS2A02G407900		1.53E-05	0.238	205	212	ACACGTGG	0.704421389	0.000525696	0.005242858
MA0128.1	TraesCS2D02G236200		EmBP-1	TraesCS2A02G407900		1.53E-05	0.238	205	212	ACACGTGG	0.658752802	0.001585586	0.011719616
MA0128.1	MSTRG.78111		EmBP-1	TraesCS2A02G407900		1.53E-05	0.238	205	212	ACACGTGG	0.650818007	0.001886217	0.013307865
MA0128.1	TraesCS5B02G470600		EmBP-1	TraesCS2A02G407900		1.53E-05	0.238	205	212	ACACGTGG	0.702500603	0.000552884	0.005438836
MA0128.1	TraesCS5D02G473000		EmBP-1	TraesCS2A02G407900		1.53E-05	0.238	205	212	ACACGTGG	0.688989915	0.000780001	0.007037482
MA0128.1	TraesCS5A02G460800		EmBP-1	TraesCS4B02G306900		1.53E-05	0.238	212	219	ACACGTGG	0.900459746	6.32E-08	1.04E-05
MA0128.1	TraesCS2D02G236200		EmBP-1	TraesCS4B02G306900		1.53E-05	0.238	212	219	ACACGTGG	0.515281191	0.020063074	0.068016052
MA0128.1	MSTRG.78111		EmBP-1	TraesCS4B02G306900		1.53E-05	0.238	212	219	ACACGTGG	0.597433699	0.005408767	0.027951484
MA0128.1	TraesCS5B02G470600		EmBP-1	TraesCS4B02G306900		1.53E-05	0.238	212	219	ACACGTGG	0.915093543	1.60E-08	4.14E-06
MA0128.1	TraesCS5D02G473000		EmBP-1	TraesCS4B02G306900		1.53E-05	0.238	212	219	ACACGTGG	0.907971112	3.21E-08	6.37E-06
MA0128.1	TraesCS5A02G460800		EmBP-1	TraesCS1B02G442600		1.53E-05	0.238	213	220	ACACGTGG	0.613359981	0.004027022	0.022748078
MA0128.1	TraesCS2B02G269600		EmBP-1	TraesCS1B02G442600		1.53E-05	0.238	213	220	ACACGTGG	0.533073452	0.015511441	0.05722264
MA0128.1	TraesCS2A02G245700		EmBP-1	TraesCS1B02G442600		1.53E-05	0.238	213	220	ACACGTGG	0.543548766	0.01324641	0.051328949
MA0128.1	TraesCS2D02G236200		EmBP-1	TraesCS1B02G442600		1.53E-05	0.238	213	220	ACACGTGG	0.523543738	0.017832791	0.062808242
MA0128.1	TraesCS5B02G470600		EmBP-1	TraesCS1B02G442600		1.53E-05	0.238	213	220	ACACGTGG	0.635426041	0.002606321	0.016682649
MA0128.1	TraesCS5D02G473000		EmBP-1	TraesCS1B02G442600		1.53E-05	0.238	213	220	ACACGTGG	0.635365472	0.002609552	0.016697161
MA0128.1	TraesCS2A02G245700		EmBP-1	TraesCS3A02G386100		1.53E-05	0.238	213	220	ACACGTGG	0.605804297	0.004640721	0.025107617
MA0128.1	TraesCS2D02G236200		EmBP-1	TraesCS3A02G386100		1.53E-05	0.238	213	220	ACACGTGG	0.613884284	0.00398706	0.022585692
MA0128.1	MSTRG.78111		EmBP-1	TraesCS3A02G386100		1.53E-05	0.238	213	220	ACACGTGG	0.804775592	1.88E-05	0.000478994
MA0128.1	TraesCS5B02G470600		EmBP-1	TraesCS3A02G386100		1.53E-05	0.238	213	220	ACACGTGG	0.519701066	0.018843969	0.065153366
MA0128.1	TraesCS5A02G460800		EmBP-1	TraesCS1A02G145000		1.53E-05	0.238	213	220	ACACGTGG	-0.734540684	0.000225883	0.002795198
MA0128.1	TraesCS2B02G269600		EmBP-1	TraesCS1A02G145000		1.53E-05	0.238	213	220	ACACGTGG	-0.5245223	0.01758235	0.062245155
MA0128.1	TraesCS2D02G236200		EmBP-1	TraesCS1A02G145000		1.53E-05	0.238	213	220	ACACGTGG	-0.594035403	0.005749067	0.029155069
MA0128.1	MSTRG.78111		EmBP-1	TraesCS1A02G145000		1.53E-05	0.238	213	220	ACACGTGG	-0.563446724	0.00967955	0.041385407
MA0128.1	TraesCS5B02G470600		EmBP-1	TraesCS1A02G145000		1.53E-05	0.238	213	220	ACACGTGG	-0.746961148	0.000154285	0.002111019
MA0128.1	TraesCS5D02G473000		EmBP-1	TraesCS1A02G145000		1.53E-05	0.238	213	220	ACACGTGG	-0.728542682	0.000269572	0.003173912
MA0128.1	TraesCS2D02G236200		EmBP-1	TraesCS7B02G219500		1.53E-05	0.238	206	213	ACACGTGG	0.515031566	0.020133756	0.068178269
MA0128.1	TraesCS5A02G460800		EmBP-1	TraesCS2D02G220000		1.53E-05	0.238	214	221	ACACGTGG	-0.501100697	0.024403833	0.078053509
MA0128.1	TraesCS5B02G470600		EmBP-1	TraesCS2D02G220000		1.53E-05	0.238	214	221	ACACGTGG	-0.516198081	0.019805149	0.067400238
MA0128.1	TraesCS2A02G245700		EmBP-1	TraesCS5A02G520900		1.53E-05	0.238	215	222	ACACGTGG	0.673283971	0.001138716	0.009176377
MA0128.1	TraesCS2D02G236200		EmBP-1	TraesCS5A02G520900		1.53E-05	0.238	215	222	ACACGTGG	0.645202375	0.002126659	0.014508963
MA0128.1	MSTRG.78111		EmBP-1	TraesCS5A02G520900		1.53E-05	0.238	215	222	ACACGTGG	0.590868475	0.006081862	0.030303279
MA0128.1	TraesCS5A02G460800		EmBP-1	TraesCS3B02G360100		1.53E-05	0.238	208	215	ACACGTGG	0.551754321	0.011665289	0.046991629
MA0128.1	TraesCS5B02G470600		EmBP-1	TraesCS3B02G360100		1.53E-05	0.238	208	215	ACACGTGG	0.531840468	0.015797323	0.057885193
MA0128.1	TraesCS2B02G269600		EmBP-1	TraesCS3B02G090200		1.53E-05	0.238	215	222	ACACGTGG	-0.635694532	0.002592038	0.016618251
MA0128.1	TraesCS2D02G236200		EmBP-1	TraesCS3B02G090200		1.53E-05	0.238	215	222	ACACGTGG	-0.544006497	0.013153887	0.05105267
MA0128.1	TraesCS5A02G460800		EmBP-1	TraesCS1A02G358700		1.53E-05	0.238	209	216	ACACGTGG	0.693511939	0.000696532	0.006451081
MA0128.1	TraesCS5B02G470600		EmBP-1	TraesCS1A02G358700		1.53E-05	0.238	209	216	ACACGTGG	0.614692226	0.003926123	0.022351622
MA0128.1	TraesCS5D02G473000		EmBP-1	TraesCS1A02G358700		1.53E-05	0.238	209	216	ACACGTGG	0.764830126	8.57E-05	0.001387146
MA0128.1	MSTRG.78111		EmBP-1	TraesCS5D02G102500		1.53E-05	0.238	210	217	ACACGTGG	0.677944497	0.00102014	0.008476406
MA0128.1	TraesCS5A02G460800		EmBP-1	TraesCS4B02G042300		1.53E-05	0.238	210	217	ACACGTGG	0.740247134	0.000190085	0.00246124
MA0128.1	MSTRG.78111		EmBP-1	TraesCS4B02G042300		1.53E-05	0.238	210	217	ACACGTGG	0.619053449	0.003610351	0.020995608
MA0128.1	TraesCS5B02G470600		EmBP-1	TraesCS4B02G042300		1.53E-05	0.238	210	217	ACACGTGG	0.751841432	0.000132042	0.001892488
MA0128.1	TraesCS5D02G473000		EmBP-1	TraesCS4B02G042300		1.53E-05	0.238	210	217	ACACGTGG	0.736595731	0.000212379	0.002667355
MA0128.1	TraesCS5A02G460800		EmBP-1	TraesCS1B02G142800		1.53E-05	0.238	210	217	ACACGTGG	-0.616466805	0.003794984	0.021802842
MA0128.1	TraesCS2B02G269600		EmBP-1	TraesCS1B02G142800		1.53E-05	0.238	210	217	ACACGTGG	-0.64550683	0.002112997	0.014446487
MA0128.1	TraesCS2A02G245700		EmBP-1	TraesCS1B02G142800		1.53E-05	0.238	210	217	ACACGTGG	-0.513566825	0.020552507	0.069139362
MA0128.1	TraesCS5B02G470600		EmBP-1	TraesCS1B02G142800		1.53E-05	0.238	210	217	ACACGTGG	-0.583804669	0.006881414	0.032881411
MA0128.1	TraesCS5D02G473000		EmBP-1	TraesCS1B02G142800		1.53E-05	0.238	210	217	ACACGTGG	-0.607502292	0.004496485	0.024562044
MA0128.1	TraesCS5A02G460800		EmBP-1	TraesCS2B02G296100		1.53E-05	0.238	210	217	ACACGTGG	0.743253039	0.000173265	0.00229282
MA0128.1	TraesCS2A02G245700		EmBP-1	TraesCS2B02G296100		1.53E-05	0.238	210	217	ACACGTGG	0.548410202	0.01229011	0.048715462
MA0128.1	TraesCS2D02G236200		EmBP-1	TraesCS2B02G296100		1.53E-05	0.238	210	217	ACACGTGG	0.500346787	0.024653869	0.078638294
MA0128.1	TraesCS5B02G470600		EmBP-1	TraesCS2B02G296100		1.53E-05	0.238	210	217	ACACGTGG	0.764255513	8.74E-05	0.001409438
MA0128.1	TraesCS5D02G473000		EmBP-1	TraesCS2B02G296100		1.53E-05	0.238	210	217	ACACGTGG	0.662303192	0.001464725	0.011070062
MA0128.1	TraesCS5A02G460800		EmBP-1	TraesCS2B02G451900		1.53E-05	0.238	210	217	ACACGTGG	0.61357891	0.004010296	0.022683185
MA0128.1	TraesCS2A02G245700		EmBP-1	TraesCS2B02G451900		1.53E-05	0.238	210	217	ACACGTGG	0.543114405	0.013334694	0.051594856
MA0128.1	TraesCS5B02G470600		EmBP-1	TraesCS2B02G451900		1.53E-05	0.238	210	217	ACACGTGG	0.660208396	0.001535061	0.011433015
MA0128.1	TraesCS5D02G473000		EmBP-1	TraesCS2B02G451900		1.53E-05	0.238	210	217	ACACGTGG	0.608885011	0.004381784	0.024130323
MA0128.1	TraesCS2B02G269600		EmBP-1	TraesCS2B02G126500		1.53E-05	0.238	218	225	ACACGTGG	0.583905493	0.006869425	0.032847685
MA0128.1	TraesCS5A02G460800		EmBP-1	TraesCS3A02G380100		1.53E-05	0.238	218	225	ACACGTGG	0.664780945	0.001385044	0.010621736
MA0128.1	TraesCS2B02G269600		EmBP-1	TraesCS3A02G380100		1.53E-05	0.238	218	225	ACACGTGG	0.627429669	0.003062797	0.018696537
MA0128.1	TraesCS2A02G245700		EmBP-1	TraesCS3A02G380100		1.53E-05	0.238	218	225	ACACGTGG	0.761736484	9.52E-05	0.001500499
MA0128.1	TraesCS2D02G236200		EmBP-1	TraesCS3A02G380100		1.53E-05	0.238	218	225	ACACGTGG	0.69602454	0.000653516	0.006151361
MA0128.1	TraesCS5B02G470600		EmBP-1	TraesCS3A02G380100		1.53E-05	0.238	218	225	ACACGTGG	0.665703293	0.001356329	0.010457086
MA0128.1	TraesCS5D02G473000		EmBP-1	TraesCS3A02G380100		1.53E-05	0.238	218	225	ACACGTGG	0.576532412	0.007792553	0.035797131
MA0128.1	TraesCS5A02G460800		EmBP-1	TraesCS2B02G227100		1.53E-05	0.238	218	225	ACACGTGG	-0.623937996	0.00328199	0.019631861
MA0128.1	MSTRG.78111		EmBP-1	TraesCS2B02G227100		1.53E-05	0.238	218	225	ACACGTGG	-0.578850913	0.007491957	0.034850721
MA0128.1	TraesCS5B02G470600		EmBP-1	TraesCS2B02G227100		1.53E-05	0.238	218	225	ACACGTGG	-0.635149407	0.002621105	0.016756228
MA0128.1	TraesCS5D02G473000		EmBP-1	TraesCS2B02G227100		1.53E-05	0.238	218	225	ACACGTGG	-0.604998163	0.004710524	0.0253601
MA0128.1	TraesCS5A02G460800		EmBP-1	TraesCS3D02G358700		1.53E-05	0.238	211	218	ACACGTGG	-0.621564012	0.003438335	0.020285429
MA0128.1	TraesCS2B02G269600		EmBP-1	TraesCS3D02G358700		1.53E-05	0.238	211	218	ACACGTGG	-0.766703821	8.04E-05	0.001321451
MA0128.1	TraesCS2A02G245700		EmBP-1	TraesCS3D02G358700		1.53E-05	0.238	211	218	ACACGTGG	-0.57130025	0.008507231	0.038005607
MA0128.1	TraesCS2D02G236200		EmBP-1	TraesCS3D02G358700		1.53E-05	0.238	211	218	ACACGTGG	-0.614602053	0.003932886	0.022381293
MA0128.1	TraesCS5B02G470600		EmBP-1	TraesCS3D02G358700		1.53E-05	0.238	211	218	ACACGTGG	-0.612539715	0.004090207	0.023002962
MA0128.1	TraesCS5D02G473000		EmBP-1	TraesCS3D02G358700		1.53E-05	0.238	211	218	ACACGTGG	-0.610635052	0.004240091	0.023556754
MA0128.1	TraesCS5D02G473000		EmBP-1	TraesCS3D02G050800		1.53E-05	0.238	212	219	ACACGTGG	0.500135448	0.024724322	0.078807865
MA0128.1	TraesCS5A02G460800		EmBP-1	TraesCS4A02G106300		1.53E-05	0.238	213	220	ACACGTGG	0.671012701	0.001200583	0.009554024
MA0128.1	TraesCS2B02G269600		EmBP-1	TraesCS4A02G106300		1.53E-05	0.238	213	220	ACACGTGG	0.549822859	0.012022948	0.047997013
MA0128.1	TraesCS2A02G245700		EmBP-1	TraesCS4A02G106300		1.53E-05	0.238	213	220	ACACGTGG	0.616762565	0.003773485	0.021709572
MA0128.1	TraesCS2D02G236200		EmBP-1	TraesCS4A02G106300		1.53E-05	0.238	213	220	ACACGTGG	0.626826642	0.003099758	0.018850402
MA0128.1	MSTRG.78111		EmBP-1	TraesCS4A02G106300		1.53E-05	0.238	213	220	ACACGTGG	0.671895041	0.001176221	0.00941205
MA0128.1	TraesCS5B02G470600		EmBP-1	TraesCS4A02G106300		1.53E-05	0.238	213	220	ACACGTGG	0.68220512	0.000921024	0.007889794
MA0128.1	TraesCS5D02G473000		EmBP-1	TraesCS4A02G106300		1.53E-05	0.238	213	220	ACACGTGG	0.661641355	0.001486648	0.011169467
MA0128.1	TraesCS5A02G460800		EmBP-1	TraesCS6B02G352100		1.53E-05	0.238	213	220	ACACGTGG	0.536459022	0.014747766	0.055288641
MA0128.1	TraesCS5B02G470600		EmBP-1	TraesCS6B02G352100		1.53E-05	0.238	213	220	ACACGTGG	0.557071914	0.010724884	0.044443833
MA0128.1	TraesCS5A02G460800		EmBP-1	TraesCS5A02G303300		1.53E-05	0.238	213	220	ACACGTGG	-0.703718706	0.000535508	0.005314389
MA0128.1	TraesCS5B02G470600		EmBP-1	TraesCS5A02G303300		1.53E-05	0.238	213	220	ACACGTGG	-0.713567653	0.00041126	0.004385402
MA0128.1	TraesCS5D02G473000		EmBP-1	TraesCS5A02G303300		1.53E-05	0.238	213	220	ACACGTGG	-0.682008174	0.000925419	0.007910229
MA0128.1	TraesCS5A02G460800		EmBP-1	TraesCS4A02G021700		1.53E-05	0.238	213	220	ACACGTGG	-0.501405834	0.024303206	0.077858191
MA0128.1	MSTRG.78111		EmBP-1	TraesCS4A02G021700		1.53E-05	0.238	213	220	ACACGTGG	-0.65391845	0.001763522	0.012650407
MA0128.1	TraesCS5B02G470600		EmBP-1	TraesCS4A02G021700		1.53E-05	0.238	213	220	ACACGTGG	-0.518597226	0.019142743	0.065894348
MA0128.1	TraesCS2B02G269600		EmBP-1	TraesCS2A02G117500		1.53E-05	0.238	214	221	ACACGTGG	0.580347489	0.007303012	0.034255169
MA0128.1	TraesCS5A02G460800		EmBP-1	TraesCS2A02G517100		1.53E-05	0.238	214	221	ACACGTGG	-0.745438677	0.00016185	0.002186203
MA0128.1	TraesCS2D02G236200		EmBP-1	TraesCS2A02G517100		1.53E-05	0.238	214	221	ACACGTGG	-0.509150559	0.02185716	0.072276021
MA0128.1	MSTRG.78111		EmBP-1	TraesCS2A02G517100		1.53E-05	0.238	214	221	ACACGTGG	-0.671232445	0.001194476	0.009520301
MA0128.1	TraesCS5B02G470600		EmBP-1	TraesCS2A02G517100		1.53E-05	0.238	214	221	ACACGTGG	-0.756548104	0.000113254	0.001687449
MA0128.1	TraesCS5D02G473000		EmBP-1	TraesCS2A02G517100		1.53E-05	0.238	214	221	ACACGTGG	-0.71983438	0.000345731	0.003849724
MA0128.1	TraesCS5A02G460800		EmBP-1	TraesCSU02G139400		1.53E-05	0.238	214	221	ACACGTGG	-0.750558169	0.000137605	0.001946141
MA0128.1	MSTRG.78111		EmBP-1	TraesCSU02G139400		1.53E-05	0.238	214	221	ACACGTGG	-0.585686898	0.0066604	0.032148191
MA0128.1	TraesCS5B02G470600		EmBP-1	TraesCSU02G139400		1.53E-05	0.238	214	221	ACACGTGG	-0.752059054	0.000131118	0.001882046
MA0128.1	TraesCS5D02G473000		EmBP-1	TraesCSU02G139400		1.53E-05	0.238	214	221	ACACGTGG	-0.73421646	0.000228079	0.002815935
MA0128.1	TraesCS5A02G460800		EmBP-1	TraesCS1D02G403200		1.53E-05	0.238	222	229	ACACGTGG	0.609665512	0.004318114	0.023866207
MA0128.1	TraesCS5D02G473000		EmBP-1	TraesCS1D02G403200		1.53E-05	0.238	222	229	ACACGTGG	0.600417999	0.005123769	0.026829306
MA0128.1	MSTRG.78111		EmBP-1	TraesCS4B02G281800		1.53E-05	0.238	215	222	ACACGTGG	-0.648838209	0.001968242	0.013708988
MA0128.1	TraesCS5A02G460800		EmBP-1	TraesCS2B02G573500		1.53E-05	0.238	222	229	ACACGTGG	0.82325305	8.25E-06	0.000270979
MA0128.1	TraesCS2B02G269600		EmBP-1	TraesCS2B02G573500		1.53E-05	0.238	222	229	ACACGTGG	0.572216818	0.008378314	0.037619872
MA0128.1	TraesCS2A02G245700		EmBP-1	TraesCS2B02G573500		1.53E-05	0.238	222	229	ACACGTGG	0.551055472	0.011793691	0.047383234
MA0128.1	TraesCS2D02G236200		EmBP-1	TraesCS2B02G573500		1.53E-05	0.238	222	229	ACACGTGG	0.522889292	0.018001869	0.063228871
MA0128.1	MSTRG.78111		EmBP-1	TraesCS2B02G573500		1.53E-05	0.238	222	229	ACACGTGG	0.524458727	0.017598534	0.062264268
MA0128.1	TraesCS5B02G470600		EmBP-1	TraesCS2B02G573500		1.53E-05	0.238	222	229	ACACGTGG	0.867123221	7.50E-07	5.23E-05
MA0128.1	TraesCS5D02G473000		EmBP-1	TraesCS2B02G573500		1.53E-05	0.238	222	229	ACACGTGG	0.842547731	3.14E-06	0.000141005
MA0128.1	TraesCS5A02G460800		EmBP-1	TraesCS6A02G198400		1.53E-05	0.238	222	229	ACACGTGG	-0.613626771	0.004006647	0.022669949
MA0128.1	TraesCS5B02G470600		EmBP-1	TraesCS6A02G198400		1.53E-05	0.238	222	229	ACACGTGG	-0.564612377	0.009497691	0.040892534
MA0128.1	TraesCS5D02G473000		EmBP-1	TraesCS6A02G198400		1.53E-05	0.238	222	229	ACACGTGG	-0.618633897	0.003639782	0.021114295
MA0128.1	TraesCS5B02G470600		EmBP-1	TraesCS3A02G077100		1.53E-05	0.238	222	229	ACACGTGG	0.501460262	0.024285291	0.077832472
MA0128.1	TraesCS5A02G460800		EmBP-1	TraesCS3B02G000700		1.53E-05	0.238	223	230	ACACGTGG	-0.54576047	0.012804165	0.050142553
MA0128.1	MSTRG.78111		EmBP-1	TraesCS3B02G000700		1.53E-05	0.238	223	230	ACACGTGG	-0.548168384	0.012336321	0.04882711
MA0128.1	TraesCS5B02G470600		EmBP-1	TraesCS3B02G000700		1.53E-05	0.238	223	230	ACACGTGG	-0.570897287	0.008564418	0.038196062
MA0128.1	TraesCS5D02G473000		EmBP-1	TraesCS3B02G000700		1.53E-05	0.238	223	230	ACACGTGG	-0.522597241	0.018077733	0.063443867
MA0128.1	TraesCS5A02G460800		EmBP-1	TraesCS6D02G261200		1.53E-05	0.238	223	230	ACACGTGG	0.751487212	0.000133558	0.001908847
MA0128.1	TraesCS2B02G269600		EmBP-1	TraesCS6D02G261200		1.53E-05	0.238	223	230	ACACGTGG	0.610491955	0.004251532	0.023606691
MA0128.1	TraesCS2A02G245700		EmBP-1	TraesCS6D02G261200		1.53E-05	0.238	223	230	ACACGTGG	0.602082184	0.004970295	0.026336207
MA0128.1	TraesCS2D02G236200		EmBP-1	TraesCS6D02G261200		1.53E-05	0.238	223	230	ACACGTGG	0.547572022	0.012450882	0.04914801
MA0128.1	MSTRG.78111		EmBP-1	TraesCS6D02G261200		1.53E-05	0.238	223	230	ACACGTGG	0.630498566	0.00288033	0.017894247
MA0128.1	TraesCS5B02G470600		EmBP-1	TraesCS6D02G261200		1.53E-05	0.238	223	230	ACACGTGG	0.821918209	8.79E-06	0.000282887
MA0128.1	TraesCS5D02G473000		EmBP-1	TraesCS6D02G261200		1.53E-05	0.238	223	230	ACACGTGG	0.787773944	3.73E-05	0.000769446
MA0128.1	MSTRG.78111		EmBP-1	TraesCS4B02G229800		1.53E-05	0.238	224	231	ACACGTGG	0.603250012	0.004864876	0.025944306
MA0128.1	TraesCS5A02G460800		EmBP-1	TraesCS2D02G274700		1.53E-05	0.238	224	231	ACACGTGG	0.736021911	0.000216079	0.002699719
MA0128.1	TraesCS5B02G470600		EmBP-1	TraesCS2D02G274700		1.53E-05	0.238	224	231	ACACGTGG	0.697840934	0.00062384	0.005937206
MA0128.1	TraesCS5D02G473000		EmBP-1	TraesCS2D02G274700		1.53E-05	0.238	224	231	ACACGTGG	0.658393387	0.001598275	0.011790254
MA0128.1	TraesCS5A02G460800		EmBP-1	TraesCS2D02G115200		1.53E-05	0.238	217	224	ACACGTGG	-0.505027716	0.023133682	0.075075231
MA0128.1	TraesCS5B02G470600		EmBP-1	TraesCS2D02G115200		1.53E-05	0.238	217	224	ACACGTGG	-0.523104983	0.017946004	0.063086388
MA0128.1	TraesCS5A02G460800		EmBP-1	TraesCS1B02G146400		1.53E-05	0.238	225	232	ACACGTGG	0.829336304	6.17E-06	0.000222417
MA0128.1	TraesCS5B02G470600		EmBP-1	TraesCS1B02G146400		1.53E-05	0.238	225	232	ACACGTGG	0.813651611	1.28E-05	0.000372361
MA0128.1	TraesCS5D02G473000		EmBP-1	TraesCS1B02G146400		1.53E-05	0.238	225	232	ACACGTGG	0.879735561	3.21E-07	2.99E-05
MA0128.1	TraesCS5A02G460800		EmBP-1	TraesCS5A02G198800		1.53E-05	0.238	219	226	ACACGTGG	0.82871033	6.36E-06	0.000227511
MA0128.1	MSTRG.78111		EmBP-1	TraesCS5A02G198800		1.53E-05	0.238	219	226	ACACGTGG	0.53758035	0.014501606	0.054673497
MA0128.1	TraesCS5B02G470600		EmBP-1	TraesCS5A02G198800		1.53E-05	0.238	219	226	ACACGTGG	0.794997509	2.81E-05	0.000630141
MA0128.1	TraesCS5D02G473000		EmBP-1	TraesCS5A02G198800		1.53E-05	0.238	219	226	ACACGTGG	0.833875216	4.92E-06	0.000191904
[truncated: 19,262 more rows]
